# Supplementary material for: Transposition mechanism of ISApl1—the determinant of colistin resistance dissemination
Source: Antimicrob Agents Chemother. 2024 Jan 30;68(3):e01231-23. doi: 10.1128/aac.01231-23 (PMC10916398; doi:10.1128/aac.01231-23)
Supplement: Supplemental Excel 1 — List of mcr-1-positive isolates. [file aac.01231-23-s0001.xlsx]

## Sheet: (A) Antibacterial spectrum
	Strains	SEQUENCE	START	END	STRAND	GENE	COVERAGE	COVERAGE_MAP	GAPS	%COVERAGE	%IDENTITY	DATABASE	ACCESSION	PRODUCT	RESISTANCE
	Anhui/enviroment/YH17135mcr/PTNT01.1.fsa_nt	PTNT01000001.1	164177	165310	-	blaEC-15	1-1134/1134	===============	0/0	100	98.59	ncbi	NG_049081.1	class C extended-spectrum beta-lactamase EC-15	CEPHALOSPORIN
	Anhui/enviroment/YH17135mcr/PTNT01.1.fsa_nt	PTNT01000033.1	8984	10609	-	mcr-1.1	1-1626/1626	===============	0/0	100	100	ncbi	NG_050417.1	phosphoethanolamine--lipid A transferase MCR-1.1	COLISTIN
	Anhui/enviroment/YH17135mcr/PTNT01.1.fsa_nt	PTNT01000066.1	1162	2022	+	blaTEM-150	1-861/861	===============	0/0	100	99.88	ncbi	NG_050194.1	class A beta-lactamase TEM-150	BETA-LACTAM
	Anhui/enviroment/YH17135mcr/PTNT01.1.fsa_nt	PTNT01000066.1	2184	2999	+	sul2	1-816/816	===============	0/0	100	100	ncbi	NG_051852.1	sulfonamide-resistant dihydropteroate synthase Sul2	SULFONAMIDE
	Anhui/enviroment/YH17135mcr/PTNT01.1.fsa_nt	PTNT01000066.1	3036	3863	+	aph(3'')-Ib	1-828/828	===============	0/0	100	100	ncbi	NG_056002.2	aminoglycoside O-phosphotransferase APH(3'')-Ib	STREPTOMYCIN
	Anhui/enviroment/YH17135mcr/PTNT01.1.fsa_nt	PTNT01000066.1	3863	4699	+	aph(6)-Id	1-837/837	===============	0/0	100	100	ncbi	NG_047464.1	aminoglycoside O-phosphotransferase APH(6)-Id	STREPTOMYCIN
	Anhui/enviroment/YH17135mcr/PTNT01.1.fsa_nt	PTNT01000066.1	6035	7234	+	tet(A)	1-1200/1200	===============	0/0	100	100	ncbi	NG_048153.1	tetracycline efflux MFS transporter Tet(A)	TETRACYCLINE
	Anhui/enviroment/YH17135mcr/PTNT01.1.fsa_nt	PTNT01000074.1	436	1650	-	floR	1-1215/1215	===============	0/0	100	100	ncbi	NG_047878.1	chloramphenicol/florfenicol efflux MFS transporter FloR	CHLORAMPHENICOL;FLORFENICOL
	Anhui/enviroment/YH17135mcr/PTNT01.1.fsa_nt	PTNT01000080.1	116	589	-	dfrA14	1-474/474	===============	0/0	100	100	ncbi	NG_056035.1	trimethoprim-resistant dihydrofolate reductase DfrA14	TRIMETHOPRIM
	Anhui/enviroment/YH17136mcr/PTNS01.1.fsa_nt	PTNS01000013.1	35347	36480	+	blaEC-16	1-1134/1134	===============	0/0	100	98.59	ncbi	NG_049082.1	class C extended-spectrum beta-lactamase EC-16	CEPHALOSPORIN
	Anhui/enviroment/YH17136mcr/PTNS01.1.fsa_nt	PTNS01000027.1	43987	45612	-	mcr-1.1	1-1626/1626	===============	0/0	100	100	ncbi	NG_050417.1	phosphoethanolamine--lipid A transferase MCR-1.1	COLISTIN
	Anhui/enviroment/YH17136mcr/PTNS01.1.fsa_nt	PTNS01000067.1	8976	9764	-	aadA5	1-789/789	===============	0/0	100	100	ncbi	NG_047357.1	ANT(3'')-Ia family aminoglycoside nucleotidyltransferase AadA5	STREPTOMYCIN
	Anhui/enviroment/YH17136mcr/PTNS01.1.fsa_nt	PTNS01000067.1	9895	10368	-	dfrA17	1-474/474	===============	0/0	100	99.79	ncbi	NG_047710.1	trimethoprim-resistant dihydrofolate reductase DfrA17	TRIMETHOPRIM
	Anhui/enviroment/YH17136mcr/PTNS01.1.fsa_nt	PTNS01000067.1	14216	15415	+	tet(A)	1-1200/1200	===============	0/0	100	100	ncbi	NG_048154.1	tetracycline efflux MFS transporter Tet(A)	TETRACYCLINE
	Anhui/enviroment/YH17136mcr/PTNS01.1.fsa_nt	PTNS01000071.1	14484	15344	-	blaTEM-1	1-861/861	===============	0/0	100	100	ncbi	NG_050145.1	class A broad-spectrum beta-lactamase TEM-1	BETA-LACTAM
	Anhui/enviroment/YH17136mcr/PTNS01.1.fsa_nt	PTNS01000103.1	382	1557	+	oqxA2	1-1176/1176	===============	0/0	100	99.92	ncbi	NG_050420.1	multidrug efflux RND transporter periplasmic adaptor subunit OqxA2	PHENICOL;QUINOLONE
	Anhui/enviroment/YH17136mcr/PTNS01.1.fsa_nt	PTNS01000103.1	1581	4733	+	oqxB	1-3153/3153	===============	0/0	100	99.97	ncbi	NG_048025.1	multidrug efflux RND transporter permease subunit OqxB	PHENICOL;QUINOLONE
	Anhui/enviroment/YH17140mcr/PTNR01.1.fsa_nt	PTNR01000001.1	33569	34702	-	blaEC-15	1-1134/1134	===============	0/0	100	98.68	ncbi	NG_049081.1	class C extended-spectrum beta-lactamase EC-15	CEPHALOSPORIN
	Anhui/enviroment/YH17140mcr/PTNR01.1.fsa_nt	PTNR01000017.1	51200	52825	-	mcr-1.1	1-1626/1626	===============	0/0	100	100	ncbi	NG_050417.1	phosphoethanolamine--lipid A transferase MCR-1.1	COLISTIN
	Anhui/enviroment/YH17140mcr/PTNR01.1.fsa_nt	PTNR01000068.1	80	633	+	aac(6')-Ib-D181Y	1-555/555	========/======	44197	99.82	99.64	ncbi	NG_067946.1	AAC(6')-Ib family aminoglycoside 6'-N-acetyltransferase	AMIKACIN;KANAMYCIN;TOBRAMYCIN
	Anhui/enviroment/YH17140mcr/PTNR01.1.fsa_nt	PTNR01000068.1	764	1594	+	blaOXA-1	1-831/831	===============	0/0	100	100	ncbi	NG_049392.1	oxacillin-hydrolyzing class D beta-lactamase OXA-1	CEPHALOSPORIN
	Anhui/enviroment/YH17140mcr/PTNR01.1.fsa_nt	PTNR01000068.1	1732	2364	+	catB3	1-633/633	===============	0/0	100	100	ncbi	NG_047604.1	type B-3 chloramphenicol O-acetyltransferase CatB3	CHLORAMPHENICOL
	Anhui/enviroment/YH17140mcr/PTNR01.1.fsa_nt	PTNR01000068.1	2449	2901	+	arr-2	1-453/453	===============	0/0	100	100	ncbi	NG_048580.1	NAD(+)--rifampin ADP-ribosyltransferase Arr-2	RIFAMYCIN
	Anhui/enviroment/YH17140mcr/PTNR01.1.fsa_nt	PTNR01000068.1	3222	4481	+	cmlA5	1-1260/1260	===============	0/0	100	100	ncbi	NG_051436.1	chloramphenicol efflux MFS transporter CmlA5	CHLORAMPHENICOL
	Anhui/enviroment/YH17140mcr/PTNR01.1.fsa_nt	PTNR01000068.1	4746	5546	+	blaOXA-10	1-801/801	===============	0/0	100	100	ncbi	NG_049393.1	oxacillin-hydrolyzing class D beta-lactamase OXA-10	CEPHALOSPORIN
	Anhui/enviroment/YH17140mcr/PTNR01.1.fsa_nt	PTNR01000068.1	5563	6354	+	aadA1	1-792/792	===============	0/0	100	99.87	ncbi	NG_047325.1	ANT(3'')-Ia family aminoglycoside nucleotidyltransferase AadA1	STREPTOMYCIN
	Anhui/enviroment/YH17140mcr/PTNR01.1.fsa_nt	PTNR01000068.1	6429	6902	+	dfrA14	1-474/474	===============	0/0	100	100	ncbi	NG_056035.1	trimethoprim-resistant dihydrofolate reductase DfrA14	TRIMETHOPRIM
	Anhui/enviroment/YH17140mcr/PTNR01.1.fsa_nt	PTNR01000072.1	4397	5611	+	floR	1-1215/1215	===============	0/0	100	100	ncbi	NG_047878.1	chloramphenicol/florfenicol efflux MFS transporter FloR	CHLORAMPHENICOL;FLORFENICOL
	Anhui/enviroment/YH17140mcr/PTNR01.1.fsa_nt	PTNR01000073.1	3625	4281	-	qnrS1	1-657/657	===============	0/0	100	100	ncbi	NG_050543.1	quinolone resistance pentapeptide repeat protein QnrS1	QUINOLONE
	Anhui/enviroment/YH17140mcr/PTNR01.1.fsa_nt	PTNR01000078.1	1246	1662	-	fosA3	1-417/417	===============	0/0	100	100	ncbi	NG_050407.1	fosfomycin resistance glutathione transferase FosA3	FOSFOMYCIN
	Anhui/enviroment/YH17140mcr/PTNR01.1.fsa_nt	PTNR01000078.1	2274	3149	-	blaCTX-M-14	1-876/876	===============	0/0	100	100	ncbi	NG_048929.1	class A extended-spectrum beta-lactamase CTX-M-14	CEPHALOSPORIN
	Anhui/enviroment/YH17140mcr/PTNR01.1.fsa_nt	PTNR01000088.1	355	1170	-	sul2	1-816/816	===============	0/0	100	100	ncbi	NG_051852.1	sulfonamide-resistant dihydropteroate synthase Sul2	SULFONAMIDE
	Anhui/enviroment/YH17140mcr/PTNR01.1.fsa_nt	PTNR01000095.1	860	1516	-	qnrS2	1-657/657	===============	0/0	100	100	ncbi	NG_050544.1	quinolone resistance pentapeptide repeat protein QnrS2	QUINOLONE
	Anhui/enviroment/YH17140mcr/PTNR01.1.fsa_nt	PTNR01000096.1	788	1959	+	tet(A)	1-1172/1200	===============	0/0	97.67	100	ncbi	NG_048153.1	tetracycline efflux MFS transporter Tet(A)	TETRACYCLINE
	Anhui/enviroment/YH17140mcr/PTNR01.1.fsa_nt	PTNR01000102.1	120	908	-	aadA5	1-789/789	===============	0/0	100	100	ncbi	NG_047357.1	ANT(3'')-Ia family aminoglycoside nucleotidyltransferase AadA5	STREPTOMYCIN
	Anhui/enviroment/YH17140mcr/PTNR01.1.fsa_nt	PTNR01000102.1	1039	1512	-	dfrA17	1-474/474	===============	0/0	100	99.79	ncbi	NG_047710.1	trimethoprim-resistant dihydrofolate reductase DfrA17	TRIMETHOPRIM
	Anhui/enviroment/YH17140mcr/PTNR01.1.fsa_nt	PTNR01000111.1	915	1306	-	bleO	14-405/405	===============	0/0	96.79	100	ncbi	NG_047557.1	bleomycin binding protein	BLEOMYCIN
	Anhui/enviroment/YH17140mcr/PTNR01.1.fsa_nt	PTNR01000117.1	750	1247	-	dfrA12	1-498/498	===============	0/0	100	100	ncbi	NG_047689.1	trimethoprim-resistant dihydrofolate reductase DfrA12	TRIMETHOPRIM
	Anhui/enviroment/YH17142mcr/PTNP01.1.fsa_nt	PTNP01000009.1	4684	5817	-	blaEC-18	1-1134/1134	===============	0/0	100	99.73	ncbi	NG_049083.1	class C extended-spectrum beta-lactamase EC-18	CEPHALOSPORIN
	Anhui/enviroment/YH17142mcr/PTNP01.1.fsa_nt	PTNP01000021.1	48467	50092	+	mcr-1.1	1-1626/1626	===============	0/0	100	100	ncbi	NG_050417.1	phosphoethanolamine--lipid A transferase MCR-1.1	COLISTIN
	Anhui/enviroment/YH17142mcr/PTNP01.1.fsa_nt	PTNP01000042.1	1552	2751	-	tet(A)	1-1200/1200	===============	0/0	100	100	ncbi	NG_048154.1	tetracycline efflux MFS transporter Tet(A)	TETRACYCLINE
	Anhui/enviroment/YH17165mcr/PTMW01.1.fsa_nt	PTMW01000006.1	127969	129102	+	blaEC-13	1-1134/1134	===============	0/0	100	99.91	ncbi	NG_049079.1	class C extended-spectrum beta-lactamase EC-13	CEPHALOSPORIN
	Anhui/enviroment/YH17165mcr/PTMW01.1.fsa_nt	PTMW01000021.1	258	1118	+	blaTEM-1	1-861/861	===============	0/0	100	100	ncbi	NG_050145.1	class A broad-spectrum beta-lactamase TEM-1	BETA-LACTAM
	Anhui/enviroment/YH17165mcr/PTMW01.1.fsa_nt	PTMW01000033.1	7842	9467	-	mcr-1.1	1-1626/1626	===============	0/0	100	100	ncbi	NG_050417.1	phosphoethanolamine--lipid A transferase MCR-1.1	COLISTIN
	Anhui/enviroment/YH17165mcr/PTMW01.1.fsa_nt	PTMW01000034.1	21571	22386	+	aph(3')-Ia	1-816/816	===============	0/0	100	100	ncbi	NG_056047.1	aminoglycoside O-phosphotransferase APH(3')-Ia	KANAMYCIN
	Anhui/enviroment/YH17165mcr/PTMW01.1.fsa_nt	PTMW01000045.1	1493	1966	+	dfrA17	1-474/474	===============	0/0	100	99.79	ncbi	NG_047710.1	trimethoprim-resistant dihydrofolate reductase DfrA17	TRIMETHOPRIM
	Anhui/enviroment/YH17165mcr/PTMW01.1.fsa_nt	PTMW01000045.1	2097	2885	+	aadA5	1-789/789	===============	0/0	100	100	ncbi	NG_047357.1	ANT(3'')-Ia family aminoglycoside nucleotidyltransferase AadA5	STREPTOMYCIN
	Anhui/enviroment/YH17165mcr/PTMW01.1.fsa_nt	PTMW01000045.1	3432	4271	+	sul1	1-840/840	===============	0/0	100	100	ncbi	NG_048082.1	sulfonamide-resistant dihydropteroate synthase Sul1	SULFONAMIDE
	Anhui/enviroment/YH17165mcr/PTMW01.1.fsa_nt	PTMW01000045.1	9566	10487	-	mph(A)	1-921/921	========/======	44197	100	99.67	ncbi	NG_047986.1	Mph(A) family macrolide 2'-phosphotransferase	MACROLIDE
	Anhui/enviroment/YH17165mcr/PTMW01.1.fsa_nt	PTMW01000055.1	504	1319	+	sul2	1-816/816	===============	0/0	100	100	ncbi	NG_051852.1	sulfonamide-resistant dihydropteroate synthase Sul2	SULFONAMIDE
	Anhui/enviroment/YH17165mcr/PTMW01.1.fsa_nt	PTMW01000055.1	1356	2183	+	aph(3'')-Ib	1-828/828	===============	0/0	100	100	ncbi	NG_056002.2	aminoglycoside O-phosphotransferase APH(3'')-Ib	STREPTOMYCIN
	Anhui/enviroment/YH17165mcr/PTMW01.1.fsa_nt	PTMW01000055.1	2183	3019	+	aph(6)-Id	1-837/837	===============	0/0	100	100	ncbi	NG_047466.1	aminoglycoside O-phosphotransferase APH(6)-Id	STREPTOMYCIN
	Anhui/enviroment/YH17165mcr/PTMW01.1.fsa_nt	PTMW01000055.1	4073	5272	+	tet(A)	1-1200/1200	===============	0/0	100	100	ncbi	NG_048154.1	tetracycline efflux MFS transporter Tet(A)	TETRACYCLINE
	Anhui/enviroment/YH17165mcr/PTMW01.1.fsa_nt	PTMW01000062.1	350	1564	-	floR	1-1215/1215	===============	0/0	100	99.83	ncbi	NG_047869.1	chloramphenicol/florfenicol efflux MFS transporter FloR	CHLORAMPHENICOL;FLORFENICOL
	Anhui/enviroment/YH17165mcr/PTMW01.1.fsa_nt	PTMW01000067.1	2186	3061	-	blaCTX-M-55	1-876/876	===============	0/0	100	100	ncbi	NG_049006.1	class A extended-spectrum beta-lactamase CTX-M-55	CEPHALOSPORIN
	Anhui/enviroment/YH17165mcr/PTMW01.1.fsa_nt	PTMW01000069.1	78	632	+	aac(6')-Ib-D181Y	1-555/555	===============	0/0	100	99.82	ncbi	NG_067946.1	AAC(6')-Ib family aminoglycoside 6'-N-acetyltransferase	AMIKACIN;KANAMYCIN;TOBRAMYCIN
	Anhui/enviroment/YH17165mcr/PTMW01.1.fsa_nt	PTMW01000069.1	763	1593	+	blaOXA-1	1-831/831	===============	0/0	100	100	ncbi	NG_049392.1	oxacillin-hydrolyzing class D beta-lactamase OXA-1	CEPHALOSPORIN
	Anhui/enviroment/YH17165mcr/PTMW01.1.fsa_nt	PTMW01000069.1	1731	2363	+	catB3	1-633/633	===============	0/0	100	100	ncbi	NG_047604.1	type B-3 chloramphenicol O-acetyltransferase CatB3	CHLORAMPHENICOL
	Anhui/enviroment/YH17165mcr/PTMW01.1.fsa_nt	PTMW01000069.1	2448	2900	+	arr-3	1-453/453	===============	0/0	100	99.78	ncbi	NG_048581.1	NAD(+)--rifampin ADP-ribosyltransferase Arr-3	RIFAMYCIN
	Anhui/enviroment/YH17165mcr/PTMW01.1.fsa_nt	PTMW01000075.1	317	1177	-	aac(3)-IId	1-861/861	===============	0/0	100	100	ncbi	NG_047251.1	aminoglycoside N-acetyltransferase AAC(3)-IId	GENTAMICIN
	Anhui/enviroment/YH17165mcr/PTMW01.1.fsa_nt	PTMW01000079.1	858	1514	-	qnrS2	1-657/657	===============	0/0	100	100	ncbi	NG_050544.1	quinolone resistance pentapeptide repeat protein QnrS2	QUINOLONE
	Anhui/enviroment/YH17166mcr/PTMV01.1.fsa_nt	PTMV01000003.1	254303	255436	+	blaEC	1-1134/1134	===============	0/0	100	100	ncbi	NG_047496.1	BlaEC family class C beta-lactamase	BETA-LACTAM
	Anhui/enviroment/YH17166mcr/PTMV01.1.fsa_nt	PTMV01000043.1	3766	5391	+	mcr-1.1	1-1626/1626	===============	0/0	100	100	ncbi	NG_050417.1	phosphoethanolamine--lipid A transferase MCR-1.1	COLISTIN
	Anhui/enviroment/YH17166mcr/PTMV01.1.fsa_nt	PTMV01000045.1	123	899	+	aac(3)-IVa	1-777/777	===============	0/0	100	99.87	ncbi	NG_047253.1	aminoglycoside N-acetyltransferase AAC(3)-IVa	GENTAMICIN
	Anhui/enviroment/YH17166mcr/PTMV01.1.fsa_nt	PTMV01000045.1	1128	2153	+	aph(4)-Ia	1-1026/1026	===============	0/0	100	100	ncbi	NG_047456.1	aminoglycoside O-phosphotransferase APH(4)-Ia	HYGROMYCIN
	Anhui/enviroment/YH17166mcr/PTMV01.1.fsa_nt	PTMV01000045.1	7090	7905	+	sul2	1-816/816	===============	0/0	100	100	ncbi	NG_051852.1	sulfonamide-resistant dihydropteroate synthase Sul2	SULFONAMIDE
	Anhui/enviroment/YH17166mcr/PTMV01.1.fsa_nt	PTMV01000046.1	1065	1925	+	blaTEM-1	1-861/861	===============	0/0	100	100	ncbi	NG_050145.1	class A broad-spectrum beta-lactamase TEM-1	BETA-LACTAM
	Anhui/enviroment/YH17166mcr/PTMV01.1.fsa_nt	PTMV01000050.1	671	3823	-	oqxB	1-3153/3153	===============	0/0	100	100	ncbi	NG_048025.1	multidrug efflux RND transporter permease subunit OqxB	PHENICOL;QUINOLONE
	Anhui/enviroment/YH17166mcr/PTMV01.1.fsa_nt	PTMV01000050.1	3847	5022	-	oqxA2	1-1176/1176	===============	0/0	100	100	ncbi	NG_050420.1	multidrug efflux RND transporter periplasmic adaptor subunit OqxA2	PHENICOL;QUINOLONE
	Anhui/enviroment/YH17166mcr/PTMV01.1.fsa_nt	PTMV01000053.1	377	1168	-	aadA1	1-792/792	===============	0/0	100	99.87	ncbi	NG_052230.1	ANT(3'')-Ia family aminoglycoside nucleotidyltransferase AadA1	STREPTOMYCIN
	Anhui/enviroment/YH17166mcr/PTMV01.1.fsa_nt	PTMV01000053.1	1260	1733	-	dfrA1	1-474/474	===============	0/0	100	99.79	ncbi	NG_047677.1	trimethoprim-resistant dihydrofolate reductase DfrA1	TRIMETHOPRIM
	Anhui/enviroment/YH17166mcr/PTMV01.1.fsa_nt	PTMV01000054.1	1758	2957	-	tet(A)	1-1200/1200	===============	0/0	100	99.92	ncbi	NG_048154.1	tetracycline efflux MFS transporter Tet(A)	TETRACYCLINE
	Anhui/enviroment/YH17166mcr/PTMV01.1.fsa_nt	PTMV01000055.1	1180	2394	-	floR	1-1215/1215	===============	0/0	100	100	ncbi	NG_047877.1	chloramphenicol/florfenicol efflux MFS transporter FloR	CHLORAMPHENICOL;FLORFENICOL
	Anhui/enviroment/YH17166mcr/PTMV01.1.fsa_nt	PTMV01000059.1	210	601	+	bleO	14-405/405	===============	0/0	96.79	100	ncbi	NG_047557.1	bleomycin binding protein	BLEOMYCIN
	Anhui/enviroment/YH17166mcr/PTMV01.1.fsa_nt	PTMV01000066.1	306	1145	-	sul1	1-840/840	===============	0/0	100	100	ncbi	NG_048082.1	sulfonamide-resistant dihydropteroate synthase Sul1	SULFONAMIDE
	Anhui/enviroment/YH17167mcr/PTMU01.1.fsa_nt	PTMU01000006.1	33684	34817	-	blaEC	1-1134/1134	===============	0/0	100	100	ncbi	NG_047496.1	BlaEC family class C beta-lactamase	BETA-LACTAM
	Anhui/enviroment/YH17167mcr/PTMU01.1.fsa_nt	PTMU01000061.1	9889	10725	-	aph(6)-Id	1-837/837	===============	0/0	100	100	ncbi	NG_047466.1	aminoglycoside O-phosphotransferase APH(6)-Id	STREPTOMYCIN
	Anhui/enviroment/YH17167mcr/PTMU01.1.fsa_nt	PTMU01000061.1	10725	11552	-	aph(3'')-Ib	1-828/828	===============	0/0	100	100	ncbi	NG_056002.2	aminoglycoside O-phosphotransferase APH(3'')-Ib	STREPTOMYCIN
	Anhui/enviroment/YH17167mcr/PTMU01.1.fsa_nt	PTMU01000061.1	11971	12786	-	sul2	1-816/816	===============	0/0	100	100	ncbi	NG_051852.1	sulfonamide-resistant dihydropteroate synthase Sul2	SULFONAMIDE
	Anhui/enviroment/YH17167mcr/PTMU01.1.fsa_nt	PTMU01000075.1	6696	7193	+	dfrA12	1-498/498	===============	0/0	100	99.8	ncbi	NG_047689.1	trimethoprim-resistant dihydrofolate reductase DfrA12	TRIMETHOPRIM
	Anhui/enviroment/YH17167mcr/PTMU01.1.fsa_nt	PTMU01000075.1	7601	8392	+	aadA2	1-792/792	===============	0/0	100	100	ncbi	NG_047343.1	ANT(3'')-Ia family aminoglycoside nucleotidyltransferase AadA2	STREPTOMYCIN
	Anhui/enviroment/YH17167mcr/PTMU01.1.fsa_nt	PTMU01000081.1	623	1544	+	mph(A)	1-921/921	========/======	44197	100	99.67	ncbi	NG_047986.1	Mph(A) family macrolide 2'-phosphotransferase	MACROLIDE
	Anhui/enviroment/YH17167mcr/PTMU01.1.fsa_nt	PTMU01000083.1	1062	1922	+	blaTEM-1	1-861/861	===============	0/0	100	100	ncbi	NG_050145.1	class A broad-spectrum beta-lactamase TEM-1	BETA-LACTAM
	Anhui/enviroment/YH17167mcr/PTMU01.1.fsa_nt	PTMU01000083.1	2320	3111	-	sul3	1-792/792	===============	0/0	100	100	ncbi	NG_048120.1	sulfonamide-resistant dihydropteroate synthase Sul3	SULFONAMIDE
	Anhui/enviroment/YH17167mcr/PTMU01.1.fsa_nt	PTMU01000084.1	2567	3766	-	tet(A)	1-1200/1200	===============	0/0	100	99.92	ncbi	NG_048154.1	tetracycline efflux MFS transporter Tet(A)	TETRACYCLINE
	Anhui/enviroment/YH17167mcr/PTMU01.1.fsa_nt	PTMU01000087.1	2294	3169	-	blaCTX-M-55	1-876/876	===============	0/0	100	100	ncbi	NG_049006.1	class A extended-spectrum beta-lactamase CTX-M-55	CEPHALOSPORIN
	Anhui/enviroment/YH17167mcr/PTMU01.1.fsa_nt	PTMU01000089.1	1190	2404	-	floR	1-1215/1215	===============	0/0	100	99.83	ncbi	NG_047862.1	chloramphenicol/florfenicol efflux MFS transporter FloR	CHLORAMPHENICOL;FLORFENICOL
	Anhui/enviroment/YH17167mcr/PTMU01.1.fsa_nt	PTMU01000092.1	880	2505	-	mcr-1.1	1-1626/1626	===============	0/0	100	100	ncbi	NG_050417.1	phosphoethanolamine--lipid A transferase MCR-1.1	COLISTIN
	Anhui/enviroment/YH17167mcr/PTMU01.1.fsa_nt	PTMU01000095.1	226	1086	+	aac(3)-IId	1-861/861	===============	0/0	100	100	ncbi	NG_047251.1	aminoglycoside N-acetyltransferase AAC(3)-IId	GENTAMICIN
	Anhui/enviroment/YH17167mcr/PTMU01.1.fsa_nt	PTMU01000111.1	220	1035	-	aph(3')-Ia	1-816/816	===============	0/0	100	100	ncbi	NG_047430.1	aminoglycoside O-phosphotransferase APH(3')-Ia	KANAMYCIN
	Anhui/enviroment/YH17169mcr/PTMT01.1.fsa_nt	PTMT01000008.1	121679	122812	+	blaEC	1-1134/1134	===============	0/0	100	100	ncbi	NG_047494.1	BlaEC family class C beta-lactamase	BETA-LACTAM
	Anhui/enviroment/YH17169mcr/PTMT01.1.fsa_nt	PTMT01000047.1	6693	7190	+	dfrA12	1-498/498	===============	0/0	100	100	ncbi	NG_047689.1	trimethoprim-resistant dihydrofolate reductase DfrA12	TRIMETHOPRIM
	Anhui/enviroment/YH17169mcr/PTMT01.1.fsa_nt	PTMT01000047.1	7598	8389	+	aadA2	1-792/792	===============	0/0	100	100	ncbi	NG_047343.1	ANT(3'')-Ia family aminoglycoside nucleotidyltransferase AadA2	STREPTOMYCIN
	Anhui/enviroment/YH17169mcr/PTMT01.1.fsa_nt	PTMT01000047.1	8651	9910	+	cmlA1	1-1260/1260	===============	0/0	100	99.92	ncbi	NG_047648.1	chloramphenicol efflux MFS transporter CmlA1	CHLORAMPHENICOL
	Anhui/enviroment/YH17169mcr/PTMT01.1.fsa_nt	PTMT01000047.1	10003	10794	+	aadA1	1-792/792	===============	0/0	100	99.87	ncbi	NG_052266.1	ANT(3'')-Ia family aminoglycoside nucleotidyltransferase AadA1	STREPTOMYCIN
	Anhui/enviroment/YH17169mcr/PTMT01.1.fsa_nt	PTMT01000047.1	12476	13267	-	sul3	1-792/792	===============	0/0	100	100	ncbi	NG_048120.1	sulfonamide-resistant dihydropteroate synthase Sul3	SULFONAMIDE
	Anhui/enviroment/YH17169mcr/PTMT01.1.fsa_nt	PTMT01000058.1	6092	6868	-	aac(3)-IVa	1-777/777	===============	0/0	100	99.87	ncbi	NG_047253.1	aminoglycoside N-acetyltransferase AAC(3)-IVa	GENTAMICIN
	Anhui/enviroment/YH17169mcr/PTMT01.1.fsa_nt	PTMT01000061.1	728	3880	-	oqxB	1-3153/3153	===============	0/0	100	99.97	ncbi	NG_048025.1	multidrug efflux RND transporter permease subunit OqxB	PHENICOL;QUINOLONE
	Anhui/enviroment/YH17169mcr/PTMT01.1.fsa_nt	PTMT01000061.1	3904	5079	-	oqxA2	1-1176/1176	===============	0/0	100	100	ncbi	NG_050420.1	multidrug efflux RND transporter periplasmic adaptor subunit OqxA2	PHENICOL;QUINOLONE
	Anhui/enviroment/YH17169mcr/PTMT01.1.fsa_nt	PTMT01000069.1	152	1073	+	mph(A)	1-921/921	========/======	44197	100	99.67	ncbi	NG_047986.1	Mph(A) family macrolide 2'-phosphotransferase	MACROLIDE
	Anhui/enviroment/YH17169mcr/PTMT01.1.fsa_nt	PTMT01000078.1	126	1001	+	blaCTX-M-14	1-876/876	===============	0/0	100	100	ncbi	NG_048929.1	class A extended-spectrum beta-lactamase CTX-M-14	CEPHALOSPORIN
	Anhui/enviroment/YH17169mcr/PTMT01.1.fsa_nt	PTMT01000078.1	1575	1991	+	fosA3	1-417/417	===============	0/0	100	100	ncbi	NG_050407.1	fosfomycin resistance glutathione transferase FosA3	FOSFOMYCIN
	Anhui/enviroment/YH17169mcr/PTMT01.1.fsa_nt	PTMT01000087.1	880	2505	-	mcr-1.1	1-1626/1626	===============	0/0	100	100	ncbi	NG_050417.1	phosphoethanolamine--lipid A transferase MCR-1.1	COLISTIN
	Anhui/enviroment/YH17169mcr/PTMT01.1.fsa_nt	PTMT01000088.1	1543	2337	+	aph(3')-IIa	1-795/795	===============	0/0	100	100	ncbi	NG_047417.1	aminoglycoside O-phosphotransferase APH(3')-IIa	KANAMYCIN
	Anhui/enviroment/YH17169mcr/PTMT01.1.fsa_nt	PTMT01000090.1	410	1624	-	floR	1-1215/1215	===============	0/0	100	99.83	ncbi	NG_047869.1	chloramphenicol/florfenicol efflux MFS transporter FloR	CHLORAMPHENICOL;FLORFENICOL
	Anhui/enviroment/YH17169mcr/PTMT01.1.fsa_nt	PTMT01000093.1	1	1091	-	tet(A)	1-1091/1200	==============.	0/0	90.92	99.91	ncbi	NG_048153.1	tetracycline efflux MFS transporter Tet(A)	TETRACYCLINE
	Anhui/enviroment/YH17169mcr/PTMT01.1.fsa_nt	PTMT01000094.1	1	787	+	aph(3'')-Ib	42-828/828	===============	0/0	95.05	100	ncbi	NG_056002.2	aminoglycoside O-phosphotransferase APH(3'')-Ib	STREPTOMYCIN
	Anhui/enviroment/YH17169mcr/PTMT01.1.fsa_nt	PTMT01000094.1	787	1623	+	aph(6)-Id	1-837/837	===============	0/0	100	100	ncbi	NG_047464.1	aminoglycoside O-phosphotransferase APH(6)-Id	STREPTOMYCIN
	Anhui/enviroment/YH17169mcr/PTMT01.1.fsa_nt	PTMT01000095.1	429	757	+	bleO	15-343/405	=============..	0/0	81.23	100	ncbi	NG_047557.1	bleomycin binding protein	BLEOMYCIN
	Anhui/enviroment/YH17169mcr/PTMT01.1.fsa_nt	PTMT01000096.1	842	1717	-	blaCTX-M-55	1-876/876	===============	0/0	100	100	ncbi	NG_049006.1	class A extended-spectrum beta-lactamase CTX-M-55	CEPHALOSPORIN
	Anhui/enviroment/YH17169mcr/PTMT01.1.fsa_nt	PTMT01000098.1	420	1259	+	sul1	1-840/840	===============	0/0	100	100	ncbi	NG_048082.1	sulfonamide-resistant dihydropteroate synthase Sul1	SULFONAMIDE
	Anhui/enviroment/YH17169mcr/PTMT01.1.fsa_nt	PTMT01000113.1	219	1034	-	aph(3')-Ia	1-816/816	===============	0/0	100	100	ncbi	NG_047430.1	aminoglycoside O-phosphotransferase APH(3')-Ia	KANAMYCIN
	Anhui/enviroment/YH17169mcr/PTMT01.1.fsa_nt	PTMT01000126.1	19	834	+	sul2	1-816/816	===============	0/0	100	100	ncbi	NG_051852.1	sulfonamide-resistant dihydropteroate synthase Sul2	SULFONAMIDE
	Anhui/enviroment/YH17169mcr/PTMT01.1.fsa_nt	PTMT01000130.1	1	741	+	blaTEM-1	121-861/861	..=============	0/0	86.06	100	ncbi	NG_050145.1	class A broad-spectrum beta-lactamase TEM-1	BETA-LACTAM
	Anhui/enviroment/YH17170mcr/PTMS01.1.fsa_nt	PTMS01000008.1	171219	172034	+	sul2	1-816/816	===============	0/0	100	99.88	ncbi	NG_051852.1	sulfonamide-resistant dihydropteroate synthase Sul2	SULFONAMIDE
	Anhui/enviroment/YH17170mcr/PTMS01.1.fsa_nt	PTMS01000008.1	172071	172898	+	aph(3'')-Ib	1-828/828	===============	0/0	100	100	ncbi	NG_056002.2	aminoglycoside O-phosphotransferase APH(3'')-Ib	STREPTOMYCIN
	Anhui/enviroment/YH17170mcr/PTMS01.1.fsa_nt	PTMS01000008.1	172898	173734	+	aph(6)-Id	1-837/837	===============	0/0	100	100	ncbi	NG_047464.1	aminoglycoside O-phosphotransferase APH(6)-Id	STREPTOMYCIN
	Anhui/enviroment/YH17170mcr/PTMS01.1.fsa_nt	PTMS01000008.1	175070	176269	+	tet(A)	1-1200/1200	===============	0/0	100	99.92	ncbi	NG_048153.1	tetracycline efflux MFS transporter Tet(A)	TETRACYCLINE
	Anhui/enviroment/YH17170mcr/PTMS01.1.fsa_nt	PTMS01000008.1	176869	178083	-	floR	1-1215/1215	===============	0/0	100	99.83	ncbi	NG_047869.1	chloramphenicol/florfenicol efflux MFS transporter FloR	CHLORAMPHENICOL;FLORFENICOL
	Anhui/enviroment/YH17170mcr/PTMS01.1.fsa_nt	PTMS01000009.1	49054	50187	-	blaEC	1-1134/1134	===============	0/0	100	98.24	ncbi	NG_047496.1	BlaEC family class C beta-lactamase	BETA-LACTAM
	Anhui/enviroment/YH17170mcr/PTMS01.1.fsa_nt	PTMS01000046.1	11363	12988	+	mcr-1.1	1-1626/1626	===============	0/0	100	100	ncbi	NG_050417.1	phosphoethanolamine--lipid A transferase MCR-1.1	COLISTIN
	Anhui/enviroment/YH17170mcr/PTMS01.1.fsa_nt	PTMS01000051.1	611	1486	-	blaCTX-M-123	1-876/876	===============	0/0	100	100	ncbi	NG_048916.1	class A extended-spectrum beta-lactamase CTX-M-123	CEPHALOSPORIN
	Anhui/enviroment/YH17170mcr/PTMS01.1.fsa_nt	PTMS01000063.1	364	1539	+	oqxA	1-1176/1176	===============	0/0	100	100	ncbi	NG_048024.1	multidrug efflux RND transporter periplasmic adaptor subunit OqxA	PHENICOL;QUINOLONE
	Anhui/enviroment/YH17170mcr/PTMS01.1.fsa_nt	PTMS01000063.1	1563	4715	+	oqxB	1-3153/3153	===============	0/0	100	100	ncbi	NG_048025.1	multidrug efflux RND transporter permease subunit OqxB	PHENICOL;QUINOLONE
	Anhui/enviroment/YH17170mcr/PTMS01.1.fsa_nt	PTMS01000069.1	176	1097	+	mph(A)	1-921/921	========/======	44197	100	99.67	ncbi	NG_047986.1	Mph(A) family macrolide 2'-phosphotransferase	MACROLIDE
	Anhui/enviroment/YH17170mcr/PTMS01.1.fsa_nt	PTMS01000076.1	1865	2281	-	fosA3	1-417/417	===============	0/0	100	100	ncbi	NG_050407.1	fosfomycin resistance glutathione transferase FosA3	FOSFOMYCIN
	Anhui/enviroment/YH17170mcr/PTMS01.1.fsa_nt	PTMS01000090.1	113	586	-	dfrA17	1-474/474	===============	0/0	100	99.79	ncbi	NG_047710.1	trimethoprim-resistant dihydrofolate reductase DfrA17	TRIMETHOPRIM
	Anhui/enviroment/YH17172mcr/PTMQ01.1.fsa_nt	PTMQ01000021.1	50031	51164	+	blaEC-18	1-1134/1134	===============	0/0	100	99.3	ncbi	NG_049083.1	class C extended-spectrum beta-lactamase EC-18	CEPHALOSPORIN
	Anhui/enviroment/YH17172mcr/PTMQ01.1.fsa_nt	PTMQ01000032.1	8977	10602	-	mcr-1.1	1-1626/1626	===============	0/0	100	100	ncbi	NG_050417.1	phosphoethanolamine--lipid A transferase MCR-1.1	COLISTIN
	Anhui/enviroment/YH17172mcr/PTMQ01.1.fsa_nt	PTMQ01000046.1	81	857	+	aac(3)-IVa	1-777/777	===============	0/0	100	99.87	ncbi	NG_047253.1	aminoglycoside N-acetyltransferase AAC(3)-IVa	GENTAMICIN
	Anhui/enviroment/YH17172mcr/PTMQ01.1.fsa_nt	PTMQ01000046.1	6833	7648	+	sul2	1-816/816	===============	0/0	100	100	ncbi	NG_051852.1	sulfonamide-resistant dihydropteroate synthase Sul2	SULFONAMIDE
	Anhui/enviroment/YH17172mcr/PTMQ01.1.fsa_nt	PTMQ01000051.1	629	3781	-	oqxB	1-3153/3153	===============	0/0	100	99.97	ncbi	NG_048025.1	multidrug efflux RND transporter permease subunit OqxB	PHENICOL;QUINOLONE
	Anhui/enviroment/YH17172mcr/PTMQ01.1.fsa_nt	PTMQ01000051.1	3805	4980	-	oqxA	1-1176/1176	===============	0/0	100	100	ncbi	NG_048024.1	multidrug efflux RND transporter periplasmic adaptor subunit OqxA	PHENICOL;QUINOLONE
	Anhui/enviroment/YH17172mcr/PTMQ01.1.fsa_nt	PTMQ01000056.1	957	2156	+	tet(A)	1-1200/1200	===============	0/0	100	100	ncbi	NG_048154.1	tetracycline efflux MFS transporter Tet(A)	TETRACYCLINE
	Anhui/enviroment/YH17172mcr/PTMQ01.1.fsa_nt	PTMQ01000057.1	280	1155	+	blaCTX-M-14	1-876/876	===============	0/0	100	100	ncbi	NG_048929.1	class A extended-spectrum beta-lactamase CTX-M-14	CEPHALOSPORIN
	Anhui/enviroment/YH17172mcr/PTMQ01.1.fsa_nt	PTMQ01000057.1	1767	2183	+	fosA3	1-417/417	===============	0/0	100	100	ncbi	NG_050407.1	fosfomycin resistance glutathione transferase FosA3	FOSFOMYCIN
	Anhui/enviroment/YH17172mcr/PTMQ01.1.fsa_nt	PTMQ01000059.1	1138	2352	-	floR	1-1215/1215	===============	0/0	100	100	ncbi	NG_047877.1	chloramphenicol/florfenicol efflux MFS transporter FloR	CHLORAMPHENICOL;FLORFENICOL
	Anhui/enviroment/YH17172mcr/PTMQ01.1.fsa_nt	PTMQ01000067.1	41	514	-	dfrA17	1-474/474	===============	0/0	100	99.79	ncbi	NG_047710.1	trimethoprim-resistant dihydrofolate reductase DfrA17	TRIMETHOPRIM
	Anhui/enviroment/YH17172mcr/PTMQ01.1.fsa_nt	PTMQ01000073.1	1025	1385	-	bleO	45-405/405	.==============	0/0	89.14	100	ncbi	NG_047557.1	bleomycin binding protein	BLEOMYCIN
	Anhui/enviroment/YH17173mcr/PTMP01.1.fsa_nt	PTMP01000003.1	164247	165380	-	blaEC-15	1-1134/1134	===============	0/0	100	98.5	ncbi	NG_049081.1	class C extended-spectrum beta-lactamase EC-15	CEPHALOSPORIN
	Anhui/enviroment/YH17173mcr/PTMP01.1.fsa_nt	PTMP01000050.1	10657	12282	+	mcr-1.1	1-1626/1626	===============	0/0	100	100	ncbi	NG_050417.1	phosphoethanolamine--lipid A transferase MCR-1.1	COLISTIN
	Anhui/enviroment/YH17173mcr/PTMP01.1.fsa_nt	PTMP01000056.1	13878	14672	+	aph(3')-IIa	1-795/795	===============	0/0	100	100	ncbi	NG_047417.1	aminoglycoside O-phosphotransferase APH(3')-IIa	KANAMYCIN
	Anhui/enviroment/YH17173mcr/PTMP01.1.fsa_nt	PTMP01000077.1	213	686	-	dfrA14	1-474/474	===============	0/0	100	100	ncbi	NG_056035.1	trimethoprim-resistant dihydrofolate reductase DfrA14	TRIMETHOPRIM
	Anhui/enviroment/YH17173mcr/PTMP01.1.fsa_nt	PTMP01000077.1	761	1595	-	aadA1	1-792/792	========/======	1/43	100	94.61	ncbi	NG_052276.1	ANT(3'')-Ia family aminoglycoside nucleotidyltransferase AadA1	STREPTOMYCIN
	Anhui/enviroment/YH17173mcr/PTMP01.1.fsa_nt	PTMP01000077.1	1612	2412	-	blaOXA-10	1-801/801	===============	0/0	100	100	ncbi	NG_049393.1	oxacillin-hydrolyzing class D beta-lactamase OXA-10	CEPHALOSPORIN
	Anhui/enviroment/YH17173mcr/PTMP01.1.fsa_nt	PTMP01000077.1	2677	3936	-	cmlA5	1-1260/1260	===============	0/0	100	100	ncbi	NG_051436.1	chloramphenicol efflux MFS transporter CmlA5	CHLORAMPHENICOL
	Anhui/enviroment/YH17173mcr/PTMP01.1.fsa_nt	PTMP01000077.1	4257	4709	-	arr-2	1-453/453	===============	0/0	100	100	ncbi	NG_048580.1	NAD(+)--rifampin ADP-ribosyltransferase Arr-2	RIFAMYCIN
	Anhui/enviroment/YH17173mcr/PTMP01.1.fsa_nt	PTMP01000079.1	575	1450	+	blaCTX-M-55	1-876/876	===============	0/0	100	100	ncbi	NG_049006.1	class A extended-spectrum beta-lactamase CTX-M-55	CEPHALOSPORIN
	Anhui/enviroment/YH17173mcr/PTMP01.1.fsa_nt	PTMP01000082.1	100	1021	+	mph(A)	1-921/921	========/======	44197	100	99.67	ncbi	NG_047986.1	Mph(A) family macrolide 2'-phosphotransferase	MACROLIDE
	Anhui/enviroment/YH17173mcr/PTMP01.1.fsa_nt	PTMP01000084.1	976	2175	+	tet(A)	1-1200/1200	===============	0/0	100	100	ncbi	NG_048154.1	tetracycline efflux MFS transporter Tet(A)	TETRACYCLINE
	Anhui/enviroment/YH17173mcr/PTMP01.1.fsa_nt	PTMP01000087.1	1928	3103	-	oqxA2	1-1176/1176	===============	0/0	100	100	ncbi	NG_050420.1	multidrug efflux RND transporter periplasmic adaptor subunit OqxA2	PHENICOL;QUINOLONE
	Anhui/enviroment/YH17173mcr/PTMP01.1.fsa_nt	PTMP01000089.1	1474	2289	+	sul2	1-816/816	===============	0/0	100	100	ncbi	NG_051852.1	sulfonamide-resistant dihydropteroate synthase Sul2	SULFONAMIDE
	Anhui/enviroment/YH17173mcr/PTMP01.1.fsa_nt	PTMP01000093.1	358	1572	-	floR	1-1215/1215	===============	0/0	100	99.83	ncbi	NG_047869.1	chloramphenicol/florfenicol efflux MFS transporter FloR	CHLORAMPHENICOL;FLORFENICOL
	Anhui/enviroment/YH17173mcr/PTMP01.1.fsa_nt	PTMP01000103.1	26	812	-	aadA2	1-788/792	========/======	44197	99.37	99.87	ncbi	NG_047343.1	ANT(3'')-Ia family aminoglycoside nucleotidyltransferase AadA2	STREPTOMYCIN
	Anhui/enviroment/YH17173mcr/PTMP01.1.fsa_nt	PTMP01000103.1	1220	1717	-	dfrA12	1-498/498	===============	0/0	100	100	ncbi	NG_047689.1	trimethoprim-resistant dihydrofolate reductase DfrA12	TRIMETHOPRIM
	Anhui/enviroment/YH17173mcr/PTMP01.1.fsa_nt	PTMP01000109.1	1024	1415	-	bleO	14-405/405	===============	0/0	96.79	100	ncbi	NG_047557.1	bleomycin binding protein	BLEOMYCIN
	Anhui/enviroment/YH17173mcr/PTMP01.1.fsa_nt	PTMP01000116.1	74	934	+	aac(3)-IIe	1-861/861	===============	0/0	100	99.77	ncbi	NG_047244.1	aminoglycoside N-acetyltransferase AAC(3)-IIe	GENTAMICIN
	Anhui/enviroment/YH17174mcr/PTMO01.1.fsa_nt	PTMO01000003.1	145524	146657	-	blaEC-19	1-1134/1134	===============	0/0	100	99.91	ncbi	NG_049084.1	class C extended-spectrum beta-lactamase EC-19	CEPHALOSPORIN
	Anhui/enviroment/YH17174mcr/PTMO01.1.fsa_nt	PTMO01000022.1	36	863	+	aph(3'')-Ib	1-828/828	===============	0/0	100	99.88	ncbi	NG_056002.2	aminoglycoside O-phosphotransferase APH(3'')-Ib	STREPTOMYCIN
	Anhui/enviroment/YH17174mcr/PTMO01.1.fsa_nt	PTMO01000022.1	863	1699	+	aph(6)-Id	1-837/837	===============	0/0	100	100	ncbi	NG_047466.1	aminoglycoside O-phosphotransferase APH(6)-Id	STREPTOMYCIN
	Anhui/enviroment/YH17174mcr/PTMO01.1.fsa_nt	PTMO01000022.1	1930	2790	-	blaTEM-1	1-861/861	===============	0/0	100	100	ncbi	NG_050145.1	class A broad-spectrum beta-lactamase TEM-1	BETA-LACTAM
	Anhui/enviroment/YH17174mcr/PTMO01.1.fsa_nt	PTMO01000032.1	36877	38502	-	mcr-1.1	1-1626/1626	===============	0/0	100	100	ncbi	NG_050417.1	phosphoethanolamine--lipid A transferase MCR-1.1	COLISTIN
	Anhui/enviroment/YH17174mcr/PTMO01.1.fsa_nt	PTMO01000053.1	1824	2615	+	sul3	1-792/792	===============	0/0	100	100	ncbi	NG_048120.1	sulfonamide-resistant dihydropteroate synthase Sul3	SULFONAMIDE
	Anhui/enviroment/YH17174mcr/PTMO01.1.fsa_nt	PTMO01000053.1	4297	5088	-	aadA1	1-792/792	===============	0/0	100	99.75	ncbi	NG_052266.1	ANT(3'')-Ia family aminoglycoside nucleotidyltransferase AadA1	STREPTOMYCIN
	Anhui/enviroment/YH17174mcr/PTMO01.1.fsa_nt	PTMO01000053.1	5181	6440	-	cmlA1	1-1260/1260	===============	0/0	100	99.92	ncbi	NG_047648.1	chloramphenicol efflux MFS transporter CmlA1	CHLORAMPHENICOL
	Anhui/enviroment/YH17174mcr/PTMO01.1.fsa_nt	PTMO01000053.1	6702	7493	-	aadA2	1-792/792	===============	0/0	100	100	ncbi	NG_051846.1	ANT(3'')-Ia family aminoglycoside nucleotidyltransferase AadA2	STREPTOMYCIN
	Anhui/enviroment/YH17174mcr/PTMO01.1.fsa_nt	PTMO01000067.1	80	856	+	aac(3)-IVa	1-777/777	===============	0/0	100	99.87	ncbi	NG_047253.1	aminoglycoside N-acetyltransferase AAC(3)-IVa	GENTAMICIN
	Anhui/enviroment/YH17174mcr/PTMO01.1.fsa_nt	PTMO01000067.1	1085	2110	+	aph(4)-Ia	1-1026/1026	===============	0/0	100	100	ncbi	NG_047456.1	aminoglycoside O-phosphotransferase APH(4)-Ia	HYGROMYCIN
	Anhui/enviroment/YH17174mcr/PTMO01.1.fsa_nt	PTMO01000071.1	629	3786	-	oqxB	1-3153/3153	========/======	44201	100	99.81	ncbi	NG_048025.1	multidrug efflux RND transporter permease subunit OqxB	PHENICOL;QUINOLONE
	Anhui/enviroment/YH17174mcr/PTMO01.1.fsa_nt	PTMO01000071.1	3810	4985	-	oqxA2	1-1176/1176	===============	0/0	100	99.92	ncbi	NG_050420.1	multidrug efflux RND transporter periplasmic adaptor subunit OqxA2	PHENICOL;QUINOLONE
	Anhui/enviroment/YH17174mcr/PTMO01.1.fsa_nt	PTMO01000072.1	42	1961	-	tet(M)	1-1920/1920	===============	0/0	100	100	ncbi	NG_048250.1	tetracycline resistance ribosomal protection protein Tet(M)	TETRACYCLINE
	Anhui/enviroment/YH17174mcr/PTMO01.1.fsa_nt	PTMO01000074.1	2465	3664	-	tet(A)	1-1200/1200	===============	0/0	100	100	ncbi	NG_048154.1	tetracycline efflux MFS transporter Tet(A)	TETRACYCLINE
	Anhui/enviroment/YH17174mcr/PTMO01.1.fsa_nt	PTMO01000077.1	100	1021	+	mph(A)	1-921/921	========/======	44197	100	99.67	ncbi	NG_047986.1	Mph(A) family macrolide 2'-phosphotransferase	MACROLIDE
	Anhui/enviroment/YH17174mcr/PTMO01.1.fsa_nt	PTMO01000080.1	1138	2352	-	floR	1-1215/1215	===============	0/0	100	99.83	ncbi	NG_047862.1	chloramphenicol/florfenicol efflux MFS transporter FloR	CHLORAMPHENICOL;FLORFENICOL
	Anhui/enviroment/YH17174mcr/PTMO01.1.fsa_nt	PTMO01000082.1	1252	1668	-	fosA3	1-417/417	===============	0/0	100	100	ncbi	NG_050407.1	fosfomycin resistance glutathione transferase FosA3	FOSFOMYCIN
	Anhui/enviroment/YH17174mcr/PTMO01.1.fsa_nt	PTMO01000082.1	2280	3155	-	blaCTX-M-14	1-876/876	===============	0/0	100	100	ncbi	NG_048929.1	class A extended-spectrum beta-lactamase CTX-M-14	CEPHALOSPORIN
	Anhui/enviroment/YH17174mcr/PTMO01.1.fsa_nt	PTMO01000083.1	192	1337	-	blaCMY-2	1-1146/1146	===============	0/0	100	100	ncbi	NG_048814.1	class C beta-lactamase CMY-2	CEPHALOSPORIN
	Anhui/enviroment/YH17174mcr/PTMO01.1.fsa_nt	PTMO01000099.1	74	934	+	aac(3)-IIe	1-861/861	===============	0/0	100	99.65	ncbi	NG_047244.1	aminoglycoside N-acetyltransferase AAC(3)-IIe	GENTAMICIN
	Anhui/enviroment/YH17174mcr/PTMO01.1.fsa_nt	PTMO01000102.1	168	983	-	aph(3')-Ia	1-816/816	===============	0/0	100	100	ncbi	NG_047430.1	aminoglycoside O-phosphotransferase APH(3')-Ia	KANAMYCIN
	Anhui/enviroment/YH17174mcr/PTMO01.1.fsa_nt	PTMO01000103.1	674	1065	-	bleO	14-405/405	===============	0/0	96.79	100	ncbi	NG_047557.1	bleomycin binding protein	BLEOMYCIN
	Anhui/enviroment/YH17174mcr/PTMO01.1.fsa_nt	PTMO01000110.1	19	834	+	sul2	1-816/816	===============	0/0	100	100	ncbi	NG_051852.1	sulfonamide-resistant dihydropteroate synthase Sul2	SULFONAMIDE
	Anhui/enviroment/YH17177mcr/PTMM01.1.fsa_nt	PTMM01000006.1	4785	5645	+	blaTEM-1	1-861/861	===============	0/0	100	100	ncbi	NG_050145.1	class A broad-spectrum beta-lactamase TEM-1	BETA-LACTAM
	Anhui/enviroment/YH17177mcr/PTMM01.1.fsa_nt	PTMM01000025.1	49073	50206	+	blaEC-15	1-1134/1134	===============	0/0	100	98.33	ncbi	NG_049081.1	class C extended-spectrum beta-lactamase EC-15	CEPHALOSPORIN
	Anhui/enviroment/YH17177mcr/PTMM01.1.fsa_nt	PTMM01000044.1	10736	11950	+	floR	1-1215/1215	===============	0/0	100	99.83	ncbi	NG_047869.1	chloramphenicol/florfenicol efflux MFS transporter FloR	CHLORAMPHENICOL;FLORFENICOL
	Anhui/enviroment/YH17177mcr/PTMM01.1.fsa_nt	PTMM01000044.1	12550	13749	-	tet(A)	1-1200/1200	===============	0/0	100	99.92	ncbi	NG_048153.1	tetracycline efflux MFS transporter Tet(A)	TETRACYCLINE
	Anhui/enviroment/YH17177mcr/PTMM01.1.fsa_nt	PTMM01000044.1	15085	15921	-	aph(6)-Id	1-837/837	===============	0/0	100	100	ncbi	NG_047464.1	aminoglycoside O-phosphotransferase APH(6)-Id	STREPTOMYCIN
	Anhui/enviroment/YH17177mcr/PTMM01.1.fsa_nt	PTMM01000044.1	15921	16748	-	aph(3'')-Ib	1-828/828	===============	0/0	100	100	ncbi	NG_056002.2	aminoglycoside O-phosphotransferase APH(3'')-Ib	STREPTOMYCIN
	Anhui/enviroment/YH17177mcr/PTMM01.1.fsa_nt	PTMM01000044.1	16785	17600	-	sul2	1-816/816	===============	0/0	100	99.88	ncbi	NG_051852.1	sulfonamide-resistant dihydropteroate synthase Sul2	SULFONAMIDE
	Anhui/enviroment/YH17177mcr/PTMM01.1.fsa_nt	PTMM01000054.1	4176	5801	-	mcr-1.1	1-1626/1626	===============	0/0	100	100	ncbi	NG_050417.1	phosphoethanolamine--lipid A transferase MCR-1.1	COLISTIN
	Anhui/enviroment/YH17177mcr/PTMM01.1.fsa_nt	PTMM01000056.1	253	912	+	catA1	1-660/660	===============	0/0	100	99.85	ncbi	NG_047582.1	type A-1 chloramphenicol O-acetyltransferase	CHLORAMPHENICOL
	Anhui/enviroment/YH17177mcr/PTMM01.1.fsa_nt	PTMM01000056.1	6926	7423	+	dfrA12	1-498/498	===============	0/0	100	100	ncbi	NG_047689.1	trimethoprim-resistant dihydrofolate reductase DfrA12	TRIMETHOPRIM
	Anhui/enviroment/YH17177mcr/PTMM01.1.fsa_nt	PTMM01000056.1	7831	8622	+	aadA2	1-792/792	===============	0/0	100	100	ncbi	NG_047343.1	ANT(3'')-Ia family aminoglycoside nucleotidyltransferase AadA2	STREPTOMYCIN
	Anhui/enviroment/YH17177mcr/PTMM01.1.fsa_nt	PTMM01000065.1	5302	6223	-	mph(A)	1-921/921	========/======	44197	100	99.67	ncbi	NG_047986.1	Mph(A) family macrolide 2'-phosphotransferase	MACROLIDE
	Anhui/enviroment/YH17177mcr/PTMM01.1.fsa_nt	PTMM01000072.1	1852	2727	+	blaCTX-M-55	1-876/876	===============	0/0	100	100	ncbi	NG_049006.1	class A extended-spectrum beta-lactamase CTX-M-55	CEPHALOSPORIN
	Anhui/enviroment/YH17177mcr/PTMM01.1.fsa_nt	PTMM01000082.1	141	593	-	arr-3	1-453/453	===============	0/0	100	100	ncbi	NG_048581.1	NAD(+)--rifampin ADP-ribosyltransferase Arr-3	RIFAMYCIN
	Anhui/enviroment/YH17177mcr/PTMM01.1.fsa_nt	PTMM01000082.1	678	1310	-	catB3	1-633/633	===============	0/0	100	100	ncbi	NG_047604.1	type B-3 chloramphenicol O-acetyltransferase CatB3	CHLORAMPHENICOL
	Anhui/enviroment/YH17177mcr/PTMM01.1.fsa_nt	PTMM01000082.1	1448	2278	-	blaOXA-1	1-831/831	===============	0/0	100	100	ncbi	NG_049392.1	oxacillin-hydrolyzing class D beta-lactamase OXA-1	CEPHALOSPORIN
	Anhui/enviroment/YH17177mcr/PTMM01.1.fsa_nt	PTMM01000082.1	2409	2963	-	aac(6')-Ib-D181Y	1-555/555	===============	0/0	100	99.82	ncbi	NG_067946.1	AAC(6')-Ib family aminoglycoside 6'-N-acetyltransferase	AMIKACIN;KANAMYCIN;TOBRAMYCIN
	Anhui/enviroment/YH17177mcr/PTMM01.1.fsa_nt	PTMM01000105.1	380	1219	+	sul1	1-840/840	===============	0/0	100	100	ncbi	NG_048082.1	sulfonamide-resistant dihydropteroate synthase Sul1	SULFONAMIDE
	Anhui/enviroment/YH17177mcr/PTMM01.1.fsa_nt	PTMM01000108.1	257	1117	-	aac(3)-IId	1-861/861	===============	0/0	100	100	ncbi	NG_047251.1	aminoglycoside N-acetyltransferase AAC(3)-IId	GENTAMICIN
	Anhui/enviroment/YH17188mcr/PTME01.1.fsa_nt	PTME01000002.1	455552	456685	+	blaEC-18	1-1134/1134	===============	0/0	100	99.21	ncbi	NG_049083.1	class C extended-spectrum beta-lactamase EC-18	CEPHALOSPORIN
	Anhui/enviroment/YH17188mcr/PTME01.1.fsa_nt	PTME01000035.1	1844	2635	+	sul3	1-792/792	===============	0/0	100	100	ncbi	NG_048120.1	sulfonamide-resistant dihydropteroate synthase Sul3	SULFONAMIDE
	Anhui/enviroment/YH17188mcr/PTME01.1.fsa_nt	PTME01000035.1	4317	5108	-	aadA1	1-792/792	===============	0/0	100	99.87	ncbi	NG_052266.1	ANT(3'')-Ia family aminoglycoside nucleotidyltransferase AadA1	STREPTOMYCIN
	Anhui/enviroment/YH17188mcr/PTME01.1.fsa_nt	PTME01000035.1	5201	6460	-	cmlA1	1-1260/1260	===============	0/0	100	99.92	ncbi	NG_047648.1	chloramphenicol efflux MFS transporter CmlA1	CHLORAMPHENICOL
	Anhui/enviroment/YH17188mcr/PTME01.1.fsa_nt	PTME01000035.1	6722	7513	-	aadA2	1-792/792	===============	0/0	100	100	ncbi	NG_047343.1	ANT(3'')-Ia family aminoglycoside nucleotidyltransferase AadA2	STREPTOMYCIN
	Anhui/enviroment/YH17188mcr/PTME01.1.fsa_nt	PTME01000035.1	8061	8534	-	dfrA14	1-474/474	===============	0/0	100	100	ncbi	NG_056035.1	trimethoprim-resistant dihydrofolate reductase DfrA14	TRIMETHOPRIM
	Anhui/enviroment/YH17188mcr/PTME01.1.fsa_nt	PTME01000035.1	10611	11108	-	dfrA12	1-498/498	===============	0/0	100	100	ncbi	NG_047689.1	trimethoprim-resistant dihydrofolate reductase DfrA12	TRIMETHOPRIM
	Anhui/enviroment/YH17188mcr/PTME01.1.fsa_nt	PTME01000037.1	2191	3390	-	tet(A)	1-1200/1200	===============	0/0	100	99.92	ncbi	NG_048154.1	tetracycline efflux MFS transporter Tet(A)	TETRACYCLINE
	Anhui/enviroment/YH17188mcr/PTME01.1.fsa_nt	PTME01000037.1	8106	8762	-	qnrS1	1-657/657	===============	0/0	100	100	ncbi	NG_050543.1	quinolone resistance pentapeptide repeat protein QnrS1	QUINOLONE
	Anhui/enviroment/YH17188mcr/PTME01.1.fsa_nt	PTME01000039.1	4860	5885	-	aph(4)-Ia	1-1026/1026	===============	0/0	100	100	ncbi	NG_047456.1	aminoglycoside O-phosphotransferase APH(4)-Ia	HYGROMYCIN
	Anhui/enviroment/YH17188mcr/PTME01.1.fsa_nt	PTME01000039.1	6114	6890	-	aac(3)-IVa	1-777/777	===============	0/0	100	99.87	ncbi	NG_047253.1	aminoglycoside N-acetyltransferase AAC(3)-IVa	GENTAMICIN
	Anhui/enviroment/YH17188mcr/PTME01.1.fsa_nt	PTME01000040.1	629	3781	-	oqxB2	1-3153/3153	===============	0/0	100	99.97	ncbi	NG_050438.1	multidrug efflux RND transporter permease subunit OqxB2	PHENICOL;QUINOLONE
	Anhui/enviroment/YH17188mcr/PTME01.1.fsa_nt	PTME01000040.1	3805	4980	-	oqxA2	1-1176/1176	===============	0/0	100	100	ncbi	NG_050420.1	multidrug efflux RND transporter periplasmic adaptor subunit OqxA2	PHENICOL;QUINOLONE
	Anhui/enviroment/YH17188mcr/PTME01.1.fsa_nt	PTME01000044.1	36	863	+	aph(3'')-Ib	1-828/828	===============	0/0	100	99.88	ncbi	NG_056002.2	aminoglycoside O-phosphotransferase APH(3'')-Ib	STREPTOMYCIN
	Anhui/enviroment/YH17188mcr/PTME01.1.fsa_nt	PTME01000044.1	863	1699	+	aph(6)-Id	1-837/837	===============	0/0	100	100	ncbi	NG_047466.1	aminoglycoside O-phosphotransferase APH(6)-Id	STREPTOMYCIN
	Anhui/enviroment/YH17188mcr/PTME01.1.fsa_nt	PTME01000044.1	1931	2791	-	blaTEM-1	1-861/861	===============	0/0	100	100	ncbi	NG_050145.1	class A broad-spectrum beta-lactamase TEM-1	BETA-LACTAM
	Anhui/enviroment/YH17188mcr/PTME01.1.fsa_nt	PTME01000045.1	280	1155	+	blaCTX-M-14	1-876/876	===============	0/0	100	100	ncbi	NG_048929.1	class A extended-spectrum beta-lactamase CTX-M-14	CEPHALOSPORIN
	Anhui/enviroment/YH17188mcr/PTME01.1.fsa_nt	PTME01000045.1	1767	2183	+	fosA3	1-417/417	===============	0/0	100	100	ncbi	NG_050407.1	fosfomycin resistance glutathione transferase FosA3	FOSFOMYCIN
	Anhui/enviroment/YH17188mcr/PTME01.1.fsa_nt	PTME01000049.1	1138	2352	-	floR	1-1215/1215	===============	0/0	100	99.92	ncbi	NG_047878.1	chloramphenicol/florfenicol efflux MFS transporter FloR	CHLORAMPHENICOL;FLORFENICOL
	Anhui/enviroment/YH17188mcr/PTME01.1.fsa_nt	PTME01000051.1	521	1360	-	sul1	1-840/840	===============	0/0	100	100	ncbi	NG_048082.1	sulfonamide-resistant dihydropteroate synthase Sul1	SULFONAMIDE
	Anhui/enviroment/YH17188mcr/PTME01.1.fsa_nt	PTME01000054.1	190	1815	+	mcr-1.1	1-1626/1626	===============	0/0	100	100	ncbi	NG_050417.1	phosphoethanolamine--lipid A transferase MCR-1.1	COLISTIN
	Anhui/enviroment/YH17188mcr/PTME01.1.fsa_nt	PTME01000063.1	1024	1415	-	bleO	14-405/405	===============	0/0	96.79	100	ncbi	NG_047557.1	bleomycin binding protein	BLEOMYCIN
	Anhui/enviroment/YH17188mcr/PTME01.1.fsa_nt	PTME01000075.1	168	983	-	aph(3')-Ia	1-816/816	===============	0/0	100	100	ncbi	NG_047430.1	aminoglycoside O-phosphotransferase APH(3')-Ia	KANAMYCIN
	Anhui/enviroment/YH17188mcr/PTME01.1.fsa_nt	PTME01000079.1	19	834	+	sul2	1-816/816	===============	0/0	100	100	ncbi	NG_051852.1	sulfonamide-resistant dihydropteroate synthase Sul2	SULFONAMIDE
	Beijing/clinic/12HE4mcrd.fsa_nt/DABIDG01.1.fsa_nt	DABIDG010000009.1	118181	119314	-	blaEC-19	1-1134/1134	===============	0/0	100	99.91	ncbi	NG_049084.1	class C extended-spectrum beta-lactamase EC-19	CEPHALOSPORIN
	Beijing/clinic/12HE4mcrd.fsa_nt/DABIDG01.1.fsa_nt	DABIDG010000019.1	51530	53155	-	mcr-1.1	1-1626/1626	===============	0/0	100	100	ncbi	NG_050417.1	phosphoethanolamine--lipid A transferase MCR-1.1	COLISTIN
	Beijing/clinic/12HE4mcrd.fsa_nt/DABIDG01.1.fsa_nt	DABIDG010000037.1	838	1311	+	dfrA17	1-474/474	===============	0/0	100	99.79	ncbi	NG_047710.1	trimethoprim-resistant dihydrofolate reductase DfrA17	TRIMETHOPRIM
	Beijing/clinic/12HE4mcrd.fsa_nt/DABIDG01.1.fsa_nt	DABIDG010000037.1	1442	2230	+	aadA5	1-789/789	===============	0/0	100	100	ncbi	NG_047357.1	ANT(3'')-Ia family aminoglycoside nucleotidyltransferase AadA5	STREPTOMYCIN
	Beijing/clinic/12HE4mcrd.fsa_nt/DABIDG01.1.fsa_nt	DABIDG010000037.1	2777	3616	+	sul1	1-840/840	===============	0/0	100	100	ncbi	NG_048082.1	sulfonamide-resistant dihydropteroate synthase Sul1	SULFONAMIDE
	Beijing/clinic/12HE4mcrd.fsa_nt/DABIDG01.1.fsa_nt	DABIDG010000037.1	8911	9832	-	mph(A)	1-921/921	========/======	44197	100	99.67	ncbi	NG_047986.1	Mph(A) family macrolide 2'-phosphotransferase	MACROLIDE
	Beijing/clinic/12HE4mcrd.fsa_nt/DABIDG01.1.fsa_nt	DABIDG010000042.1	1279	2139	+	blaTEM-1	1-861/861	===============	0/0	100	100	ncbi	NG_050145.1	class A broad-spectrum beta-lactamase TEM-1	BETA-LACTAM
	Beijing/clinic/12HE4mcrd.fsa_nt/DABIDG01.1.fsa_nt	DABIDG010000042.1	2370	3206	-	aph(6)-Id	1-837/837	===============	0/0	100	100	ncbi	NG_047466.1	aminoglycoside O-phosphotransferase APH(6)-Id	STREPTOMYCIN
	Beijing/clinic/12HE4mcrd.fsa_nt/DABIDG01.1.fsa_nt	DABIDG010000042.1	3206	4033	-	aph(3'')-Ib	1-828/828	===============	0/0	100	99.88	ncbi	NG_056002.2	aminoglycoside O-phosphotransferase APH(3'')-Ib	STREPTOMYCIN
	Beijing/clinic/12HE4mcrd.fsa_nt/DABIDG01.1.fsa_nt	DABIDG010000042.1	4070	4885	-	sul2	1-816/816	===============	0/0	100	100	ncbi	NG_051852.1	sulfonamide-resistant dihydropteroate synthase Sul2	SULFONAMIDE
	Beijing/clinic/12HE4mcrd.fsa_nt/DABIDG01.1.fsa_nt	DABIDG010000047.1	291	1028	+	erm(B)	1-738/738	===============	0/0	100	99.86	ncbi	NG_047804.1	23S rRNA (adenine(2058)-N(6))-methyltransferase Erm(B)	MACROLIDE
	Beijing/clinic/12HE4mcrd.fsa_nt/DABIDG01.1.fsa_nt	DABIDG010000048.1	907	1782	+	blaCTX-M-55	1-876/876	===============	0/0	100	100	ncbi	NG_049006.1	class A extended-spectrum beta-lactamase CTX-M-55	CEPHALOSPORIN
	Beijing/clinic/12HE4mcrd.fsa_nt/DABIDG01.1.fsa_nt	DABIDG010000052.1	91	732	-	catA2	1-642/642	===============	0/0	100	100	ncbi	NG_047596.1	type A-2 chloramphenicol O-acetyltransferase CatII	CHLORAMPHENICOL
	Beijing/clinic/12HE4mcrd.fsa_nt/DABIDG01.1.fsa_nt	DABIDG010000067.1	7523	9148	+	mcr-1.1	1-1626/1626	===============	0/0	100	100	ncbi	NG_050417.1	phosphoethanolamine--lipid A transferase MCR-1.1	COLISTIN
	Beijing/clinic/12HE4mcrd.fsa_nt/DABIDG01.1.fsa_nt	DABIDG010000068.1	12861	13994	+	blaEC-19	1-1134/1134	===============	0/0	100	99.91	ncbi	NG_049084.1	class C extended-spectrum beta-lactamase EC-19	CEPHALOSPORIN
	Beijing/clinic/12HE4mcrd.fsa_nt/DABIDG01.1.fsa_nt	DABIDG010000069.1	70	991	+	mph(A)	1-921/921	========/======	44197	100	99.67	ncbi	NG_047986.1	Mph(A) family macrolide 2'-phosphotransferase	MACROLIDE
	Beijing/clinic/12HE4mcrd.fsa_nt/DABIDG01.1.fsa_nt	DABIDG010000069.1	6286	7125	-	sul1	1-840/840	===============	0/0	100	100	ncbi	NG_048082.1	sulfonamide-resistant dihydropteroate synthase Sul1	SULFONAMIDE
	Beijing/clinic/12HE4mcrd.fsa_nt/DABIDG01.1.fsa_nt	DABIDG010000069.1	7672	8460	-	aadA5	1-789/789	===============	0/0	100	100	ncbi	NG_047357.1	ANT(3'')-Ia family aminoglycoside nucleotidyltransferase AadA5	STREPTOMYCIN
	Beijing/clinic/12HE4mcrd.fsa_nt/DABIDG01.1.fsa_nt	DABIDG010000069.1	8591	9064	-	dfrA17	1-474/474	===============	0/0	100	99.79	ncbi	NG_047710.1	trimethoprim-resistant dihydrofolate reductase DfrA17	TRIMETHOPRIM
	Beijing/clinic/12HE4mcrd.fsa_nt/DABIDG01.1.fsa_nt	DABIDG010000070.1	868	1683	+	sul2	1-816/816	===============	0/0	100	100	ncbi	NG_051852.1	sulfonamide-resistant dihydropteroate synthase Sul2	SULFONAMIDE
	Beijing/clinic/12HE4mcrd.fsa_nt/DABIDG01.1.fsa_nt	DABIDG010000070.1	1720	2547	+	aph(3'')-Ib	1-828/828	===============	0/0	100	99.88	ncbi	NG_056002.2	aminoglycoside O-phosphotransferase APH(3'')-Ib	STREPTOMYCIN
	Beijing/clinic/12HE4mcrd.fsa_nt/DABIDG01.1.fsa_nt	DABIDG010000070.1	2547	3383	+	aph(6)-Id	1-837/837	===============	0/0	100	100	ncbi	NG_047466.1	aminoglycoside O-phosphotransferase APH(6)-Id	STREPTOMYCIN
	Beijing/clinic/12HE4mcrd.fsa_nt/DABIDG01.1.fsa_nt	DABIDG010000070.1	3614	4474	-	blaTEM-1	1-861/861	===============	0/0	100	100	ncbi	NG_050145.1	class A broad-spectrum beta-lactamase TEM-1	BETA-LACTAM
	Beijing/clinic/12HE4mcrd.fsa_nt/DABIDG01.1.fsa_nt	DABIDG010000071.1	292	1029	+	erm(B)	1-738/738	===============	0/0	100	99.86	ncbi	NG_047804.1	23S rRNA (adenine(2058)-N(6))-methyltransferase Erm(B)	MACROLIDE
	Beijing/clinic/12HE4mcrd.fsa_nt/DABIDG01.1.fsa_nt	DABIDG010000072.1	545	1420	+	blaCTX-M-55	1-876/876	===============	0/0	100	100	ncbi	NG_049006.1	class A extended-spectrum beta-lactamase CTX-M-55	CEPHALOSPORIN
	Beijing/clinic/12HE4mcrd.fsa_nt/DABIDG01.1.fsa_nt	DABIDG010000073.1	665	1306	+	catA2	1-642/642	===============	0/0	100	100	ncbi	NG_047596.1	type A-2 chloramphenicol O-acetyltransferase CatII	CHLORAMPHENICOL
	Beijing/clinic/12HE5mcrd.fsa_nt/DABIDI01.1.fsa_nt	DABIDI010000004.1	180720	181853	-	blaEC-8	1-1134/1134	===============	0/0	100	98.15	ncbi	NG_049086.1	cephalosporin-hydrolyzing class C beta-lactamase EC-8	CEPHALOSPORIN
	Beijing/clinic/12HE5mcrd.fsa_nt/DABIDI01.1.fsa_nt	DABIDI010000021.1	113743	114419	-	aph(6)-Id	161-837/837	..=============	0/0	80.88	100	ncbi	NG_047464.1	aminoglycoside O-phosphotransferase APH(6)-Id	STREPTOMYCIN
	Beijing/clinic/12HE5mcrd.fsa_nt/DABIDI01.1.fsa_nt	DABIDI010000049.1	9272	10111	-	sul1	1-840/840	===============	0/0	100	100	ncbi	NG_048082.1	sulfonamide-resistant dihydropteroate synthase Sul1	SULFONAMIDE
	Beijing/clinic/12HE5mcrd.fsa_nt/DABIDI01.1.fsa_nt	DABIDI010000049.1	10658	11446	-	aadA5	1-789/789	===============	0/0	100	100	ncbi	NG_047357.1	ANT(3'')-Ia family aminoglycoside nucleotidyltransferase AadA5	STREPTOMYCIN
	Beijing/clinic/12HE5mcrd.fsa_nt/DABIDI01.1.fsa_nt	DABIDI010000049.1	11577	12050	-	dfrA17	1-474/474	===============	0/0	100	99.79	ncbi	NG_047710.1	trimethoprim-resistant dihydrofolate reductase DfrA17	TRIMETHOPRIM
	Beijing/clinic/12HE5mcrd.fsa_nt/DABIDI01.1.fsa_nt	DABIDI010000052.1	247	1872	+	mcr-1.1	1-1626/1626	===============	0/0	100	100	ncbi	NG_050417.1	phosphoethanolamine--lipid A transferase MCR-1.1	COLISTIN
	Beijing/clinic/12HE5mcrd.fsa_nt/DABIDI01.1.fsa_nt	DABIDI010000056.1	69	990	+	mph(A)	1-921/921	========/======	44197	100	99.67	ncbi	NG_047986.1	Mph(A) family macrolide 2'-phosphotransferase	MACROLIDE
	Beijing/clinic/12HE5mcrd.fsa_nt/DABIDI01.1.fsa_nt	DABIDI010000056.1	7116	9035	+	tet(M)	1-1920/1920	===============	0/0	100	100	ncbi	NG_048250.1	tetracycline resistance ribosomal protection protein Tet(M)	TETRACYCLINE
	Beijing/clinic/12HE5mcrd.fsa_nt/DABIDI01.1.fsa_nt	DABIDI010000059.1	4952	5608	-	qnrS1	1-657/657	===============	0/0	100	100	ncbi	NG_050543.1	quinolone resistance pentapeptide repeat protein QnrS1	QUINOLONE
	Beijing/clinic/12HE5mcrd.fsa_nt/DABIDI01.1.fsa_nt	DABIDI010000060.1	5413	6273	-	aac(3)-IId	1-861/861	===============	0/0	100	100	ncbi	NG_047251.1	aminoglycoside N-acetyltransferase AAC(3)-IId	GENTAMICIN
	Beijing/clinic/12HE5mcrd.fsa_nt/DABIDI01.1.fsa_nt	DABIDI010000061.1	182	655	-	dfrA14	1-474/474	===============	0/0	100	100	ncbi	NG_056035.1	trimethoprim-resistant dihydrofolate reductase DfrA14	TRIMETHOPRIM
	Beijing/clinic/12HE5mcrd.fsa_nt/DABIDI01.1.fsa_nt	DABIDI010000061.1	730	1521	-	aadA1	1-792/792	===============	0/0	100	99.87	ncbi	NG_047325.1	ANT(3'')-Ia family aminoglycoside nucleotidyltransferase AadA1	STREPTOMYCIN
	Beijing/clinic/12HE5mcrd.fsa_nt/DABIDI01.1.fsa_nt	DABIDI010000061.1	1538	2338	-	blaOXA-10	1-801/801	===============	0/0	100	100	ncbi	NG_049393.1	oxacillin-hydrolyzing class D beta-lactamase OXA-10	CEPHALOSPORIN
	Beijing/clinic/12HE5mcrd.fsa_nt/DABIDI01.1.fsa_nt	DABIDI010000061.1	2603	3862	-	cmlA5	1-1260/1260	===============	0/0	100	100	ncbi	NG_051436.1	chloramphenicol efflux MFS transporter CmlA5	CHLORAMPHENICOL
	Beijing/clinic/12HE5mcrd.fsa_nt/DABIDI01.1.fsa_nt	DABIDI010000061.1	4183	4635	-	arr-2	1-453/453	===============	0/0	100	100	ncbi	NG_048580.1	NAD(+)--rifampin ADP-ribosyltransferase Arr-2	RIFAMYCIN
	Beijing/clinic/12HE5mcrd.fsa_nt/DABIDI01.1.fsa_nt	DABIDI010000066.1	1632	2507	+	blaCTX-M-65	1-876/876	===============	0/0	100	100	ncbi	NG_049016.1	class A extended-spectrum beta-lactamase CTX-M-65	CEPHALOSPORIN
	Beijing/clinic/12HE5mcrd.fsa_nt/DABIDI01.1.fsa_nt	DABIDI010000068.1	596	3748	-	oqxB	1-3153/3153	===============	0/0	100	100	ncbi	NG_048025.1	multidrug efflux RND transporter permease subunit OqxB	PHENICOL;QUINOLONE
	Beijing/clinic/12HE5mcrd.fsa_nt/DABIDI01.1.fsa_nt	DABIDI010000068.1	3772	4947	-	oqxA	1-1176/1176	===============	0/0	100	100	ncbi	NG_048024.1	multidrug efflux RND transporter periplasmic adaptor subunit OqxA	PHENICOL;QUINOLONE
	Beijing/clinic/12HE5mcrd.fsa_nt/DABIDI01.1.fsa_nt	DABIDI010000069.1	627	1841	-	floR	1-1215/1215	===============	0/0	100	100	ncbi	NG_047878.1	chloramphenicol/florfenicol efflux MFS transporter FloR	CHLORAMPHENICOL;FLORFENICOL
	Beijing/clinic/12HE5mcrd.fsa_nt/DABIDI01.1.fsa_nt	DABIDI010000078.1	117	944	-	aph(3'')-Ib	1-828/828	===============	0/0	100	100	ncbi	NG_056002.2	aminoglycoside O-phosphotransferase APH(3'')-Ib	STREPTOMYCIN
	Beijing/clinic/12HE5mcrd.fsa_nt/DABIDI01.1.fsa_nt	DABIDI010000078.1	981	1796	-	sul2	1-816/816	===============	0/0	100	100	ncbi	NG_051852.1	sulfonamide-resistant dihydropteroate synthase Sul2	SULFONAMIDE
	Beijing/clinic/12HE5mcrd.fsa_nt/DABIDI01.1.fsa_nt	DABIDI010000084.1	133	524	+	bleO	14-405/405	===============	0/0	96.79	100	ncbi	NG_047557.1	bleomycin binding protein	BLEOMYCIN
	Beijing/clinic/12HE5mcrd.fsa_nt/DABIDI01.1.fsa_nt	DABIDI010000086.1	222	881	+	catA1	1-660/660	===============	0/0	100	99.85	ncbi	NG_047582.1	type A-1 chloramphenicol O-acetyltransferase	CHLORAMPHENICOL
	Beijing/clinic/12HE5mcrd.fsa_nt/DABIDI01.1.fsa_nt	DABIDI010000095.1	137	952	-	aph(3')-Ia	1-816/816	===============	0/0	100	100	ncbi	NG_047430.1	aminoglycoside O-phosphotransferase APH(3')-Ia	KANAMYCIN
	Beijing/clinic/12HE5mcrd.fsa_nt/DABIDI01.1.fsa_nt	DABIDI010000121.1	13151	14284	+	blaEC-8	1-1134/1134	===============	0/0	100	98.15	ncbi	NG_049086.1	cephalosporin-hydrolyzing class C beta-lactamase EC-8	CEPHALOSPORIN
	Beijing/clinic/12HE5mcrd.fsa_nt/DABIDI01.1.fsa_nt	DABIDI010000123.1	185	1810	+	mcr-1.1	1-1626/1626	===============	0/0	100	100	ncbi	NG_050417.1	phosphoethanolamine--lipid A transferase MCR-1.1	COLISTIN
	Beijing/clinic/12HE5mcrd.fsa_nt/DABIDI01.1.fsa_nt	DABIDI010000124.1	19	492	+	dfrA17	1-474/474	===============	0/0	100	99.79	ncbi	NG_047710.1	trimethoprim-resistant dihydrofolate reductase DfrA17	TRIMETHOPRIM
	Beijing/clinic/12HE5mcrd.fsa_nt/DABIDI01.1.fsa_nt	DABIDI010000124.1	623	1411	+	aadA5	1-789/789	===============	0/0	100	100	ncbi	NG_047357.1	ANT(3'')-Ia family aminoglycoside nucleotidyltransferase AadA5	STREPTOMYCIN
	Beijing/clinic/12HE5mcrd.fsa_nt/DABIDI01.1.fsa_nt	DABIDI010000124.1	1958	2797	+	sul1	1-840/840	===============	0/0	100	100	ncbi	NG_048082.1	sulfonamide-resistant dihydropteroate synthase Sul1	SULFONAMIDE
	Beijing/clinic/12HE5mcrd.fsa_nt/DABIDI01.1.fsa_nt	DABIDI010000125.1	35	895	+	aac(3)-IId	1-861/861	===============	0/0	100	100	ncbi	NG_047251.1	aminoglycoside N-acetyltransferase AAC(3)-IId	GENTAMICIN
	Beijing/clinic/12HE5mcrd.fsa_nt/DABIDI01.1.fsa_nt	DABIDI010000125.1	5867	6727	+	blaTEM-1	1-861/861	===============	0/0	100	100	ncbi	NG_050145.1	class A broad-spectrum beta-lactamase TEM-1	BETA-LACTAM
	Beijing/clinic/12HE5mcrd.fsa_nt/DABIDI01.1.fsa_nt	DABIDI010000126.1	1631	2506	+	blaCTX-M-65	1-876/876	===============	0/0	100	100	ncbi	NG_049016.1	class A extended-spectrum beta-lactamase CTX-M-65	CEPHALOSPORIN
	Beijing/clinic/12HE5mcrd.fsa_nt/DABIDI01.1.fsa_nt	DABIDI010000127.1	1014	1670	+	qnrS1	1-657/657	===============	0/0	100	100	ncbi	NG_050543.1	quinolone resistance pentapeptide repeat protein QnrS1	QUINOLONE
	Beijing/clinic/12HE5mcrd.fsa_nt/DABIDI01.1.fsa_nt	DABIDI010000128.1	256	1431	+	oqxA	1-1176/1176	===============	0/0	100	100	ncbi	NG_048024.1	multidrug efflux RND transporter periplasmic adaptor subunit OqxA	PHENICOL;QUINOLONE
	Beijing/clinic/12HE5mcrd.fsa_nt/DABIDI01.1.fsa_nt	DABIDI010000128.1	1455	4607	+	oqxB	1-3153/3153	===============	0/0	100	100	ncbi	NG_048025.1	multidrug efflux RND transporter permease subunit OqxB	PHENICOL;QUINOLONE
	Beijing/clinic/12HE5mcrd.fsa_nt/DABIDI01.1.fsa_nt	DABIDI010000129.1	2882	4801	+	tet(M)	1-1920/1920	===============	0/0	100	100	ncbi	NG_048250.1	tetracycline resistance ribosomal protection protein Tet(M)	TETRACYCLINE
	Beijing/clinic/12HE5mcrd.fsa_nt/DABIDI01.1.fsa_nt	DABIDI010000130.1	650	1849	+	tet(A)	1-1200/1200	===============	0/0	100	99.92	ncbi	NG_048154.1	tetracycline efflux MFS transporter Tet(A)	TETRACYCLINE
	Beijing/clinic/12HE5mcrd.fsa_nt/DABIDI01.1.fsa_nt	DABIDI010000131.1	650	1849	+	tet(A)	1-1200/1200	===============	0/0	100	100	ncbi	NG_048154.1	tetracycline efflux MFS transporter Tet(A)	TETRACYCLINE
	Beijing/clinic/12HE5mcrd.fsa_nt/DABIDI01.1.fsa_nt	DABIDI010000132.1	34	486	+	arr-2	1-453/453	===============	0/0	100	100	ncbi	NG_048580.1	NAD(+)--rifampin ADP-ribosyltransferase Arr-2	RIFAMYCIN
	Beijing/clinic/12HE5mcrd.fsa_nt/DABIDI01.1.fsa_nt	DABIDI010000132.1	807	2066	+	cmlA5	1-1260/1260	===============	0/0	100	100	ncbi	NG_051436.1	chloramphenicol efflux MFS transporter CmlA5	CHLORAMPHENICOL
	Beijing/clinic/12HE5mcrd.fsa_nt/DABIDI01.1.fsa_nt	DABIDI010000132.1	2331	3131	+	blaOXA-10	1-801/801	===============	0/0	100	100	ncbi	NG_049393.1	oxacillin-hydrolyzing class D beta-lactamase OXA-10	CEPHALOSPORIN
	Beijing/clinic/12HE5mcrd.fsa_nt/DABIDI01.1.fsa_nt	DABIDI010000132.1	3148	3939	+	aadA1	1-792/792	===============	0/0	100	99.87	ncbi	NG_047325.1	ANT(3'')-Ia family aminoglycoside nucleotidyltransferase AadA1	STREPTOMYCIN
	Beijing/clinic/12HE5mcrd.fsa_nt/DABIDI01.1.fsa_nt	DABIDI010000132.1	4014	4487	+	dfrA14	1-474/474	===============	0/0	100	100	ncbi	NG_056035.1	trimethoprim-resistant dihydrofolate reductase DfrA14	TRIMETHOPRIM
	Beijing/clinic/12HE5mcrd.fsa_nt/DABIDI01.1.fsa_nt	DABIDI010000133.1	3190	4404	+	floR	1-1215/1215	===============	0/0	100	100	ncbi	NG_047878.1	chloramphenicol/florfenicol efflux MFS transporter FloR	CHLORAMPHENICOL;FLORFENICOL
	Beijing/clinic/12HE5mcrd.fsa_nt/DABIDI01.1.fsa_nt	DABIDI010000134.1	68	989	+	mph(A)	1-921/921	========/======	44197	100	99.67	ncbi	NG_047986.1	Mph(A) family macrolide 2'-phosphotransferase	MACROLIDE
	Beijing/clinic/12HE5mcrd.fsa_nt/DABIDI01.1.fsa_nt	DABIDI010000135.1	656	1483	+	aph(3'')-Ib	1-828/828	===============	0/0	100	100	ncbi	NG_056002.2	aminoglycoside O-phosphotransferase APH(3'')-Ib	STREPTOMYCIN
	Beijing/clinic/12HE5mcrd.fsa_nt/DABIDI01.1.fsa_nt	DABIDI010000135.1	1483	2319	+	aph(6)-Id	1-837/837	===============	0/0	100	99.88	ncbi	NG_047466.1	aminoglycoside O-phosphotransferase APH(6)-Id	STREPTOMYCIN
	Beijing/clinic/12HE5mcrd.fsa_nt/DABIDI01.1.fsa_nt	DABIDI010000136.1	656	1483	+	aph(3'')-Ib	1-828/828	===============	0/0	100	100	ncbi	NG_056002.2	aminoglycoside O-phosphotransferase APH(3'')-Ib	STREPTOMYCIN
	Beijing/clinic/12HE5mcrd.fsa_nt/DABIDI01.1.fsa_nt	DABIDI010000136.1	1483	2319	+	aph(6)-Id	1-837/837	===============	0/0	100	100	ncbi	NG_047466.1	aminoglycoside O-phosphotransferase APH(6)-Id	STREPTOMYCIN
	Beijing/clinic/12HE5mcrd.fsa_nt/DABIDI01.1.fsa_nt	DABIDI010000137.1	656	1483	+	aph(3'')-Ib	1-828/828	===============	0/0	100	100	ncbi	NG_056002.2	aminoglycoside O-phosphotransferase APH(3'')-Ib	STREPTOMYCIN
	Beijing/clinic/12HE5mcrd.fsa_nt/DABIDI01.1.fsa_nt	DABIDI010000137.1	1483	2319	+	aph(6)-Id	1-837/837	===============	0/0	100	99.88	ncbi	NG_047464.1	aminoglycoside O-phosphotransferase APH(6)-Id	STREPTOMYCIN
	Beijing/clinic/12HE5mcrd.fsa_nt/DABIDI01.1.fsa_nt	DABIDI010000138.1	656	1483	+	aph(3'')-Ib	1-828/828	===============	0/0	100	100	ncbi	NG_056002.2	aminoglycoside O-phosphotransferase APH(3'')-Ib	STREPTOMYCIN
	Beijing/clinic/12HE5mcrd.fsa_nt/DABIDI01.1.fsa_nt	DABIDI010000138.1	1483	2319	+	aph(6)-Id	1-837/837	===============	0/0	100	100	ncbi	NG_047464.1	aminoglycoside O-phosphotransferase APH(6)-Id	STREPTOMYCIN
	Beijing/clinic/12HE5mcrd.fsa_nt/DABIDI01.1.fsa_nt	DABIDI010000139.1	36	851	+	sul2	1-816/816	===============	0/0	100	99.75	ncbi	NG_051852.1	sulfonamide-resistant dihydropteroate synthase Sul2	SULFONAMIDE
	Beijing/clinic/12HE5mcrd.fsa_nt/DABIDI01.1.fsa_nt	DABIDI010000139.1	888	1715	+	aph(3'')-Ib	1-828/828	===============	0/0	100	100	ncbi	NG_056002.2	aminoglycoside O-phosphotransferase APH(3'')-Ib	STREPTOMYCIN
	Beijing/clinic/12HE5mcrd.fsa_nt/DABIDI01.1.fsa_nt	DABIDI010000140.1	36	851	+	sul2	1-816/816	===============	0/0	100	100	ncbi	NG_051852.1	sulfonamide-resistant dihydropteroate synthase Sul2	SULFONAMIDE
	Beijing/clinic/12HE5mcrd.fsa_nt/DABIDI01.1.fsa_nt	DABIDI010000140.1	888	1715	+	aph(3'')-Ib	1-828/828	===============	0/0	100	100	ncbi	NG_056002.2	aminoglycoside O-phosphotransferase APH(3'')-Ib	STREPTOMYCIN
	Beijing/clinic/12HE5mcrd.fsa_nt/DABIDI01.1.fsa_nt	DABIDI010000141.1	650	1849	+	tet(A)	1-1200/1200	===============	0/0	100	99.92	ncbi	NG_048153.1	tetracycline efflux MFS transporter Tet(A)	TETRACYCLINE
	Beijing/clinic/12HE5mcrd.fsa_nt/DABIDI01.1.fsa_nt	DABIDI010000142.1	650	1849	+	tet(A)	1-1200/1200	===============	0/0	100	100	ncbi	NG_048153.1	tetracycline efflux MFS transporter Tet(A)	TETRACYCLINE
	Beijing/clinic/12HE5mcrd.fsa_nt/DABIDI01.1.fsa_nt	DABIDI010000143.1	134	525	+	bleO	14-405/405	===============	0/0	96.79	100	ncbi	NG_047557.1	bleomycin binding protein	BLEOMYCIN
	Beijing/clinic/12HE5mcrd.fsa_nt/DABIDI01.1.fsa_nt	DABIDI010000144.1	221	880	+	catA1	1-660/660	===============	0/0	100	99.85	ncbi	NG_047582.1	type A-1 chloramphenicol O-acetyltransferase	CHLORAMPHENICOL
	Beijing/clinic/12HE5mcrd.fsa_nt/DABIDI01.1.fsa_nt	DABIDI010000145.1	86	901	+	aph(3')-Ia	1-816/816	===============	0/0	100	100	ncbi	NG_047430.1	aminoglycoside O-phosphotransferase APH(3')-Ia	KANAMYCIN
	Beijing/clinic/13HE11mcrd.fsa_nt/DABIDE01.1.fsa_nt	DABIDE010000003.1	218559	219692	+	blaEC	1-1134/1134	===============	0/0	100	97.88	ncbi	NG_047495.1	BlaEC family class C beta-lactamase	BETA-LACTAM
	Beijing/clinic/13HE11mcrd.fsa_nt/DABIDE01.1.fsa_nt	DABIDE010000024.1	9443	11068	-	mcr-1.1	1-1626/1626	===============	0/0	100	100	ncbi	NG_050417.1	phosphoethanolamine--lipid A transferase MCR-1.1	COLISTIN
	Beijing/clinic/13HE11mcrd.fsa_nt/DABIDE01.1.fsa_nt	DABIDE010000061.1	2483	3682	-	tet(A)	1-1200/1200	===============	0/0	100	100	ncbi	NG_048154.1	tetracycline efflux MFS transporter Tet(A)	TETRACYCLINE
	Beijing/clinic/13HE11mcrd.fsa_nt/DABIDE01.1.fsa_nt	DABIDE010000066.1	1041	1901	+	aac(3)-IId	1-861/861	===============	0/0	100	100	ncbi	NG_047251.1	aminoglycoside N-acetyltransferase AAC(3)-IId	GENTAMICIN
	Beijing/clinic/13HE11mcrd.fsa_nt/DABIDE01.1.fsa_nt	DABIDE010000069.1	326	1540	-	floR	1-1215/1215	===============	0/0	100	99.83	ncbi	NG_047869.1	chloramphenicol/florfenicol efflux MFS transporter FloR	CHLORAMPHENICOL;FLORFENICOL
	Beijing/clinic/13HE11mcrd.fsa_nt/DABIDE01.1.fsa_nt	DABIDE010000070.1	105	941	-	aph(6)-Id	1-837/837	===============	0/0	100	100	ncbi	NG_047464.1	aminoglycoside O-phosphotransferase APH(6)-Id	STREPTOMYCIN
	Beijing/clinic/13HE11mcrd.fsa_nt/DABIDE01.1.fsa_nt	DABIDE010000070.1	941	1768	-	aph(3'')-Ib	1-828/828	===============	0/0	100	100	ncbi	NG_056002.2	aminoglycoside O-phosphotransferase APH(3'')-Ib	STREPTOMYCIN
	Beijing/clinic/13HE11mcrd.fsa_nt/DABIDE01.1.fsa_nt	DABIDE010000070.1	1805	2620	-	sul2	1-816/816	===============	0/0	100	100	ncbi	NG_051852.1	sulfonamide-resistant dihydropteroate synthase Sul2	SULFONAMIDE
	Beijing/clinic/13HE11mcrd.fsa_nt/DABIDE01.1.fsa_nt	DABIDE010000071.1	2311	3232	-	mph(A)	1-921/921	========/======	44197	100	99.67	ncbi	NG_047986.1	Mph(A) family macrolide 2'-phosphotransferase	MACROLIDE
	Beijing/clinic/13HE11mcrd.fsa_nt/DABIDE01.1.fsa_nt	DABIDE010000075.1	828	1619	-	aadA2	1-792/792	===============	0/0	100	100	ncbi	NG_047343.1	ANT(3'')-Ia family aminoglycoside nucleotidyltransferase AadA2	STREPTOMYCIN
	Beijing/clinic/13HE11mcrd.fsa_nt/DABIDE01.1.fsa_nt	DABIDE010000075.1	2027	2524	-	dfrA12	1-498/498	===============	0/0	100	100	ncbi	NG_047689.1	trimethoprim-resistant dihydrofolate reductase DfrA12	TRIMETHOPRIM
	Beijing/clinic/13HE11mcrd.fsa_nt/DABIDE01.1.fsa_nt	DABIDE010000078.1	292	1029	+	erm(B)	1-738/738	===============	0/0	100	99.73	ncbi	NG_047804.1	23S rRNA (adenine(2058)-N(6))-methyltransferase Erm(B)	MACROLIDE
	Beijing/clinic/13HE11mcrd.fsa_nt/DABIDE01.1.fsa_nt	DABIDE010000079.1	320	736	+	fosA3	1-417/417	===============	0/0	100	100	ncbi	NG_050407.1	fosfomycin resistance glutathione transferase FosA3	FOSFOMYCIN
	Beijing/clinic/13HE11mcrd.fsa_nt/DABIDE01.1.fsa_nt	DABIDE010000082.1	367	1242	+	blaCTX-M-55	1-876/876	===============	0/0	100	100	ncbi	NG_049006.1	class A extended-spectrum beta-lactamase CTX-M-55	CEPHALOSPORIN
	Beijing/clinic/13HE11mcrd.fsa_nt/DABIDE01.1.fsa_nt	DABIDE010000085.1	135	526	+	bleO	14-405/405	===============	0/0	96.79	100	ncbi	NG_047557.1	bleomycin binding protein	BLEOMYCIN
	Beijing/clinic/13HE11mcrd.fsa_nt/DABIDE01.1.fsa_nt	DABIDE010000092.1	3	863	-	blaTEM-1	1-861/861	===============	0/0	100	100	ncbi	NG_050145.1	class A broad-spectrum beta-lactamase TEM-1	BETA-LACTAM
	Beijing/clinic/13HE11mcrd.fsa_nt/DABIDE01.1.fsa_nt	DABIDE010000094.1	287	760	-	dfrA17	1-474/474	===============	0/0	100	99.79	ncbi	NG_047710.1	trimethoprim-resistant dihydrofolate reductase DfrA17	TRIMETHOPRIM
	Beijing/clinic/13HE11mcrd.fsa_nt/DABIDE01.1.fsa_nt	DABIDE010000129.1	13429	14562	+	blaEC	1-1134/1134	===============	0/0	100	97.88	ncbi	NG_047495.1	BlaEC family class C beta-lactamase	BETA-LACTAM
	Beijing/clinic/13HE11mcrd.fsa_nt/DABIDE01.1.fsa_nt	DABIDE010000130.1	10608	12233	+	mcr-1.1	1-1626/1626	===============	0/0	100	100	ncbi	NG_050417.1	phosphoethanolamine--lipid A transferase MCR-1.1	COLISTIN
	Beijing/clinic/13HE11mcrd.fsa_nt/DABIDE01.1.fsa_nt	DABIDE010000131.1	1029	2228	+	tet(A)	1-1200/1200	===============	0/0	100	100	ncbi	NG_048154.1	tetracycline efflux MFS transporter Tet(A)	TETRACYCLINE
	Beijing/clinic/13HE11mcrd.fsa_nt/DABIDE01.1.fsa_nt	DABIDE010000132.1	1042	1902	+	aac(3)-IId	1-861/861	===============	0/0	100	100	ncbi	NG_047251.1	aminoglycoside N-acetyltransferase AAC(3)-IId	GENTAMICIN
	Beijing/clinic/13HE11mcrd.fsa_nt/DABIDE01.1.fsa_nt	DABIDE010000133.1	2220	3434	+	floR	1-1215/1215	===============	0/0	100	99.83	ncbi	NG_047869.1	chloramphenicol/florfenicol efflux MFS transporter FloR	CHLORAMPHENICOL;FLORFENICOL
	Beijing/clinic/13HE11mcrd.fsa_nt/DABIDE01.1.fsa_nt	DABIDE010000134.1	67	988	+	mph(A)	1-921/921	========/======	44197	100	99.67	ncbi	NG_047986.1	Mph(A) family macrolide 2'-phosphotransferase	MACROLIDE
	Beijing/clinic/13HE11mcrd.fsa_nt/DABIDE01.1.fsa_nt	DABIDE010000135.1	365	1180	+	sul2	1-816/816	===============	0/0	100	100	ncbi	NG_051852.1	sulfonamide-resistant dihydropteroate synthase Sul2	SULFONAMIDE
	Beijing/clinic/13HE11mcrd.fsa_nt/DABIDE01.1.fsa_nt	DABIDE010000135.1	1217	2044	+	aph(3'')-Ib	1-828/828	===============	0/0	100	100	ncbi	NG_056002.2	aminoglycoside O-phosphotransferase APH(3'')-Ib	STREPTOMYCIN
	Beijing/clinic/13HE11mcrd.fsa_nt/DABIDE01.1.fsa_nt	DABIDE010000135.1	2044	2880	+	aph(6)-Id	1-837/837	===============	0/0	100	100	ncbi	NG_047464.1	aminoglycoside O-phosphotransferase APH(6)-Id	STREPTOMYCIN
	Beijing/clinic/13HE11mcrd.fsa_nt/DABIDE01.1.fsa_nt	DABIDE010000136.1	293	1030	+	erm(B)	1-738/738	===============	0/0	100	99.73	ncbi	NG_047804.1	23S rRNA (adenine(2058)-N(6))-methyltransferase Erm(B)	MACROLIDE
	Beijing/clinic/13HE11mcrd.fsa_nt/DABIDE01.1.fsa_nt	DABIDE010000137.1	1	498	+	dfrA12	1-498/498	===============	0/0	100	100	ncbi	NG_047689.1	trimethoprim-resistant dihydrofolate reductase DfrA12	TRIMETHOPRIM
	Beijing/clinic/13HE11mcrd.fsa_nt/DABIDE01.1.fsa_nt	DABIDE010000137.1	906	1697	+	aadA2	1-792/792	===============	0/0	100	100	ncbi	NG_047343.1	ANT(3'')-Ia family aminoglycoside nucleotidyltransferase AadA2	STREPTOMYCIN
	Beijing/clinic/13HE11mcrd.fsa_nt/DABIDE01.1.fsa_nt	DABIDE010000138.1	321	737	+	fosA3	1-417/417	===============	0/0	100	100	ncbi	NG_050407.1	fosfomycin resistance glutathione transferase FosA3	FOSFOMYCIN
	Beijing/clinic/13HE11mcrd.fsa_nt/DABIDE01.1.fsa_nt	DABIDE010000139.1	368	1243	+	blaCTX-M-55	1-876/876	===============	0/0	100	100	ncbi	NG_049006.1	class A extended-spectrum beta-lactamase CTX-M-55	CEPHALOSPORIN
	Beijing/clinic/13HE11mcrd.fsa_nt/DABIDE01.1.fsa_nt	DABIDE010000140.1	136	527	+	bleO	14-405/405	===============	0/0	96.79	100	ncbi	NG_047557.1	bleomycin binding protein	BLEOMYCIN
	Beijing/clinic/13HE11mcrd.fsa_nt/DABIDE01.1.fsa_nt	DABIDE010000141.1	239	1099	+	blaTEM-1	1-861/861	===============	0/0	100	100	ncbi	NG_050145.1	class A broad-spectrum beta-lactamase TEM-1	BETA-LACTAM
	Beijing/clinic/13HE11mcrd.fsa_nt/DABIDE01.1.fsa_nt	DABIDE010000142.1	14	487	+	dfrA17	1-474/474	===============	0/0	100	99.79	ncbi	NG_047710.1	trimethoprim-resistant dihydrofolate reductase DfrA17	TRIMETHOPRIM
	Beijing/clinic/13HE1mcrd.fsa_nt/DABIDJ01.1.fsa_nt	DABIDJ010000016.1	80739	81872	-	blaEC	1-1134/1134	===============	0/0	100	97.88	ncbi	NG_047495.1	BlaEC family class C beta-lactamase	BETA-LACTAM
	Beijing/clinic/13HE1mcrd.fsa_nt/DABIDJ01.1.fsa_nt	DABIDJ010000028.1	45495	47120	-	mcr-1.1	1-1626/1626	===============	0/0	100	100	ncbi	NG_050417.1	phosphoethanolamine--lipid A transferase MCR-1.1	COLISTIN
	Beijing/clinic/13HE1mcrd.fsa_nt/DABIDJ01.1.fsa_nt	DABIDJ010000049.1	20049	20852	+	lnu(G)	1-804/804	===============	0/0	100	100	ncbi	NG_051760.1	lincosamide nucleotidyltransferase Lnu(G)	LINCOSAMIDE
	Beijing/clinic/13HE1mcrd.fsa_nt/DABIDJ01.1.fsa_nt	DABIDJ010000079.1	5376	6590	+	floR	1-1215/1215	===============	0/0	100	99.83	ncbi	NG_047869.1	chloramphenicol/florfenicol efflux MFS transporter FloR	CHLORAMPHENICOL;FLORFENICOL
	Beijing/clinic/13HE1mcrd.fsa_nt/DABIDJ01.1.fsa_nt	DABIDJ010000080.1	2483	3682	-	tet(A)	1-1200/1200	===============	0/0	100	100	ncbi	NG_048154.1	tetracycline efflux MFS transporter Tet(A)	TETRACYCLINE
	Beijing/clinic/13HE1mcrd.fsa_nt/DABIDJ01.1.fsa_nt	DABIDJ010000088.1	828	1619	-	aadA2	1-792/792	===============	0/0	100	100	ncbi	NG_047343.1	ANT(3'')-Ia family aminoglycoside nucleotidyltransferase AadA2	STREPTOMYCIN
	Beijing/clinic/13HE1mcrd.fsa_nt/DABIDJ01.1.fsa_nt	DABIDJ010000088.1	2027	2524	-	dfrA12	1-498/498	===============	0/0	100	100	ncbi	NG_047689.1	trimethoprim-resistant dihydrofolate reductase DfrA12	TRIMETHOPRIM
	Beijing/clinic/13HE1mcrd.fsa_nt/DABIDJ01.1.fsa_nt	DABIDJ010000092.1	1042	1902	+	aac(3)-IId	1-861/861	===============	0/0	100	100	ncbi	NG_047251.1	aminoglycoside N-acetyltransferase AAC(3)-IId	GENTAMICIN
	Beijing/clinic/13HE1mcrd.fsa_nt/DABIDJ01.1.fsa_nt	DABIDJ010000107.1	367	1242	+	blaCTX-M-55	1-876/876	===============	0/0	100	100	ncbi	NG_049006.1	class A extended-spectrum beta-lactamase CTX-M-55	CEPHALOSPORIN
	Beijing/clinic/13HE1mcrd.fsa_nt/DABIDJ01.1.fsa_nt	DABIDJ010000107.1	2024	2761	-	blaTEM-1	124-861/861	..=============	0/0	85.71	100	ncbi	NG_050145.1	class A broad-spectrum beta-lactamase TEM-1	BETA-LACTAM
	Beijing/clinic/13HE1mcrd.fsa_nt/DABIDJ01.1.fsa_nt	DABIDJ010000118.1	292	1029	+	erm(B)	1-738/738	===============	0/0	100	99.73	ncbi	NG_047804.1	23S rRNA (adenine(2058)-N(6))-methyltransferase Erm(B)	MACROLIDE
	Beijing/clinic/13HE1mcrd.fsa_nt/DABIDJ01.1.fsa_nt	DABIDJ010000122.1	320	736	+	fosA3	1-417/417	===============	0/0	100	100	ncbi	NG_050407.1	fosfomycin resistance glutathione transferase FosA3	FOSFOMYCIN
	Beijing/clinic/13HE1mcrd.fsa_nt/DABIDJ01.1.fsa_nt	DABIDJ010000135.1	105	941	-	aph(6)-Id	1-837/837	===============	0/0	100	100	ncbi	NG_047464.1	aminoglycoside O-phosphotransferase APH(6)-Id	STREPTOMYCIN
	Beijing/clinic/13HE1mcrd.fsa_nt/DABIDJ01.1.fsa_nt	DABIDJ010000135.1	941	1768	-	aph(3'')-Ib	1-828/828	===============	0/0	100	100	ncbi	NG_056002.2	aminoglycoside O-phosphotransferase APH(3'')-Ib	STREPTOMYCIN
	Beijing/clinic/13HE1mcrd.fsa_nt/DABIDJ01.1.fsa_nt	DABIDJ010000144.1	135	526	+	bleO	14-405/405	===============	0/0	96.79	100	ncbi	NG_047557.1	bleomycin binding protein	BLEOMYCIN
	Beijing/clinic/13HE1mcrd.fsa_nt/DABIDJ01.1.fsa_nt	DABIDJ010000155.1	137	952	-	aph(3')-Ia	1-816/816	===============	0/0	100	99.88	ncbi	NG_047430.1	aminoglycoside O-phosphotransferase APH(3')-Ia	KANAMYCIN
	Beijing/clinic/13HE1mcrd.fsa_nt/DABIDJ01.1.fsa_nt	DABIDJ010000165.1	286	759	-	dfrA17	1-474/474	===============	0/0	100	99.79	ncbi	NG_047710.1	trimethoprim-resistant dihydrofolate reductase DfrA17	TRIMETHOPRIM
	Beijing/clinic/13HE1mcrd.fsa_nt/DABIDJ01.1.fsa_nt	DABIDJ010000208.1	13429	14562	+	blaEC	1-1134/1134	===============	0/0	100	97.88	ncbi	NG_047495.1	BlaEC family class C beta-lactamase	BETA-LACTAM
	Beijing/clinic/13HE1mcrd.fsa_nt/DABIDJ01.1.fsa_nt	DABIDJ010000209.1	20050	20853	+	lnu(G)	1-804/804	===============	0/0	100	100	ncbi	NG_051760.1	lincosamide nucleotidyltransferase Lnu(G)	LINCOSAMIDE
	Beijing/clinic/13HE1mcrd.fsa_nt/DABIDJ01.1.fsa_nt	DABIDJ010000210.1	10608	12233	+	mcr-1.1	1-1626/1626	===============	0/0	100	100	ncbi	NG_050417.1	phosphoethanolamine--lipid A transferase MCR-1.1	COLISTIN
	Beijing/clinic/13HE1mcrd.fsa_nt/DABIDJ01.1.fsa_nt	DABIDJ010000211.1	1029	2228	+	tet(A)	1-1200/1200	===============	0/0	100	100	ncbi	NG_048154.1	tetracycline efflux MFS transporter Tet(A)	TETRACYCLINE
	Beijing/clinic/13HE1mcrd.fsa_nt/DABIDJ01.1.fsa_nt	DABIDJ010000212.1	1042	1902	+	aac(3)-IId	1-861/861	===============	0/0	100	100	ncbi	NG_047251.1	aminoglycoside N-acetyltransferase AAC(3)-IId	GENTAMICIN
	Beijing/clinic/13HE1mcrd.fsa_nt/DABIDJ01.1.fsa_nt	DABIDJ010000213.1	2220	3434	+	floR	1-1215/1215	===============	0/0	100	99.83	ncbi	NG_047869.1	chloramphenicol/florfenicol efflux MFS transporter FloR	CHLORAMPHENICOL;FLORFENICOL
	Beijing/clinic/13HE1mcrd.fsa_nt/DABIDJ01.1.fsa_nt	DABIDJ010000214.1	293	1030	+	erm(B)	1-738/738	===============	0/0	100	99.73	ncbi	NG_047804.1	23S rRNA (adenine(2058)-N(6))-methyltransferase Erm(B)	MACROLIDE
	Beijing/clinic/13HE1mcrd.fsa_nt/DABIDJ01.1.fsa_nt	DABIDJ010000215.1	1	498	+	dfrA12	1-498/498	===============	0/0	100	100	ncbi	NG_047689.1	trimethoprim-resistant dihydrofolate reductase DfrA12	TRIMETHOPRIM
	Beijing/clinic/13HE1mcrd.fsa_nt/DABIDJ01.1.fsa_nt	DABIDJ010000215.1	906	1697	+	aadA2	1-792/792	===============	0/0	100	100	ncbi	NG_047343.1	ANT(3'')-Ia family aminoglycoside nucleotidyltransferase AadA2	STREPTOMYCIN
	Beijing/clinic/13HE1mcrd.fsa_nt/DABIDJ01.1.fsa_nt	DABIDJ010000216.1	321	737	+	fosA3	1-417/417	===============	0/0	100	100	ncbi	NG_050407.1	fosfomycin resistance glutathione transferase FosA3	FOSFOMYCIN
	Beijing/clinic/13HE1mcrd.fsa_nt/DABIDJ01.1.fsa_nt	DABIDJ010000217.1	368	1243	+	blaCTX-M-55	1-876/876	===============	0/0	100	100	ncbi	NG_049006.1	class A extended-spectrum beta-lactamase CTX-M-55	CEPHALOSPORIN
	Beijing/clinic/13HE1mcrd.fsa_nt/DABIDJ01.1.fsa_nt	DABIDJ010000218.1	61	888	+	aph(3'')-Ib	1-828/828	===============	0/0	100	100	ncbi	NG_056002.2	aminoglycoside O-phosphotransferase APH(3'')-Ib	STREPTOMYCIN
	Beijing/clinic/13HE1mcrd.fsa_nt/DABIDJ01.1.fsa_nt	DABIDJ010000218.1	888	1724	+	aph(6)-Id	1-837/837	===============	0/0	100	100	ncbi	NG_047464.1	aminoglycoside O-phosphotransferase APH(6)-Id	STREPTOMYCIN
	Beijing/clinic/13HE1mcrd.fsa_nt/DABIDJ01.1.fsa_nt	DABIDJ010000219.1	136	527	+	bleO	14-405/405	===============	0/0	96.79	100	ncbi	NG_047557.1	bleomycin binding protein	BLEOMYCIN
	Beijing/clinic/13HE1mcrd.fsa_nt/DABIDJ01.1.fsa_nt	DABIDJ010000220.1	237	1097	+	blaTEM-1	1-861/861	===============	0/0	100	100	ncbi	NG_050145.1	class A broad-spectrum beta-lactamase TEM-1	BETA-LACTAM
	Beijing/clinic/13HE1mcrd.fsa_nt/DABIDJ01.1.fsa_nt	DABIDJ010000221.1	85	900	+	aph(3')-Ia	1-816/816	===============	0/0	100	99.88	ncbi	NG_047430.1	aminoglycoside O-phosphotransferase APH(3')-Ia	KANAMYCIN
	Beijing/clinic/13HE1mcrd.fsa_nt/DABIDJ01.1.fsa_nt	DABIDJ010000222.1	67	988	+	mph(A)	1-921/921	========/======	44197	100	99.67	ncbi	NG_047986.1	Mph(A) family macrolide 2'-phosphotransferase	MACROLIDE
	Beijing/clinic/13HE1mcrd.fsa_nt/DABIDJ01.1.fsa_nt	DABIDJ010000223.1	22	837	+	sul2	1-816/816	===============	0/0	100	99.88	ncbi	NG_048118.1	sulfonamide-resistant dihydropteroate synthase Sul2	SULFONAMIDE
	Beijing/clinic/13HE1mcrd.fsa_nt/DABIDJ01.1.fsa_nt	DABIDJ010000224.1	22	837	+	sul2	1-816/816	===============	0/0	100	99.75	ncbi	NG_051852.1	sulfonamide-resistant dihydropteroate synthase Sul2	SULFONAMIDE
	Beijing/clinic/13HE1mcrd.fsa_nt/DABIDJ01.1.fsa_nt	DABIDJ010000225.1	22	837	+	sul2	1-816/816	===============	0/0	100	99.88	ncbi	NG_051852.1	sulfonamide-resistant dihydropteroate synthase Sul2	SULFONAMIDE
	Beijing/clinic/13HE1mcrd.fsa_nt/DABIDJ01.1.fsa_nt	DABIDJ010000226.1	22	837	+	sul2	1-816/816	===============	0/0	100	100	ncbi	NG_051852.1	sulfonamide-resistant dihydropteroate synthase Sul2	SULFONAMIDE
	Beijing/clinic/13HE1mcrd.fsa_nt/DABIDJ01.1.fsa_nt	DABIDJ010000227.1	14	487	+	dfrA17	1-474/474	===============	0/0	100	99.79	ncbi	NG_047710.1	trimethoprim-resistant dihydrofolate reductase DfrA17	TRIMETHOPRIM
	Beijing/clinic/14HE22mcrd.fsa_nt/DABICE01.1.fsa_nt	DABICE010000002.1	180730	181863	-	blaEC-8	1-1134/1134	===============	0/0	100	98.33	ncbi	NG_049086.1	cephalosporin-hydrolyzing class C beta-lactamase EC-8	CEPHALOSPORIN
	Beijing/clinic/14HE22mcrd.fsa_nt/DABICE01.1.fsa_nt	DABICE010000023.1	8963	10588	-	mcr-1.1	1-1626/1626	===============	0/0	100	100	ncbi	NG_050417.1	phosphoethanolamine--lipid A transferase MCR-1.1	COLISTIN
	Beijing/clinic/14HE22mcrd.fsa_nt/DABICE01.1.fsa_nt	DABICE010000045.1	8	481	-	dfrA17	1-474/474	===============	0/0	100	99.79	ncbi	NG_047710.1	trimethoprim-resistant dihydrofolate reductase DfrA17	TRIMETHOPRIM
	Beijing/clinic/14HE22mcrd.fsa_nt/DABICE01.1.fsa_nt	DABICE010000045.1	6505	7164	-	catA1	1-660/660	===============	0/0	100	99.85	ncbi	NG_047582.1	type A-1 chloramphenicol O-acetyltransferase	CHLORAMPHENICOL
	Beijing/clinic/14HE22mcrd.fsa_nt/DABICE01.1.fsa_nt	DABICE010000046.1	1379	2584	-	tet(B)	1-1206/1206	===============	0/0	100	100	ncbi	NG_048163.1	tetracycline efflux MFS transporter Tet(B)	TETRACYCLINE
	Beijing/clinic/14HE22mcrd.fsa_nt/DABICE01.1.fsa_nt	DABICE010000049.1	4779	5639	-	aac(3)-IId	1-861/861	===============	0/0	100	100	ncbi	NG_047251.1	aminoglycoside N-acetyltransferase AAC(3)-IId	GENTAMICIN
	Beijing/clinic/14HE22mcrd.fsa_nt/DABICE01.1.fsa_nt	DABICE010000052.1	597	3749	-	oqxB	1-3153/3153	===============	0/0	100	100	ncbi	NG_048025.1	multidrug efflux RND transporter permease subunit OqxB	PHENICOL;QUINOLONE
	Beijing/clinic/14HE22mcrd.fsa_nt/DABICE01.1.fsa_nt	DABICE010000052.1	3773	4948	-	oqxA	1-1176/1176	===============	0/0	100	100	ncbi	NG_048024.1	multidrug efflux RND transporter periplasmic adaptor subunit OqxA	PHENICOL;QUINOLONE
	Beijing/clinic/14HE22mcrd.fsa_nt/DABICE01.1.fsa_nt	DABICE010000056.1	1448	2647	-	tet(A)	1-1200/1200	===============	0/0	100	99.92	ncbi	NG_048154.1	tetracycline efflux MFS transporter Tet(A)	TETRACYCLINE
	Beijing/clinic/14HE22mcrd.fsa_nt/DABICE01.1.fsa_nt	DABICE010000059.1	8	844	-	aph(6)-Id	1-837/837	===============	0/0	100	100	ncbi	NG_047464.1	aminoglycoside O-phosphotransferase APH(6)-Id	STREPTOMYCIN
	Beijing/clinic/14HE22mcrd.fsa_nt/DABICE01.1.fsa_nt	DABICE010000059.1	844	1671	-	aph(3'')-Ib	1-828/828	===============	0/0	100	100	ncbi	NG_056002.2	aminoglycoside O-phosphotransferase APH(3'')-Ib	STREPTOMYCIN
	Beijing/clinic/14HE22mcrd.fsa_nt/DABICE01.1.fsa_nt	DABICE010000059.1	1708	2523	-	sul2	1-816/816	===============	0/0	100	99.88	ncbi	NG_048118.1	sulfonamide-resistant dihydropteroate synthase Sul2	SULFONAMIDE
	Beijing/clinic/14HE22mcrd.fsa_nt/DABICE01.1.fsa_nt	DABICE010000067.1	136	527	+	bleO	14-405/405	===============	0/0	96.79	100	ncbi	NG_047557.1	bleomycin binding protein	BLEOMYCIN
	Beijing/clinic/14HE22mcrd.fsa_nt/DABICE01.1.fsa_nt	DABICE010000070.1	109	969	-	blaTEM-1	1-861/861	===============	0/0	100	100	ncbi	NG_050145.1	class A broad-spectrum beta-lactamase TEM-1	BETA-LACTAM
	Beijing/clinic/14HE22mcrd.fsa_nt/DABICE01.1.fsa_nt	DABICE010000073.1	281	1081	+	blaCTX-M-104	1-801/876	==============.	0/0	91.44	100	ncbi	NG_048903.1	class A extended-spectrum beta-lactamase CTX-M-104	CEPHALOSPORIN
	Beijing/clinic/14HE22mcrd.fsa_nt/DABICE01.1.fsa_nt	DABICE010000103.1	15348	16481	+	blaEC-8	1-1134/1134	===============	0/0	100	98.33	ncbi	NG_049086.1	cephalosporin-hydrolyzing class C beta-lactamase EC-8	CEPHALOSPORIN
	Beijing/clinic/14HE22mcrd.fsa_nt/DABICE01.1.fsa_nt	DABICE010000104.1	10608	12233	+	mcr-1.1	1-1626/1626	===============	0/0	100	100	ncbi	NG_050417.1	phosphoethanolamine--lipid A transferase MCR-1.1	COLISTIN
	Beijing/clinic/14HE22mcrd.fsa_nt/DABICE01.1.fsa_nt	DABICE010000105.1	4159	5364	+	tet(B)	1-1206/1206	===============	0/0	100	100	ncbi	NG_048163.1	tetracycline efflux MFS transporter Tet(B)	TETRACYCLINE
	Beijing/clinic/14HE22mcrd.fsa_nt/DABICE01.1.fsa_nt	DABICE010000106.1	143	1003	+	aac(3)-IId	1-861/861	===============	0/0	100	100	ncbi	NG_047251.1	aminoglycoside N-acetyltransferase AAC(3)-IId	GENTAMICIN
	Beijing/clinic/14HE22mcrd.fsa_nt/DABICE01.1.fsa_nt	DABICE010000107.1	5125	5598	+	dfrA17	1-474/474	===============	0/0	100	99.79	ncbi	NG_047710.1	trimethoprim-resistant dihydrofolate reductase DfrA17	TRIMETHOPRIM
	Beijing/clinic/14HE22mcrd.fsa_nt/DABICE01.1.fsa_nt	DABICE010000108.1	257	1432	+	oqxA	1-1176/1176	===============	0/0	100	100	ncbi	NG_048024.1	multidrug efflux RND transporter periplasmic adaptor subunit OqxA	PHENICOL;QUINOLONE
	Beijing/clinic/14HE22mcrd.fsa_nt/DABICE01.1.fsa_nt	DABICE010000108.1	1456	4608	+	oqxB	1-3153/3153	===============	0/0	100	100	ncbi	NG_048025.1	multidrug efflux RND transporter permease subunit OqxB	PHENICOL;QUINOLONE
	Beijing/clinic/14HE22mcrd.fsa_nt/DABICE01.1.fsa_nt	DABICE010000109.1	1052	2251	+	tet(A)	1-1200/1200	===============	0/0	100	99.92	ncbi	NG_048154.1	tetracycline efflux MFS transporter Tet(A)	TETRACYCLINE
	Beijing/clinic/14HE22mcrd.fsa_nt/DABICE01.1.fsa_nt	DABICE010000110.1	312	1187	+	blaCTX-M-14	1-876/876	===============	0/0	100	100	ncbi	NG_048929.1	class A extended-spectrum beta-lactamase CTX-M-14	CEPHALOSPORIN
	Beijing/clinic/14HE22mcrd.fsa_nt/DABICE01.1.fsa_nt	DABICE010000111.1	312	1187	+	blaCTX-M-125	1-876/876	===============	0/0	100	100	ncbi	NG_048918.1	class A extended-spectrum beta-lactamase CTX-M-125	CEPHALOSPORIN
	Beijing/clinic/14HE22mcrd.fsa_nt/DABICE01.1.fsa_nt	DABICE010000112.1	539	1354	+	sul2	1-816/816	===============	0/0	100	99.88	ncbi	NG_048118.1	sulfonamide-resistant dihydropteroate synthase Sul2	SULFONAMIDE
	Beijing/clinic/14HE22mcrd.fsa_nt/DABICE01.1.fsa_nt	DABICE010000112.1	1391	2218	+	aph(3'')-Ib	1-828/828	===============	0/0	100	100	ncbi	NG_056002.2	aminoglycoside O-phosphotransferase APH(3'')-Ib	STREPTOMYCIN
	Beijing/clinic/14HE22mcrd.fsa_nt/DABICE01.1.fsa_nt	DABICE010000112.1	2218	3054	+	aph(6)-Id	1-837/837	===============	0/0	100	100	ncbi	NG_047464.1	aminoglycoside O-phosphotransferase APH(6)-Id	STREPTOMYCIN
	Beijing/clinic/14HE22mcrd.fsa_nt/DABICE01.1.fsa_nt	DABICE010000113.1	161	820	+	catA1	1-660/660	===============	0/0	100	99.85	ncbi	NG_047582.1	type A-1 chloramphenicol O-acetyltransferase	CHLORAMPHENICOL
	Beijing/clinic/14HE22mcrd.fsa_nt/DABICE01.1.fsa_nt	DABICE010000114.1	135	526	+	bleO	14-405/405	===============	0/0	96.79	100	ncbi	NG_047557.1	bleomycin binding protein	BLEOMYCIN
	Beijing/clinic/14HE22mcrd.fsa_nt/DABICE01.1.fsa_nt	DABICE010000115.1	193	1053	+	blaTEM-1	1-861/861	===============	0/0	100	100	ncbi	NG_050145.1	class A broad-spectrum beta-lactamase TEM-1	BETA-LACTAM
	Beijing/clinic/14HE23mcrd.fsa_nt/DABICB01.1.fsa_nt	DABICB010000001.1	474449	475582	+	blaEC-15	1-1134/1134	===============	0/0	100	98.59	ncbi	NG_049081.1	class C extended-spectrum beta-lactamase EC-15	CEPHALOSPORIN
	Beijing/clinic/14HE23mcrd.fsa_nt/DABICB01.1.fsa_nt	DABICB010000025.1	10857	12482	-	mcr-1.1	1-1626/1626	===============	0/0	100	100	ncbi	NG_050417.1	phosphoethanolamine--lipid A transferase MCR-1.1	COLISTIN
	Beijing/clinic/14HE23mcrd.fsa_nt/DABICB01.1.fsa_nt	DABICB010000040.1	1442	2257	+	sul2	1-816/816	===============	0/0	100	100	ncbi	NG_051852.1	sulfonamide-resistant dihydropteroate synthase Sul2	SULFONAMIDE
	Beijing/clinic/14HE23mcrd.fsa_nt/DABICB01.1.fsa_nt	DABICB010000042.1	138	926	-	aadA5	1-789/789	===============	0/0	100	100	ncbi	NG_047357.1	ANT(3'')-Ia family aminoglycoside nucleotidyltransferase AadA5	STREPTOMYCIN
	Beijing/clinic/14HE23mcrd.fsa_nt/DABICB01.1.fsa_nt	DABICB010000042.1	1057	1530	-	dfrA17	1-474/474	===============	0/0	100	99.79	ncbi	NG_047710.1	trimethoprim-resistant dihydrofolate reductase DfrA17	TRIMETHOPRIM
	Beijing/clinic/14HE23mcrd.fsa_nt/DABICB01.1.fsa_nt	DABICB010000045.1	1448	2647	-	tet(A)	1-1200/1200	===============	0/0	100	100	ncbi	NG_048154.1	tetracycline efflux MFS transporter Tet(A)	TETRACYCLINE
	Beijing/clinic/14HE23mcrd.fsa_nt/DABICB01.1.fsa_nt	DABICB010000060.1	10608	12233	+	mcr-1.1	1-1626/1626	===============	0/0	100	100	ncbi	NG_050417.1	phosphoethanolamine--lipid A transferase MCR-1.1	COLISTIN
	Beijing/clinic/14HE23mcrd.fsa_nt/DABICB01.1.fsa_nt	DABICB010000061.1	12861	13994	+	blaEC-15	1-1134/1134	===============	0/0	100	98.59	ncbi	NG_049081.1	class C extended-spectrum beta-lactamase EC-15	CEPHALOSPORIN
	Beijing/clinic/14HE23mcrd.fsa_nt/DABICB01.1.fsa_nt	DABICB010000063.1	1443	2258	+	sul2	1-816/816	===============	0/0	100	100	ncbi	NG_051852.1	sulfonamide-resistant dihydropteroate synthase Sul2	SULFONAMIDE
	Beijing/clinic/14HE23mcrd.fsa_nt/DABICB01.1.fsa_nt	DABICB010000064.1	3678	4151	+	dfrA17	1-474/474	===============	0/0	100	99.79	ncbi	NG_047710.1	trimethoprim-resistant dihydrofolate reductase DfrA17	TRIMETHOPRIM
	Beijing/clinic/14HE23mcrd.fsa_nt/DABICB01.1.fsa_nt	DABICB010000064.1	4282	5070	+	aadA5	1-789/789	===============	0/0	100	100	ncbi	NG_047357.1	ANT(3'')-Ia family aminoglycoside nucleotidyltransferase AadA5	STREPTOMYCIN
	Beijing/clinic/14HE23mcrd.fsa_nt/DABICB01.1.fsa_nt	DABICB010000065.1	1031	2230	+	tet(A)	1-1200/1200	===============	0/0	100	100	ncbi	NG_048154.1	tetracycline efflux MFS transporter Tet(A)	TETRACYCLINE
	Beijing/clinic/BJ16008mcrd.fsa_nt/DABICD01.1.fsa_nt	DABICD010000005.1	238961	240094	-	blaEC-8	1-1134/1134	===============	0/0	100	98.5	ncbi	NG_049086.1	cephalosporin-hydrolyzing class C beta-lactamase EC-8	CEPHALOSPORIN
	Beijing/clinic/BJ16008mcrd.fsa_nt/DABICD01.1.fsa_nt	DABICD010000024.1	10293	11916	-	mcr-1.1	3-1626/1626	===============	0/0	99.88	100	ncbi	NG_050417.1	phosphoethanolamine--lipid A transferase MCR-1.1	COLISTIN
	Beijing/clinic/BJ16008mcrd.fsa_nt/DABICD01.1.fsa_nt	DABICD010000035.1	1792	2583	+	sul3	1-792/792	===============	0/0	100	100	ncbi	NG_048120.1	sulfonamide-resistant dihydropteroate synthase Sul3	SULFONAMIDE
	Beijing/clinic/BJ16008mcrd.fsa_nt/DABICD01.1.fsa_nt	DABICD010000035.1	4265	5056	-	aadA1	1-792/792	===============	0/0	100	99.87	ncbi	NG_052266.1	ANT(3'')-Ia family aminoglycoside nucleotidyltransferase AadA1	STREPTOMYCIN
	Beijing/clinic/BJ16008mcrd.fsa_nt/DABICD01.1.fsa_nt	DABICD010000035.1	5149	6408	-	cmlA1	1-1260/1260	===============	0/0	100	99.92	ncbi	NG_047648.1	chloramphenicol efflux MFS transporter CmlA1	CHLORAMPHENICOL
	Beijing/clinic/BJ16008mcrd.fsa_nt/DABICD01.1.fsa_nt	DABICD010000035.1	6670	7461	-	aadA2	1-792/792	===============	0/0	100	100	ncbi	NG_051846.1	ANT(3'')-Ia family aminoglycoside nucleotidyltransferase AadA2	STREPTOMYCIN
	Beijing/clinic/BJ16008mcrd.fsa_nt/DABICD01.1.fsa_nt	DABICD010000040.1	3049	3924	+	blaCTX-M-14	1-876/876	===============	0/0	100	100	ncbi	NG_048929.1	class A extended-spectrum beta-lactamase CTX-M-14	CEPHALOSPORIN
	Beijing/clinic/BJ16008mcrd.fsa_nt/DABICD01.1.fsa_nt	DABICD010000040.1	5060	5476	+	fosA3	1-417/417	===============	0/0	100	99.76	ncbi	NG_050407.1	fosfomycin resistance glutathione transferase FosA3	FOSFOMYCIN
	Beijing/clinic/BJ16008mcrd.fsa_nt/DABICD01.1.fsa_nt	DABICD010000043.1	3215	4414	-	tet(A)	1-1200/1200	===============	0/0	100	99.92	ncbi	NG_048154.1	tetracycline efflux MFS transporter Tet(A)	TETRACYCLINE
	Beijing/clinic/BJ16008mcrd.fsa_nt/DABICD01.1.fsa_nt	DABICD010000044.1	329	1144	-	sul2	1-816/816	===============	0/0	100	100	ncbi	NG_051852.1	sulfonamide-resistant dihydropteroate synthase Sul2	SULFONAMIDE
	Beijing/clinic/BJ16008mcrd.fsa_nt/DABICD01.1.fsa_nt	DABICD010000049.1	3001	3922	-	mph(A)	1-921/921	========/======	44197	100	99.67	ncbi	NG_047986.1	Mph(A) family macrolide 2'-phosphotransferase	MACROLIDE
	Beijing/clinic/BJ16008mcrd.fsa_nt/DABICD01.1.fsa_nt	DABICD010000052.1	1355	2569	-	floR	1-1215/1215	===============	0/0	100	100	ncbi	NG_047877.1	chloramphenicol/florfenicol efflux MFS transporter FloR	CHLORAMPHENICOL;FLORFENICOL
	Beijing/clinic/BJ16008mcrd.fsa_nt/DABICD01.1.fsa_nt	DABICD010000053.1	362	814	-	arr-3	1-453/453	===============	0/0	100	100	ncbi	NG_048581.1	NAD(+)--rifampin ADP-ribosyltransferase Arr-3	RIFAMYCIN
	Beijing/clinic/BJ16008mcrd.fsa_nt/DABICD01.1.fsa_nt	DABICD010000053.1	899	1531	-	catB3	1-633/633	===============	0/0	100	100	ncbi	NG_047604.1	type B-3 chloramphenicol O-acetyltransferase CatB3	CHLORAMPHENICOL
	Beijing/clinic/BJ16008mcrd.fsa_nt/DABICD01.1.fsa_nt	DABICD010000053.1	1669	2499	-	blaOXA-1	1-831/831	===============	0/0	100	100	ncbi	NG_049392.1	oxacillin-hydrolyzing class D beta-lactamase OXA-1	CEPHALOSPORIN
	Beijing/clinic/BJ16008mcrd.fsa_nt/DABICD01.1.fsa_nt	DABICD010000053.1	2630	3184	-	aac(6')-Ib-D181Y	1-555/555	===============	0/0	100	99.82	ncbi	NG_067946.1	AAC(6')-Ib family aminoglycoside 6'-N-acetyltransferase	AMIKACIN;KANAMYCIN;TOBRAMYCIN
	Beijing/clinic/BJ16008mcrd.fsa_nt/DABICD01.1.fsa_nt	DABICD010000054.1	49	825	+	aac(3)-IVa	1-777/777	===============	0/0	100	99.87	ncbi	NG_047253.1	aminoglycoside N-acetyltransferase AAC(3)-IVa	GENTAMICIN
	Beijing/clinic/BJ16008mcrd.fsa_nt/DABICD01.1.fsa_nt	DABICD010000054.1	1054	2079	+	aph(4)-Ia	1-1026/1026	===============	0/0	100	100	ncbi	NG_047456.1	aminoglycoside O-phosphotransferase APH(4)-Ia	HYGROMYCIN
	Beijing/clinic/BJ16008mcrd.fsa_nt/DABICD01.1.fsa_nt	DABICD010000057.1	816	1313	-	dfrA12	1-498/498	===============	0/0	100	100	ncbi	NG_047689.1	trimethoprim-resistant dihydrofolate reductase DfrA12	TRIMETHOPRIM
	Beijing/clinic/BJ16008mcrd.fsa_nt/DABICD01.1.fsa_nt	DABICD010000059.1	134	525	+	bleO	14-405/405	===============	0/0	96.79	100	ncbi	NG_047557.1	bleomycin binding protein	BLEOMYCIN
	Beijing/clinic/BJ16008mcrd.fsa_nt/DABICD01.1.fsa_nt	DABICD010000060.1	490	1329	-	sul1	1-840/840	===============	0/0	100	100	ncbi	NG_048082.1	sulfonamide-resistant dihydropteroate synthase Sul1	SULFONAMIDE
	Beijing/clinic/BJ16008mcrd.fsa_nt/DABICD01.1.fsa_nt	DABICD010000066.1	136	951	-	aph(3')-Ia	1-816/816	===============	0/0	100	100	ncbi	NG_047430.1	aminoglycoside O-phosphotransferase APH(3')-Ia	KANAMYCIN
	Beijing/clinic/BJ16008mcrd.fsa_nt/DABICD01.1.fsa_nt	DABICD010000087.1	12861	13994	+	blaEC-8	1-1134/1134	===============	0/0	100	98.5	ncbi	NG_049086.1	cephalosporin-hydrolyzing class C beta-lactamase EC-8	CEPHALOSPORIN
	Beijing/clinic/BJ16008mcrd.fsa_nt/DABICD01.1.fsa_nt	DABICD010000088.1	10173	11796	+	mcr-1.1	3-1626/1626	===============	0/0	99.88	100	ncbi	NG_050417.1	phosphoethanolamine--lipid A transferase MCR-1.1	COLISTIN
	Beijing/clinic/BJ16008mcrd.fsa_nt/DABICD01.1.fsa_nt	DABICD010000089.1	416	1675	+	cmlA1	1-1260/1260	===============	0/0	100	99.92	ncbi	NG_047648.1	chloramphenicol efflux MFS transporter CmlA1	CHLORAMPHENICOL
	Beijing/clinic/BJ16008mcrd.fsa_nt/DABICD01.1.fsa_nt	DABICD010000089.1	1768	2559	+	aadA1	1-792/792	===============	0/0	100	99.87	ncbi	NG_052266.1	ANT(3'')-Ia family aminoglycoside nucleotidyltransferase AadA1	STREPTOMYCIN
	Beijing/clinic/BJ16008mcrd.fsa_nt/DABICD01.1.fsa_nt	DABICD010000089.1	4241	5032	-	sul3	1-792/792	===============	0/0	100	100	ncbi	NG_048120.1	sulfonamide-resistant dihydropteroate synthase Sul3	SULFONAMIDE
	Beijing/clinic/BJ16008mcrd.fsa_nt/DABICD01.1.fsa_nt	DABICD010000090.1	3796	4611	+	sul2	1-816/816	===============	0/0	100	100	ncbi	NG_051852.1	sulfonamide-resistant dihydropteroate synthase Sul2	SULFONAMIDE
	Beijing/clinic/BJ16008mcrd.fsa_nt/DABICD01.1.fsa_nt	DABICD010000091.1	3049	3924	+	blaCTX-M-14	1-876/876	===============	0/0	100	100	ncbi	NG_048929.1	class A extended-spectrum beta-lactamase CTX-M-14	CEPHALOSPORIN
	Beijing/clinic/BJ16008mcrd.fsa_nt/DABICD01.1.fsa_nt	DABICD010000092.1	1633	2424	+	aadA2	1-792/792	===============	0/0	100	100	ncbi	NG_051846.1	ANT(3'')-Ia family aminoglycoside nucleotidyltransferase AadA2	STREPTOMYCIN
	Beijing/clinic/BJ16008mcrd.fsa_nt/DABICD01.1.fsa_nt	DABICD010000092.1	2686	3945	+	cmlA1	1-1260/1260	===============	0/0	100	99.92	ncbi	NG_047648.1	chloramphenicol efflux MFS transporter CmlA1	CHLORAMPHENICOL
	Beijing/clinic/BJ16008mcrd.fsa_nt/DABICD01.1.fsa_nt	DABICD010000093.1	69	990	+	mph(A)	1-921/921	========/======	44197	100	99.67	ncbi	NG_047986.1	Mph(A) family macrolide 2'-phosphotransferase	MACROLIDE
	Beijing/clinic/BJ16008mcrd.fsa_nt/DABICD01.1.fsa_nt	DABICD010000094.1	1054	2253	+	tet(A)	1-1200/1200	===============	0/0	100	99.92	ncbi	NG_048154.1	tetracycline efflux MFS transporter Tet(A)	TETRACYCLINE
	Beijing/clinic/BJ16008mcrd.fsa_nt/DABICD01.1.fsa_nt	DABICD010000095.1	5	502	+	dfrA12	1-498/498	===============	0/0	100	100	ncbi	NG_047689.1	trimethoprim-resistant dihydrofolate reductase DfrA12	TRIMETHOPRIM
	Beijing/clinic/BJ16008mcrd.fsa_nt/DABICD01.1.fsa_nt	DABICD010000095.1	910	1701	+	aadA2	1-792/792	===============	0/0	100	100	ncbi	NG_047343.1	ANT(3'')-Ia family aminoglycoside nucleotidyltransferase AadA2	STREPTOMYCIN
	Beijing/clinic/BJ16008mcrd.fsa_nt/DABICD01.1.fsa_nt	DABICD010000095.1	1963	3222	+	cmlA1	1-1260/1260	===============	0/0	100	99.92	ncbi	NG_047648.1	chloramphenicol efflux MFS transporter CmlA1	CHLORAMPHENICOL
	Beijing/clinic/BJ16008mcrd.fsa_nt/DABICD01.1.fsa_nt	DABICD010000096.1	897	2111	+	floR	1-1215/1215	===============	0/0	100	100	ncbi	NG_047877.1	chloramphenicol/florfenicol efflux MFS transporter FloR	CHLORAMPHENICOL;FLORFENICOL
	Beijing/clinic/BJ16008mcrd.fsa_nt/DABICD01.1.fsa_nt	DABICD010000097.1	49	825	+	aac(3)-IVa	1-777/777	===============	0/0	100	99.87	ncbi	NG_047253.1	aminoglycoside N-acetyltransferase AAC(3)-IVa	GENTAMICIN
	Beijing/clinic/BJ16008mcrd.fsa_nt/DABICD01.1.fsa_nt	DABICD010000097.1	1054	2079	+	aph(4)-Ia	1-1026/1026	===============	0/0	100	100	ncbi	NG_047456.1	aminoglycoside O-phosphotransferase APH(4)-Ia	HYGROMYCIN
	Beijing/clinic/BJ16008mcrd.fsa_nt/DABICD01.1.fsa_nt	DABICD010000098.1	92	646	+	aac(6')-Ib-D181Y	1-555/555	===============	0/0	100	99.82	ncbi	NG_067946.1	AAC(6')-Ib family aminoglycoside 6'-N-acetyltransferase	AMIKACIN;KANAMYCIN;TOBRAMYCIN
	Beijing/clinic/BJ16008mcrd.fsa_nt/DABICD01.1.fsa_nt	DABICD010000098.1	777	1607	+	blaOXA-1	1-831/831	===============	0/0	100	100	ncbi	NG_049392.1	oxacillin-hydrolyzing class D beta-lactamase OXA-1	CEPHALOSPORIN
	Beijing/clinic/BJ16008mcrd.fsa_nt/DABICD01.1.fsa_nt	DABICD010000098.1	1745	2377	+	catB3	1-633/633	===============	0/0	100	100	ncbi	NG_047604.1	type B-3 chloramphenicol O-acetyltransferase CatB3	CHLORAMPHENICOL
	Beijing/clinic/BJ16008mcrd.fsa_nt/DABICD01.1.fsa_nt	DABICD010000098.1	2462	2914	+	arr-3	1-453/453	===============	0/0	100	100	ncbi	NG_048581.1	NAD(+)--rifampin ADP-ribosyltransferase Arr-3	RIFAMYCIN
	Beijing/clinic/BJ16008mcrd.fsa_nt/DABICD01.1.fsa_nt	DABICD010000099.1	314	730	+	fosA3	1-417/417	===============	0/0	100	99.76	ncbi	NG_050407.1	fosfomycin resistance glutathione transferase FosA3	FOSFOMYCIN
	Beijing/clinic/BJ16008mcrd.fsa_nt/DABICD01.1.fsa_nt	DABICD010000101.1	378	1217	+	sul1	1-840/840	===============	0/0	100	100	ncbi	NG_048082.1	sulfonamide-resistant dihydropteroate synthase Sul1	SULFONAMIDE
	Beijing/clinic/BJ16008mcrd.fsa_nt/DABICD01.1.fsa_nt	DABICD010000102.1	135	526	+	bleO	14-405/405	===============	0/0	96.79	100	ncbi	NG_047557.1	bleomycin binding protein	BLEOMYCIN
	Beijing/clinic/BJ16008mcrd.fsa_nt/DABICD01.1.fsa_nt	DABICD010000103.1	87	902	+	aph(3')-Ia	1-816/816	===============	0/0	100	100	ncbi	NG_047430.1	aminoglycoside O-phosphotransferase APH(3')-Ia	KANAMYCIN
	Beijing/enviroment/BJW34mcrd.fsa_nt/DABIBX01.1.fsa_nt	DABIBX010000006.1	124295	125428	+	blaEC-15	1-1134/1134	===============	0/0	100	98.59	ncbi	NG_049081.1	class C extended-spectrum beta-lactamase EC-15	CEPHALOSPORIN
	Beijing/enviroment/BJW34mcrd.fsa_nt/DABIBX01.1.fsa_nt	DABIBX010000058.1	1126	1962	-	aph(6)-Id	1-837/837	===============	0/0	100	99.88	ncbi	NG_047466.1	aminoglycoside O-phosphotransferase APH(6)-Id	STREPTOMYCIN
	Beijing/enviroment/BJW34mcrd.fsa_nt/DABIBX01.1.fsa_nt	DABIBX010000058.1	1962	2789	-	aph(3'')-Ib	1-828/828	===============	0/0	100	99.88	ncbi	NG_056002.2	aminoglycoside O-phosphotransferase APH(3'')-Ib	STREPTOMYCIN
	Beijing/enviroment/BJW34mcrd.fsa_nt/DABIBX01.1.fsa_nt	DABIBX010000058.1	2826	3641	-	sul2	1-816/816	===============	0/0	100	100	ncbi	NG_051852.1	sulfonamide-resistant dihydropteroate synthase Sul2	SULFONAMIDE
	Beijing/enviroment/BJW34mcrd.fsa_nt/DABIBX01.1.fsa_nt	DABIBX010000061.1	2147	3361	-	floR	1-1215/1215	===============	0/0	100	100	ncbi	NG_047878.1	chloramphenicol/florfenicol efflux MFS transporter FloR	CHLORAMPHENICOL;FLORFENICOL
	Beijing/enviroment/BJW34mcrd.fsa_nt/DABIBX01.1.fsa_nt	DABIBX010000062.1	1900	2373	-	dfrA17	1-474/474	===============	0/0	100	99.79	ncbi	NG_047710.1	trimethoprim-resistant dihydrofolate reductase DfrA17	TRIMETHOPRIM
	Beijing/enviroment/BJW34mcrd.fsa_nt/DABIBX01.1.fsa_nt	DABIBX010000065.1	1684	2738	-	tet(A)	146-1200/1200	.==============	0/0	87.92	100	ncbi	NG_048154.1	tetracycline efflux MFS transporter Tet(A)	TETRACYCLINE
	Beijing/enviroment/BJW34mcrd.fsa_nt/DABIBX01.1.fsa_nt	DABIBX010000066.1	792	2417	-	mcr-1.1	1-1626/1626	===============	0/0	100	100	ncbi	NG_050417.1	phosphoethanolamine--lipid A transferase MCR-1.1	COLISTIN
	Beijing/enviroment/BJW34mcrd.fsa_nt/DABIBX01.1.fsa_nt	DABIBX010000067.1	628	1488	+	blaTEM-1	1-861/861	===============	0/0	100	100	ncbi	NG_050145.1	class A broad-spectrum beta-lactamase TEM-1	BETA-LACTAM
	Beijing/enviroment/BJW34mcrd.fsa_nt/DABIBX01.1.fsa_nt	DABIBX010000067.1	1658	2413	+	rmtB1	1-756/756	===============	0/0	100	100	ncbi	NG_048058.1	16S rRNA (guanine(1405)-N(7))-methyltransferase RmtB1	AMINOGLYCOSIDE
	Beijing/enviroment/BJW34mcrd.fsa_nt/DABIBX01.1.fsa_nt	DABIBX010000069.1	1459	2253	+	aph(3')-IIa	1-795/795	===============	0/0	100	100	ncbi	NG_047417.1	aminoglycoside O-phosphotransferase APH(3')-IIa	KANAMYCIN
	Beijing/enviroment/BJW34mcrd.fsa_nt/DABIBX01.1.fsa_nt	DABIBX010000076.1	133	524	+	bleO	14-405/405	===============	0/0	96.79	100	ncbi	NG_047557.1	bleomycin binding protein	BLEOMYCIN
	Beijing/enviroment/BJW34mcrd.fsa_nt/DABIBX01.1.fsa_nt	DABIBX010000107.1	12861	13994	+	blaEC-15	1-1134/1134	===============	0/0	100	98.59	ncbi	NG_049081.1	class C extended-spectrum beta-lactamase EC-15	CEPHALOSPORIN
	Beijing/enviroment/BJW34mcrd.fsa_nt/DABIBX01.1.fsa_nt	DABIBX010000109.1	1441	2256	+	sul2	1-816/816	===============	0/0	100	100	ncbi	NG_051852.1	sulfonamide-resistant dihydropteroate synthase Sul2	SULFONAMIDE
	Beijing/enviroment/BJW34mcrd.fsa_nt/DABIBX01.1.fsa_nt	DABIBX010000109.1	2293	3120	+	aph(3'')-Ib	1-828/828	===============	0/0	100	99.88	ncbi	NG_056002.2	aminoglycoside O-phosphotransferase APH(3'')-Ib	STREPTOMYCIN
	Beijing/enviroment/BJW34mcrd.fsa_nt/DABIBX01.1.fsa_nt	DABIBX010000109.1	3120	3956	+	aph(6)-Id	1-837/837	===============	0/0	100	99.88	ncbi	NG_047466.1	aminoglycoside O-phosphotransferase APH(6)-Id	STREPTOMYCIN
	Beijing/enviroment/BJW34mcrd.fsa_nt/DABIBX01.1.fsa_nt	DABIBX010000110.1	913	2127	+	floR	1-1215/1215	===============	0/0	100	100	ncbi	NG_047878.1	chloramphenicol/florfenicol efflux MFS transporter FloR	CHLORAMPHENICOL;FLORFENICOL
	Beijing/enviroment/BJW34mcrd.fsa_nt/DABIBX01.1.fsa_nt	DABIBX010000111.1	1588	2061	+	dfrA17	1-474/474	===============	0/0	100	99.79	ncbi	NG_047710.1	trimethoprim-resistant dihydrofolate reductase DfrA17	TRIMETHOPRIM
	Beijing/enviroment/BJW34mcrd.fsa_nt/DABIBX01.1.fsa_nt	DABIBX010000112.1	185	1810	+	mcr-1.1	1-1626/1626	===============	0/0	100	100	ncbi	NG_050417.1	phosphoethanolamine--lipid A transferase MCR-1.1	COLISTIN
	Beijing/enviroment/BJW34mcrd.fsa_nt/DABIBX01.1.fsa_nt	DABIBX010000113.1	1460	2254	+	aph(3')-IIa	1-795/795	===============	0/0	100	100	ncbi	NG_047417.1	aminoglycoside O-phosphotransferase APH(3')-IIa	KANAMYCIN
	Beijing/enviroment/BJW34mcrd.fsa_nt/DABIBX01.1.fsa_nt	DABIBX010000114.1	81	1280	+	tet(A)	1-1200/1200	===============	0/0	100	100	ncbi	NG_048154.1	tetracycline efflux MFS transporter Tet(A)	TETRACYCLINE
	Beijing/enviroment/BJW34mcrd.fsa_nt/DABIBX01.1.fsa_nt	DABIBX010000115.1	81	1280	+	tet(A)	1-1200/1200	===============	0/0	100	99.92	ncbi	NG_048154.1	tetracycline efflux MFS transporter Tet(A)	TETRACYCLINE
	Beijing/enviroment/BJW34mcrd.fsa_nt/DABIBX01.1.fsa_nt	DABIBX010000116.1	649	1509	+	blaTEM-1	1-861/861	===============	0/0	100	100	ncbi	NG_050145.1	class A broad-spectrum beta-lactamase TEM-1	BETA-LACTAM
	Beijing/enviroment/BJW34mcrd.fsa_nt/DABIBX01.1.fsa_nt	DABIBX010000117.1	134	525	+	bleO	14-405/405	===============	0/0	96.79	100	ncbi	NG_047557.1	bleomycin binding protein	BLEOMYCIN
	Beijing/enviroment/BJW34mcrd.fsa_nt/DABIBX01.1.fsa_nt	DABIBX010000118.1	23	778	+	rmtB1	1-756/756	===============	0/0	100	100	ncbi	NG_048058.1	16S rRNA (guanine(1405)-N(7))-methyltransferase RmtB1	AMINOGLYCOSIDE
	Beijing/enviroment/BJW36mcrd.fsa_nt/DABIBT01.1.fsa_nt	DABIBT010000036.1	33118	34251	+	blaEC-15	1-1134/1134	===============	0/0	100	98.68	ncbi	NG_049081.1	class C extended-spectrum beta-lactamase EC-15	CEPHALOSPORIN
	Beijing/enviroment/BJW36mcrd.fsa_nt/DABIBT01.1.fsa_nt	DABIBT010000074.1	681	1472	+	sul3	1-792/792	===============	0/0	100	100	ncbi	NG_048120.1	sulfonamide-resistant dihydropteroate synthase Sul3	SULFONAMIDE
	Beijing/enviroment/BJW36mcrd.fsa_nt/DABIBT01.1.fsa_nt	DABIBT010000074.1	3154	3945	-	aadA1	1-792/792	===============	0/0	100	99.87	ncbi	NG_052266.1	ANT(3'')-Ia family aminoglycoside nucleotidyltransferase AadA1	STREPTOMYCIN
	Beijing/enviroment/BJW36mcrd.fsa_nt/DABIBT01.1.fsa_nt	DABIBT010000074.1	4038	5297	-	cmlA1	1-1260/1260	===============	0/0	100	99.92	ncbi	NG_047648.1	chloramphenicol efflux MFS transporter CmlA1	CHLORAMPHENICOL
	Beijing/enviroment/BJW36mcrd.fsa_nt/DABIBT01.1.fsa_nt	DABIBT010000074.1	5559	6350	-	aadA2	1-792/792	===============	0/0	100	100	ncbi	NG_047343.1	ANT(3'')-Ia family aminoglycoside nucleotidyltransferase AadA2	STREPTOMYCIN
	Beijing/enviroment/BJW36mcrd.fsa_nt/DABIBT01.1.fsa_nt	DABIBT010000074.1	6758	7255	-	dfrA12	1-498/498	===============	0/0	100	100	ncbi	NG_047689.1	trimethoprim-resistant dihydrofolate reductase DfrA12	TRIMETHOPRIM
	Beijing/enviroment/BJW36mcrd.fsa_nt/DABIBT01.1.fsa_nt	DABIBT010000079.1	3443	5068	+	mcr-1.1	1-1626/1626	===============	0/0	100	100	ncbi	NG_050417.1	phosphoethanolamine--lipid A transferase MCR-1.1	COLISTIN
	Beijing/enviroment/BJW36mcrd.fsa_nt/DABIBT01.1.fsa_nt	DABIBT010000086.1	3225	3881	-	qnrS1	1-657/657	===============	0/0	100	100	ncbi	NG_050543.1	quinolone resistance pentapeptide repeat protein QnrS1	QUINOLONE
	Beijing/enviroment/BJW36mcrd.fsa_nt/DABIBT01.1.fsa_nt	DABIBT010000089.1	585	3737	-	oqxB	1-3153/3153	===============	0/0	100	99.97	ncbi	NG_048025.1	multidrug efflux RND transporter permease subunit OqxB	PHENICOL;QUINOLONE
	Beijing/enviroment/BJW36mcrd.fsa_nt/DABIBT01.1.fsa_nt	DABIBT010000089.1	3761	4936	-	oqxA2	1-1176/1176	===============	0/0	100	99.92	ncbi	NG_050420.1	multidrug efflux RND transporter periplasmic adaptor subunit OqxA2	PHENICOL;QUINOLONE
	Beijing/enviroment/BJW36mcrd.fsa_nt/DABIBT01.1.fsa_nt	DABIBT010000094.1	1785	2645	-	blaTEM-1	1-861/861	===============	0/0	100	100	ncbi	NG_050145.1	class A broad-spectrum beta-lactamase TEM-1	BETA-LACTAM
	Beijing/enviroment/BJW36mcrd.fsa_nt/DABIBT01.1.fsa_nt	DABIBT010000095.1	1448	2647	-	tet(A)	1-1200/1200	===============	0/0	100	99.92	ncbi	NG_048154.1	tetracycline efflux MFS transporter Tet(A)	TETRACYCLINE
	Beijing/enviroment/BJW36mcrd.fsa_nt/DABIBT01.1.fsa_nt	DABIBT010000110.1	136	527	+	bleO	14-405/405	===============	0/0	96.79	100	ncbi	NG_047557.1	bleomycin binding protein	BLEOMYCIN
	Beijing/enviroment/BJW36mcrd.fsa_nt/DABIBT01.1.fsa_nt	DABIBT010000142.1	13416	14549	+	blaEC-15	1-1134/1134	===============	0/0	100	98.68	ncbi	NG_049081.1	class C extended-spectrum beta-lactamase EC-15	CEPHALOSPORIN
	Beijing/enviroment/BJW36mcrd.fsa_nt/DABIBT01.1.fsa_nt	DABIBT010000144.1	5112	5609	+	dfrA12	1-498/498	===============	0/0	100	100	ncbi	NG_047689.1	trimethoprim-resistant dihydrofolate reductase DfrA12	TRIMETHOPRIM
	Beijing/enviroment/BJW36mcrd.fsa_nt/DABIBT01.1.fsa_nt	DABIBT010000144.1	6017	6808	+	aadA2	1-792/792	===============	0/0	100	100	ncbi	NG_047343.1	ANT(3'')-Ia family aminoglycoside nucleotidyltransferase AadA2	STREPTOMYCIN
	Beijing/enviroment/BJW36mcrd.fsa_nt/DABIBT01.1.fsa_nt	DABIBT010000144.1	7070	8329	+	cmlA1	1-1260/1260	===============	0/0	100	99.92	ncbi	NG_047648.1	chloramphenicol efflux MFS transporter CmlA1	CHLORAMPHENICOL
	Beijing/enviroment/BJW36mcrd.fsa_nt/DABIBT01.1.fsa_nt	DABIBT010000145.1	2755	3411	+	qnrS1	1-657/657	===============	0/0	100	100	ncbi	NG_050543.1	quinolone resistance pentapeptide repeat protein QnrS1	QUINOLONE
	Beijing/enviroment/BJW36mcrd.fsa_nt/DABIBT01.1.fsa_nt	DABIBT010000146.1	3082	4707	+	mcr-1.1	1-1626/1626	===============	0/0	100	100	ncbi	NG_050417.1	phosphoethanolamine--lipid A transferase MCR-1.1	COLISTIN
	Beijing/enviroment/BJW36mcrd.fsa_nt/DABIBT01.1.fsa_nt	DABIBT010000147.1	416	1675	+	cmlA1	1-1260/1260	===============	0/0	100	99.92	ncbi	NG_047648.1	chloramphenicol efflux MFS transporter CmlA1	CHLORAMPHENICOL
	Beijing/enviroment/BJW36mcrd.fsa_nt/DABIBT01.1.fsa_nt	DABIBT010000147.1	1768	2559	+	aadA1	1-792/792	===============	0/0	100	99.87	ncbi	NG_052266.1	ANT(3'')-Ia family aminoglycoside nucleotidyltransferase AadA1	STREPTOMYCIN
	Beijing/enviroment/BJW36mcrd.fsa_nt/DABIBT01.1.fsa_nt	DABIBT010000147.1	4241	5032	-	sul3	1-792/792	===============	0/0	100	100	ncbi	NG_048120.1	sulfonamide-resistant dihydropteroate synthase Sul3	SULFONAMIDE
	Beijing/enviroment/BJW36mcrd.fsa_nt/DABIBT01.1.fsa_nt	DABIBT010000148.1	256	1431	+	oqxA2	1-1176/1176	===============	0/0	100	99.92	ncbi	NG_050420.1	multidrug efflux RND transporter periplasmic adaptor subunit OqxA2	PHENICOL;QUINOLONE
	Beijing/enviroment/BJW36mcrd.fsa_nt/DABIBT01.1.fsa_nt	DABIBT010000148.1	1455	4607	+	oqxB	1-3153/3153	===============	0/0	100	99.97	ncbi	NG_048025.1	multidrug efflux RND transporter permease subunit OqxB	PHENICOL;QUINOLONE
	Beijing/enviroment/BJW36mcrd.fsa_nt/DABIBT01.1.fsa_nt	DABIBT010000149.1	1054	2253	+	tet(A)	1-1200/1200	===============	0/0	100	99.92	ncbi	NG_048154.1	tetracycline efflux MFS transporter Tet(A)	TETRACYCLINE
	Beijing/enviroment/BJW36mcrd.fsa_nt/DABIBT01.1.fsa_nt	DABIBT010000150.1	992	1852	+	blaTEM-1	1-861/861	===============	0/0	100	100	ncbi	NG_050145.1	class A broad-spectrum beta-lactamase TEM-1	BETA-LACTAM
	Beijing/enviroment/BJW36mcrd.fsa_nt/DABIBT01.1.fsa_nt	DABIBT010000151.1	136	527	+	bleO	14-405/405	===============	0/0	96.79	100	ncbi	NG_047557.1	bleomycin binding protein	BLEOMYCIN
	Beijing/enviroment/BJW37mcrd.fsa_nt/DABIBY01.1.fsa_nt	DABIBY010000037.1	33118	34251	+	blaEC-15	1-1134/1134	===============	0/0	100	98.68	ncbi	NG_049081.1	class C extended-spectrum beta-lactamase EC-15	CEPHALOSPORIN
	Beijing/enviroment/BJW37mcrd.fsa_nt/DABIBY01.1.fsa_nt	DABIBY010000071.1	2009	2800	+	sul3	1-792/792	===============	0/0	100	100	ncbi	NG_048120.1	sulfonamide-resistant dihydropteroate synthase Sul3	SULFONAMIDE
	Beijing/enviroment/BJW37mcrd.fsa_nt/DABIBY01.1.fsa_nt	DABIBY010000071.1	4482	5273	-	aadA1	1-792/792	===============	0/0	100	99.87	ncbi	NG_052266.1	ANT(3'')-Ia family aminoglycoside nucleotidyltransferase AadA1	STREPTOMYCIN
	Beijing/enviroment/BJW37mcrd.fsa_nt/DABIBY01.1.fsa_nt	DABIBY010000071.1	5366	6625	-	cmlA1	1-1260/1260	===============	0/0	100	99.92	ncbi	NG_047648.1	chloramphenicol efflux MFS transporter CmlA1	CHLORAMPHENICOL
	Beijing/enviroment/BJW37mcrd.fsa_nt/DABIBY01.1.fsa_nt	DABIBY010000071.1	6887	7678	-	aadA2	1-792/792	===============	0/0	100	100	ncbi	NG_047343.1	ANT(3'')-Ia family aminoglycoside nucleotidyltransferase AadA2	STREPTOMYCIN
	Beijing/enviroment/BJW37mcrd.fsa_nt/DABIBY01.1.fsa_nt	DABIBY010000071.1	8086	8583	-	dfrA12	1-498/498	===============	0/0	100	100	ncbi	NG_047689.1	trimethoprim-resistant dihydrofolate reductase DfrA12	TRIMETHOPRIM
	Beijing/enviroment/BJW37mcrd.fsa_nt/DABIBY01.1.fsa_nt	DABIBY010000078.1	3443	5068	+	mcr-1.1	1-1626/1626	===============	0/0	100	100	ncbi	NG_050417.1	phosphoethanolamine--lipid A transferase MCR-1.1	COLISTIN
	Beijing/enviroment/BJW37mcrd.fsa_nt/DABIBY01.1.fsa_nt	DABIBY010000085.1	3225	3881	-	qnrS1	1-657/657	===============	0/0	100	100	ncbi	NG_050543.1	quinolone resistance pentapeptide repeat protein QnrS1	QUINOLONE
	Beijing/enviroment/BJW37mcrd.fsa_nt/DABIBY01.1.fsa_nt	DABIBY010000088.1	585	3737	-	oqxB	1-3153/3153	===============	0/0	100	99.97	ncbi	NG_048025.1	multidrug efflux RND transporter permease subunit OqxB	PHENICOL;QUINOLONE
	Beijing/enviroment/BJW37mcrd.fsa_nt/DABIBY01.1.fsa_nt	DABIBY010000088.1	3761	4936	-	oqxA2	1-1176/1176	===============	0/0	100	99.92	ncbi	NG_050420.1	multidrug efflux RND transporter periplasmic adaptor subunit OqxA2	PHENICOL;QUINOLONE
	Beijing/enviroment/BJW37mcrd.fsa_nt/DABIBY01.1.fsa_nt	DABIBY010000093.1	1785	2645	-	blaTEM-1	1-861/861	===============	0/0	100	100	ncbi	NG_050145.1	class A broad-spectrum beta-lactamase TEM-1	BETA-LACTAM
	Beijing/enviroment/BJW37mcrd.fsa_nt/DABIBY01.1.fsa_nt	DABIBY010000094.1	1448	2647	-	tet(A)	1-1200/1200	===============	0/0	100	99.92	ncbi	NG_048154.1	tetracycline efflux MFS transporter Tet(A)	TETRACYCLINE
	Beijing/enviroment/BJW37mcrd.fsa_nt/DABIBY01.1.fsa_nt	DABIBY010000109.1	136	527	+	bleO	14-405/405	===============	0/0	96.79	100	ncbi	NG_047557.1	bleomycin binding protein	BLEOMYCIN
	Beijing/enviroment/BJW37mcrd.fsa_nt/DABIBY01.1.fsa_nt	DABIBY010000140.1	13416	14549	+	blaEC-15	1-1134/1134	===============	0/0	100	98.68	ncbi	NG_049081.1	class C extended-spectrum beta-lactamase EC-15	CEPHALOSPORIN
	Beijing/enviroment/BJW37mcrd.fsa_nt/DABIBY01.1.fsa_nt	DABIBY010000142.1	5112	5609	+	dfrA12	1-498/498	===============	0/0	100	100	ncbi	NG_047689.1	trimethoprim-resistant dihydrofolate reductase DfrA12	TRIMETHOPRIM
	Beijing/enviroment/BJW37mcrd.fsa_nt/DABIBY01.1.fsa_nt	DABIBY010000142.1	6017	6808	+	aadA2	1-792/792	===============	0/0	100	100	ncbi	NG_047343.1	ANT(3'')-Ia family aminoglycoside nucleotidyltransferase AadA2	STREPTOMYCIN
	Beijing/enviroment/BJW37mcrd.fsa_nt/DABIBY01.1.fsa_nt	DABIBY010000142.1	7070	8329	+	cmlA1	1-1260/1260	===============	0/0	100	99.92	ncbi	NG_047648.1	chloramphenicol efflux MFS transporter CmlA1	CHLORAMPHENICOL
	Beijing/enviroment/BJW37mcrd.fsa_nt/DABIBY01.1.fsa_nt	DABIBY010000143.1	2755	3411	+	qnrS1	1-657/657	===============	0/0	100	100	ncbi	NG_050543.1	quinolone resistance pentapeptide repeat protein QnrS1	QUINOLONE
	Beijing/enviroment/BJW37mcrd.fsa_nt/DABIBY01.1.fsa_nt	DABIBY010000144.1	3082	4707	+	mcr-1.1	1-1626/1626	===============	0/0	100	100	ncbi	NG_050417.1	phosphoethanolamine--lipid A transferase MCR-1.1	COLISTIN
	Beijing/enviroment/BJW37mcrd.fsa_nt/DABIBY01.1.fsa_nt	DABIBY010000145.1	416	1675	+	cmlA1	1-1260/1260	===============	0/0	100	99.92	ncbi	NG_047648.1	chloramphenicol efflux MFS transporter CmlA1	CHLORAMPHENICOL
	Beijing/enviroment/BJW37mcrd.fsa_nt/DABIBY01.1.fsa_nt	DABIBY010000145.1	1768	2559	+	aadA1	1-792/792	===============	0/0	100	99.87	ncbi	NG_052266.1	ANT(3'')-Ia family aminoglycoside nucleotidyltransferase AadA1	STREPTOMYCIN
	Beijing/enviroment/BJW37mcrd.fsa_nt/DABIBY01.1.fsa_nt	DABIBY010000145.1	4241	5032	-	sul3	1-792/792	===============	0/0	100	100	ncbi	NG_048120.1	sulfonamide-resistant dihydropteroate synthase Sul3	SULFONAMIDE
	Beijing/enviroment/BJW37mcrd.fsa_nt/DABIBY01.1.fsa_nt	DABIBY010000146.1	256	1431	+	oqxA2	1-1176/1176	===============	0/0	100	99.92	ncbi	NG_050420.1	multidrug efflux RND transporter periplasmic adaptor subunit OqxA2	PHENICOL;QUINOLONE
	Beijing/enviroment/BJW37mcrd.fsa_nt/DABIBY01.1.fsa_nt	DABIBY010000146.1	1455	4607	+	oqxB	1-3153/3153	===============	0/0	100	99.97	ncbi	NG_048025.1	multidrug efflux RND transporter permease subunit OqxB	PHENICOL;QUINOLONE
	Beijing/enviroment/BJW37mcrd.fsa_nt/DABIBY01.1.fsa_nt	DABIBY010000147.1	1054	2253	+	tet(A)	1-1200/1200	===============	0/0	100	99.92	ncbi	NG_048154.1	tetracycline efflux MFS transporter Tet(A)	TETRACYCLINE
	Beijing/enviroment/BJW37mcrd.fsa_nt/DABIBY01.1.fsa_nt	DABIBY010000148.1	992	1852	+	blaTEM-1	1-861/861	===============	0/0	100	100	ncbi	NG_050145.1	class A broad-spectrum beta-lactamase TEM-1	BETA-LACTAM
	Beijing/enviroment/BJW37mcrd.fsa_nt/DABIBY01.1.fsa_nt	DABIBY010000149.1	136	527	+	bleO	14-405/405	===============	0/0	96.79	100	ncbi	NG_047557.1	bleomycin binding protein	BLEOMYCIN
	Beijing/enviroment/BJW72mcrd.fsa_nt/DABIBZ01.1.fsa_nt	DABIBZ010000022.1	66257	67132	-	blaCTX-M-123	1-876/876	===============	0/0	100	100	ncbi	NG_048916.1	class A extended-spectrum beta-lactamase CTX-M-123	CEPHALOSPORIN
	Beijing/enviroment/BJW72mcrd.fsa_nt/DABIBZ01.1.fsa_nt	DABIBZ010000057.1	20834	21694	-	blaTEM-1	1-861/861	===============	0/0	100	100	ncbi	NG_050145.1	class A broad-spectrum beta-lactamase TEM-1	BETA-LACTAM
	Beijing/enviroment/BJW72mcrd.fsa_nt/DABIBZ01.1.fsa_nt	DABIBZ010000071.1	3196	4395	-	tet(A)	1-1200/1200	===============	0/0	100	99.92	ncbi	NG_048154.1	tetracycline efflux MFS transporter Tet(A)	TETRACYCLINE
	Beijing/enviroment/BJW72mcrd.fsa_nt/DABIBZ01.1.fsa_nt	DABIBZ010000071.1	9050	9706	-	qnrS1	1-657/657	===============	0/0	100	100	ncbi	NG_050543.1	quinolone resistance pentapeptide repeat protein QnrS1	QUINOLONE
	Beijing/enviroment/BJW72mcrd.fsa_nt/DABIBZ01.1.fsa_nt	DABIBZ010000075.1	3442	5067	+	mcr-1.1	1-1626/1626	===============	0/0	100	100	ncbi	NG_050417.1	phosphoethanolamine--lipid A transferase MCR-1.1	COLISTIN
	Beijing/enviroment/BJW72mcrd.fsa_nt/DABIBZ01.1.fsa_nt	DABIBZ010000083.1	1206	2411	-	tet(B)	1-1206/1206	===============	0/0	100	100	ncbi	NG_048163.1	tetracycline efflux MFS transporter Tet(B)	TETRACYCLINE
	Beijing/enviroment/BJW72mcrd.fsa_nt/DABIBZ01.1.fsa_nt	DABIBZ010000087.1	597	3749	-	oqxB	1-3153/3153	===============	0/0	100	100	ncbi	NG_048025.1	multidrug efflux RND transporter permease subunit OqxB	PHENICOL;QUINOLONE
	Beijing/enviroment/BJW72mcrd.fsa_nt/DABIBZ01.1.fsa_nt	DABIBZ010000087.1	3773	4948	-	oqxA	1-1176/1176	===============	0/0	100	100	ncbi	NG_048024.1	multidrug efflux RND transporter periplasmic adaptor subunit OqxA	PHENICOL;QUINOLONE
	Beijing/enviroment/BJW72mcrd.fsa_nt/DABIBZ01.1.fsa_nt	DABIBZ010000091.1	1618	2409	-	sul3	1-792/792	===============	0/0	100	100	ncbi	NG_048120.1	sulfonamide-resistant dihydropteroate synthase Sul3	SULFONAMIDE
	Beijing/enviroment/BJW72mcrd.fsa_nt/DABIBZ01.1.fsa_nt	DABIBZ010000093.1	35	895	+	aac(3)-IId	1-861/861	===============	0/0	100	100	ncbi	NG_047251.1	aminoglycoside N-acetyltransferase AAC(3)-IId	GENTAMICIN
	Beijing/enviroment/BJW72mcrd.fsa_nt/DABIBZ01.1.fsa_nt	DABIBZ010000094.1	2531	3452	-	mph(A)	1-921/921	========/======	44197	100	99.67	ncbi	NG_047986.1	Mph(A) family macrolide 2'-phosphotransferase	MACROLIDE
	Beijing/enviroment/BJW72mcrd.fsa_nt/DABIBZ01.1.fsa_nt	DABIBZ010000097.1	321	737	+	fosA3	1-417/417	===============	0/0	100	100	ncbi	NG_050407.1	fosfomycin resistance glutathione transferase FosA3	FOSFOMYCIN
	Beijing/enviroment/BJW72mcrd.fsa_nt/DABIBZ01.1.fsa_nt	DABIBZ010000109.1	1	335	+	bleO	71-405/405	..=============	0/0	82.72	100	ncbi	NG_047557.1	bleomycin binding protein	BLEOMYCIN
	Beijing/enviroment/BJW72mcrd.fsa_nt/DABIBZ01.1.fsa_nt	DABIBZ010000116.1	397	894	-	dfrA12	1-498/498	===============	0/0	100	100	ncbi	NG_047689.1	trimethoprim-resistant dihydrofolate reductase DfrA12	TRIMETHOPRIM
	Beijing/enviroment/BJW72mcrd.fsa_nt/DABIBZ01.1.fsa_nt	DABIBZ010000124.1	1	781	+	aadA2	12-792/792	===============	0/0	98.61	100	ncbi	NG_051846.1	ANT(3'')-Ia family aminoglycoside nucleotidyltransferase AadA2	STREPTOMYCIN
	Beijing/enviroment/BJW72mcrd.fsa_nt/DABIBZ01.1.fsa_nt	DABIBZ010000149.1	12038	12913	+	blaCTX-M-123	1-876/876	===============	0/0	100	100	ncbi	NG_048916.1	class A extended-spectrum beta-lactamase CTX-M-123	CEPHALOSPORIN
	Beijing/enviroment/BJW72mcrd.fsa_nt/DABIBZ01.1.fsa_nt	DABIBZ010000151.1	1012	1668	+	qnrS1	1-657/657	===============	0/0	100	100	ncbi	NG_050543.1	quinolone resistance pentapeptide repeat protein QnrS1	QUINOLONE
	Beijing/enviroment/BJW72mcrd.fsa_nt/DABIBZ01.1.fsa_nt	DABIBZ010000151.1	6323	7522	+	tet(A)	1-1200/1200	===============	0/0	100	99.92	ncbi	NG_048154.1	tetracycline efflux MFS transporter Tet(A)	TETRACYCLINE
	Beijing/enviroment/BJW72mcrd.fsa_nt/DABIBZ01.1.fsa_nt	DABIBZ010000152.1	4074	5279	+	tet(B)	1-1206/1206	===============	0/0	100	100	ncbi	NG_048163.1	tetracycline efflux MFS transporter Tet(B)	TETRACYCLINE
	Beijing/enviroment/BJW72mcrd.fsa_nt/DABIBZ01.1.fsa_nt	DABIBZ010000153.1	3082	4707	+	mcr-1.1	1-1626/1626	===============	0/0	100	100	ncbi	NG_050417.1	phosphoethanolamine--lipid A transferase MCR-1.1	COLISTIN
	Beijing/enviroment/BJW72mcrd.fsa_nt/DABIBZ01.1.fsa_nt	DABIBZ010000154.1	256	1431	+	oqxA	1-1176/1176	===============	0/0	100	100	ncbi	NG_048024.1	multidrug efflux RND transporter periplasmic adaptor subunit OqxA	PHENICOL;QUINOLONE
	Beijing/enviroment/BJW72mcrd.fsa_nt/DABIBZ01.1.fsa_nt	DABIBZ010000154.1	1455	4607	+	oqxB	1-3153/3153	===============	0/0	100	100	ncbi	NG_048025.1	multidrug efflux RND transporter permease subunit OqxB	PHENICOL;QUINOLONE
	Beijing/enviroment/BJW72mcrd.fsa_nt/DABIBZ01.1.fsa_nt	DABIBZ010000155.1	2019	2810	+	sul3	1-792/792	===============	0/0	100	100	ncbi	NG_048120.1	sulfonamide-resistant dihydropteroate synthase Sul3	SULFONAMIDE
	Beijing/enviroment/BJW72mcrd.fsa_nt/DABIBZ01.1.fsa_nt	DABIBZ010000156.1	36	896	+	aac(3)-IId	1-861/861	===============	0/0	100	100	ncbi	NG_047251.1	aminoglycoside N-acetyltransferase AAC(3)-IId	GENTAMICIN
	Beijing/enviroment/BJW72mcrd.fsa_nt/DABIBZ01.1.fsa_nt	DABIBZ010000157.1	69	990	+	mph(A)	1-921/921	========/======	44197	100	99.67	ncbi	NG_047986.1	Mph(A) family macrolide 2'-phosphotransferase	MACROLIDE
	Beijing/enviroment/BJW72mcrd.fsa_nt/DABIBZ01.1.fsa_nt	DABIBZ010000158.1	322	738	+	fosA3	1-417/417	===============	0/0	100	100	ncbi	NG_050407.1	fosfomycin resistance glutathione transferase FosA3	FOSFOMYCIN
	Beijing/enviroment/BJW72mcrd.fsa_nt/DABIBZ01.1.fsa_nt	DABIBZ010000159.1	639	1499	+	blaTEM-1	1-861/861	===============	0/0	100	100	ncbi	NG_050145.1	class A broad-spectrum beta-lactamase TEM-1	BETA-LACTAM
	Beijing/enviroment/BJW72mcrd.fsa_nt/DABIBZ01.1.fsa_nt	DABIBZ010000161.1	1	337	+	bleO	69-405/405	..=============	0/0	83.21	100	ncbi	NG_047557.1	bleomycin binding protein	BLEOMYCIN
	Beijing/enviroment/BJW72mcrd.fsa_nt/DABIBZ01.1.fsa_nt	DABIBZ010000162.1	5	502	+	dfrA12	1-498/498	===============	0/0	100	100	ncbi	NG_047689.1	trimethoprim-resistant dihydrofolate reductase DfrA12	TRIMETHOPRIM
	Beijing/enviroment/BJW72mcrd.fsa_nt/DABIBZ01.1.fsa_nt	DABIBZ010000163.1	11	802	+	aadA2	1-792/792	===============	0/0	100	100	ncbi	NG_051846.1	ANT(3'')-Ia family aminoglycoside nucleotidyltransferase AadA2	STREPTOMYCIN
	Beijing/enviroment/CPW17mcrd.fsa_nt/DABIBN01.1.fsa_nt	DABIBN010000006.1	129723	130856	+	blaEC	1-1134/1134	===============	0/0	100	100	ncbi	NG_047494.1	BlaEC family class C beta-lactamase	BETA-LACTAM
	Beijing/enviroment/CPW17mcrd.fsa_nt/DABIBN01.1.fsa_nt	DABIBN010000055.1	4508	6133	+	mcr-1.1	1-1626/1626	===============	0/0	100	100	ncbi	NG_050417.1	phosphoethanolamine--lipid A transferase MCR-1.1	COLISTIN
	Beijing/enviroment/CPW17mcrd.fsa_nt/DABIBN01.1.fsa_nt	DABIBN010000057.1	329	1144	-	sul2	1-816/816	===============	0/0	100	100	ncbi	NG_051852.1	sulfonamide-resistant dihydropteroate synthase Sul2	SULFONAMIDE
	Beijing/enviroment/CPW17mcrd.fsa_nt/DABIBN01.1.fsa_nt	DABIBN010000057.1	5991	7016	-	aph(4)-Ia	1-1026/1026	===============	0/0	100	100	ncbi	NG_047456.1	aminoglycoside O-phosphotransferase APH(4)-Ia	HYGROMYCIN
	Beijing/enviroment/CPW17mcrd.fsa_nt/DABIBN01.1.fsa_nt	DABIBN010000057.1	7245	8014	-	aac(3)-IVa	8-777/777	===============	0/0	99.1	99.87	ncbi	NG_047253.1	aminoglycoside N-acetyltransferase AAC(3)-IVa	GENTAMICIN
	Beijing/enviroment/CPW17mcrd.fsa_nt/DABIBN01.1.fsa_nt	DABIBN010000067.1	597	3749	-	oqxB	1-3153/3153	===============	0/0	100	100	ncbi	NG_048025.1	multidrug efflux RND transporter permease subunit OqxB	PHENICOL;QUINOLONE
	Beijing/enviroment/CPW17mcrd.fsa_nt/DABIBN01.1.fsa_nt	DABIBN010000067.1	3773	4948	-	oqxA	1-1176/1176	===============	0/0	100	100	ncbi	NG_048024.1	multidrug efflux RND transporter periplasmic adaptor subunit OqxA	PHENICOL;QUINOLONE
	Beijing/enviroment/CPW17mcrd.fsa_nt/DABIBN01.1.fsa_nt	DABIBN010000071.1	1872	2663	-	sul3	1-792/792	===============	0/0	100	100	ncbi	NG_048120.1	sulfonamide-resistant dihydropteroate synthase Sul3	SULFONAMIDE
	Beijing/enviroment/CPW17mcrd.fsa_nt/DABIBN01.1.fsa_nt	DABIBN010000072.1	288	1025	+	erm(B)	1-738/738	===============	0/0	100	99.86	ncbi	NG_047804.1	23S rRNA (adenine(2058)-N(6))-methyltransferase Erm(B)	MACROLIDE
	Beijing/enviroment/CPW17mcrd.fsa_nt/DABIBN01.1.fsa_nt	DABIBN010000073.1	3249	4170	-	mph(A)	1-921/921	========/======	44197	100	99.67	ncbi	NG_047986.1	Mph(A) family macrolide 2'-phosphotransferase	MACROLIDE
	Beijing/enviroment/CPW17mcrd.fsa_nt/DABIBN01.1.fsa_nt	DABIBN010000075.1	1684	2883	-	tet(A)	1-1200/1200	===============	0/0	100	99.92	ncbi	NG_048154.1	tetracycline efflux MFS transporter Tet(A)	TETRACYCLINE
	Beijing/enviroment/CPW17mcrd.fsa_nt/DABIBN01.1.fsa_nt	DABIBN010000078.1	1355	2569	-	floR	1-1215/1215	===============	0/0	100	100	ncbi	NG_047877.1	chloramphenicol/florfenicol efflux MFS transporter FloR	CHLORAMPHENICOL;FLORFENICOL
	Beijing/enviroment/CPW17mcrd.fsa_nt/DABIBN01.1.fsa_nt	DABIBN010000082.1	110	562	-	arr-3	1-453/453	===============	0/0	100	100	ncbi	NG_048581.1	NAD(+)--rifampin ADP-ribosyltransferase Arr-3	RIFAMYCIN
	Beijing/enviroment/CPW17mcrd.fsa_nt/DABIBN01.1.fsa_nt	DABIBN010000082.1	647	1279	-	catB3	1-633/633	===============	0/0	100	100	ncbi	NG_047604.1	type B-3 chloramphenicol O-acetyltransferase CatB3	CHLORAMPHENICOL
	Beijing/enviroment/CPW17mcrd.fsa_nt/DABIBN01.1.fsa_nt	DABIBN010000082.1	1417	2247	-	blaOXA-1	1-831/831	===============	0/0	100	100	ncbi	NG_049392.1	oxacillin-hydrolyzing class D beta-lactamase OXA-1	CEPHALOSPORIN
	Beijing/enviroment/CPW17mcrd.fsa_nt/DABIBN01.1.fsa_nt	DABIBN010000093.1	147	1007	-	blaTEM-1	1-861/861	===============	0/0	100	100	ncbi	NG_050145.1	class A broad-spectrum beta-lactamase TEM-1	BETA-LACTAM
	Beijing/enviroment/CPW17mcrd.fsa_nt/DABIBN01.1.fsa_nt	DABIBN010000099.1	136	527	+	bleO	14-405/405	===============	0/0	96.79	100	ncbi	NG_047557.1	bleomycin binding protein	BLEOMYCIN
	Beijing/enviroment/CPW17mcrd.fsa_nt/DABIBN01.1.fsa_nt	DABIBN010000102.1	614	1111	-	dfrA12	1-498/498	===============	0/0	100	100	ncbi	NG_047689.1	trimethoprim-resistant dihydrofolate reductase DfrA12	TRIMETHOPRIM
	Beijing/enviroment/CPW17mcrd.fsa_nt/DABIBN01.1.fsa_nt	DABIBN010000114.1	136	951	-	aph(3')-Ia	1-816/816	===============	0/0	100	100	ncbi	NG_047430.1	aminoglycoside O-phosphotransferase APH(3')-Ia	KANAMYCIN
	Beijing/enviroment/CPW17mcrd.fsa_nt/DABIBN01.1.fsa_nt	DABIBN010000121.1	42	917	+	blaCTX-M-14	1-876/876	===============	0/0	100	100	ncbi	NG_048929.1	class A extended-spectrum beta-lactamase CTX-M-14	CEPHALOSPORIN
	Beijing/enviroment/CPW17mcrd.fsa_nt/DABIBN01.1.fsa_nt	DABIBN010000126.1	77	550	-	dfrA1	1-474/474	===============	0/0	100	99.79	ncbi	NG_047677.1	trimethoprim-resistant dihydrofolate reductase DfrA1	TRIMETHOPRIM
	Beijing/enviroment/CPW17mcrd.fsa_nt/DABIBN01.1.fsa_nt	DABIBN010000152.1	13416	14549	+	blaEC	1-1134/1134	===============	0/0	100	100	ncbi	NG_047494.1	BlaEC family class C beta-lactamase	BETA-LACTAM
	Beijing/enviroment/CPW17mcrd.fsa_nt/DABIBN01.1.fsa_nt	DABIBN010000154.1	1	777	+	aac(3)-IVa	1-777/777	===============	0/0	100	99.74	ncbi	NG_047253.1	aminoglycoside N-acetyltransferase AAC(3)-IVa	GENTAMICIN
	Beijing/enviroment/CPW17mcrd.fsa_nt/DABIBN01.1.fsa_nt	DABIBN010000154.1	1006	2031	+	aph(4)-Ia	1-1026/1026	===============	0/0	100	100	ncbi	NG_047456.1	aminoglycoside O-phosphotransferase APH(4)-Ia	HYGROMYCIN
	Beijing/enviroment/CPW17mcrd.fsa_nt/DABIBN01.1.fsa_nt	DABIBN010000154.1	6878	7693	+	sul2	1-816/816	===============	0/0	100	100	ncbi	NG_051852.1	sulfonamide-resistant dihydropteroate synthase Sul2	SULFONAMIDE
	Beijing/enviroment/CPW17mcrd.fsa_nt/DABIBN01.1.fsa_nt	DABIBN010000155.1	256	1431	+	oqxA	1-1176/1176	===============	0/0	100	100	ncbi	NG_048024.1	multidrug efflux RND transporter periplasmic adaptor subunit OqxA	PHENICOL;QUINOLONE
	Beijing/enviroment/CPW17mcrd.fsa_nt/DABIBN01.1.fsa_nt	DABIBN010000155.1	1455	4607	+	oqxB	1-3153/3153	===============	0/0	100	100	ncbi	NG_048025.1	multidrug efflux RND transporter permease subunit OqxB	PHENICOL;QUINOLONE
	Beijing/enviroment/CPW17mcrd.fsa_nt/DABIBN01.1.fsa_nt	DABIBN010000156.1	289	1026	+	erm(B)	1-738/738	===============	0/0	100	99.86	ncbi	NG_047804.1	23S rRNA (adenine(2058)-N(6))-methyltransferase Erm(B)	MACROLIDE
	Beijing/enviroment/CPW17mcrd.fsa_nt/DABIBN01.1.fsa_nt	DABIBN010000157.1	1619	2410	-	sul3	1-792/792	===============	0/0	100	100	ncbi	NG_048120.1	sulfonamide-resistant dihydropteroate synthase Sul3	SULFONAMIDE
	Beijing/enviroment/CPW17mcrd.fsa_nt/DABIBN01.1.fsa_nt	DABIBN010000158.1	69	990	+	mph(A)	1-921/921	========/======	44197	100	99.67	ncbi	NG_047986.1	Mph(A) family macrolide 2'-phosphotransferase	MACROLIDE
	Beijing/enviroment/CPW17mcrd.fsa_nt/DABIBN01.1.fsa_nt	DABIBN010000159.1	1055	2254	+	tet(A)	1-1200/1200	===============	0/0	100	99.92	ncbi	NG_048154.1	tetracycline efflux MFS transporter Tet(A)	TETRACYCLINE
	Beijing/enviroment/CPW17mcrd.fsa_nt/DABIBN01.1.fsa_nt	DABIBN010000160.1	428	2053	+	mcr-1.1	1-1626/1626	===============	0/0	100	100	ncbi	NG_050417.1	phosphoethanolamine--lipid A transferase MCR-1.1	COLISTIN
	Beijing/enviroment/CPW17mcrd.fsa_nt/DABIBN01.1.fsa_nt	DABIBN010000161.1	897	2111	+	floR	1-1215/1215	===============	0/0	100	100	ncbi	NG_047877.1	chloramphenicol/florfenicol efflux MFS transporter FloR	CHLORAMPHENICOL;FLORFENICOL
	Beijing/enviroment/CPW17mcrd.fsa_nt/DABIBN01.1.fsa_nt	DABIBN010000162.1	1633	2424	+	aadA2	1-792/792	===============	0/0	100	100	ncbi	NG_051846.1	ANT(3'')-Ia family aminoglycoside nucleotidyltransferase AadA2	STREPTOMYCIN
	Beijing/enviroment/CPW17mcrd.fsa_nt/DABIBN01.1.fsa_nt	DABIBN010000163.1	64	894	+	blaOXA-1	1-831/831	===============	0/0	100	100	ncbi	NG_049392.1	oxacillin-hydrolyzing class D beta-lactamase OXA-1	CEPHALOSPORIN
	Beijing/enviroment/CPW17mcrd.fsa_nt/DABIBN01.1.fsa_nt	DABIBN010000163.1	1032	1664	+	catB3	1-633/633	===============	0/0	100	100	ncbi	NG_047604.1	type B-3 chloramphenicol O-acetyltransferase CatB3	CHLORAMPHENICOL
	Beijing/enviroment/CPW17mcrd.fsa_nt/DABIBN01.1.fsa_nt	DABIBN010000163.1	1749	2201	+	arr-3	1-453/453	===============	0/0	100	100	ncbi	NG_048581.1	NAD(+)--rifampin ADP-ribosyltransferase Arr-3	RIFAMYCIN
	Beijing/enviroment/CPW17mcrd.fsa_nt/DABIBN01.1.fsa_nt	DABIBN010000164.1	989	1849	+	blaTEM-1	1-861/861	===============	0/0	100	100	ncbi	NG_050145.1	class A broad-spectrum beta-lactamase TEM-1	BETA-LACTAM
	Beijing/enviroment/CPW17mcrd.fsa_nt/DABIBN01.1.fsa_nt	DABIBN010000165.1	5	502	+	dfrA12	1-498/498	===============	0/0	100	100	ncbi	NG_047689.1	trimethoprim-resistant dihydrofolate reductase DfrA12	TRIMETHOPRIM
	Beijing/enviroment/CPW17mcrd.fsa_nt/DABIBN01.1.fsa_nt	DABIBN010000165.1	910	1701	+	aadA2	1-792/792	===============	0/0	100	100	ncbi	NG_047343.1	ANT(3'')-Ia family aminoglycoside nucleotidyltransferase AadA2	STREPTOMYCIN
	Beijing/enviroment/CPW17mcrd.fsa_nt/DABIBN01.1.fsa_nt	DABIBN010000167.1	136	527	+	bleO	14-405/405	===============	0/0	96.79	100	ncbi	NG_047557.1	bleomycin binding protein	BLEOMYCIN
	Beijing/enviroment/CPW17mcrd.fsa_nt/DABIBN01.1.fsa_nt	DABIBN010000168.1	202	1041	+	sul1	1-840/840	===============	0/0	100	100	ncbi	NG_048082.1	sulfonamide-resistant dihydropteroate synthase Sul1	SULFONAMIDE
	Beijing/enviroment/CPW17mcrd.fsa_nt/DABIBN01.1.fsa_nt	DABIBN010000169.1	1	1260	+	cmlA1	1-1260/1260	===============	0/0	100	99.68	ncbi	NG_047647.1	chloramphenicol efflux MFS transporter CmlA1	CHLORAMPHENICOL
	Beijing/enviroment/CPW17mcrd.fsa_nt/DABIBN01.1.fsa_nt	DABIBN010000170.1	1	1260	+	cmlA1	1-1260/1260	===============	0/0	100	99.68	ncbi	NG_047648.1	chloramphenicol efflux MFS transporter CmlA1	CHLORAMPHENICOL
	Beijing/enviroment/CPW17mcrd.fsa_nt/DABIBN01.1.fsa_nt	DABIBN010000171.1	1	1260	+	cmlA1	1-1260/1260	===============	0/0	100	99.92	ncbi	NG_047648.1	chloramphenicol efflux MFS transporter CmlA1	CHLORAMPHENICOL
	Beijing/enviroment/CPW17mcrd.fsa_nt/DABIBN01.1.fsa_nt	DABIBN010000172.1	1	1260	+	cmlA1	1-1260/1260	===============	0/0	100	99.92	ncbi	NG_047647.1	chloramphenicol efflux MFS transporter CmlA1	CHLORAMPHENICOL
	Beijing/enviroment/CPW17mcrd.fsa_nt/DABIBN01.1.fsa_nt	DABIBN010000173.1	1	1260	+	cmlA1	1-1260/1260	===============	0/0	100	99.52	ncbi	NG_047647.1	chloramphenicol efflux MFS transporter CmlA1	CHLORAMPHENICOL
	Beijing/enviroment/CPW17mcrd.fsa_nt/DABIBN01.1.fsa_nt	DABIBN010000174.1	1	1260	+	cmlA6	1-1260/1260	===============	0/0	100	99.76	ncbi	NG_047655.1	chloramphenicol efflux MFS transporter CmlA6	CHLORAMPHENICOL
	Beijing/enviroment/CPW17mcrd.fsa_nt/DABIBN01.1.fsa_nt	DABIBN010000175.1	1	1260	+	cmlA1	1-1260/1260	===============	0/0	100	99.92	ncbi	NG_047647.1	chloramphenicol efflux MFS transporter CmlA1	CHLORAMPHENICOL
	Beijing/enviroment/CPW17mcrd.fsa_nt/DABIBN01.1.fsa_nt	DABIBN010000176.1	1	1260	+	cmlA1	1-1260/1260	===============	0/0	100	99.52	ncbi	NG_047647.1	chloramphenicol efflux MFS transporter CmlA1	CHLORAMPHENICOL
	Beijing/enviroment/CPW17mcrd.fsa_nt/DABIBN01.1.fsa_nt	DABIBN010000177.1	1	1260	+	cmlA6	1-1260/1260	===============	0/0	100	99.6	ncbi	NG_047655.1	chloramphenicol efflux MFS transporter CmlA6	CHLORAMPHENICOL
	Beijing/enviroment/CPW17mcrd.fsa_nt/DABIBN01.1.fsa_nt	DABIBN010000178.1	1	1217	+	cmlA1	1-1217/1260	===============	0/0	96.59	99.59	ncbi	NG_047646.1	chloramphenicol efflux MFS transporter CmlA1	CHLORAMPHENICOL
	Beijing/enviroment/CPW17mcrd.fsa_nt/DABIBN01.1.fsa_nt	DABIBN010000179.1	1	1217	+	cmlA1	1-1217/1260	===============	0/0	96.59	99.75	ncbi	NG_047647.1	chloramphenicol efflux MFS transporter CmlA1	CHLORAMPHENICOL
	Beijing/enviroment/CPW17mcrd.fsa_nt/DABIBN01.1.fsa_nt	DABIBN010000180.1	1	1217	+	cmlA1	1-1217/1260	===============	0/0	96.59	99.75	ncbi	NG_047647.1	chloramphenicol efflux MFS transporter CmlA1	CHLORAMPHENICOL
	Beijing/enviroment/CPW17mcrd.fsa_nt/DABIBN01.1.fsa_nt	DABIBN010000181.1	86	901	+	aph(3')-Ia	1-816/816	===============	0/0	100	100	ncbi	NG_047430.1	aminoglycoside O-phosphotransferase APH(3')-Ia	KANAMYCIN
	Beijing/enviroment/CPW17mcrd.fsa_nt/DABIBN01.1.fsa_nt	DABIBN010000182.1	43	918	+	blaCTX-M-14	1-876/876	===============	0/0	100	100	ncbi	NG_048929.1	class A extended-spectrum beta-lactamase CTX-M-14	CEPHALOSPORIN
	Beijing/enviroment/CPW17mcrd.fsa_nt/DABIBN01.1.fsa_nt	DABIBN010000183.1	16	807	+	aadA1	1-792/792	===============	0/0	100	99.87	ncbi	NG_052266.1	ANT(3'')-Ia family aminoglycoside nucleotidyltransferase AadA1	STREPTOMYCIN
	Beijing/enviroment/CPW17mcrd.fsa_nt/DABIBN01.1.fsa_nt	DABIBN010000184.1	16	807	+	aadA1	1-792/792	===============	0/0	100	99.87	ncbi	NG_052230.1	ANT(3'')-Ia family aminoglycoside nucleotidyltransferase AadA1	STREPTOMYCIN
	Beijing/enviroment/CPW17mcrd.fsa_nt/DABIBN01.1.fsa_nt	DABIBN010000186.1	34	588	+	aac(6')-Ib-AKT	1-555/555	===============	0/0	100	99.82	ncbi	NG_052358.1	AAC(6')-Ib family aminoglycoside 6'-N-acetyltransferase	AMIKACIN;KANAMYCIN;TOBRAMYCIN
	Beijing/enviroment/CPW17mcrd.fsa_nt/DABIBN01.1.fsa_nt	DABIBN010000187.1	34	588	+	aac(6')-Ib-D181Y	1-555/555	===============	0/0	100	100	ncbi	NG_067946.1	AAC(6')-Ib family aminoglycoside 6'-N-acetyltransferase	AMIKACIN;KANAMYCIN;TOBRAMYCIN
	Beijing/enviroment/CPW17mcrd.fsa_nt/DABIBN01.1.fsa_nt	DABIBN010000188.1	34	587	+	aac(6')-Ib-W104R	1-555/555	========/======	44197	99.82	99.82	ncbi	NG_067951.1	AAC(6')-Ib family aminoglycoside 6'-N-acetyltransferase	AMIKACIN;KANAMYCIN;TOBRAMYCIN
	Beijing/enviroment/CPW17mcrd.fsa_nt/DABIBN01.1.fsa_nt	DABIBN010000189.1	34	587	+	aac(6')-Ib-D181Y	1-555/555	========/======	44197	99.82	99.64	ncbi	NG_067946.1	AAC(6')-Ib family aminoglycoside 6'-N-acetyltransferase	AMIKACIN;KANAMYCIN;TOBRAMYCIN
	Beijing/enviroment/CPW17mcrd.fsa_nt/DABIBN01.1.fsa_nt	DABIBN010000190.1	18	491	+	dfrA1	1-474/474	===============	0/0	100	99.79	ncbi	NG_047677.1	trimethoprim-resistant dihydrofolate reductase DfrA1	TRIMETHOPRIM
	Beijing/enviroment/CPW81mcrd.fsa_nt/DABIBM01.1.fsa_nt	DABIBM010000005.1	158377	159510	-	blaEC-8	1-1134/1134	===============	0/0	100	99.91	ncbi	NG_049086.1	cephalosporin-hydrolyzing class C beta-lactamase EC-8	CEPHALOSPORIN
	Beijing/enviroment/CPW81mcrd.fsa_nt/DABIBM01.1.fsa_nt	DABIBM010000015.1	91658	93283	-	mcr-1.1	1-1626/1626	===============	0/0	100	100	ncbi	NG_050417.1	phosphoethanolamine--lipid A transferase MCR-1.1	COLISTIN
	Beijing/enviroment/CPW81mcrd.fsa_nt/DABIBM01.1.fsa_nt	DABIBM010000022.1	72675	73535	+	blaTEM-1	1-861/861	===============	0/0	100	100	ncbi	NG_050145.1	class A broad-spectrum beta-lactamase TEM-1	BETA-LACTAM
	Beijing/enviroment/CPW81mcrd.fsa_nt/DABIBM01.1.fsa_nt	DABIBM010000022.1	73766	74602	-	aph(6)-Id	1-837/837	===============	0/0	100	99.88	ncbi	NG_047466.1	aminoglycoside O-phosphotransferase APH(6)-Id	STREPTOMYCIN
	Beijing/enviroment/CPW81mcrd.fsa_nt/DABIBM01.1.fsa_nt	DABIBM010000022.1	74602	75429	-	aph(3'')-Ib	1-828/828	===============	0/0	100	99.88	ncbi	NG_056002.2	aminoglycoside O-phosphotransferase APH(3'')-Ib	STREPTOMYCIN
	Beijing/enviroment/CPW81mcrd.fsa_nt/DABIBM01.1.fsa_nt	DABIBM010000038.1	1684	2883	-	tet(A)	1-1200/1200	===============	0/0	100	99.92	ncbi	NG_048154.1	tetracycline efflux MFS transporter Tet(A)	TETRACYCLINE
	Beijing/enviroment/CPW81mcrd.fsa_nt/DABIBM01.1.fsa_nt	DABIBM010000038.1	7538	8194	-	qnrS1	1-657/657	===============	0/0	100	100	ncbi	NG_050543.1	quinolone resistance pentapeptide repeat protein QnrS1	QUINOLONE
	Beijing/enviroment/CPW81mcrd.fsa_nt/DABIBM01.1.fsa_nt	DABIBM010000040.1	4828	5853	-	aph(4)-Ia	1-1026/1026	===============	0/0	100	100	ncbi	NG_047456.1	aminoglycoside O-phosphotransferase APH(4)-Ia	HYGROMYCIN
	Beijing/enviroment/CPW81mcrd.fsa_nt/DABIBM01.1.fsa_nt	DABIBM010000040.1	6082	6858	-	aac(3)-IVa	1-777/777	===============	0/0	100	99.87	ncbi	NG_047253.1	aminoglycoside N-acetyltransferase AAC(3)-IVa	GENTAMICIN
	Beijing/enviroment/CPW81mcrd.fsa_nt/DABIBM01.1.fsa_nt	DABIBM010000048.1	1355	2569	-	floR	1-1215/1215	===============	0/0	100	99.92	ncbi	NG_047878.1	chloramphenicol/florfenicol efflux MFS transporter FloR	CHLORAMPHENICOL;FLORFENICOL
	Beijing/enviroment/CPW81mcrd.fsa_nt/DABIBM01.1.fsa_nt	DABIBM010000049.1	281	1156	+	blaCTX-M-14	1-876/876	===============	0/0	100	100	ncbi	NG_048929.1	class A extended-spectrum beta-lactamase CTX-M-14	CEPHALOSPORIN
	Beijing/enviroment/CPW81mcrd.fsa_nt/DABIBM01.1.fsa_nt	DABIBM010000049.1	1768	2184	+	fosA3	1-417/417	===============	0/0	100	100	ncbi	NG_050407.1	fosfomycin resistance glutathione transferase FosA3	FOSFOMYCIN
	Beijing/enviroment/CPW81mcrd.fsa_nt/DABIBM01.1.fsa_nt	DABIBM010000055.1	329	1141	-	sul2	4-816/816	===============	0/0	99.63	100	ncbi	NG_051852.1	sulfonamide-resistant dihydropteroate synthase Sul2	SULFONAMIDE
	Beijing/enviroment/CPW81mcrd.fsa_nt/DABIBM01.1.fsa_nt	DABIBM010000063.1	5	478	-	dfrA14	1-474/474	===============	0/0	100	100	ncbi	NG_056035.1	trimethoprim-resistant dihydrofolate reductase DfrA14	TRIMETHOPRIM
	Beijing/enviroment/CPW81mcrd.fsa_nt/DABIBM01.1.fsa_nt	DABIBM010000073.1	27909	29534	+	mcr-1.1	1-1626/1626	===============	0/0	100	100	ncbi	NG_050417.1	phosphoethanolamine--lipid A transferase MCR-1.1	COLISTIN
	Beijing/enviroment/CPW81mcrd.fsa_nt/DABIBM01.1.fsa_nt	DABIBM010000075.1	42895	43755	+	blaTEM-1	1-861/861	===============	0/0	100	100	ncbi	NG_050145.1	class A broad-spectrum beta-lactamase TEM-1	BETA-LACTAM
	Beijing/enviroment/CPW81mcrd.fsa_nt/DABIBM01.1.fsa_nt	DABIBM010000076.1	12861	13994	+	blaEC-8	1-1134/1134	===============	0/0	100	99.91	ncbi	NG_049086.1	cephalosporin-hydrolyzing class C beta-lactamase EC-8	CEPHALOSPORIN
	Beijing/enviroment/CPW81mcrd.fsa_nt/DABIBM01.1.fsa_nt	DABIBM010000078.1	1015	1671	+	qnrS1	1-657/657	===============	0/0	100	100	ncbi	NG_050543.1	quinolone resistance pentapeptide repeat protein QnrS1	QUINOLONE
	Beijing/enviroment/CPW81mcrd.fsa_nt/DABIBM01.1.fsa_nt	DABIBM010000078.1	6326	7525	+	tet(A)	1-1200/1200	===============	0/0	100	99.92	ncbi	NG_048154.1	tetracycline efflux MFS transporter Tet(A)	TETRACYCLINE
	Beijing/enviroment/CPW81mcrd.fsa_nt/DABIBM01.1.fsa_nt	DABIBM010000079.1	50	826	+	aac(3)-IVa	1-777/777	===============	0/0	100	99.87	ncbi	NG_047253.1	aminoglycoside N-acetyltransferase AAC(3)-IVa	GENTAMICIN
	Beijing/enviroment/CPW81mcrd.fsa_nt/DABIBM01.1.fsa_nt	DABIBM010000079.1	1055	2080	+	aph(4)-Ia	1-1026/1026	===============	0/0	100	100	ncbi	NG_047456.1	aminoglycoside O-phosphotransferase APH(4)-Ia	HYGROMYCIN
	Beijing/enviroment/CPW81mcrd.fsa_nt/DABIBM01.1.fsa_nt	DABIBM010000080.1	283	1158	+	blaCTX-M-14	1-876/876	===============	0/0	100	100	ncbi	NG_048929.1	class A extended-spectrum beta-lactamase CTX-M-14	CEPHALOSPORIN
	Beijing/enviroment/CPW81mcrd.fsa_nt/DABIBM01.1.fsa_nt	DABIBM010000080.1	1770	2186	+	fosA3	1-417/417	===============	0/0	100	100	ncbi	NG_050407.1	fosfomycin resistance glutathione transferase FosA3	FOSFOMYCIN
	Beijing/enviroment/CPW81mcrd.fsa_nt/DABIBM01.1.fsa_nt	DABIBM010000081.1	897	2111	+	floR	1-1215/1215	===============	0/0	100	99.92	ncbi	NG_047878.1	chloramphenicol/florfenicol efflux MFS transporter FloR	CHLORAMPHENICOL;FLORFENICOL
	Beijing/enviroment/CPW81mcrd.fsa_nt/DABIBM01.1.fsa_nt	DABIBM010000082.1	5	832	+	aph(3'')-Ib	1-828/828	===============	0/0	100	99.88	ncbi	NG_056002.2	aminoglycoside O-phosphotransferase APH(3'')-Ib	STREPTOMYCIN
	Beijing/enviroment/CPW81mcrd.fsa_nt/DABIBM01.1.fsa_nt	DABIBM010000082.1	832	1668	+	aph(6)-Id	1-837/837	===============	0/0	100	99.88	ncbi	NG_047466.1	aminoglycoside O-phosphotransferase APH(6)-Id	STREPTOMYCIN
	Beijing/enviroment/CPW81mcrd.fsa_nt/DABIBM01.1.fsa_nt	DABIBM010000083.1	19	834	+	sul2	1-816/816	===============	0/0	100	100	ncbi	NG_051852.1	sulfonamide-resistant dihydropteroate synthase Sul2	SULFONAMIDE
	Beijing/enviroment/CPW81mcrd.fsa_nt/DABIBM01.1.fsa_nt	DABIBM010000084.1	18	491	+	dfrA14	1-474/474	===============	0/0	100	100	ncbi	NG_056035.1	trimethoprim-resistant dihydrofolate reductase DfrA14	TRIMETHOPRIM
	Beijing/enviroment/CPW85mcrd.fsa_nt/DABIBK01.1.fsa_nt	DABIBK010000016.1	99392	100525	+	blaEC-13	1-1134/1134	===============	0/0	100	99.91	ncbi	NG_049079.1	class C extended-spectrum beta-lactamase EC-13	CEPHALOSPORIN
	Beijing/enviroment/CPW85mcrd.fsa_nt/DABIBK01.1.fsa_nt	DABIBK010000029.1	50570	52195	-	mcr-1.1	1-1626/1626	===============	0/0	100	100	ncbi	NG_050417.1	phosphoethanolamine--lipid A transferase MCR-1.1	COLISTIN
	Beijing/enviroment/CPW85mcrd.fsa_nt/DABIBK01.1.fsa_nt	DABIBK010000062.1	627	1841	-	floR	1-1215/1215	===============	0/0	100	99.83	ncbi	NG_047869.1	chloramphenicol/florfenicol efflux MFS transporter FloR	CHLORAMPHENICOL;FLORFENICOL
	Beijing/enviroment/CPW85mcrd.fsa_nt/DABIBK01.1.fsa_nt	DABIBK010000063.1	86	922	-	aph(6)-Id	1-837/837	===============	0/0	100	100	ncbi	NG_047464.1	aminoglycoside O-phosphotransferase APH(6)-Id	STREPTOMYCIN
	Beijing/enviroment/CPW85mcrd.fsa_nt/DABIBK01.1.fsa_nt	DABIBK010000063.1	922	1749	-	aph(3'')-Ib	1-828/828	===============	0/0	100	100	ncbi	NG_056002.2	aminoglycoside O-phosphotransferase APH(3'')-Ib	STREPTOMYCIN
	Beijing/enviroment/CPW85mcrd.fsa_nt/DABIBK01.1.fsa_nt	DABIBK010000063.1	1786	2601	-	sul2	1-816/816	===============	0/0	100	100	ncbi	NG_051852.1	sulfonamide-resistant dihydropteroate synthase Sul2	SULFONAMIDE
	Beijing/enviroment/CPW85mcrd.fsa_nt/DABIBK01.1.fsa_nt	DABIBK010000065.1	1043	1903	+	aac(3)-IId	1-861/861	===============	0/0	100	100	ncbi	NG_047251.1	aminoglycoside N-acetyltransferase AAC(3)-IId	GENTAMICIN
	Beijing/enviroment/CPW85mcrd.fsa_nt/DABIBK01.1.fsa_nt	DABIBK010000067.1	585	3737	-	oqxB	1-3153/3153	===============	0/0	100	99.97	ncbi	NG_048025.1	multidrug efflux RND transporter permease subunit OqxB	PHENICOL;QUINOLONE
	Beijing/enviroment/CPW85mcrd.fsa_nt/DABIBK01.1.fsa_nt	DABIBK010000067.1	3761	4936	-	oqxA2	1-1176/1176	===============	0/0	100	100	ncbi	NG_050420.1	multidrug efflux RND transporter periplasmic adaptor subunit OqxA2	PHENICOL;QUINOLONE
	Beijing/enviroment/CPW85mcrd.fsa_nt/DABIBK01.1.fsa_nt	DABIBK010000085.1	320	736	+	fosA3	1-417/417	===============	0/0	100	100	ncbi	NG_050407.1	fosfomycin resistance glutathione transferase FosA3	FOSFOMYCIN
	Beijing/enviroment/CPW85mcrd.fsa_nt/DABIBK01.1.fsa_nt	DABIBK010000086.1	1457	2251	+	aph(3')-IIa	1-795/795	===============	0/0	100	100	ncbi	NG_047417.1	aminoglycoside O-phosphotransferase APH(3')-IIa	KANAMYCIN
	Beijing/enviroment/CPW85mcrd.fsa_nt/DABIBK01.1.fsa_nt	DABIBK010000091.1	369	1244	+	blaCTX-M-55	1-876/876	===============	0/0	100	100	ncbi	NG_049006.1	class A extended-spectrum beta-lactamase CTX-M-55	CEPHALOSPORIN
	Beijing/enviroment/CPW85mcrd.fsa_nt/DABIBK01.1.fsa_nt	DABIBK010000094.1	539	1689	+	tet(A)	1-1151/1200	===============	0/0	95.92	99.91	ncbi	NG_048153.1	tetracycline efflux MFS transporter Tet(A)	TETRACYCLINE
	Beijing/enviroment/CPW85mcrd.fsa_nt/DABIBK01.1.fsa_nt	DABIBK010000105.1	3	863	-	blaTEM-1	1-861/861	===============	0/0	100	100	ncbi	NG_050145.1	class A broad-spectrum beta-lactamase TEM-1	BETA-LACTAM
	Beijing/enviroment/CPW85mcrd.fsa_nt/DABIBK01.1.fsa_nt	DABIBK010000120.1	250	723	-	dfrA17	1-474/474	===============	0/0	100	99.79	ncbi	NG_047710.1	trimethoprim-resistant dihydrofolate reductase DfrA17	TRIMETHOPRIM
	Beijing/enviroment/CPW85mcrd.fsa_nt/DABIBK01.1.fsa_nt	DABIBK010000137.1	10608	12233	+	mcr-1.1	1-1626/1626	===============	0/0	100	100	ncbi	NG_050417.1	phosphoethanolamine--lipid A transferase MCR-1.1	COLISTIN
	Beijing/enviroment/CPW85mcrd.fsa_nt/DABIBK01.1.fsa_nt	DABIBK010000138.1	13416	14549	+	blaEC-13	1-1134/1134	===============	0/0	100	99.91	ncbi	NG_049079.1	class C extended-spectrum beta-lactamase EC-13	CEPHALOSPORIN
	Beijing/enviroment/CPW85mcrd.fsa_nt/DABIBK01.1.fsa_nt	DABIBK010000139.1	1044	1904	+	aac(3)-IId	1-861/861	===============	0/0	100	100	ncbi	NG_047251.1	aminoglycoside N-acetyltransferase AAC(3)-IId	GENTAMICIN
	Beijing/enviroment/CPW85mcrd.fsa_nt/DABIBK01.1.fsa_nt	DABIBK010000140.1	257	1432	+	oqxA2	1-1176/1176	===============	0/0	100	100	ncbi	NG_050420.1	multidrug efflux RND transporter periplasmic adaptor subunit OqxA2	PHENICOL;QUINOLONE
	Beijing/enviroment/CPW85mcrd.fsa_nt/DABIBK01.1.fsa_nt	DABIBK010000140.1	1456	4608	+	oqxB	1-3153/3153	===============	0/0	100	99.97	ncbi	NG_048025.1	multidrug efflux RND transporter permease subunit OqxB	PHENICOL;QUINOLONE
	Beijing/enviroment/CPW85mcrd.fsa_nt/DABIBK01.1.fsa_nt	DABIBK010000141.1	560	1759	+	tet(A)	1-1200/1200	===============	0/0	100	99.92	ncbi	NG_048154.1	tetracycline efflux MFS transporter Tet(A)	TETRACYCLINE
	Beijing/enviroment/CPW85mcrd.fsa_nt/DABIBK01.1.fsa_nt	DABIBK010000142.1	560	1759	+	tet(A)	1-1200/1200	===============	0/0	100	100	ncbi	NG_048154.1	tetracycline efflux MFS transporter Tet(A)	TETRACYCLINE
	Beijing/enviroment/CPW85mcrd.fsa_nt/DABIBK01.1.fsa_nt	DABIBK010000143.1	2437	3651	+	floR	1-1215/1215	===============	0/0	100	99.83	ncbi	NG_047869.1	chloramphenicol/florfenicol efflux MFS transporter FloR	CHLORAMPHENICOL;FLORFENICOL
	Beijing/enviroment/CPW85mcrd.fsa_nt/DABIBK01.1.fsa_nt	DABIBK010000144.1	303	1118	+	sul2	1-816/816	===============	0/0	100	100	ncbi	NG_051852.1	sulfonamide-resistant dihydropteroate synthase Sul2	SULFONAMIDE
	Beijing/enviroment/CPW85mcrd.fsa_nt/DABIBK01.1.fsa_nt	DABIBK010000144.1	1155	1982	+	aph(3'')-Ib	1-828/828	===============	0/0	100	100	ncbi	NG_056002.2	aminoglycoside O-phosphotransferase APH(3'')-Ib	STREPTOMYCIN
	Beijing/enviroment/CPW85mcrd.fsa_nt/DABIBK01.1.fsa_nt	DABIBK010000144.1	1982	2818	+	aph(6)-Id	1-837/837	===============	0/0	100	100	ncbi	NG_047464.1	aminoglycoside O-phosphotransferase APH(6)-Id	STREPTOMYCIN
	Beijing/enviroment/CPW85mcrd.fsa_nt/DABIBK01.1.fsa_nt	DABIBK010000145.1	1458	2252	+	aph(3')-IIa	1-795/795	===============	0/0	100	100	ncbi	NG_047417.1	aminoglycoside O-phosphotransferase APH(3')-IIa	KANAMYCIN
	Beijing/enviroment/CPW85mcrd.fsa_nt/DABIBK01.1.fsa_nt	DABIBK010000146.1	320	736	+	fosA3	1-417/417	===============	0/0	100	100	ncbi	NG_050407.1	fosfomycin resistance glutathione transferase FosA3	FOSFOMYCIN
	Beijing/enviroment/CPW85mcrd.fsa_nt/DABIBK01.1.fsa_nt	DABIBK010000147.1	368	1243	+	blaCTX-M-55	1-876/876	===============	0/0	100	100	ncbi	NG_049006.1	class A extended-spectrum beta-lactamase CTX-M-55	CEPHALOSPORIN
	Beijing/enviroment/CPW85mcrd.fsa_nt/DABIBK01.1.fsa_nt	DABIBK010000148.1	560	1759	+	tet(A)	1-1200/1200	===============	0/0	100	99.92	ncbi	NG_048153.1	tetracycline efflux MFS transporter Tet(A)	TETRACYCLINE
	Beijing/enviroment/CPW85mcrd.fsa_nt/DABIBK01.1.fsa_nt	DABIBK010000149.1	560	1759	+	tet(A)	1-1200/1200	===============	0/0	100	100	ncbi	NG_048153.1	tetracycline efflux MFS transporter Tet(A)	TETRACYCLINE
	Beijing/enviroment/CPW85mcrd.fsa_nt/DABIBK01.1.fsa_nt	DABIBK010000150.1	233	1093	+	blaTEM-1	1-861/861	===============	0/0	100	100	ncbi	NG_050145.1	class A broad-spectrum beta-lactamase TEM-1	BETA-LACTAM
	Beijing/enviroment/CPW85mcrd.fsa_nt/DABIBK01.1.fsa_nt	DABIBK010000151.1	18	491	+	dfrA17	1-474/474	===============	0/0	100	99.79	ncbi	NG_047710.1	trimethoprim-resistant dihydrofolate reductase DfrA17	TRIMETHOPRIM
	Beijing/enviroment/CYW24mcrd.fsa_nt/DABIBL01.1.fsa_nt	DABIBL010000007.1	127646	128779	+	blaEC-15	1-1134/1134	===============	0/0	100	98.59	ncbi	NG_049081.1	class C extended-spectrum beta-lactamase EC-15	CEPHALOSPORIN
	Beijing/enviroment/CYW24mcrd.fsa_nt/DABIBL01.1.fsa_nt	DABIBL010000058.1	3443	5068	+	mcr-1.1	1-1626/1626	===============	0/0	100	100	ncbi	NG_050417.1	phosphoethanolamine--lipid A transferase MCR-1.1	COLISTIN
	Beijing/enviroment/CYW24mcrd.fsa_nt/DABIBL01.1.fsa_nt	DABIBL010000061.1	8	481	-	dfrA17	1-474/474	===============	0/0	100	99.79	ncbi	NG_047710.1	trimethoprim-resistant dihydrofolate reductase DfrA17	TRIMETHOPRIM
	Beijing/enviroment/CYW24mcrd.fsa_nt/DABIBL01.1.fsa_nt	DABIBL010000061.1	6505	7164	-	catA1	1-660/660	===============	0/0	100	99.85	ncbi	NG_047582.1	type A-1 chloramphenicol O-acetyltransferase	CHLORAMPHENICOL
	Beijing/enviroment/CYW24mcrd.fsa_nt/DABIBL01.1.fsa_nt	DABIBL010000063.1	1370	2575	-	tet(B)	1-1206/1206	===============	0/0	100	100	ncbi	NG_048163.1	tetracycline efflux MFS transporter Tet(B)	TETRACYCLINE
	Beijing/enviroment/CYW24mcrd.fsa_nt/DABIBL01.1.fsa_nt	DABIBL010000071.1	596	3740	-	oqxB	9-3153/3153	===============	0/0	99.75	100	ncbi	NG_048025.1	multidrug efflux RND transporter permease subunit OqxB	PHENICOL;QUINOLONE
	Beijing/enviroment/CYW24mcrd.fsa_nt/DABIBL01.1.fsa_nt	DABIBL010000075.1	7	843	-	aph(6)-Id	1-837/837	===============	0/0	100	100	ncbi	NG_047464.1	aminoglycoside O-phosphotransferase APH(6)-Id	STREPTOMYCIN
	Beijing/enviroment/CYW24mcrd.fsa_nt/DABIBL01.1.fsa_nt	DABIBL010000075.1	843	1670	-	aph(3'')-Ib	1-828/828	===============	0/0	100	100	ncbi	NG_056002.2	aminoglycoside O-phosphotransferase APH(3'')-Ib	STREPTOMYCIN
	Beijing/enviroment/CYW24mcrd.fsa_nt/DABIBL01.1.fsa_nt	DABIBL010000075.1	1707	2522	-	sul2	1-816/816	===============	0/0	100	99.88	ncbi	NG_048118.1	sulfonamide-resistant dihydropteroate synthase Sul2	SULFONAMIDE
	Beijing/enviroment/CYW24mcrd.fsa_nt/DABIBL01.1.fsa_nt	DABIBL010000085.1	136	527	+	bleO	14-405/405	===============	0/0	96.79	100	ncbi	NG_047557.1	bleomycin binding protein	BLEOMYCIN
	Beijing/enviroment/CYW24mcrd.fsa_nt/DABIBL01.1.fsa_nt	DABIBL010000086.1	256	1431	+	oqxA	1-1176/1176	===============	0/0	100	100	ncbi	NG_048024.1	multidrug efflux RND transporter periplasmic adaptor subunit OqxA	PHENICOL;QUINOLONE
	Beijing/enviroment/CYW24mcrd.fsa_nt/DABIBL01.1.fsa_nt	DABIBL010000087.1	147	1007	-	blaTEM-1	1-861/861	===============	0/0	100	100	ncbi	NG_050145.1	class A broad-spectrum beta-lactamase TEM-1	BETA-LACTAM
	Beijing/enviroment/CYW24mcrd.fsa_nt/DABIBL01.1.fsa_nt	DABIBL010000111.1	13416	14549	+	blaEC-15	1-1134/1134	===============	0/0	100	98.59	ncbi	NG_049081.1	class C extended-spectrum beta-lactamase EC-15	CEPHALOSPORIN
	Beijing/enviroment/CYW24mcrd.fsa_nt/DABIBL01.1.fsa_nt	DABIBL010000113.1	54	713	+	catA1	1-660/660	===============	0/0	100	99.85	ncbi	NG_047582.1	type A-1 chloramphenicol O-acetyltransferase	CHLORAMPHENICOL
	Beijing/enviroment/CYW24mcrd.fsa_nt/DABIBL01.1.fsa_nt	DABIBL010000113.1	6737	7210	+	dfrA17	1-474/474	===============	0/0	100	99.79	ncbi	NG_047710.1	trimethoprim-resistant dihydrofolate reductase DfrA17	TRIMETHOPRIM
	Beijing/enviroment/CYW24mcrd.fsa_nt/DABIBL01.1.fsa_nt	DABIBL010000114.1	3444	5069	+	mcr-1.1	1-1626/1626	===============	0/0	100	100	ncbi	NG_050417.1	phosphoethanolamine--lipid A transferase MCR-1.1	COLISTIN
	Beijing/enviroment/CYW24mcrd.fsa_nt/DABIBL01.1.fsa_nt	DABIBL010000115.1	4078	5283	+	tet(B)	1-1206/1206	===============	0/0	100	100	ncbi	NG_048163.1	tetracycline efflux MFS transporter Tet(B)	TETRACYCLINE
	Beijing/enviroment/CYW24mcrd.fsa_nt/DABIBL01.1.fsa_nt	DABIBL010000116.1	1	3148	+	oqxB	6-3153/3153	===============	0/0	99.84	100	ncbi	NG_048025.1	multidrug efflux RND transporter permease subunit OqxB	PHENICOL;QUINOLONE
	Beijing/enviroment/CYW24mcrd.fsa_nt/DABIBL01.1.fsa_nt	DABIBL010000117.1	141	956	+	sul2	1-816/816	===============	0/0	100	99.88	ncbi	NG_048118.1	sulfonamide-resistant dihydropteroate synthase Sul2	SULFONAMIDE
	Beijing/enviroment/CYW24mcrd.fsa_nt/DABIBL01.1.fsa_nt	DABIBL010000117.1	993	1820	+	aph(3'')-Ib	1-828/828	===============	0/0	100	100	ncbi	NG_056002.2	aminoglycoside O-phosphotransferase APH(3'')-Ib	STREPTOMYCIN
	Beijing/enviroment/CYW24mcrd.fsa_nt/DABIBL01.1.fsa_nt	DABIBL010000117.1	1820	2656	+	aph(6)-Id	1-837/837	===============	0/0	100	100	ncbi	NG_047464.1	aminoglycoside O-phosphotransferase APH(6)-Id	STREPTOMYCIN
	Beijing/enviroment/CYW24mcrd.fsa_nt/DABIBL01.1.fsa_nt	DABIBL010000118.1	137	528	+	bleO	14-405/405	===============	0/0	96.79	100	ncbi	NG_047557.1	bleomycin binding protein	BLEOMYCIN
	Beijing/enviroment/CYW24mcrd.fsa_nt/DABIBL01.1.fsa_nt	DABIBL010000119.1	257	1432	+	oqxA	1-1176/1176	===============	0/0	100	100	ncbi	NG_048024.1	multidrug efflux RND transporter periplasmic adaptor subunit OqxA	PHENICOL;QUINOLONE
	Beijing/enviroment/CYW24mcrd.fsa_nt/DABIBL01.1.fsa_nt	DABIBL010000120.1	364	1224	+	blaTEM-1	1-861/861	===============	0/0	100	100	ncbi	NG_050145.1	class A broad-spectrum beta-lactamase TEM-1	BETA-LACTAM
	Beijing/enviroment/M-10194mcrd.fsa_nt/JAALBK01.1.fsa_nt	JAALBK010000022.1	19231	20376	-	blaCMY-2	1-1146/1146	===============	0/0	100	100	ncbi	NG_048814.1	class C beta-lactamase CMY-2	CEPHALOSPORIN
	Beijing/enviroment/M-10194mcrd.fsa_nt/JAALBK01.1.fsa_nt	JAALBK010000026.1	49871	51496	+	mcr-1.1	1-1626/1626	===============	0/0	100	100	ncbi	NG_050417.1	phosphoethanolamine--lipid A transferase MCR-1.1	COLISTIN
	Beijing/enviroment/M-10194mcrd.fsa_nt/JAALBK01.1.fsa_nt	JAALBK010000028.1	38422	39555	+	blaEC-15	1-1134/1134	===============	0/0	100	98.5	ncbi	NG_049081.1	class C extended-spectrum beta-lactamase EC-15	CEPHALOSPORIN
	Beijing/enviroment/M-10194mcrd.fsa_nt/JAALBK01.1.fsa_nt	JAALBK010000059.1	3103	3918	+	sul2	1-816/816	===============	0/0	100	100	ncbi	NG_051852.1	sulfonamide-resistant dihydropteroate synthase Sul2	SULFONAMIDE
	Beijing/enviroment/M-10194mcrd.fsa_nt/JAALBK01.1.fsa_nt	JAALBK010000059.1	3955	4782	+	aph(3'')-Ib	1-828/828	===============	0/0	100	100	ncbi	NG_056002.2	aminoglycoside O-phosphotransferase APH(3'')-Ib	STREPTOMYCIN
	Beijing/enviroment/M-10194mcrd.fsa_nt/JAALBK01.1.fsa_nt	JAALBK010000059.1	4782	5618	+	aph(6)-Id	1-837/837	===============	0/0	100	100	ncbi	NG_047464.1	aminoglycoside O-phosphotransferase APH(6)-Id	STREPTOMYCIN
	Beijing/enviroment/M-10194mcrd.fsa_nt/JAALBK01.1.fsa_nt	JAALBK010000059.1	6954	8153	+	tet(A)	1-1200/1200	===============	0/0	100	99.92	ncbi	NG_048153.1	tetracycline efflux MFS transporter Tet(A)	TETRACYCLINE
	Beijing/enviroment/M-10194mcrd.fsa_nt/JAALBK01.1.fsa_nt	JAALBK010000059.1	8753	9967	-	floR	1-1215/1215	===============	0/0	100	99.83	ncbi	NG_047869.1	chloramphenicol/florfenicol efflux MFS transporter FloR	CHLORAMPHENICOL;FLORFENICOL
	Beijing/enviroment/M-10194mcrd.fsa_nt/JAALBK01.1.fsa_nt	JAALBK010000067.1	133	630	+	dfrA12	1-498/498	===============	0/0	100	100	ncbi	NG_047689.1	trimethoprim-resistant dihydrofolate reductase DfrA12	TRIMETHOPRIM
	Beijing/enviroment/M-10194mcrd.fsa_nt/JAALBK01.1.fsa_nt	JAALBK010000067.1	1038	1829	+	aadA2	1-792/792	===============	0/0	100	99.87	ncbi	NG_047343.1	ANT(3'')-Ia family aminoglycoside nucleotidyltransferase AadA2	STREPTOMYCIN
	Beijing/enviroment/M-10194mcrd.fsa_nt/JAALBK01.1.fsa_nt	JAALBK010000067.1	2091	3350	+	cmlA1	1-1260/1260	===============	0/0	100	99.92	ncbi	NG_047648.1	chloramphenicol efflux MFS transporter CmlA1	CHLORAMPHENICOL
	Beijing/enviroment/M-10194mcrd.fsa_nt/JAALBK01.1.fsa_nt	JAALBK010000067.1	3443	4234	+	aadA1	1-792/792	===============	0/0	100	99.87	ncbi	NG_052266.1	ANT(3'')-Ia family aminoglycoside nucleotidyltransferase AadA1	STREPTOMYCIN
	Beijing/enviroment/M-10194mcrd.fsa_nt/JAALBK01.1.fsa_nt	JAALBK010000067.1	5916	6707	-	sul3	1-792/792	===============	0/0	100	100	ncbi	NG_048120.1	sulfonamide-resistant dihydropteroate synthase Sul3	SULFONAMIDE
	Beijing/enviroment/M-10194mcrd.fsa_nt/JAALBK01.1.fsa_nt	JAALBK010000068.1	161	613	+	arr-3	1-453/453	===============	0/0	100	100	ncbi	NG_048581.1	NAD(+)--rifampin ADP-ribosyltransferase Arr-3	RIFAMYCIN
	Beijing/enviroment/M-10194mcrd.fsa_nt/JAALBK01.1.fsa_nt	JAALBK010000068.1	746	1219	+	dfrA27	1-474/474	===============	0/0	100	100	ncbi	NG_047723.1	trimethoprim-resistant dihydrofolate reductase DfrA27	TRIMETHOPRIM
	Beijing/enviroment/M-10194mcrd.fsa_nt/JAALBK01.1.fsa_nt	JAALBK010000068.1	1400	2245	+	aadA16	1-846/846	===============	0/0	100	100	ncbi	NG_047339.1	ANT(3'')-Ia family aminoglycoside nucleotidyltransferase AadA16	STREPTOMYCIN
	Beijing/enviroment/M-10194mcrd.fsa_nt/JAALBK01.1.fsa_nt	JAALBK010000068.1	2703	3542	+	sul1	1-840/840	===============	0/0	100	100	ncbi	NG_048082.1	sulfonamide-resistant dihydropteroate synthase Sul1	SULFONAMIDE
	Beijing/enviroment/M-10194mcrd.fsa_nt/JAALBK01.1.fsa_nt	JAALBK010000068.1	7737	8658	-	mph(A)	1-921/921	========/======	44197	100	99.67	ncbi	NG_047986.1	Mph(A) family macrolide 2'-phosphotransferase	MACROLIDE
	Beijing/enviroment/M-10194mcrd.fsa_nt/JAALBK01.1.fsa_nt	JAALBK010000080.1	525	1280	-	rmtB1	1-756/756	===============	0/0	100	100	ncbi	NG_048058.1	16S rRNA (guanine(1405)-N(7))-methyltransferase RmtB1	AMINOGLYCOSIDE
	Beijing/enviroment/M-10194mcrd.fsa_nt/JAALBK01.1.fsa_nt	JAALBK010000080.1	1450	2310	-	blaTEM-1	1-861/861	===============	0/0	100	100	ncbi	NG_050145.1	class A broad-spectrum beta-lactamase TEM-1	BETA-LACTAM
	Beijing/enviroment/M-10194mcrd.fsa_nt/JAALBK01.1.fsa_nt	JAALBK010000083.1	1724	2461	-	erm(B)	1-738/738	===============	0/0	100	99.86	ncbi	NG_047804.1	23S rRNA (adenine(2058)-N(6))-methyltransferase Erm(B)	MACROLIDE
	Beijing/enviroment/M-10194mcrd.fsa_nt/JAALBK01.1.fsa_nt	JAALBK010000111.1	181	1056	-	blaCTX-M-65	1-876/876	===============	0/0	100	100	ncbi	NG_049016.1	class A extended-spectrum beta-lactamase CTX-M-65	CEPHALOSPORIN
	Beijing/enviroment/M-10194mcrd.fsa_nt/JAALBK01.1.fsa_nt	JAALBK010000113.1	265	1080	-	aph(3')-Ia	1-816/816	===============	0/0	100	100	ncbi	NG_047430.1	aminoglycoside O-phosphotransferase APH(3')-Ia	KANAMYCIN
	Beijing/enviroment/M-10194mcrd.fsa_nt/JAALBK01.1.fsa_nt	JAALBK010000123.1	133	549	-	fosA3	1-417/417	===============	0/0	100	99.76	ncbi	NG_050407.1	fosfomycin resistance glutathione transferase FosA3	FOSFOMYCIN
	Beijing/enviroment/M-1150mcr.fsa_nt/JAALBL01.1.fsa_nt	JAALBL010000011.1	34171	35304	-	blaEC-18	1-1134/1134	===============	0/0	100	99.12	ncbi	NG_049083.1	class C extended-spectrum beta-lactamase EC-18	CEPHALOSPORIN
	Beijing/enviroment/M-1150mcr.fsa_nt/JAALBL01.1.fsa_nt	JAALBL010000046.1	1665	2879	-	floR	1-1215/1215	===============	0/0	100	99.83	ncbi	NG_047869.1	chloramphenicol/florfenicol efflux MFS transporter FloR	CHLORAMPHENICOL;FLORFENICOL
	Beijing/enviroment/M-1150mcr.fsa_nt/JAALBL01.1.fsa_nt	JAALBL010000049.1	542	1801	+	cmlA1	1-1260/1260	===============	0/0	100	99.92	ncbi	NG_047648.1	chloramphenicol efflux MFS transporter CmlA1	CHLORAMPHENICOL
	Beijing/enviroment/M-1150mcr.fsa_nt/JAALBL01.1.fsa_nt	JAALBL010000049.1	1894	2685	+	aadA1	1-792/792	===============	0/0	100	99.87	ncbi	NG_052266.1	ANT(3'')-Ia family aminoglycoside nucleotidyltransferase AadA1	STREPTOMYCIN
	Beijing/enviroment/M-1150mcr.fsa_nt/JAALBL01.1.fsa_nt	JAALBL010000049.1	4367	5158	-	sul3	1-792/792	===============	0/0	100	100	ncbi	NG_048120.1	sulfonamide-resistant dihydropteroate synthase Sul3	SULFONAMIDE
	Beijing/enviroment/M-1150mcr.fsa_nt/JAALBL01.1.fsa_nt	JAALBL010000054.1	80	955	-	blaCTX-M-65	1-876/876	===============	0/0	100	100	ncbi	NG_049016.1	class A extended-spectrum beta-lactamase CTX-M-65	CEPHALOSPORIN
	Beijing/enviroment/M-1150mcr.fsa_nt/JAALBL01.1.fsa_nt	JAALBL010000060.1	1750	2589	+	sul1	1-840/840	===============	0/0	100	100	ncbi	NG_048082.1	sulfonamide-resistant dihydropteroate synthase Sul1	SULFONAMIDE
	Beijing/enviroment/M-1150mcr.fsa_nt/JAALBL01.1.fsa_nt	JAALBL010000062.1	875	2500	-	mcr-1.1	1-1626/1626	===============	0/0	100	100	ncbi	NG_050417.1	phosphoethanolamine--lipid A transferase MCR-1.1	COLISTIN
	Beijing/enviroment/M-1150mcr.fsa_nt/JAALBL01.1.fsa_nt	JAALBL010000063.1	400	816	+	fosA3	1-417/417	===============	0/0	100	100	ncbi	NG_050407.1	fosfomycin resistance glutathione transferase FosA3	FOSFOMYCIN
	Beijing/enviroment/M-1150mcr.fsa_nt/JAALBL01.1.fsa_nt	JAALBL010000070.1	1072	1463	-	bleO	14-405/405	===============	0/0	96.79	100	ncbi	NG_047557.1	bleomycin binding protein	BLEOMYCIN
	Beijing/enviroment/M-1150mcr.fsa_nt/JAALBL01.1.fsa_nt	JAALBL010000081.1	215	1030	-	aph(3')-Ia	1-816/816	===============	0/0	100	100	ncbi	NG_047430.1	aminoglycoside O-phosphotransferase APH(3')-Ia	KANAMYCIN
	Beijing/enviroment/M-1150mcr.fsa_nt/JAALBL01.1.fsa_nt	JAALBL010000087.1	84	581	+	dfrA12	1-498/498	===============	0/0	100	100	ncbi	NG_047689.1	trimethoprim-resistant dihydrofolate reductase DfrA12	TRIMETHOPRIM
	China/clinic/1257mcr/NRWO01.1.fsa_nt	NRWO01000044.1	27520	29145	-	mcr-1.1	1-1626/1626	===============	0/0	100	100	ncbi	NG_050417.1	phosphoethanolamine--lipid A transferase MCR-1.1	COLISTIN
	China/clinic/1257mcr/NRWO01.1.fsa_nt	NRWO01000074.1	5854	6987	+	blaEC-15	1-1134/1134	===============	0/0	100	98.59	ncbi	NG_049081.1	class C extended-spectrum beta-lactamase EC-15	CEPHALOSPORIN
	China/clinic/1259mcr/NSAW01.1.fsa_nt	NSAW01000078.1	46046	47671	-	mcr-1.1	1-1626/1626	===============	0/0	100	100	ncbi	NG_050417.1	phosphoethanolamine--lipid A transferase MCR-1.1	COLISTIN
	China/clinic/1259mcr/NSAW01.1.fsa_nt	NSAW01000087.1	208432	209565	+	blaEC-18	1-1134/1134	===============	0/0	100	99.21	ncbi	NG_049083.1	class C extended-spectrum beta-lactamase EC-18	CEPHALOSPORIN
	China/clinic/1262mcr/NRVF01.1.fsa_nt	NRVF01000039.1	283	756	-	dfrA14	1-474/474	===============	0/0	100	100	ncbi	NG_056035.1	trimethoprim-resistant dihydrofolate reductase DfrA14	TRIMETHOPRIM
	China/clinic/1262mcr/NRVF01.1.fsa_nt	NRVF01000053.1	46672	48297	-	mcr-1.1	1-1626/1626	===============	0/0	100	100	ncbi	NG_050417.1	phosphoethanolamine--lipid A transferase MCR-1.1	COLISTIN
	China/clinic/1262mcr/NRVF01.1.fsa_nt	NRVF01000071.1	105993	107126	+	blaEC-15	1-1134/1134	===============	0/0	100	98.59	ncbi	NG_049081.1	class C extended-spectrum beta-lactamase EC-15	CEPHALOSPORIN
	China/clinic/1262mcr/NRVF01.1.fsa_nt	NRVF01000130.1	2006	2866	+	blaTEM-1	1-861/861	===============	0/0	100	100	ncbi	NG_050145.1	class A broad-spectrum beta-lactamase TEM-1	BETA-LACTAM
	China/clinic/1262mcr/NRVF01.1.fsa_nt	NRVF01000130.1	5070	5927	+	blaLAP-2	1-858/858	===============	0/0	100	100	ncbi	NG_049264.1	class A beta-lactamase LAP-2	BETA-LACTAM
	China/clinic/1262mcr/NRVF01.1.fsa_nt	NRVF01000130.1	7524	8180	+	qnrS1	1-657/657	===============	0/0	100	100	ncbi	NG_050543.1	quinolone resistance pentapeptide repeat protein QnrS1	QUINOLONE
	China/clinic/1262mcr/NRVF01.1.fsa_nt	NRVF01000130.1	12354	13190	-	aph(6)-Id	1-837/837	===============	0/0	100	100	ncbi	NG_047466.1	aminoglycoside O-phosphotransferase APH(6)-Id	STREPTOMYCIN
	China/clinic/1262mcr/NRVF01.1.fsa_nt	NRVF01000130.1	13190	14017	-	aph(3'')-Ib	1-828/828	===============	0/0	100	99.88	ncbi	NG_056002.2	aminoglycoside O-phosphotransferase APH(3'')-Ib	STREPTOMYCIN
	China/clinic/1262mcr/NRVF01.1.fsa_nt	NRVF01000130.1	14054	14869	-	sul2	1-816/816	===============	0/0	100	100	ncbi	NG_051852.1	sulfonamide-resistant dihydropteroate synthase Sul2	SULFONAMIDE
	China/clinic/1269mcr/NRVW01.1.fsa_nt	NRVW01000023.1	1	1172	-	tet(A)	1-1172/1200	===============	0/0	97.67	100	ncbi	NG_048153.1	tetracycline efflux MFS transporter Tet(A)	TETRACYCLINE
	China/clinic/1269mcr/NRVW01.1.fsa_nt	NRVW01000052.1	3967	4623	-	qnrS1	1-657/657	===============	0/0	100	100	ncbi	NG_050543.1	quinolone resistance pentapeptide repeat protein QnrS1	QUINOLONE
	China/clinic/1269mcr/NRVW01.1.fsa_nt	NRVW01000061.1	727	1941	-	floR	1-1215/1215	===============	0/0	100	100	ncbi	NG_047878.1	chloramphenicol/florfenicol efflux MFS transporter FloR	CHLORAMPHENICOL;FLORFENICOL
	China/clinic/1269mcr/NRVW01.1.fsa_nt	NRVW01000110.1	1261	1734	+	dfrA14	1-474/474	===============	0/0	100	100	ncbi	NG_056035.1	trimethoprim-resistant dihydrofolate reductase DfrA14	TRIMETHOPRIM
	China/clinic/1269mcr/NRVW01.1.fsa_nt	NRVW01000118.1	2735	3595	+	blaTEM-20	1-861/861	===============	0/0	100	99.88	ncbi	NG_050235.2	class A extended-spectrum beta-lactamase TEM-20	CEPHALOSPORIN
	China/clinic/1269mcr/NRVW01.1.fsa_nt	NRVW01000126.1	34132	35265	-	blaEC-15	1-1134/1134	===============	0/0	100	98.59	ncbi	NG_049081.1	class C extended-spectrum beta-lactamase EC-15	CEPHALOSPORIN
	China/clinic/1269mcr/NRVW01.1.fsa_nt	NRVW01000128.1	698	3850	-	oqxB	1-3153/3153	===============	0/0	100	100	ncbi	NG_048025.1	multidrug efflux RND transporter permease subunit OqxB	PHENICOL;QUINOLONE
	China/clinic/1269mcr/NRVW01.1.fsa_nt	NRVW01000128.1	3874	5049	-	oqxA	1-1176/1176	===============	0/0	100	100	ncbi	NG_048024.1	multidrug efflux RND transporter periplasmic adaptor subunit OqxA	PHENICOL;QUINOLONE
	China/clinic/1269mcr/NRVW01.1.fsa_nt	NRVW01000152.1	1094	1485	-	bleO	14-405/405	===============	0/0	96.79	100	ncbi	NG_047557.1	bleomycin binding protein	BLEOMYCIN
	China/clinic/1269mcr/NRVW01.1.fsa_nt	NRVW01000163.1	27520	29145	-	mcr-1.1	1-1626/1626	===============	0/0	100	100	ncbi	NG_050417.1	phosphoethanolamine--lipid A transferase MCR-1.1	COLISTIN
	China/clinic/126mcr/NRXX01.1.fsa_nt	NRXX01000024.1	131	1006	-	blaCTX-M-14	1-876/876	===============	0/0	100	100	ncbi	NG_048929.1	class A extended-spectrum beta-lactamase CTX-M-14	CEPHALOSPORIN
	China/clinic/126mcr/NRXX01.1.fsa_nt	NRXX01000039.1	1288	2493	-	tet(B)	1-1206/1206	===============	0/0	100	100	ncbi	NG_048163.1	tetracycline efflux MFS transporter Tet(B)	TETRACYCLINE
	China/clinic/126mcr/NRXX01.1.fsa_nt	NRXX01000079.1	121	594	+	dfrA17	1-474/474	===============	0/0	100	99.79	ncbi	NG_047710.1	trimethoprim-resistant dihydrofolate reductase DfrA17	TRIMETHOPRIM
	China/clinic/126mcr/NRXX01.1.fsa_nt	NRXX01000079.1	725	1513	+	aadA5	1-789/789	===============	0/0	100	100	ncbi	NG_047357.1	ANT(3'')-Ia family aminoglycoside nucleotidyltransferase AadA5	STREPTOMYCIN
	China/clinic/126mcr/NRXX01.1.fsa_nt	NRXX01000083.1	73253	74386	-	blaEC	1-1134/1134	===============	0/0	100	100	ncbi	NG_047494.1	BlaEC family class C beta-lactamase	BETA-LACTAM
	China/clinic/126mcr/NRXX01.1.fsa_nt	NRXX01000084.1	48355	49980	-	mcr-1.1	1-1626/1626	===============	0/0	100	100	ncbi	NG_050417.1	phosphoethanolamine--lipid A transferase MCR-1.1	COLISTIN
	China/clinic/126mcr/NRXX01.1.fsa_nt	NRXX01000131.1	1521	2336	+	sul2	1-816/816	===============	0/0	100	100	ncbi	NG_051852.1	sulfonamide-resistant dihydropteroate synthase Sul2	SULFONAMIDE
	China/clinic/126mcr/NRXX01.1.fsa_nt	NRXX01000131.1	4839	6053	-	floR	1-1215/1215	===============	0/0	100	99.83	ncbi	NG_047869.1	chloramphenicol/florfenicol efflux MFS transporter FloR	CHLORAMPHENICOL;FLORFENICOL
	China/clinic/126mcr/NRXX01.1.fsa_nt	NRXX01000138.1	2648	3202	-	aac(6')-Ib-AKT	1-555/555	===============	0/0	100	99.82	ncbi	NG_052358.1	AAC(6')-Ib family aminoglycoside 6'-N-acetyltransferase	AMIKACIN;KANAMYCIN;TOBRAMYCIN
	China/clinic/1278mcr/NRTT01.1.fsa_nt	NRTT01000033.1	161513	162646	-	blaEC-8	1-1134/1134	===============	0/0	100	98.15	ncbi	NG_049086.1	cephalosporin-hydrolyzing class C beta-lactamase EC-8	CEPHALOSPORIN
	China/clinic/1278mcr/NRTT01.1.fsa_nt	NRTT01000042.1	283	756	-	dfrA14	1-474/474	===============	0/0	100	100	ncbi	NG_056035.1	trimethoprim-resistant dihydrofolate reductase DfrA14	TRIMETHOPRIM
	China/clinic/1278mcr/NRTT01.1.fsa_nt	NRTT01000074.1	3565	4440	+	blaCTX-M-14	1-876/876	===============	0/0	100	100	ncbi	NG_048929.1	class A extended-spectrum beta-lactamase CTX-M-14	CEPHALOSPORIN
	China/clinic/1278mcr/NRTT01.1.fsa_nt	NRTT01000112.1	3719	4534	+	sul2	1-816/816	===============	0/0	100	100	ncbi	NG_051852.1	sulfonamide-resistant dihydropteroate synthase Sul2	SULFONAMIDE
	China/clinic/1278mcr/NRTT01.1.fsa_nt	NRTT01000112.1	4571	5398	+	aph(3'')-Ib	1-828/828	===============	0/0	100	100	ncbi	NG_056002.2	aminoglycoside O-phosphotransferase APH(3'')-Ib	STREPTOMYCIN
	China/clinic/1278mcr/NRTT01.1.fsa_nt	NRTT01000112.1	5398	6234	+	aph(6)-Id	1-837/837	===============	0/0	100	100	ncbi	NG_047464.1	aminoglycoside O-phosphotransferase APH(6)-Id	STREPTOMYCIN
	China/clinic/1278mcr/NRTT01.1.fsa_nt	NRTT01000112.1	8224	9423	+	tet(A)	1-1200/1200	===============	0/0	100	99.92	ncbi	NG_048159.1	tetracycline efflux MFS transporter Tet(A)	TETRACYCLINE
	China/clinic/1278mcr/NRTT01.1.fsa_nt	NRTT01000112.1	10731	11591	-	blaTEM-1	1-861/861	===============	0/0	100	100	ncbi	NG_050145.1	class A broad-spectrum beta-lactamase TEM-1	BETA-LACTAM
	China/clinic/1278mcr/NRTT01.1.fsa_nt	NRTT01000112.1	16953	17609	+	qnrS1	1-657/657	===============	0/0	100	100	ncbi	NG_050543.1	quinolone resistance pentapeptide repeat protein QnrS1	QUINOLONE
	China/clinic/1278mcr/NRTT01.1.fsa_nt	NRTT01000155.1	4243	5868	-	mcr-1.1	1-1626/1626	===============	0/0	100	100	ncbi	NG_050417.1	phosphoethanolamine--lipid A transferase MCR-1.1	COLISTIN
	China/clinic/1279mcr/NSAZ01.1.fsa_nt	NSAZ01000013.1	1	693	+	sul1	148-840/840	..=============	0/0	82.5	100	ncbi	NG_048091.1	sulfonamide-resistant dihydropteroate synthase Sul1	SULFONAMIDE
	China/clinic/1279mcr/NSAZ01.1.fsa_nt	NSAZ01000030.1	6061	6837	-	aac(3)-IVa	1-777/777	===============	0/0	100	99.87	ncbi	NG_047253.1	aminoglycoside N-acetyltransferase AAC(3)-IVa	GENTAMICIN
	China/clinic/1279mcr/NSAZ01.1.fsa_nt	NSAZ01000034.1	426	1640	-	floR	1-1215/1215	===============	0/0	100	99.92	ncbi	NG_047869.1	chloramphenicol/florfenicol efflux MFS transporter FloR	CHLORAMPHENICOL;FLORFENICOL
	China/clinic/1279mcr/NSAZ01.1.fsa_nt	NSAZ01000038.1	350	1225	+	blaCTX-M-14	1-876/876	===============	0/0	100	100	ncbi	NG_048929.1	class A extended-spectrum beta-lactamase CTX-M-14	CEPHALOSPORIN
	China/clinic/1279mcr/NSAZ01.1.fsa_nt	NSAZ01000038.1	1837	2253	+	fosA3	1-417/417	===============	0/0	100	100	ncbi	NG_050407.1	fosfomycin resistance glutathione transferase FosA3	FOSFOMYCIN
	China/clinic/1279mcr/NSAZ01.1.fsa_nt	NSAZ01000046.1	286	1911	+	mcr-1.1	1-1626/1626	===============	0/0	100	100	ncbi	NG_050417.1	phosphoethanolamine--lipid A transferase MCR-1.1	COLISTIN
	China/clinic/1279mcr/NSAZ01.1.fsa_nt	NSAZ01000047.1	169	1090	+	mph(A)	1-921/921	========/======	44197	100	99.67	ncbi	NG_047986.1	Mph(A) family macrolide 2'-phosphotransferase	MACROLIDE
	China/clinic/1279mcr/NSAZ01.1.fsa_nt	NSAZ01000058.1	15	830	+	sul2	1-816/816	===============	0/0	100	100	ncbi	NG_051852.1	sulfonamide-resistant dihydropteroate synthase Sul2	SULFONAMIDE
	China/clinic/1279mcr/NSAZ01.1.fsa_nt	NSAZ01000061.1	698	3850	-	oqxB	1-3153/3153	===============	0/0	100	99.91	ncbi	NG_048025.1	multidrug efflux RND transporter permease subunit OqxB	PHENICOL;QUINOLONE
	China/clinic/1279mcr/NSAZ01.1.fsa_nt	NSAZ01000061.1	3874	5049	-	oqxA2	1-1176/1176	===============	0/0	100	100	ncbi	NG_050420.1	multidrug efflux RND transporter periplasmic adaptor subunit OqxA2	PHENICOL;QUINOLONE
	China/clinic/1279mcr/NSAZ01.1.fsa_nt	NSAZ01000066.1	117	590	+	dfrA17	1-474/474	===============	0/0	100	99.79	ncbi	NG_047710.1	trimethoprim-resistant dihydrofolate reductase DfrA17	TRIMETHOPRIM
	China/clinic/1279mcr/NSAZ01.1.fsa_nt	NSAZ01000069.1	1012	1668	+	qnrS2	1-657/657	===============	0/0	100	100	ncbi	NG_050544.1	quinolone resistance pentapeptide repeat protein QnrS2	QUINOLONE
	China/clinic/1279mcr/NSAZ01.1.fsa_nt	NSAZ01000070.1	121738	122871	+	blaEC-13	1-1134/1134	===============	0/0	100	99.82	ncbi	NG_049079.1	class C extended-spectrum beta-lactamase EC-13	CEPHALOSPORIN
	China/clinic/1279mcr/NSAZ01.1.fsa_nt	NSAZ01000073.1	2735	3595	+	blaTEM-150	1-861/861	===============	0/0	100	99.88	ncbi	NG_050194.1	class A beta-lactamase TEM-150	BETA-LACTAM
	China/clinic/1279mcr/NSAZ01.1.fsa_nt	NSAZ01000074.1	1	1172	-	tet(A)	1-1172/1200	===============	0/0	97.67	100	ncbi	NG_048153.1	tetracycline efflux MFS transporter Tet(A)	TETRACYCLINE
	China/clinic/1279mcr/NSAZ01.1.fsa_nt	NSAZ01000104.1	251	805	+	aac(6')-Ib-D181Y	1-555/555	===============	0/0	100	99.82	ncbi	NG_067946.1	AAC(6')-Ib family aminoglycoside 6'-N-acetyltransferase	AMIKACIN;KANAMYCIN;TOBRAMYCIN
	China/clinic/1279mcr/NSAZ01.1.fsa_nt	NSAZ01000104.1	936	1766	+	blaOXA-1	1-831/831	===============	0/0	100	100	ncbi	NG_049392.1	oxacillin-hydrolyzing class D beta-lactamase OXA-1	CEPHALOSPORIN
	China/clinic/1279mcr/NSAZ01.1.fsa_nt	NSAZ01000104.1	1904	2536	+	catB3	1-633/633	===============	0/0	100	100	ncbi	NG_047604.1	type B-3 chloramphenicol O-acetyltransferase CatB3	CHLORAMPHENICOL
	China/clinic/1279mcr/NSAZ01.1.fsa_nt	NSAZ01000104.1	2621	3073	+	arr-3	1-453/453	===============	0/0	100	100	ncbi	NG_048581.1	NAD(+)--rifampin ADP-ribosyltransferase Arr-3	RIFAMYCIN
	China/clinic/1279mcr/NSAZ01.1.fsa_nt	NSAZ01000119.1	236	627	+	bleO	14-405/405	===============	0/0	96.79	100	ncbi	NG_047557.1	bleomycin binding protein	BLEOMYCIN
	China/clinic/1279mcr/NSAZ01.1.fsa_nt	NSAZ01000136.1	104	931	+	aph(3'')-Ib	1-828/828	===============	0/0	100	100	ncbi	NG_056002.2	aminoglycoside O-phosphotransferase APH(3'')-Ib	STREPTOMYCIN
	China/clinic/1279mcr/NSAZ01.1.fsa_nt	NSAZ01000136.1	931	1767	+	aph(6)-Id	1-837/837	===============	0/0	100	100	ncbi	NG_047464.1	aminoglycoside O-phosphotransferase APH(6)-Id	STREPTOMYCIN
	China/clinic/1279mcr/NSAZ01.1.fsa_nt	NSAZ01000149.1	104	601	+	dfrA12	1-498/498	===============	0/0	100	100	ncbi	NG_047689.1	trimethoprim-resistant dihydrofolate reductase DfrA12	TRIMETHOPRIM
	China/clinic/1279mcr/NSAZ01.1.fsa_nt	NSAZ01000149.1	1009	1800	+	aadA2	1-792/792	===============	0/0	100	100	ncbi	NG_047343.1	ANT(3'')-Ia family aminoglycoside nucleotidyltransferase AadA2	STREPTOMYCIN
	China/clinic/1279mcr/NSAZ01.1.fsa_nt	NSAZ01000149.1	2062	3321	+	cmlA1	1-1260/1260	===============	0/0	100	99.84	ncbi	NG_047648.1	chloramphenicol efflux MFS transporter CmlA1	CHLORAMPHENICOL
	China/clinic/1279mcr/NSAZ01.1.fsa_nt	NSAZ01000149.1	3414	4205	+	aadA1	1-792/792	===============	0/0	100	99.87	ncbi	NG_052266.1	ANT(3'')-Ia family aminoglycoside nucleotidyltransferase AadA1	STREPTOMYCIN
	China/clinic/1279mcr/NSAZ01.1.fsa_nt	NSAZ01000149.1	5887	6678	-	sul3	1-792/792	===============	0/0	100	100	ncbi	NG_048120.1	sulfonamide-resistant dihydropteroate synthase Sul3	SULFONAMIDE
	China/clinic/1279mcr/NSAZ01.1.fsa_nt	NSAZ01000153.1	191	1006	+	aph(3')-Ia	1-816/816	===============	0/0	100	100	ncbi	NG_047430.1	aminoglycoside O-phosphotransferase APH(3')-Ia	KANAMYCIN
	China/clinic/1285mcr/NRUF01.1.fsa_nt	NRUF01000065.1	40970	42169	-	tet(A)	1-1200/1200	===============	0/0	100	100	ncbi	NG_048154.1	tetracycline efflux MFS transporter Tet(A)	TETRACYCLINE
	China/clinic/1285mcr/NRUF01.1.fsa_nt	NRUF01000073.1	287883	289016	+	blaEC	1-1134/1134	===============	0/0	100	100	ncbi	NG_047496.1	BlaEC family class C beta-lactamase	BETA-LACTAM
	China/clinic/1285mcr/NRUF01.1.fsa_nt	NRUF01000096.1	46002	47627	-	mcr-1.1	1-1626/1626	===============	0/0	100	100	ncbi	NG_050417.1	phosphoethanolamine--lipid A transferase MCR-1.1	COLISTIN
	China/clinic/1293mcr/NSAU01.1.fsa_nt	NSAU01000061.1	46594	48219	-	mcr-1.1	1-1626/1626	===============	0/0	100	100	ncbi	NG_050417.1	phosphoethanolamine--lipid A transferase MCR-1.1	COLISTIN
	China/clinic/1293mcr/NSAU01.1.fsa_nt	NSAU01000098.1	49650	50783	+	blaEC-18	1-1134/1134	===============	0/0	100	98.24	ncbi	NG_049083.1	class C extended-spectrum beta-lactamase EC-18	CEPHALOSPORIN
	China/clinic/1356mcr/PJGS01.1.fsa_nt	PJGS01000001.1	142223	143356	-	blaEC	1-1134/1134	===============	0/0	100	100	ncbi	NG_047496.1	BlaEC family class C beta-lactamase	BETA-LACTAM
	China/clinic/1356mcr/PJGS01.1.fsa_nt	PJGS01000030.1	47764	49389	+	mcr-3.5	1-1626/1626	===============	0/0	100	100	ncbi	NG_055782.1	phosphoethanolamine--lipid A transferase MCR-3.5	COLISTIN
	China/clinic/1356mcr/PJGS01.1.fsa_nt	PJGS01000073.1	2405	4030	+	mcr-1.1	1-1626/1626	===============	0/0	100	100	ncbi	NG_050417.1	phosphoethanolamine--lipid A transferase MCR-1.1	COLISTIN
	China/clinic/1356mcr/PJGS01.1.fsa_nt	PJGS01000074.1	607	1821	-	floR	1-1215/1215	===============	0/0	100	99.83	ncbi	NG_047878.1	chloramphenicol/florfenicol efflux MFS transporter FloR	CHLORAMPHENICOL;FLORFENICOL
	China/clinic/1356mcr/PJGS01.1.fsa_nt	PJGS01000077.1	2096	2887	+	sul3	1-792/792	===============	0/0	100	100	ncbi	NG_048120.1	sulfonamide-resistant dihydropteroate synthase Sul3	SULFONAMIDE
	China/clinic/1356mcr/PJGS01.1.fsa_nt	PJGS01000083.1	967	1827	+	aac(3)-IId	1-861/861	===============	0/0	100	99.88	ncbi	NG_047251.1	aminoglycoside N-acetyltransferase AAC(3)-IId	GENTAMICIN
	China/clinic/1356mcr/PJGS01.1.fsa_nt	PJGS01000093.1	184	2103	-	tet(M)	1-1920/1920	===============	0/0	100	100	ncbi	NG_048250.1	tetracycline resistance ribosomal protection protein Tet(M)	TETRACYCLINE
	China/clinic/1356mcr/PJGS01.1.fsa_nt	PJGS01000116.1	71	1270	-	tet(A)	1-1200/1200	===============	0/0	100	99.92	ncbi	NG_048153.1	tetracycline efflux MFS transporter Tet(A)	TETRACYCLINE
	China/clinic/1356mcr/PJGS01.1.fsa_nt	PJGS01000125.1	97	570	+	dfrA17	1-474/474	===============	0/0	100	99.79	ncbi	NG_047710.1	trimethoprim-resistant dihydrofolate reductase DfrA17	TRIMETHOPRIM
	China/clinic/1356mcr/PJGS01.1.fsa_nt	PJGS01000125.1	701	1489	+	aadA5	1-789/789	===============	0/0	100	99.87	ncbi	NG_047357.1	ANT(3'')-Ia family aminoglycoside nucleotidyltransferase AadA5	STREPTOMYCIN
	China/clinic/1356mcr/PJGS01.1.fsa_nt	PJGS01000143.1	766	1157	-	bleO	14-405/405	===============	0/0	96.79	100	ncbi	NG_047557.1	bleomycin binding protein	BLEOMYCIN
	China/clinic/1356mcr/PJGS01.1.fsa_nt	PJGS01000160.1	59	919	-	blaTEM-1	1-861/861	===============	0/0	100	100	ncbi	NG_050145.1	class A broad-spectrum beta-lactamase TEM-1	BETA-LACTAM
	China/clinic/1356mcr/PJGS01.1.fsa_nt	PJGS01000161.1	84	581	+	dfrA12	1-498/498	===============	0/0	100	100	ncbi	NG_047689.1	trimethoprim-resistant dihydrofolate reductase DfrA12	TRIMETHOPRIM
	China/clinic/1373mcr/PJGR01.1.fsa_nt	PJGR01000002.1	148855	149988	-	blaEC	1-1134/1134	===============	0/0	100	99.12	ncbi	NG_047496.1	BlaEC family class C beta-lactamase	BETA-LACTAM
	China/clinic/1373mcr/PJGR01.1.fsa_nt	PJGR01000040.1	3551	5176	+	mcr-1.1	1-1626/1626	===============	0/0	100	100	ncbi	NG_050417.1	phosphoethanolamine--lipid A transferase MCR-1.1	COLISTIN
	China/clinic/1373mcr/PJGR01.1.fsa_nt	PJGR01000066.1	7558	8373	+	aph(3')-Ia	1-816/816	===============	0/0	100	100	ncbi	NG_056047.1	aminoglycoside O-phosphotransferase APH(3')-Ia	KANAMYCIN
	China/clinic/1373mcr/PJGR01.1.fsa_nt	PJGR01000077.1	4481	5695	+	floR	1-1215/1215	===============	0/0	100	100	ncbi	NG_047878.1	chloramphenicol/florfenicol efflux MFS transporter FloR	CHLORAMPHENICOL;FLORFENICOL
	China/clinic/1373mcr/PJGR01.1.fsa_nt	PJGR01000077.1	6295	7494	-	tet(A)	1-1200/1200	===============	0/0	100	100	ncbi	NG_048153.1	tetracycline efflux MFS transporter Tet(A)	TETRACYCLINE
	China/clinic/1373mcr/PJGR01.1.fsa_nt	PJGR01000082.1	4948	5808	-	aac(3)-IId	1-861/861	===============	0/0	100	100	ncbi	NG_047251.1	aminoglycoside N-acetyltransferase AAC(3)-IId	GENTAMICIN
	China/clinic/1373mcr/PJGR01.1.fsa_nt	PJGR01000085.1	706	3858	-	oqxB	1-3153/3153	===============	0/0	100	100	ncbi	NG_048025.1	multidrug efflux RND transporter permease subunit OqxB	PHENICOL;QUINOLONE
	China/clinic/1373mcr/PJGR01.1.fsa_nt	PJGR01000085.1	3882	5057	-	oqxA	1-1176/1176	===============	0/0	100	100	ncbi	NG_048024.1	multidrug efflux RND transporter periplasmic adaptor subunit OqxA	PHENICOL;QUINOLONE
	China/clinic/1373mcr/PJGR01.1.fsa_nt	PJGR01000094.1	917	1369	-	arr-3	1-453/453	===============	0/0	100	100	ncbi	NG_048581.1	NAD(+)--rifampin ADP-ribosyltransferase Arr-3	RIFAMYCIN
	China/clinic/1373mcr/PJGR01.1.fsa_nt	PJGR01000094.1	1454	2086	-	catB3	1-633/633	===============	0/0	100	100	ncbi	NG_047604.1	type B-3 chloramphenicol O-acetyltransferase CatB3	CHLORAMPHENICOL
	China/clinic/1373mcr/PJGR01.1.fsa_nt	PJGR01000094.1	2224	3054	-	blaOXA-1	1-831/831	===============	0/0	100	100	ncbi	NG_049392.1	oxacillin-hydrolyzing class D beta-lactamase OXA-1	CEPHALOSPORIN
	China/clinic/1373mcr/PJGR01.1.fsa_nt	PJGR01000094.1	3185	3739	-	aac(6')-Ib-D181Y	1-555/555	===============	0/0	100	99.82	ncbi	NG_067946.1	AAC(6')-Ib family aminoglycoside 6'-N-acetyltransferase	AMIKACIN;KANAMYCIN;TOBRAMYCIN
	China/clinic/1373mcr/PJGR01.1.fsa_nt	PJGR01000100.1	1638	2111	+	dfrA17	1-474/474	===============	0/0	100	99.79	ncbi	NG_047710.1	trimethoprim-resistant dihydrofolate reductase DfrA17	TRIMETHOPRIM
	China/clinic/1373mcr/PJGR01.1.fsa_nt	PJGR01000100.1	2242	3030	+	aadA5	1-789/789	===============	0/0	100	100	ncbi	NG_047357.1	ANT(3'')-Ia family aminoglycoside nucleotidyltransferase AadA5	STREPTOMYCIN
	China/clinic/1373mcr/PJGR01.1.fsa_nt	PJGR01000101.1	944	1600	-	qnrS2	1-657/657	===============	0/0	100	100	ncbi	NG_050544.1	quinolone resistance pentapeptide repeat protein QnrS2	QUINOLONE
	China/clinic/1373mcr/PJGR01.1.fsa_nt	PJGR01000103.1	108	469	+	bleO	44-405/405	.==============	0/0	89.38	100	ncbi	NG_047557.1	bleomycin binding protein	BLEOMYCIN
	China/clinic/1375mcr/PJGQ01.1.fsa_nt	PJGQ01000002.1	107972	109105	-	blaEC	1-1134/1134	===============	0/0	100	99.38	ncbi	NG_047494.1	BlaEC family class C beta-lactamase	BETA-LACTAM
	China/clinic/1375mcr/PJGQ01.1.fsa_nt	PJGQ01000027.1	49410	50609	-	tet(A)	1-1200/1200	===============	0/0	100	99.92	ncbi	NG_048154.1	tetracycline efflux MFS transporter Tet(A)	TETRACYCLINE
	China/clinic/1375mcr/PJGQ01.1.fsa_nt	PJGQ01000042.1	3521	5146	+	mcr-1.1	1-1626/1626	===============	0/0	100	100	ncbi	NG_050417.1	phosphoethanolamine--lipid A transferase MCR-1.1	COLISTIN
	China/clinic/1375mcr/PJGQ01.1.fsa_nt	PJGQ01000050.1	6866	8080	+	floR	1-1215/1215	===============	0/0	100	100	ncbi	NG_047877.1	chloramphenicol/florfenicol efflux MFS transporter FloR	CHLORAMPHENICOL;FLORFENICOL
	China/clinic/1375mcr/PJGQ01.1.fsa_nt	PJGQ01000050.1	10583	11398	-	sul2	1-816/816	===============	0/0	100	100	ncbi	NG_051852.1	sulfonamide-resistant dihydropteroate synthase Sul2	SULFONAMIDE
	China/clinic/1375mcr/PJGQ01.1.fsa_nt	PJGQ01000050.1	16245	17270	-	aph(4)-Ia	1-1026/1026	===============	0/0	100	100	ncbi	NG_047456.1	aminoglycoside O-phosphotransferase APH(4)-Ia	HYGROMYCIN
	China/clinic/1375mcr/PJGQ01.1.fsa_nt	PJGQ01000050.1	17499	18275	-	aac(3)-IVa	1-777/777	===============	0/0	100	99.87	ncbi	NG_047253.1	aminoglycoside N-acetyltransferase AAC(3)-IVa	GENTAMICIN
	China/clinic/1375mcr/PJGQ01.1.fsa_nt	PJGQ01000058.1	1696	2487	-	sul3	1-792/792	===============	0/0	100	100	ncbi	NG_048120.1	sulfonamide-resistant dihydropteroate synthase Sul3	SULFONAMIDE
	China/clinic/1375mcr/PJGQ01.1.fsa_nt	PJGQ01000062.1	169	723	+	aac(6')-Ib-D181Y	1-555/555	===============	0/0	100	99.82	ncbi	NG_067946.1	AAC(6')-Ib family aminoglycoside 6'-N-acetyltransferase	AMIKACIN;KANAMYCIN;TOBRAMYCIN
	China/clinic/1375mcr/PJGQ01.1.fsa_nt	PJGQ01000062.1	854	1684	+	blaOXA-1	1-831/831	===============	0/0	100	100	ncbi	NG_049392.1	oxacillin-hydrolyzing class D beta-lactamase OXA-1	CEPHALOSPORIN
	China/clinic/1375mcr/PJGQ01.1.fsa_nt	PJGQ01000062.1	1822	2454	+	catB3	1-633/633	===============	0/0	100	100	ncbi	NG_047604.1	type B-3 chloramphenicol O-acetyltransferase CatB3	CHLORAMPHENICOL
	China/clinic/1375mcr/PJGQ01.1.fsa_nt	PJGQ01000062.1	2539	2991	+	arr-3	1-453/453	===============	0/0	100	100	ncbi	NG_048581.1	NAD(+)--rifampin ADP-ribosyltransferase Arr-3	RIFAMYCIN
	China/clinic/1375mcr/PJGQ01.1.fsa_nt	PJGQ01000070.1	542	1801	+	cmlA1	1-1260/1260	===============	0/0	100	99.92	ncbi	NG_047648.1	chloramphenicol efflux MFS transporter CmlA1	CHLORAMPHENICOL
	China/clinic/1375mcr/PJGQ01.1.fsa_nt	PJGQ01000073.1	1072	1463	-	bleO	14-405/405	===============	0/0	96.79	100	ncbi	NG_047557.1	bleomycin binding protein	BLEOMYCIN
	China/clinic/1375mcr/PJGQ01.1.fsa_nt	PJGQ01000081.1	419	916	+	dfrA12	1-498/498	===============	0/0	100	100	ncbi	NG_047689.1	trimethoprim-resistant dihydrofolate reductase DfrA12	TRIMETHOPRIM
	China/clinic/1375mcr/PJGQ01.1.fsa_nt	PJGQ01000082.1	202	1041	+	sul1	1-840/840	===============	0/0	100	100	ncbi	NG_048082.1	sulfonamide-resistant dihydropteroate synthase Sul1	SULFONAMIDE
	China/clinic/1375mcr/PJGQ01.1.fsa_nt	PJGQ01000086.1	215	1030	-	aph(3')-Ia	1-816/816	===============	0/0	100	100	ncbi	NG_047430.1	aminoglycoside O-phosphotransferase APH(3')-Ia	KANAMYCIN
	China/clinic/1379mcr/PJGP01.1.fsa_nt	PJGP01000001.1	163781	164914	-	blaEC	1-1134/1134	===============	0/0	100	98.24	ncbi	NG_047496.1	BlaEC family class C beta-lactamase	BETA-LACTAM
	China/clinic/1379mcr/PJGP01.1.fsa_nt	PJGP01000048.1	3927	5552	+	mcr-1.1	1-1626/1626	===============	0/0	100	100	ncbi	NG_050417.1	phosphoethanolamine--lipid A transferase MCR-1.1	COLISTIN
	China/clinic/1379mcr/PJGP01.1.fsa_nt	PJGP01000056.1	268	1128	+	blaTEM-1	1-861/861	===============	0/0	100	100	ncbi	NG_050145.1	class A broad-spectrum beta-lactamase TEM-1	BETA-LACTAM
	China/clinic/1379mcr/PJGP01.1.fsa_nt	PJGP01000057.1	2550	3341	-	aadA1	1-792/792	===============	0/0	100	99.87	ncbi	NG_052266.1	ANT(3'')-Ia family aminoglycoside nucleotidyltransferase AadA1	STREPTOMYCIN
	China/clinic/1379mcr/PJGP01.1.fsa_nt	PJGP01000057.1	3434	4693	-	cmlA1	1-1260/1260	===============	0/0	100	99.92	ncbi	NG_047648.1	chloramphenicol efflux MFS transporter CmlA1	CHLORAMPHENICOL
	China/clinic/1379mcr/PJGP01.1.fsa_nt	PJGP01000057.1	4955	5746	-	aadA2	1-792/792	===============	0/0	100	99.87	ncbi	NG_047343.1	ANT(3'')-Ia family aminoglycoside nucleotidyltransferase AadA2	STREPTOMYCIN
	China/clinic/1379mcr/PJGP01.1.fsa_nt	PJGP01000057.1	6154	6651	-	dfrA12	1-498/498	===============	0/0	100	100	ncbi	NG_047689.1	trimethoprim-resistant dihydrofolate reductase DfrA12	TRIMETHOPRIM
	China/clinic/1379mcr/PJGP01.1.fsa_nt	PJGP01000057.1	13159	14358	+	tet(A)	1-1200/1200	===============	0/0	100	99.92	ncbi	NG_048154.1	tetracycline efflux MFS transporter Tet(A)	TETRACYCLINE
	China/clinic/1379mcr/PJGP01.1.fsa_nt	PJGP01000073.1	1723	2937	-	floR	1-1215/1215	===============	0/0	100	99.83	ncbi	NG_047869.1	chloramphenicol/florfenicol efflux MFS transporter FloR	CHLORAMPHENICOL;FLORFENICOL
	China/clinic/1379mcr/PJGP01.1.fsa_nt	PJGP01000076.1	676	3828	-	oqxB	1-3153/3153	===============	0/0	100	100	ncbi	NG_048025.1	multidrug efflux RND transporter permease subunit OqxB	PHENICOL;QUINOLONE
	China/clinic/1379mcr/PJGP01.1.fsa_nt	PJGP01000076.1	3852	5027	-	oqxA	1-1176/1176	===============	0/0	100	100	ncbi	NG_048024.1	multidrug efflux RND transporter periplasmic adaptor subunit OqxA	PHENICOL;QUINOLONE
	China/clinic/1379mcr/PJGP01.1.fsa_nt	PJGP01000079.1	2854	3510	+	qnrS1	1-657/657	===============	0/0	100	100	ncbi	NG_050543.1	quinolone resistance pentapeptide repeat protein QnrS1	QUINOLONE
	China/clinic/1379mcr/PJGP01.1.fsa_nt	PJGP01000084.1	2661	3582	-	mph(A)	1-921/921	========/======	44197	100	99.67	ncbi	NG_047986.1	Mph(A) family macrolide 2'-phosphotransferase	MACROLIDE
	China/clinic/1379mcr/PJGP01.1.fsa_nt	PJGP01000101.1	1072	1463	-	bleO	14-405/405	===============	0/0	96.79	100	ncbi	NG_047557.1	bleomycin binding protein	BLEOMYCIN
	China/clinic/1379mcr/PJGP01.1.fsa_nt	PJGP01000120.1	215	1030	-	aph(3')-Ia	1-816/816	===============	0/0	100	100	ncbi	NG_047430.1	aminoglycoside O-phosphotransferase APH(3')-Ia	KANAMYCIN
	China/clinic/1600mcr/PJFV01.1.fsa_nt	PJFV01000004.1	164498	165631	-	blaEC	1-1134/1134	===============	0/0	100	100	ncbi	NG_047494.1	BlaEC family class C beta-lactamase	BETA-LACTAM
	China/clinic/1600mcr/PJFV01.1.fsa_nt	PJFV01000033.1	3650	5275	+	mcr-1.1	1-1626/1626	===============	0/0	100	100	ncbi	NG_050417.1	phosphoethanolamine--lipid A transferase MCR-1.1	COLISTIN
	China/clinic/1600mcr/PJFV01.1.fsa_nt	PJFV01000038.1	759	1550	+	sul3	1-792/792	===============	0/0	100	100	ncbi	NG_048120.1	sulfonamide-resistant dihydropteroate synthase Sul3	SULFONAMIDE
	China/clinic/1600mcr/PJFV01.1.fsa_nt	PJFV01000038.1	3232	4023	-	aadA1	1-792/792	===============	0/0	100	99.87	ncbi	NG_052266.1	ANT(3'')-Ia family aminoglycoside nucleotidyltransferase AadA1	STREPTOMYCIN
	China/clinic/1600mcr/PJFV01.1.fsa_nt	PJFV01000038.1	4116	5375	-	cmlA1	1-1260/1260	===============	0/0	100	99.92	ncbi	NG_047648.1	chloramphenicol efflux MFS transporter CmlA1	CHLORAMPHENICOL
	China/clinic/1600mcr/PJFV01.1.fsa_nt	PJFV01000038.1	5637	6428	-	aadA2	1-792/792	===============	0/0	100	100	ncbi	NG_047343.1	ANT(3'')-Ia family aminoglycoside nucleotidyltransferase AadA2	STREPTOMYCIN
	China/clinic/1600mcr/PJFV01.1.fsa_nt	PJFV01000038.1	6836	7333	-	dfrA12	1-498/498	===============	0/0	100	100	ncbi	NG_047689.1	trimethoprim-resistant dihydrofolate reductase DfrA12	TRIMETHOPRIM
	China/clinic/1600mcr/PJFV01.1.fsa_nt	PJFV01000042.1	1347	2546	+	tet(A)	1-1200/1200	===============	0/0	100	99.92	ncbi	NG_048153.1	tetracycline efflux MFS transporter Tet(A)	TETRACYCLINE
	China/clinic/1600mcr/PJFV01.1.fsa_nt	PJFV01000042.1	3146	4360	-	floR	1-1215/1215	===============	0/0	100	100	ncbi	NG_047878.1	chloramphenicol/florfenicol efflux MFS transporter FloR	CHLORAMPHENICOL;FLORFENICOL
	China/clinic/1600mcr/PJFV01.1.fsa_nt	PJFV01000046.1	185	1012	-	aph(3'')-Ib	1-828/828	===============	0/0	100	100	ncbi	NG_056002.2	aminoglycoside O-phosphotransferase APH(3'')-Ib	STREPTOMYCIN
	China/clinic/1600mcr/PJFV01.1.fsa_nt	PJFV01000046.1	1049	1864	-	sul2	1-816/816	===============	0/0	100	100	ncbi	NG_051852.1	sulfonamide-resistant dihydropteroate synthase Sul2	SULFONAMIDE
	China/clinic/1600mcr/PJFV01.1.fsa_nt	PJFV01000046.1	2026	2886	-	blaTEM-150	1-861/861	===============	0/0	100	99.88	ncbi	NG_050194.1	class A beta-lactamase TEM-150	BETA-LACTAM
	China/clinic/1600mcr/PJFV01.1.fsa_nt	PJFV01000047.1	1497	2153	+	qnrS1	1-657/657	===============	0/0	100	100	ncbi	NG_050543.1	quinolone resistance pentapeptide repeat protein QnrS1	QUINOLONE
	China/clinic/1600mcr/PJFV01.1.fsa_nt	PJFV01000054.1	276	1197	+	mph(A)	1-921/921	========/======	44197	100	99.67	ncbi	NG_047986.1	Mph(A) family macrolide 2'-phosphotransferase	MACROLIDE
	China/clinic/1600mcr/PJFV01.1.fsa_nt	PJFV01000064.1	996	1387	-	bleO	14-405/405	===============	0/0	96.79	100	ncbi	NG_047557.1	bleomycin binding protein	BLEOMYCIN
	China/clinic/182mcr/VOUE01.1.fsa_nt	VOUE01000008.1	47945	49078	+	blaEC	1-1134/1134	===============	0/0	100	100	ncbi	NG_047496.1	BlaEC family class C beta-lactamase	BETA-LACTAM
	China/clinic/182mcr/VOUE01.1.fsa_nt	VOUE01000067.1	96	569	+	dfrA17	1-474/474	===============	0/0	100	99.79	ncbi	NG_047710.1	trimethoprim-resistant dihydrofolate reductase DfrA17	TRIMETHOPRIM
	China/clinic/182mcr/VOUE01.1.fsa_nt	VOUE01000067.1	700	1488	+	aadA5	1-789/789	===============	0/0	100	100	ncbi	NG_047357.1	ANT(3'')-Ia family aminoglycoside nucleotidyltransferase AadA5	STREPTOMYCIN
	China/clinic/182mcr/VOUE01.1.fsa_nt	VOUE01000067.1	2035	2874	+	sul1	1-840/840	===============	0/0	100	100	ncbi	NG_048082.1	sulfonamide-resistant dihydropteroate synthase Sul1	SULFONAMIDE
	China/clinic/182mcr/VOUE01.1.fsa_nt	VOUE01000067.1	8169	9090	-	mph(A)	1-921/921	========/======	44197	100	99.67	ncbi	NG_047986.1	Mph(A) family macrolide 2'-phosphotransferase	MACROLIDE
	China/clinic/182mcr/VOUE01.1.fsa_nt	VOUE01000068.1	1032	2231	-	tet(A)	1-1200/1200	===============	0/0	100	99.92	ncbi	NG_048154.1	tetracycline efflux MFS transporter Tet(A)	TETRACYCLINE
	China/clinic/182mcr/VOUE01.1.fsa_nt	VOUE01000073.1	673	3825	-	oqxB	1-3153/3153	===============	0/0	100	99.97	ncbi	NG_048025.1	multidrug efflux RND transporter permease subunit OqxB	PHENICOL;QUINOLONE
	China/clinic/182mcr/VOUE01.1.fsa_nt	VOUE01000073.1	3849	5024	-	oqxA	1-1176/1176	===============	0/0	100	100	ncbi	NG_048024.1	multidrug efflux RND transporter periplasmic adaptor subunit OqxA	PHENICOL;QUINOLONE
	China/clinic/182mcr/VOUE01.1.fsa_nt	VOUE01000077.1	261	734	-	dfrA14	1-474/474	===============	0/0	100	100	ncbi	NG_056035.1	trimethoprim-resistant dihydrofolate reductase DfrA14	TRIMETHOPRIM
	China/clinic/182mcr/VOUE01.1.fsa_nt	VOUE01000077.1	809	1600	-	aadA1	1-792/792	===============	0/0	100	99.87	ncbi	NG_047325.1	ANT(3'')-Ia family aminoglycoside nucleotidyltransferase AadA1	STREPTOMYCIN
	China/clinic/182mcr/VOUE01.1.fsa_nt	VOUE01000077.1	1617	2417	-	blaOXA-10	1-801/801	===============	0/0	100	100	ncbi	NG_049393.1	oxacillin-hydrolyzing class D beta-lactamase OXA-10	CEPHALOSPORIN
	China/clinic/182mcr/VOUE01.1.fsa_nt	VOUE01000077.1	2682	3941	-	cmlA5	1-1260/1260	===============	0/0	100	100	ncbi	NG_051436.1	chloramphenicol efflux MFS transporter CmlA5	CHLORAMPHENICOL
	China/clinic/182mcr/VOUE01.1.fsa_nt	VOUE01000077.1	4262	4714	-	arr-2	1-453/453	===============	0/0	100	100	ncbi	NG_048580.1	NAD(+)--rifampin ADP-ribosyltransferase Arr-2	RIFAMYCIN
	China/clinic/182mcr/VOUE01.1.fsa_nt	VOUE01000086.1	1897	2262	-	ble-MBL	1-366/366	===============	0/0	100	100	ncbi	NG_047559.1	bleomycin binding protein Ble-MBL	BLEOMYCIN
	China/clinic/182mcr/VOUE01.1.fsa_nt	VOUE01000086.1	2266	3078	-	blaNDM-5	1-813/813	===============	0/0	100	100	ncbi	NG_049337.1	subclass B1 metallo-beta-lactamase NDM-5	CARBAPENEM
	China/clinic/182mcr/VOUE01.1.fsa_nt	VOUE01000090.1	261	1886	+	mcr-1.1	1-1626/1626	===============	0/0	100	100	ncbi	NG_050417.1	phosphoethanolamine--lipid A transferase MCR-1.1	COLISTIN
	China/clinic/182mcr/VOUE01.1.fsa_nt	VOUE01000091.1	1520	2335	+	sul2	1-816/816	===============	0/0	100	100	ncbi	NG_051852.1	sulfonamide-resistant dihydropteroate synthase Sul2	SULFONAMIDE
	China/clinic/182mcr/VOUE01.1.fsa_nt	VOUE01000094.1	1536	2330	+	aph(3')-IIa	1-795/795	===============	0/0	100	100	ncbi	NG_047417.1	aminoglycoside O-phosphotransferase APH(3')-IIa	KANAMYCIN
	China/clinic/182mcr/VOUE01.1.fsa_nt	VOUE01000095.1	404	1618	-	floR	1-1215/1215	===============	0/0	100	99.83	ncbi	NG_047869.1	chloramphenicol/florfenicol efflux MFS transporter FloR	CHLORAMPHENICOL;FLORFENICOL
	China/clinic/182mcr/VOUE01.1.fsa_nt	VOUE01000106.1	595	1455	+	blaTEM-1	1-861/861	===============	0/0	100	100	ncbi	NG_050145.1	class A broad-spectrum beta-lactamase TEM-1	BETA-LACTAM
	China/clinic/182mcr/VOUE01.1.fsa_nt	VOUE01000107.1	213	604	+	bleO	14-405/405	===============	0/0	96.79	100	ncbi	NG_047557.1	bleomycin binding protein	BLEOMYCIN
	China/clinic/2140mcr/PJFS01.1.fsa_nt	PJFS01000003.1	119276	120409	-	blaEC-15	1-1134/1134	===============	0/0	100	98.59	ncbi	NG_049081.1	class C extended-spectrum beta-lactamase EC-15	CEPHALOSPORIN
	China/clinic/2140mcr/PJFS01.1.fsa_nt	PJFS01000021.1	14087	15712	+	mcr-1.1	1-1626/1626	===============	0/0	100	100	ncbi	NG_050417.1	phosphoethanolamine--lipid A transferase MCR-1.1	COLISTIN
	China/clinic/2140mcr/PJFS01.1.fsa_nt	PJFS01000055.1	4481	5695	+	floR	1-1215/1215	===============	0/0	100	100	ncbi	NG_047878.1	chloramphenicol/florfenicol efflux MFS transporter FloR	CHLORAMPHENICOL;FLORFENICOL
	China/clinic/2140mcr/PJFS01.1.fsa_nt	PJFS01000055.1	6295	7494	-	tet(A)	1-1200/1200	===============	0/0	100	100	ncbi	NG_048153.1	tetracycline efflux MFS transporter Tet(A)	TETRACYCLINE
	China/clinic/2140mcr/PJFS01.1.fsa_nt	PJFS01000058.1	4948	5808	-	aac(3)-IId	1-861/861	===============	0/0	100	100	ncbi	NG_047251.1	aminoglycoside N-acetyltransferase AAC(3)-IId	GENTAMICIN
	China/clinic/2140mcr/PJFS01.1.fsa_nt	PJFS01000068.1	706	3858	-	oqxB	1-3153/3153	===============	0/0	100	100	ncbi	NG_048025.1	multidrug efflux RND transporter permease subunit OqxB	PHENICOL;QUINOLONE
	China/clinic/2140mcr/PJFS01.1.fsa_nt	PJFS01000068.1	3882	5057	-	oqxA	1-1176/1176	===============	0/0	100	100	ncbi	NG_048024.1	multidrug efflux RND transporter periplasmic adaptor subunit OqxA	PHENICOL;QUINOLONE
	China/clinic/2140mcr/PJFS01.1.fsa_nt	PJFS01000074.1	917	1369	-	arr-3	1-453/453	===============	0/0	100	100	ncbi	NG_048581.1	NAD(+)--rifampin ADP-ribosyltransferase Arr-3	RIFAMYCIN
	China/clinic/2140mcr/PJFS01.1.fsa_nt	PJFS01000074.1	1454	2086	-	catB3	1-633/633	===============	0/0	100	100	ncbi	NG_047604.1	type B-3 chloramphenicol O-acetyltransferase CatB3	CHLORAMPHENICOL
	China/clinic/2140mcr/PJFS01.1.fsa_nt	PJFS01000074.1	2224	3054	-	blaOXA-1	1-831/831	===============	0/0	100	100	ncbi	NG_049392.1	oxacillin-hydrolyzing class D beta-lactamase OXA-1	CEPHALOSPORIN
	China/clinic/2140mcr/PJFS01.1.fsa_nt	PJFS01000074.1	3185	3739	-	aac(6')-Ib-D181Y	1-555/555	===============	0/0	100	99.82	ncbi	NG_067946.1	AAC(6')-Ib family aminoglycoside 6'-N-acetyltransferase	AMIKACIN;KANAMYCIN;TOBRAMYCIN
	China/clinic/2140mcr/PJFS01.1.fsa_nt	PJFS01000092.1	571	1227	+	3	1-657/657	===============	0/0	100	100	ncbi	NG_050544.1	quinolone resistance pentapeptide repeat protein QnrS2	QUINOLONE
	China/clinic/2140mcr/PJFS01.1.fsa_nt	PJFS01000100.1	244	635	+	bleO	14-405/405	===============	0/0	96.79	100	ncbi	NG_047557.1	bleomycin binding protein	BLEOMYCIN
	China/clinic/2140mcr/PJFS01.1.fsa_nt	PJFS01000101.1	216	1004	-	aadA5	1-789/789	===============	0/0	100	100	ncbi	NG_047357.1	ANT(3'')-Ia family aminoglycoside nucleotidyltransferase AadA5	STREPTOMYCIN
	China/clinic/2140mcr/PJFS01.1.fsa_nt	PJFS01000101.1	1135	1608	-	dfrA17	1-474/474	===============	0/0	100	99.79	ncbi	NG_047710.1	trimethoprim-resistant dihydrofolate reductase DfrA17	TRIMETHOPRIM
	China/clinic/2142mcr/PJFR01.1.fsa_nt	PJFR01000003.1	121913	123046	+	blaEC-15	1-1134/1134	===============	0/0	100	98.59	ncbi	NG_049081.1	class C extended-spectrum beta-lactamase EC-15	CEPHALOSPORIN
	China/clinic/2142mcr/PJFR01.1.fsa_nt	PJFR01000021.1	13700	15325	+	mcr-1.1	1-1626/1626	===============	0/0	100	100	ncbi	NG_050417.1	phosphoethanolamine--lipid A transferase MCR-1.1	COLISTIN
	China/clinic/2142mcr/PJFR01.1.fsa_nt	PJFR01000054.1	4481	5695	+	floR	1-1215/1215	===============	0/0	100	100	ncbi	NG_047878.1	chloramphenicol/florfenicol efflux MFS transporter FloR	CHLORAMPHENICOL;FLORFENICOL
	China/clinic/2142mcr/PJFR01.1.fsa_nt	PJFR01000054.1	6295	7494	-	tet(A)	1-1200/1200	===============	0/0	100	100	ncbi	NG_048153.1	tetracycline efflux MFS transporter Tet(A)	TETRACYCLINE
	China/clinic/2142mcr/PJFR01.1.fsa_nt	PJFR01000056.1	4948	5808	-	aac(3)-IId	1-861/861	===============	0/0	100	100	ncbi	NG_047251.1	aminoglycoside N-acetyltransferase AAC(3)-IId	GENTAMICIN
	China/clinic/2142mcr/PJFR01.1.fsa_nt	PJFR01000068.1	706	3858	-	oqxB	1-3153/3153	===============	0/0	100	100	ncbi	NG_048025.1	multidrug efflux RND transporter permease subunit OqxB	PHENICOL;QUINOLONE
	China/clinic/2142mcr/PJFR01.1.fsa_nt	PJFR01000068.1	3882	5057	-	oqxA	1-1176/1176	===============	0/0	100	100	ncbi	NG_048024.1	multidrug efflux RND transporter periplasmic adaptor subunit OqxA	PHENICOL;QUINOLONE
	China/clinic/2142mcr/PJFR01.1.fsa_nt	PJFR01000076.1	917	1369	-	arr-3	1-453/453	===============	0/0	100	100	ncbi	NG_048581.1	NAD(+)--rifampin ADP-ribosyltransferase Arr-3	RIFAMYCIN
	China/clinic/2142mcr/PJFR01.1.fsa_nt	PJFR01000076.1	1454	2086	-	catB3	1-633/633	===============	0/0	100	100	ncbi	NG_047604.1	type B-3 chloramphenicol O-acetyltransferase CatB3	CHLORAMPHENICOL
	China/clinic/2142mcr/PJFR01.1.fsa_nt	PJFR01000076.1	2224	3054	-	blaOXA-1	1-831/831	===============	0/0	100	100	ncbi	NG_049392.1	oxacillin-hydrolyzing class D beta-lactamase OXA-1	CEPHALOSPORIN
	China/clinic/2142mcr/PJFR01.1.fsa_nt	PJFR01000076.1	3185	3739	-	aac(6')-Ib-D181Y	1-555/555	===============	0/0	100	99.82	ncbi	NG_067946.1	AAC(6')-Ib family aminoglycoside 6'-N-acetyltransferase	AMIKACIN;KANAMYCIN;TOBRAMYCIN
	China/clinic/2142mcr/PJFR01.1.fsa_nt	PJFR01000095.1	571	1227	+	qnrS2	1-657/657	===============	0/0	100	100	ncbi	NG_050544.1	quinolone resistance pentapeptide repeat protein QnrS2	QUINOLONE
	China/clinic/2142mcr/PJFR01.1.fsa_nt	PJFR01000109.1	244	635	+	bleO	14-405/405	===============	0/0	96.79	100	ncbi	NG_047557.1	bleomycin binding protein	BLEOMYCIN
	China/clinic/2142mcr/PJFR01.1.fsa_nt	PJFR01000110.1	216	1004	-	aadA5	1-789/789	===============	0/0	100	100	ncbi	NG_047357.1	ANT(3'')-Ia family aminoglycoside nucleotidyltransferase AadA5	STREPTOMYCIN
	China/clinic/2142mcr/PJFR01.1.fsa_nt	PJFR01000110.1	1135	1608	-	dfrA17	1-474/474	===============	0/0	100	99.79	ncbi	NG_047710.1	trimethoprim-resistant dihydrofolate reductase DfrA17	TRIMETHOPRIM
	China/clinic/2673mcr/PJIA01.1.fsa_nt	PJIA01000015.1	50772	51905	-	blaEC	1-1134/1134	===============	0/0	100	99.91	ncbi	NG_047496.1	BlaEC family class C beta-lactamase	BETA-LACTAM
	China/clinic/2673mcr/PJIA01.1.fsa_nt	PJIA01000044.1	3521	5146	+	mcr-1.1	1-1626/1626	===============	0/0	100	100	ncbi	NG_050417.1	phosphoethanolamine--lipid A transferase MCR-1.1	COLISTIN
	China/clinic/2673mcr/PJIA01.1.fsa_nt	PJIA01000058.1	772	1632	+	blaTEM-1	1-861/861	===============	0/0	100	100	ncbi	NG_050145.1	class A broad-spectrum beta-lactamase TEM-1	BETA-LACTAM
	China/clinic/2673mcr/PJIA01.1.fsa_nt	PJIA01000096.1	88	879	-	sul3	1-792/792	===============	0/0	100	100	ncbi	NG_048120.1	sulfonamide-resistant dihydropteroate synthase Sul3	SULFONAMIDE
	China/clinic/2673mcr/PJIA01.1.fsa_nt	PJIA01000097.1	716	1576	+	aac(3)-IId	1-861/861	===============	0/0	100	100	ncbi	NG_047251.1	aminoglycoside N-acetyltransferase AAC(3)-IId	GENTAMICIN
	China/clinic/2680mcr/PJHZ01.1.fsa_nt	PJHZ01000030.1	49320	50453	+	blaEC	1-1134/1134	===============	0/0	100	100	ncbi	NG_047494.1	BlaEC family class C beta-lactamase	BETA-LACTAM
	China/clinic/2680mcr/PJHZ01.1.fsa_nt	PJHZ01000045.1	3963	5588	+	mcr-1.1	1-1626/1626	===============	0/0	100	100	ncbi	NG_050417.1	phosphoethanolamine--lipid A transferase MCR-1.1	COLISTIN
	China/clinic/2680mcr/PJHZ01.1.fsa_nt	PJHZ01000059.1	642	1433	-	aadA1	1-792/792	===============	0/0	100	99.87	ncbi	NG_052266.1	ANT(3'')-Ia family aminoglycoside nucleotidyltransferase AadA1	STREPTOMYCIN
	China/clinic/2680mcr/PJHZ01.1.fsa_nt	PJHZ01000059.1	1526	2785	-	cmlA1	1-1260/1260	===============	0/0	100	99.92	ncbi	NG_047648.1	chloramphenicol efflux MFS transporter CmlA1	CHLORAMPHENICOL
	China/clinic/2680mcr/PJHZ01.1.fsa_nt	PJHZ01000059.1	3047	3838	-	aadA2	1-792/792	===============	0/0	100	99.87	ncbi	NG_047343.1	ANT(3'')-Ia family aminoglycoside nucleotidyltransferase AadA2	STREPTOMYCIN
	China/clinic/2680mcr/PJHZ01.1.fsa_nt	PJHZ01000059.1	4246	4743	-	dfrA12	1-498/498	===============	0/0	100	100	ncbi	NG_047689.1	trimethoprim-resistant dihydrofolate reductase DfrA12	TRIMETHOPRIM
	China/clinic/2680mcr/PJHZ01.1.fsa_nt	PJHZ01000059.1	11251	12450	+	tet(A)	1-1200/1200	===============	0/0	100	99.92	ncbi	NG_048154.1	tetracycline efflux MFS transporter Tet(A)	TETRACYCLINE
	China/clinic/2680mcr/PJHZ01.1.fsa_nt	PJHZ01000060.1	15062	15922	-	blaTEM-1	1-861/861	===============	0/0	100	100	ncbi	NG_050145.1	class A broad-spectrum beta-lactamase TEM-1	BETA-LACTAM
	China/clinic/2680mcr/PJHZ01.1.fsa_nt	PJHZ01000074.1	1702	2916	-	floR	1-1215/1215	===============	0/0	100	99.83	ncbi	NG_047869.1	chloramphenicol/florfenicol efflux MFS transporter FloR	CHLORAMPHENICOL;FLORFENICOL
	China/clinic/2680mcr/PJHZ01.1.fsa_nt	PJHZ01000093.1	923	2842	+	tet(M)	1-1920/1920	===============	0/0	100	97.66	ncbi	NG_048237.1	tetracycline resistance ribosomal protection protein Tet(M)	TETRACYCLINE
	China/clinic/2680mcr/PJHZ01.1.fsa_nt	PJHZ01000094.1	172	963	-	sul3	1-792/792	===============	0/0	100	100	ncbi	NG_048120.1	sulfonamide-resistant dihydropteroate synthase Sul3	SULFONAMIDE
	China/clinic/2680mcr/PJHZ01.1.fsa_nt	PJHZ01000110.1	215	1030	-	aph(3')-Ia	1-816/816	===============	0/0	100	100	ncbi	NG_047430.1	aminoglycoside O-phosphotransferase APH(3')-Ia	KANAMYCIN
	China/clinic/2685mcr/PJHY01.1.fsa_nt	PJHY01000008.1	204779	205912	-	blaEC-18	1-1134/1134	===============	0/0	100	99.91	ncbi	NG_049083.1	class C extended-spectrum beta-lactamase EC-18	CEPHALOSPORIN
	China/clinic/2685mcr/PJHY01.1.fsa_nt	PJHY01000024.1	6340	7965	+	mcr-1.1	1-1626/1626	===============	0/0	100	100	ncbi	NG_050417.1	phosphoethanolamine--lipid A transferase MCR-1.1	COLISTIN
	China/clinic/2685mcr/PJHY01.1.fsa_nt	PJHY01000043.1	2005	2832	+	aph(3'')-Ib	1-828/828	===============	0/0	100	99.88	ncbi	NG_056002.2	aminoglycoside O-phosphotransferase APH(3'')-Ib	STREPTOMYCIN
	China/clinic/2685mcr/PJHY01.1.fsa_nt	PJHY01000043.1	2832	3668	+	aph(6)-Id	1-837/837	===============	0/0	100	100	ncbi	NG_047464.1	aminoglycoside O-phosphotransferase APH(6)-Id	STREPTOMYCIN
	China/clinic/2685mcr/PJHY01.1.fsa_nt	PJHY01000044.1	642	1433	-	aadA1	1-792/792	===============	0/0	100	99.87	ncbi	NG_052266.1	ANT(3'')-Ia family aminoglycoside nucleotidyltransferase AadA1	STREPTOMYCIN
	China/clinic/2685mcr/PJHY01.1.fsa_nt	PJHY01000044.1	1526	2785	-	cmlA1	1-1260/1260	===============	0/0	100	99.92	ncbi	NG_047648.1	chloramphenicol efflux MFS transporter CmlA1	CHLORAMPHENICOL
	China/clinic/2685mcr/PJHY01.1.fsa_nt	PJHY01000044.1	3047	3838	-	aadA2	1-792/792	===============	0/0	100	100	ncbi	NG_047343.1	ANT(3'')-Ia family aminoglycoside nucleotidyltransferase AadA2	STREPTOMYCIN
	China/clinic/2685mcr/PJHY01.1.fsa_nt	PJHY01000044.1	4246	4743	-	dfrA12	1-498/498	===============	0/0	100	100	ncbi	NG_047689.1	trimethoprim-resistant dihydrofolate reductase DfrA12	TRIMETHOPRIM
	China/clinic/2685mcr/PJHY01.1.fsa_nt	PJHY01000045.1	3117	4331	+	floR	1-1215/1215	===============	0/0	100	99.83	ncbi	NG_047869.1	chloramphenicol/florfenicol efflux MFS transporter FloR	CHLORAMPHENICOL;FLORFENICOL
	China/clinic/2685mcr/PJHY01.1.fsa_nt	PJHY01000049.1	1132	2331	+	tet(A)	1-1200/1200	===============	0/0	100	99.83	ncbi	NG_048154.1	tetracycline efflux MFS transporter Tet(A)	TETRACYCLINE
	China/clinic/2685mcr/PJHY01.1.fsa_nt	PJHY01000050.1	147	1068	+	mph(A)	1-921/921	========/======	44197	100	99.67	ncbi	NG_047986.1	Mph(A) family macrolide 2'-phosphotransferase	MACROLIDE
	China/clinic/2685mcr/PJHY01.1.fsa_nt	PJHY01000051.1	398	2317	-	tet(M)	1-1920/1920	===============	0/0	100	97.66	ncbi	NG_048237.1	tetracycline resistance ribosomal protection protein Tet(M)	TETRACYCLINE
	China/clinic/2685mcr/PJHY01.1.fsa_nt	PJHY01000053.1	152	943	-	sul3	1-792/792	===============	0/0	100	100	ncbi	NG_048120.1	sulfonamide-resistant dihydropteroate synthase Sul3	SULFONAMIDE
	China/clinic/2685mcr/PJHY01.1.fsa_nt	PJHY01000061.1	1070	1930	+	blaTEM-1	1-861/861	===============	0/0	100	100	ncbi	NG_050145.1	class A broad-spectrum beta-lactamase TEM-1	BETA-LACTAM
	China/clinic/3039mcr/PJFZ01.1.fsa_nt	PJFZ01000011.1	4656	5789	-	blaEC-13	1-1134/1134	===============	0/0	100	99.91	ncbi	NG_049079.1	class C extended-spectrum beta-lactamase EC-13	CEPHALOSPORIN
	China/clinic/3039mcr/PJFZ01.1.fsa_nt	PJFZ01000030.1	45403	47028	-	mcr-1.1	1-1626/1626	===============	0/0	100	100	ncbi	NG_050417.1	phosphoethanolamine--lipid A transferase MCR-1.1	COLISTIN
	China/clinic/3039mcr/PJFZ01.1.fsa_nt	PJFZ01000059.1	4451	5665	+	floR	1-1215/1215	===============	0/0	100	100	ncbi	NG_047878.1	chloramphenicol/florfenicol efflux MFS transporter FloR	CHLORAMPHENICOL;FLORFENICOL
	China/clinic/3039mcr/PJFZ01.1.fsa_nt	PJFZ01000059.1	6265	7464	-	tet(A)	1-1200/1200	===============	0/0	100	100	ncbi	NG_048153.1	tetracycline efflux MFS transporter Tet(A)	TETRACYCLINE
	China/clinic/3039mcr/PJFZ01.1.fsa_nt	PJFZ01000059.1	8800	9636	-	aph(6)-Id	1-837/837	===============	0/0	100	100	ncbi	NG_047464.1	aminoglycoside O-phosphotransferase APH(6)-Id	STREPTOMYCIN
	China/clinic/3039mcr/PJFZ01.1.fsa_nt	PJFZ01000059.1	9636	10463	-	aph(3'')-Ib	1-828/828	===============	0/0	100	100	ncbi	NG_056002.2	aminoglycoside O-phosphotransferase APH(3'')-Ib	STREPTOMYCIN
	China/clinic/3039mcr/PJFZ01.1.fsa_nt	PJFZ01000059.1	10500	11315	-	sul2	1-816/816	===============	0/0	100	100	ncbi	NG_051852.1	sulfonamide-resistant dihydropteroate synthase Sul2	SULFONAMIDE
	China/clinic/3039mcr/PJFZ01.1.fsa_nt	PJFZ01000059.1	11477	12337	-	blaTEM-150	1-861/861	===============	0/0	100	99.88	ncbi	NG_050194.1	class A beta-lactamase TEM-150	BETA-LACTAM
	China/clinic/3039mcr/PJFZ01.1.fsa_nt	PJFZ01000077.1	663	3815	-	oqxB	1-3153/3153	===============	0/0	100	99.97	ncbi	NG_048025.1	multidrug efflux RND transporter permease subunit OqxB	PHENICOL;QUINOLONE
	China/clinic/3039mcr/PJFZ01.1.fsa_nt	PJFZ01000077.1	3839	5014	-	oqxA2	1-1176/1176	===============	0/0	100	99.92	ncbi	NG_050420.1	multidrug efflux RND transporter periplasmic adaptor subunit OqxA2	PHENICOL;QUINOLONE
	China/clinic/3039mcr/PJFZ01.1.fsa_nt	PJFZ01000090.1	2881	3537	+	qnrS1	1-657/657	===============	0/0	100	100	ncbi	NG_050543.1	quinolone resistance pentapeptide repeat protein QnrS1	QUINOLONE
	China/clinic/3039mcr/PJFZ01.1.fsa_nt	PJFZ01000112.1	1073	1464	-	bleO	14-405/405	===============	0/0	96.79	100	ncbi	NG_047557.1	bleomycin binding protein	BLEOMYCIN
	China/clinic/3081mcr/PJFY01.1.fsa_nt	PJFY01000002.1	137223	138356	+	blaEC	1-1134/1134	===============	0/0	100	100	ncbi	NG_047494.1	BlaEC family class C beta-lactamase	BETA-LACTAM
	China/clinic/3081mcr/PJFY01.1.fsa_nt	PJFY01000013.1	30482	32107	+	mcr-1.1	1-1626/1626	===============	0/0	100	100	ncbi	NG_050417.1	phosphoethanolamine--lipid A transferase MCR-1.1	COLISTIN
	China/clinic/3081mcr/PJFY01.1.fsa_nt	PJFY01000060.1	3267	4481	+	floR	1-1215/1215	===============	0/0	100	99.92	ncbi	NG_047878.1	chloramphenicol/florfenicol efflux MFS transporter FloR	CHLORAMPHENICOL;FLORFENICOL
	China/clinic/3081mcr/PJFY01.1.fsa_nt	PJFY01000060.1	6984	7799	-	sul2	1-816/816	===============	0/0	100	100	ncbi	NG_051852.1	sulfonamide-resistant dihydropteroate synthase Sul2	SULFONAMIDE
	China/clinic/3081mcr/PJFY01.1.fsa_nt	PJFY01000060.1	12646	13671	-	aph(4)-Ia	1-1026/1026	===============	0/0	100	100	ncbi	NG_047456.1	aminoglycoside O-phosphotransferase APH(4)-Ia	HYGROMYCIN
	China/clinic/3081mcr/PJFY01.1.fsa_nt	PJFY01000060.1	13900	14676	-	aac(3)-IVa	1-777/777	===============	0/0	100	99.87	ncbi	NG_047253.1	aminoglycoside N-acetyltransferase AAC(3)-IVa	GENTAMICIN
	China/clinic/3081mcr/PJFY01.1.fsa_nt	PJFY01000073.1	2752	3951	+	tet(A)	1-1200/1200	===============	0/0	100	100	ncbi	NG_048154.1	tetracycline efflux MFS transporter Tet(A)	TETRACYCLINE
	China/clinic/3081mcr/PJFY01.1.fsa_nt	PJFY01000075.1	334	1509	+	oqxA2	1-1176/1176	===============	0/0	100	100	ncbi	NG_050420.1	multidrug efflux RND transporter periplasmic adaptor subunit OqxA2	PHENICOL;QUINOLONE
	China/clinic/3081mcr/PJFY01.1.fsa_nt	PJFY01000075.1	1533	4685	+	oqxB2	1-3153/3153	===============	0/0	100	100	ncbi	NG_050438.1	multidrug efflux RND transporter permease subunit OqxB2	PHENICOL;QUINOLONE
	China/clinic/3081mcr/PJFY01.1.fsa_nt	PJFY01000079.1	1829	2620	-	sul3	1-792/792	===============	0/0	100	100	ncbi	NG_048120.1	sulfonamide-resistant dihydropteroate synthase Sul3	SULFONAMIDE
	China/clinic/3081mcr/PJFY01.1.fsa_nt	PJFY01000080.1	308	1567	-	cmlA1	1-1260/1260	===============	0/0	100	99.92	ncbi	NG_047648.1	chloramphenicol efflux MFS transporter CmlA1	CHLORAMPHENICOL
	China/clinic/3081mcr/PJFY01.1.fsa_nt	PJFY01000080.1	1829	2620	-	aadA2	1-792/792	===============	0/0	100	100	ncbi	NG_051846.1	ANT(3'')-Ia family aminoglycoside nucleotidyltransferase AadA2	STREPTOMYCIN
	China/clinic/3081mcr/PJFY01.1.fsa_nt	PJFY01000087.1	120	995	+	blaCTX-M-14	1-876/876	===============	0/0	100	100	ncbi	NG_048929.1	class A extended-spectrum beta-lactamase CTX-M-14	CEPHALOSPORIN
	China/clinic/3081mcr/PJFY01.1.fsa_nt	PJFY01000087.1	1607	2023	+	fosA3	1-417/417	===============	0/0	100	100	ncbi	NG_050407.1	fosfomycin resistance glutathione transferase FosA3	FOSFOMYCIN
	China/clinic/3081mcr/PJFY01.1.fsa_nt	PJFY01000110.1	1091	1482	-	bleO	14-405/405	===============	0/0	96.79	100	ncbi	NG_047557.1	bleomycin binding protein	BLEOMYCIN
	China/clinic/3081mcr/PJFY01.1.fsa_nt	PJFY01000112.1	301	960	+	catA1	1-660/660	===============	0/0	100	99.85	ncbi	NG_047582.1	type A-1 chloramphenicol O-acetyltransferase	CHLORAMPHENICOL
	China/clinic/3081mcr/PJFY01.1.fsa_nt	PJFY01000119.1	306	1145	-	sul1	1-840/840	===============	0/0	100	100	ncbi	NG_048082.1	sulfonamide-resistant dihydropteroate synthase Sul1	SULFONAMIDE
	China/clinic/3081mcr/PJFY01.1.fsa_nt	PJFY01000124.1	234	1049	-	aph(3')-Ia	1-816/816	===============	0/0	100	100	ncbi	NG_047430.1	aminoglycoside O-phosphotransferase APH(3')-Ia	KANAMYCIN
	China/clinic/3083mcr/PJFX01.1.fsa_nt	PJFX01000001.1	161933	163066	-	blaEC-18	1-1134/1134	===============	0/0	100	98.15	ncbi	NG_049083.1	class C extended-spectrum beta-lactamase EC-18	CEPHALOSPORIN
	China/clinic/3083mcr/PJFX01.1.fsa_nt	PJFX01000029.1	23163	24788	+	mcr-1.1	1-1626/1626	===============	0/0	100	99.94	ncbi	NG_050417.1	phosphoethanolamine--lipid A transferase MCR-1.1	COLISTIN
	China/clinic/3095mcr/PJFW01.1.fsa_nt	PJFW01000009.1	32815	33948	+	blaEC-15	1-1134/1134	===============	0/0	100	98.5	ncbi	NG_049081.1	class C extended-spectrum beta-lactamase EC-15	CEPHALOSPORIN
	China/clinic/3095mcr/PJFW01.1.fsa_nt	PJFW01000043.1	24636	26261	-	mcr-1.1	1-1626/1626	===============	0/0	100	100	ncbi	NG_050417.1	phosphoethanolamine--lipid A transferase MCR-1.1	COLISTIN
	China/clinic/3095mcr/PJFW01.1.fsa_nt	PJFW01000046.1	5088	6302	+	floR	1-1215/1215	===============	0/0	100	99.83	ncbi	NG_047869.1	chloramphenicol/florfenicol efflux MFS transporter FloR	CHLORAMPHENICOL;FLORFENICOL
	China/clinic/3095mcr/PJFW01.1.fsa_nt	PJFW01000046.1	6902	8101	-	tet(A)	1-1200/1200	===============	0/0	100	99.92	ncbi	NG_048153.1	tetracycline efflux MFS transporter Tet(A)	TETRACYCLINE
	China/clinic/3095mcr/PJFW01.1.fsa_nt	PJFW01000046.1	9437	10273	-	aph(6)-Id	1-837/837	===============	0/0	100	100	ncbi	NG_047464.1	aminoglycoside O-phosphotransferase APH(6)-Id	STREPTOMYCIN
	China/clinic/3095mcr/PJFW01.1.fsa_nt	PJFW01000046.1	10273	11100	-	aph(3'')-Ib	1-828/828	===============	0/0	100	100	ncbi	NG_056002.2	aminoglycoside O-phosphotransferase APH(3'')-Ib	STREPTOMYCIN
	China/clinic/3095mcr/PJFW01.1.fsa_nt	PJFW01000046.1	11137	11952	-	sul2	1-816/816	===============	0/0	100	99.88	ncbi	NG_051852.1	sulfonamide-resistant dihydropteroate synthase Sul2	SULFONAMIDE
	China/clinic/3095mcr/PJFW01.1.fsa_nt	PJFW01000069.1	147	1068	+	mph(A)	1-921/921	========/======	44197	100	99.67	ncbi	NG_047986.1	Mph(A) family macrolide 2'-phosphotransferase	MACROLIDE
	China/clinic/3095mcr/PJFW01.1.fsa_nt	PJFW01000082.1	1826	2563	-	erm(B)	1-738/738	===============	0/0	100	99.86	ncbi	NG_047804.1	23S rRNA (adenine(2058)-N(6))-methyltransferase Erm(B)	MACROLIDE
	China/clinic/3095mcr/PJFW01.1.fsa_nt	PJFW01000083.1	1774	2634	-	aac(3)-IIe	1-861/861	===============	0/0	100	99.77	ncbi	NG_047244.1	aminoglycoside N-acetyltransferase AAC(3)-IIe	GENTAMICIN
	China/clinic/3095mcr/PJFW01.1.fsa_nt	PJFW01000085.1	188	640	-	arr-3	1-453/453	===============	0/0	100	100	ncbi	NG_048581.1	NAD(+)--rifampin ADP-ribosyltransferase Arr-3	RIFAMYCIN
	China/clinic/3095mcr/PJFW01.1.fsa_nt	PJFW01000085.1	725	1357	-	catB3	1-633/633	===============	0/0	100	100	ncbi	NG_047604.1	type B-3 chloramphenicol O-acetyltransferase CatB3	CHLORAMPHENICOL
	China/clinic/3095mcr/PJFW01.1.fsa_nt	PJFW01000085.1	1495	2325	-	blaOXA-1	1-831/831	===============	0/0	100	100	ncbi	NG_049392.1	oxacillin-hydrolyzing class D beta-lactamase OXA-1	CEPHALOSPORIN
	China/clinic/3095mcr/PJFW01.1.fsa_nt	PJFW01000098.1	157	1416	-	cmlA1	1-1260/1260	===============	0/0	100	99.92	ncbi	NG_047647.1	chloramphenicol efflux MFS transporter CmlA1	CHLORAMPHENICOL
	China/clinic/3095mcr/PJFW01.1.fsa_nt	PJFW01000099.1	131	1006	-	blaCTX-M-14	1-876/876	===============	0/0	100	100	ncbi	NG_048929.1	class A extended-spectrum beta-lactamase CTX-M-14	CEPHALOSPORIN
	China/clinic/3095mcr/PJFW01.1.fsa_nt	PJFW01000102.1	1	708	+	sul1	133-840/840	..=============	0/0	84.29	100	ncbi	NG_048102.1	sulfonamide-resistant dihydropteroate synthase Sul1	SULFONAMIDE
	China/clinic/3095mcr/PJFW01.1.fsa_nt	PJFW01000121.1	409	882	-	dfrA17	1-474/474	===============	0/0	100	99.79	ncbi	NG_047710.1	trimethoprim-resistant dihydrofolate reductase DfrA17	TRIMETHOPRIM
	China/clinic/3150mcr/PJFU01.1.fsa_nt	PJFU01000004.1	115980	117113	-	blaEC	1-1134/1134	===============	0/0	100	99.91	ncbi	NG_047496.1	BlaEC family class C beta-lactamase	BETA-LACTAM
	China/clinic/3150mcr/PJFU01.1.fsa_nt	PJFU01000035.1	13675	15300	-	mcr-1.1	1-1626/1626	===============	0/0	100	100	ncbi	NG_050417.1	phosphoethanolamine--lipid A transferase MCR-1.1	COLISTIN
	China/clinic/3150mcr/PJFU01.1.fsa_nt	PJFU01000056.1	3168	4382	+	floR	1-1215/1215	===============	0/0	100	99.83	ncbi	NG_047869.1	chloramphenicol/florfenicol efflux MFS transporter FloR	CHLORAMPHENICOL;FLORFENICOL
	China/clinic/3150mcr/PJFU01.1.fsa_nt	PJFU01000083.1	1408	2064	+	qnrS1	1-657/657	===============	0/0	100	100	ncbi	NG_050543.1	quinolone resistance pentapeptide repeat protein QnrS1	QUINOLONE
	China/clinic/3150mcr/PJFU01.1.fsa_nt	PJFU01000084.1	759	1550	+	sul3	1-792/792	===============	0/0	100	100	ncbi	NG_048120.1	sulfonamide-resistant dihydropteroate synthase Sul3	SULFONAMIDE
	China/clinic/3150mcr/PJFU01.1.fsa_nt	PJFU01000084.1	3232	4023	-	aadA1	1-792/792	===============	0/0	100	99.87	ncbi	NG_052266.1	ANT(3'')-Ia family aminoglycoside nucleotidyltransferase AadA1	STREPTOMYCIN
	China/clinic/3150mcr/PJFU01.1.fsa_nt	PJFU01000084.1	4116	5375	-	cmlA1	1-1260/1260	===============	0/0	100	99.92	ncbi	NG_047648.1	chloramphenicol efflux MFS transporter CmlA1	CHLORAMPHENICOL
	China/clinic/3150mcr/PJFU01.1.fsa_nt	PJFU01000086.1	714	3866	-	oqxB	1-3153/3153	===============	0/0	100	99.97	ncbi	NG_048025.1	multidrug efflux RND transporter permease subunit OqxB	PHENICOL;QUINOLONE
	China/clinic/3150mcr/PJFU01.1.fsa_nt	PJFU01000086.1	3890	5065	-	oqxA	1-1176/1176	===============	0/0	100	99.92	ncbi	NG_048024.1	multidrug efflux RND transporter periplasmic adaptor subunit OqxA	PHENICOL;QUINOLONE
	China/clinic/3150mcr/PJFU01.1.fsa_nt	PJFU01000090.1	1005	1865	+	aac(3)-IId	1-861/861	===============	0/0	100	100	ncbi	NG_047251.1	aminoglycoside N-acetyltransferase AAC(3)-IId	GENTAMICIN
	China/clinic/3150mcr/PJFU01.1.fsa_nt	PJFU01000098.1	1132	2331	+	tet(A)	1-1200/1200	===============	0/0	100	99.92	ncbi	NG_048154.1	tetracycline efflux MFS transporter Tet(A)	TETRACYCLINE
	China/clinic/3150mcr/PJFU01.1.fsa_nt	PJFU01000130.1	252	643	+	bleO	14-405/405	===============	0/0	96.79	100	ncbi	NG_047557.1	bleomycin binding protein	BLEOMYCIN
	China/clinic/3150mcr/PJFU01.1.fsa_nt	PJFU01000132.1	91	564	+	dfrA17	1-474/474	===============	0/0	100	99.79	ncbi	NG_047710.1	trimethoprim-resistant dihydrofolate reductase DfrA17	TRIMETHOPRIM
	China/clinic/3150mcr/PJFU01.1.fsa_nt	PJFU01000132.1	695	1483	+	aadA5	1-789/789	===============	0/0	100	99.87	ncbi	NG_047357.1	ANT(3'')-Ia family aminoglycoside nucleotidyltransferase AadA5	STREPTOMYCIN
	China/clinic/3150mcr/PJFU01.1.fsa_nt	PJFU01000152.1	78	575	+	dfrA12	1-498/498	===============	0/0	100	100	ncbi	NG_047689.1	trimethoprim-resistant dihydrofolate reductase DfrA12	TRIMETHOPRIM
	China/clinic/3150mcr/PJFU01.1.fsa_nt	PJFU01000155.1	253	1068	-	aph(3')-Ia	1-816/816	===============	0/0	100	100	ncbi	NG_047430.1	aminoglycoside O-phosphotransferase APH(3')-Ia	KANAMYCIN
	China/clinic/3167mcr/PJFT01.1.fsa_nt	PJFT01000006.1	170102	171727	-	mcr-1.1	1-1626/1626	===============	0/0	100	100	ncbi	NG_050417.1	phosphoethanolamine--lipid A transferase MCR-1.1	COLISTIN
	China/clinic/3167mcr/PJFT01.1.fsa_nt	PJFT01000019.1	4657	5790	-	blaEC-13	1-1134/1134	===============	0/0	100	99.91	ncbi	NG_049079.1	class C extended-spectrum beta-lactamase EC-13	CEPHALOSPORIN
	China/clinic/3167mcr/PJFT01.1.fsa_nt	PJFT01000054.1	4326	4982	+	qnrS1	1-657/657	===============	0/0	100	100	ncbi	NG_050543.1	quinolone resistance pentapeptide repeat protein QnrS1	QUINOLONE
	China/clinic/3167mcr/PJFT01.1.fsa_nt	PJFT01000063.1	4123	4983	-	aac(3)-IId	1-861/861	===============	0/0	100	100	ncbi	NG_047251.1	aminoglycoside N-acetyltransferase AAC(3)-IId	GENTAMICIN
	China/clinic/3167mcr/PJFT01.1.fsa_nt	PJFT01000064.1	121	594	+	dfrA17	1-474/474	===============	0/0	100	99.79	ncbi	NG_047710.1	trimethoprim-resistant dihydrofolate reductase DfrA17	TRIMETHOPRIM
	China/clinic/3167mcr/PJFT01.1.fsa_nt	PJFT01000064.1	725	1513	+	aadA5	1-789/789	===============	0/0	100	100	ncbi	NG_047357.1	ANT(3'')-Ia family aminoglycoside nucleotidyltransferase AadA5	STREPTOMYCIN
	China/clinic/3167mcr/PJFT01.1.fsa_nt	PJFT01000064.1	2060	2899	+	sul1	1-840/840	===============	0/0	100	100	ncbi	NG_048082.1	sulfonamide-resistant dihydropteroate synthase Sul1	SULFONAMIDE
	China/clinic/3167mcr/PJFT01.1.fsa_nt	PJFT01000065.1	993	2207	+	floR	1-1215/1215	===============	0/0	100	99.83	ncbi	NG_047869.1	chloramphenicol/florfenicol efflux MFS transporter FloR	CHLORAMPHENICOL;FLORFENICOL
	China/clinic/3167mcr/PJFT01.1.fsa_nt	PJFT01000069.1	2360	3565	+	tet(B)	1-1206/1206	===============	0/0	100	100	ncbi	NG_048163.1	tetracycline efflux MFS transporter Tet(B)	TETRACYCLINE
	China/clinic/3167mcr/PJFT01.1.fsa_nt	PJFT01000076.1	366	1241	+	blaCTX-M-14	1-876/876	===============	0/0	100	100	ncbi	NG_048929.1	class A extended-spectrum beta-lactamase CTX-M-14	CEPHALOSPORIN
	China/clinic/3167mcr/PJFT01.1.fsa_nt	PJFT01000076.1	1853	2269	+	fosA3	1-417/417	===============	0/0	100	100	ncbi	NG_050407.1	fosfomycin resistance glutathione transferase FosA3	FOSFOMYCIN
	China/clinic/3167mcr/PJFT01.1.fsa_nt	PJFT01000078.1	2686	3240	-	aac(6')-Ib-AKT	1-555/555	===============	0/0	100	99.82	ncbi	NG_052358.1	AAC(6')-Ib family aminoglycoside 6'-N-acetyltransferase	AMIKACIN;KANAMYCIN;TOBRAMYCIN
	China/clinic/3167mcr/PJFT01.1.fsa_nt	PJFT01000106.1	124	960	-	aph(6)-Id	1-837/837	===============	0/0	100	100	ncbi	NG_047464.1	aminoglycoside O-phosphotransferase APH(6)-Id	STREPTOMYCIN
	China/clinic/3167mcr/PJFT01.1.fsa_nt	PJFT01000106.1	960	1787	-	aph(3'')-Ib	1-828/828	===============	0/0	100	100	ncbi	NG_056002.2	aminoglycoside O-phosphotransferase APH(3'')-Ib	STREPTOMYCIN
	China/clinic/3167mcr/PJFT01.1.fsa_nt	PJFT01000118.1	393	1268	-	blaCTX-M-55	1-876/876	===============	0/0	100	100	ncbi	NG_049006.1	class A extended-spectrum beta-lactamase CTX-M-55	CEPHALOSPORIN
	China/clinic/3167mcr/PJFT01.1.fsa_nt	PJFT01000130.1	1	791	-	sul2	1-791/816	===============	0/0	96.94	100	ncbi	NG_048118.1	sulfonamide-resistant dihydropteroate synthase Sul2	SULFONAMIDE
	China/clinic/3180mcr/NRUV01.1.fsa_nt	NRUV01000037.1	1387	2592	-	tet(B)	1-1206/1206	===============	0/0	100	100	ncbi	NG_048163.1	tetracycline efflux MFS transporter Tet(B)	TETRACYCLINE
	China/clinic/3180mcr/NRUV01.1.fsa_nt	NRUV01000053.1	15710	16843	-	blaEC-15	1-1134/1134	===============	0/0	100	98.41	ncbi	NG_049081.1	class C extended-spectrum beta-lactamase EC-15	CEPHALOSPORIN
	China/clinic/3180mcr/NRUV01.1.fsa_nt	NRUV01000116.1	44827	46452	-	mcr-1.1	1-1626/1626	===============	0/0	100	100	ncbi	NG_050417.1	phosphoethanolamine--lipid A transferase MCR-1.1	COLISTIN
	China/clinic/3257mcr/NSAJ01.1.fsa_nt	NSAJ01000002.1	392	1129	+	erm(B)	1-738/738	===============	0/0	100	99.86	ncbi	NG_047804.1	23S rRNA (adenine(2058)-N(6))-methyltransferase Erm(B)	MACROLIDE
	China/clinic/3257mcr/NSAJ01.1.fsa_nt	NSAJ01000007.1	939	1412	+	dfrA17	1-474/474	===============	0/0	100	99.79	ncbi	NG_047710.1	trimethoprim-resistant dihydrofolate reductase DfrA17	TRIMETHOPRIM
	China/clinic/3257mcr/NSAJ01.1.fsa_nt	NSAJ01000007.1	1543	2331	+	aadA5	1-789/789	===============	0/0	100	100	ncbi	NG_047357.1	ANT(3'')-Ia family aminoglycoside nucleotidyltransferase AadA5	STREPTOMYCIN
	China/clinic/3257mcr/NSAJ01.1.fsa_nt	NSAJ01000007.1	2878	3717	+	sul1	1-840/840	===============	0/0	100	100	ncbi	NG_048082.1	sulfonamide-resistant dihydropteroate synthase Sul1	SULFONAMIDE
	China/clinic/3257mcr/NSAJ01.1.fsa_nt	NSAJ01000007.1	9012	9933	-	mph(A)	1-921/921	========/======	44197	100	99.67	ncbi	NG_047986.1	Mph(A) family macrolide 2'-phosphotransferase	MACROLIDE
	China/clinic/3257mcr/NSAJ01.1.fsa_nt	NSAJ01000011.1	49280	50413	+	blaEC-18	1-1134/1134	===============	0/0	100	99.21	ncbi	NG_049083.1	class C extended-spectrum beta-lactamase EC-18	CEPHALOSPORIN
	China/clinic/3257mcr/NSAJ01.1.fsa_nt	NSAJ01000019.1	34320	35465	-	blaCMY-42	1-1146/1146	===============	0/0	100	100	ncbi	NG_048837.1	class C extended-spectrum beta-lactamase CMY-42	CEPHALOSPORIN
	China/clinic/3257mcr/NSAJ01.1.fsa_nt	NSAJ01000030.1	5315	6940	-	mcr-1.1	1-1626/1626	===============	0/0	100	100	ncbi	NG_050417.1	phosphoethanolamine--lipid A transferase MCR-1.1	COLISTIN
	China/clinic/3257mcr/NSAJ01.1.fsa_nt	NSAJ01000049.1	2808	3668	-	blaTEM-1	1-861/861	===============	0/0	100	100	ncbi	NG_050145.1	class A broad-spectrum beta-lactamase TEM-1	BETA-LACTAM
	China/clinic/3257mcr/NSAJ01.1.fsa_nt	NSAJ01000053.1	166648	167463	+	sul2	1-816/816	===============	0/0	100	99.88	ncbi	NG_051852.1	sulfonamide-resistant dihydropteroate synthase Sul2	SULFONAMIDE
	China/clinic/3257mcr/NSAJ01.1.fsa_nt	NSAJ01000053.1	167500	168327	+	aph(3'')-Ib	1-828/828	===============	0/0	100	100	ncbi	NG_056002.2	aminoglycoside O-phosphotransferase APH(3'')-Ib	STREPTOMYCIN
	China/clinic/3257mcr/NSAJ01.1.fsa_nt	NSAJ01000053.1	168327	169163	+	aph(6)-Id	1-837/837	===============	0/0	100	100	ncbi	NG_047464.1	aminoglycoside O-phosphotransferase APH(6)-Id	STREPTOMYCIN
	China/clinic/3257mcr/NSAJ01.1.fsa_nt	NSAJ01000053.1	170499	171698	+	tet(A)	1-1200/1200	===============	0/0	100	99.92	ncbi	NG_048153.1	tetracycline efflux MFS transporter Tet(A)	TETRACYCLINE
	China/clinic/3257mcr/NSAJ01.1.fsa_nt	NSAJ01000053.1	172298	173512	-	floR	1-1215/1215	===============	0/0	100	99.83	ncbi	NG_047869.1	chloramphenicol/florfenicol efflux MFS transporter FloR	CHLORAMPHENICOL;FLORFENICOL
	China/clinic/3421mcr/PJHM01.1.fsa_nt	PJHM01000002.1	164625	165758	-	blaEC	1-1134/1134	===============	0/0	100	100	ncbi	NG_047494.1	BlaEC family class C beta-lactamase	BETA-LACTAM
	China/clinic/3421mcr/PJHM01.1.fsa_nt	PJHM01000021.1	15642	17267	+	mcr-1.1	1-1626/1626	===============	0/0	100	100	ncbi	NG_050417.1	phosphoethanolamine--lipid A transferase MCR-1.1	COLISTIN
	China/clinic/3421mcr/PJHM01.1.fsa_nt	PJHM01000039.1	1969	2784	-	aph(3')-Ia	1-816/816	===============	0/0	100	100	ncbi	NG_056047.1	aminoglycoside O-phosphotransferase APH(3')-Ia	KANAMYCIN
	China/clinic/3421mcr/PJHM01.1.fsa_nt	PJHM01000041.1	26475	27674	-	tet(A)	1-1200/1200	===============	0/0	100	99.92	ncbi	NG_048154.1	tetracycline efflux MFS transporter Tet(A)	TETRACYCLINE
	China/clinic/3421mcr/PJHM01.1.fsa_nt	PJHM01000048.1	128	904	+	aac(3)-IVa	1-777/777	===============	0/0	100	99.87	ncbi	NG_047253.1	aminoglycoside N-acetyltransferase AAC(3)-IVa	GENTAMICIN
	China/clinic/3421mcr/PJHM01.1.fsa_nt	PJHM01000048.1	1133	2158	+	aph(4)-Ia	1-1026/1026	===============	0/0	100	100	ncbi	NG_047456.1	aminoglycoside O-phosphotransferase APH(4)-Ia	HYGROMYCIN
	China/clinic/3421mcr/PJHM01.1.fsa_nt	PJHM01000048.1	7005	7820	+	sul2	1-816/816	===============	0/0	100	100	ncbi	NG_051852.1	sulfonamide-resistant dihydropteroate synthase Sul2	SULFONAMIDE
	China/clinic/3421mcr/PJHM01.1.fsa_nt	PJHM01000048.1	10323	11537	-	floR	1-1215/1215	===============	0/0	100	100	ncbi	NG_047877.1	chloramphenicol/florfenicol efflux MFS transporter FloR	CHLORAMPHENICOL;FLORFENICOL
	China/clinic/3421mcr/PJHM01.1.fsa_nt	PJHM01000055.1	1070	1930	+	blaTEM-1	1-861/861	===============	0/0	100	100	ncbi	NG_050145.1	class A broad-spectrum beta-lactamase TEM-1	BETA-LACTAM
	China/clinic/3421mcr/PJHM01.1.fsa_nt	PJHM01000060.1	334	1509	+	oqxA	1-1176/1176	===============	0/0	100	100	ncbi	NG_048024.1	multidrug efflux RND transporter periplasmic adaptor subunit OqxA	PHENICOL;QUINOLONE
	China/clinic/3421mcr/PJHM01.1.fsa_nt	PJHM01000060.1	1533	4685	+	oqxB	1-3153/3153	===============	0/0	100	100	ncbi	NG_048025.1	multidrug efflux RND transporter permease subunit OqxB	PHENICOL;QUINOLONE
	China/clinic/3421mcr/PJHM01.1.fsa_nt	PJHM01000064.1	381	1172	-	aadA1	1-792/792	===============	0/0	100	99.87	ncbi	NG_052230.1	ANT(3'')-Ia family aminoglycoside nucleotidyltransferase AadA1	STREPTOMYCIN
	China/clinic/3421mcr/PJHM01.1.fsa_nt	PJHM01000064.1	1265	1738	-	dfrA1	1-474/474	===============	0/0	100	99.79	ncbi	NG_047677.1	trimethoprim-resistant dihydrofolate reductase DfrA1	TRIMETHOPRIM
	China/clinic/3421mcr/PJHM01.1.fsa_nt	PJHM01000067.1	2302	3177	-	blaCTX-M-65	1-876/876	===============	0/0	100	100	ncbi	NG_049016.1	class A extended-spectrum beta-lactamase CTX-M-65	CEPHALOSPORIN
	China/clinic/3421mcr/PJHM01.1.fsa_nt	PJHM01000075.1	1072	1463	-	bleO	14-405/405	===============	0/0	96.79	100	ncbi	NG_047557.1	bleomycin binding protein	BLEOMYCIN
	China/clinic/3421mcr/PJHM01.1.fsa_nt	PJHM01000079.1	306	1145	-	sul1	1-840/840	===============	0/0	100	100	ncbi	NG_048082.1	sulfonamide-resistant dihydropteroate synthase Sul1	SULFONAMIDE
	China/clinic/3432mcr/PJHL01.1.fsa_nt	PJHL01000007.1	49206	50339	+	blaEC-18	1-1134/1134	===============	0/0	100	99.21	ncbi	NG_049083.1	class C extended-spectrum beta-lactamase EC-18	CEPHALOSPORIN
	China/clinic/3432mcr/PJHL01.1.fsa_nt	PJHL01000036.1	9041	10666	-	mcr-1.1	1-1626/1626	===============	0/0	100	100	ncbi	NG_050417.1	phosphoethanolamine--lipid A transferase MCR-1.1	COLISTIN
	China/clinic/3432mcr/PJHL01.1.fsa_nt	PJHL01000057.1	79	738	+	catA1	1-660/660	===============	0/0	100	99.85	ncbi	NG_047582.1	type A-1 chloramphenicol O-acetyltransferase	CHLORAMPHENICOL
	China/clinic/3432mcr/PJHL01.1.fsa_nt	PJHL01000058.1	3966	4887	-	mph(A)	1-921/921	========/======	44197	100	99.67	ncbi	NG_047986.1	Mph(A) family macrolide 2'-phosphotransferase	MACROLIDE
	China/clinic/3432mcr/PJHL01.1.fsa_nt	PJHL01000070.1	2632	3492	-	aac(3)-IId	1-861/861	===============	0/0	100	100	ncbi	NG_047251.1	aminoglycoside N-acetyltransferase AAC(3)-IId	GENTAMICIN
	China/clinic/3432mcr/PJHL01.1.fsa_nt	PJHL01000074.1	1239	2444	-	tet(B)	1-1206/1206	===============	0/0	100	100	ncbi	NG_048163.1	tetracycline efflux MFS transporter Tet(B)	TETRACYCLINE
	China/clinic/3432mcr/PJHL01.1.fsa_nt	PJHL01000082.1	1407	2246	-	sul1	1-840/840	===============	0/0	100	100	ncbi	NG_048082.1	sulfonamide-resistant dihydropteroate synthase Sul1	SULFONAMIDE
	China/clinic/3432mcr/PJHL01.1.fsa_nt	PJHL01000083.1	1836	2252	-	fosA3	1-417/417	===============	0/0	100	100	ncbi	NG_050407.1	fosfomycin resistance glutathione transferase FosA3	FOSFOMYCIN
	China/clinic/3432mcr/PJHL01.1.fsa_nt	PJHL01000085.1	370	1107	+	erm(B)	1-738/738	===============	0/0	100	99.86	ncbi	NG_047804.1	23S rRNA (adenine(2058)-N(6))-methyltransferase Erm(B)	MACROLIDE
	China/clinic/3432mcr/PJHL01.1.fsa_nt	PJHL01000091.1	427	1302	+	blaCTX-M-55	1-876/876	===============	0/0	100	100	ncbi	NG_049006.1	class A extended-spectrum beta-lactamase CTX-M-55	CEPHALOSPORIN
	China/clinic/3432mcr/PJHL01.1.fsa_nt	PJHL01000098.1	84	581	+	dfrA12	1-498/498	===============	0/0	100	100	ncbi	NG_047689.1	trimethoprim-resistant dihydrofolate reductase DfrA12	TRIMETHOPRIM
	China/clinic/3432mcr/PJHL01.1.fsa_nt	PJHL01000098.1	989	1780	+	aadA2	1-792/792	===============	0/0	100	100	ncbi	NG_047343.1	ANT(3'')-Ia family aminoglycoside nucleotidyltransferase AadA2	STREPTOMYCIN
	China/clinic/3432mcr/PJHL01.1.fsa_nt	PJHL01000105.1	334	1708	+	qepA4	1-1375/1536	==============.	0/0	89.52	100	ncbi	NG_062240.1	fluoroquinolone efflux MFS transporter QepA4	QUINOLONE
	China/clinic/3432mcr/PJHL01.1.fsa_nt	PJHL01000107.1	97	570	+	dfrA17	1-474/474	===============	0/0	100	99.79	ncbi	NG_047710.1	trimethoprim-resistant dihydrofolate reductase DfrA17	TRIMETHOPRIM
	China/clinic/3432mcr/PJHL01.1.fsa_nt	PJHL01000107.1	701	1489	+	aadA5	1-789/789	===============	0/0	100	100	ncbi	NG_047357.1	ANT(3'')-Ia family aminoglycoside nucleotidyltransferase AadA5	STREPTOMYCIN
	China/clinic/3468mcr/PJHK01.1.fsa_nt	PJHK01000002.1	252810	253943	+	blaEC-19	1-1134/1134	===============	0/0	100	99.91	ncbi	NG_049084.1	class C extended-spectrum beta-lactamase EC-19	CEPHALOSPORIN
	China/clinic/3468mcr/PJHK01.1.fsa_nt	PJHK01000050.1	792	2417	-	mcr-1.1	1-1626/1626	===============	0/0	100	100	ncbi	NG_050417.1	phosphoethanolamine--lipid A transferase MCR-1.1	COLISTIN
	China/clinic/3468mcr/PJHK01.1.fsa_nt	PJHK01000057.1	371	1186	+	aph(3')-Ia	1-816/816	===============	0/0	100	100	ncbi	NG_056047.1	aminoglycoside O-phosphotransferase APH(3')-Ia	KANAMYCIN
	China/clinic/3468mcr/PJHK01.1.fsa_nt	PJHK01000057.1	5044	6069	-	aph(4)-Ia	1-1026/1026	===============	0/0	100	100	ncbi	NG_047456.1	aminoglycoside O-phosphotransferase APH(4)-Ia	HYGROMYCIN
	China/clinic/3468mcr/PJHK01.1.fsa_nt	PJHK01000057.1	6298	7074	-	aac(3)-IVa	1-777/777	===============	0/0	100	100	ncbi	NG_047253.1	aminoglycoside N-acetyltransferase AAC(3)-IVa	GENTAMICIN
	China/clinic/3468mcr/PJHK01.1.fsa_nt	PJHK01000060.1	1092	1748	+	qnrS1	1-657/657	===============	0/0	100	100	ncbi	NG_050543.1	quinolone resistance pentapeptide repeat protein QnrS1	QUINOLONE
	China/clinic/3468mcr/PJHK01.1.fsa_nt	PJHK01000063.1	3254	4129	-	blaCTX-M-65	1-876/876	===============	0/0	100	100	ncbi	NG_049016.1	class A extended-spectrum beta-lactamase CTX-M-65	CEPHALOSPORIN
	China/clinic/3468mcr/PJHK01.1.fsa_nt	PJHK01000067.1	3277	4491	+	floR	1-1215/1215	===============	0/0	100	100	ncbi	NG_047878.1	chloramphenicol/florfenicol efflux MFS transporter FloR	CHLORAMPHENICOL;FLORFENICOL
	China/clinic/3468mcr/PJHK01.1.fsa_nt	PJHK01000073.1	1802	2593	-	sul3	1-792/792	===============	0/0	100	100	ncbi	NG_048120.1	sulfonamide-resistant dihydropteroate synthase Sul3	SULFONAMIDE
	China/clinic/3468mcr/PJHK01.1.fsa_nt	PJHK01000085.1	1710	2501	+	aadA2	1-792/792	===============	0/0	100	100	ncbi	NG_051846.1	ANT(3'')-Ia family aminoglycoside nucleotidyltransferase AadA2	STREPTOMYCIN
	China/clinic/3468mcr/PJHK01.1.fsa_nt	PJHK01000092.1	43	879	-	aph(6)-Id	1-837/837	===============	0/0	100	99.88	ncbi	NG_047464.1	aminoglycoside O-phosphotransferase APH(6)-Id	STREPTOMYCIN
	China/clinic/3468mcr/PJHK01.1.fsa_nt	PJHK01000092.1	879	1654	-	aph(3'')-Ib	29-804/804	===============	0/0	96.52	100	ncbi	NG_047413.1	aminoglycoside O-phosphotransferase APH(3'')-Ib	STREPTOMYCIN
	China/clinic/3468mcr/PJHK01.1.fsa_nt	PJHK01000095.1	184	1443	+	cmlA5	1-1260/1260	===============	0/0	100	99.92	ncbi	NG_051436.1	chloramphenicol efflux MFS transporter CmlA5	CHLORAMPHENICOL
	China/clinic/3468mcr/PJHK01.1.fsa_nt	PJHK01000096.1	166	981	-	sul2	1-816/816	===============	0/0	100	100	ncbi	NG_051852.1	sulfonamide-resistant dihydropteroate synthase Sul2	SULFONAMIDE
	China/clinic/3468mcr/PJHK01.1.fsa_nt	PJHK01000103.1	256	1056	+	blaOXA-10	1-801/801	===============	0/0	100	100	ncbi	NG_049393.1	oxacillin-hydrolyzing class D beta-lactamase OXA-10	CEPHALOSPORIN
	China/clinic/3468mcr/PJHK01.1.fsa_nt	PJHK01000106.1	167	988	-	lnu(F)	1-822/822	===============	0/0	100	99.76	ncbi	NG_047927.1	lincosamide nucleotidyltransferase Lnu(F)	LINCOSAMIDE
	China/clinic/34mcr/VOUG01.1.fsa_nt	VOUG01000009.1	25584	26717	-	blaEC	1-1134/1134	===============	0/0	100	100	ncbi	NG_047494.1	BlaEC family class C beta-lactamase	BETA-LACTAM
	China/clinic/34mcr/VOUG01.1.fsa_nt	VOUG01000035.1	38194	39819	-	mcr-1.1	1-1626/1626	===============	0/0	100	100	ncbi	NG_050417.1	phosphoethanolamine--lipid A transferase MCR-1.1	COLISTIN
	China/clinic/34mcr/VOUG01.1.fsa_nt	VOUG01000042.1	26698	27897	-	tet(A)	1-1200/1200	===============	0/0	100	99.92	ncbi	NG_048154.1	tetracycline efflux MFS transporter Tet(A)	TETRACYCLINE
	China/clinic/34mcr/VOUG01.1.fsa_nt	VOUG01000046.1	6175	7389	+	floR	1-1215/1215	===============	0/0	100	100	ncbi	NG_047877.1	chloramphenicol/florfenicol efflux MFS transporter FloR	CHLORAMPHENICOL;FLORFENICOL
	China/clinic/34mcr/VOUG01.1.fsa_nt	VOUG01000046.1	9892	10707	-	sul2	1-816/816	===============	0/0	100	100	ncbi	NG_051852.1	sulfonamide-resistant dihydropteroate synthase Sul2	SULFONAMIDE
	China/clinic/34mcr/VOUG01.1.fsa_nt	VOUG01000046.1	16683	17459	-	aac(3)-IVa	1-777/777	===============	0/0	100	99.87	ncbi	NG_047253.1	aminoglycoside N-acetyltransferase AAC(3)-IVa	GENTAMICIN
	China/clinic/34mcr/VOUG01.1.fsa_nt	VOUG01000059.1	67	988	+	mph(A)	1-921/921	========/======	44197	100	99.67	ncbi	NG_047986.1	Mph(A) family macrolide 2'-phosphotransferase	MACROLIDE
	China/clinic/34mcr/VOUG01.1.fsa_nt	VOUG01000059.1	5183	6022	-	sul1	1-840/840	===============	0/0	100	99.76	ncbi	NG_048082.1	sulfonamide-resistant dihydropteroate synthase Sul1	SULFONAMIDE
	China/clinic/34mcr/VOUG01.1.fsa_nt	VOUG01000059.1	6527	7318	-	aadA1	1-792/792	===============	0/0	100	99.87	ncbi	NG_052230.1	ANT(3'')-Ia family aminoglycoside nucleotidyltransferase AadA1	STREPTOMYCIN
	China/clinic/34mcr/VOUG01.1.fsa_nt	VOUG01000059.1	7411	7884	-	dfrA1	1-474/474	===============	0/0	100	99.79	ncbi	NG_047677.1	trimethoprim-resistant dihydrofolate reductase DfrA1	TRIMETHOPRIM
	China/clinic/34mcr/VOUG01.1.fsa_nt	VOUG01000075.1	137	1012	+	blaCTX-M-14	1-876/876	===============	0/0	100	100	ncbi	NG_048929.1	class A extended-spectrum beta-lactamase CTX-M-14	CEPHALOSPORIN
	China/clinic/34mcr/VOUG01.1.fsa_nt	VOUG01000075.1	1624	2040	+	fosA3	1-417/417	===============	0/0	100	100	ncbi	NG_050407.1	fosfomycin resistance glutathione transferase FosA3	FOSFOMYCIN
	China/clinic/34mcr/VOUG01.1.fsa_nt	VOUG01000076.1	244	1056	+	blaNDM-5	1-813/813	===============	0/0	100	100	ncbi	NG_049337.1	subclass B1 metallo-beta-lactamase NDM-5	CARBAPENEM
	China/clinic/34mcr/VOUG01.1.fsa_nt	VOUG01000076.1	1060	1425	+	ble-MBL	1-366/366	===============	0/0	100	100	ncbi	NG_047559.1	bleomycin binding protein Ble-MBL	BLEOMYCIN
	China/clinic/3503mcr/PJHJ01.1.fsa_nt	PJHJ01000013.1	65813	66946	-	blaEC	1-1134/1134	===============	0/0	100	100	ncbi	NG_047494.1	BlaEC family class C beta-lactamase	BETA-LACTAM
	China/clinic/3503mcr/PJHJ01.1.fsa_nt	PJHJ01000046.1	3780	5405	-	mcr-1.1	1-1626/1626	===============	0/0	100	100	ncbi	NG_050417.1	phosphoethanolamine--lipid A transferase MCR-1.1	COLISTIN
	China/clinic/3503mcr/PJHJ01.1.fsa_nt	PJHJ01000063.1	513	1742	+	mef(B)	1-1230/1230	===============	0/0	100	100	ncbi	NG_047978.1	macrolide efflux MFS transporter Mef(B)	MACROLIDE
	China/clinic/3503mcr/PJHJ01.1.fsa_nt	PJHJ01000063.1	3503	4294	+	sul3	1-792/792	===============	0/0	100	100	ncbi	NG_048120.1	sulfonamide-resistant dihydropteroate synthase Sul3	SULFONAMIDE
	China/clinic/3503mcr/PJHJ01.1.fsa_nt	PJHJ01000063.1	5976	6767	-	aadA1	1-792/792	===============	0/0	100	99.87	ncbi	NG_052266.1	ANT(3'')-Ia family aminoglycoside nucleotidyltransferase AadA1	STREPTOMYCIN
	China/clinic/3503mcr/PJHJ01.1.fsa_nt	PJHJ01000063.1	6860	8119	-	cmlA1	1-1260/1260	===============	0/0	100	99.84	ncbi	NG_047648.1	chloramphenicol efflux MFS transporter CmlA1	CHLORAMPHENICOL
	China/clinic/3503mcr/PJHJ01.1.fsa_nt	PJHJ01000063.1	8381	9172	-	aadA2	1-792/792	===============	0/0	100	99.87	ncbi	NG_047343.1	ANT(3'')-Ia family aminoglycoside nucleotidyltransferase AadA2	STREPTOMYCIN
	China/clinic/3503mcr/PJHJ01.1.fsa_nt	PJHJ01000063.1	9580	10077	-	dfrA12	1-498/498	===============	0/0	100	100	ncbi	NG_047689.1	trimethoprim-resistant dihydrofolate reductase DfrA12	TRIMETHOPRIM
	China/clinic/3503mcr/PJHJ01.1.fsa_nt	PJHJ01000081.1	128	904	+	aac(3)-IVa	1-777/777	===============	0/0	100	99.87	ncbi	NG_047253.1	aminoglycoside N-acetyltransferase AAC(3)-IVa	GENTAMICIN
	China/clinic/3503mcr/PJHJ01.1.fsa_nt	PJHJ01000081.1	1133	2158	+	aph(4)-Ia	1-1026/1026	===============	0/0	100	100	ncbi	NG_047456.1	aminoglycoside O-phosphotransferase APH(4)-Ia	HYGROMYCIN
	China/clinic/3503mcr/PJHJ01.1.fsa_nt	PJHJ01000081.1	7005	7820	+	sul2	1-816/816	===============	0/0	100	100	ncbi	NG_051852.1	sulfonamide-resistant dihydropteroate synthase Sul2	SULFONAMIDE
	China/clinic/3503mcr/PJHJ01.1.fsa_nt	PJHJ01000091.1	333	1508	+	oqxA2	1-1176/1176	===============	0/0	100	99.92	ncbi	NG_050420.1	multidrug efflux RND transporter periplasmic adaptor subunit OqxA2	PHENICOL;QUINOLONE
	China/clinic/3503mcr/PJHJ01.1.fsa_nt	PJHJ01000091.1	1532	4684	+	oqxB	1-3153/3153	===============	0/0	100	99.97	ncbi	NG_048025.1	multidrug efflux RND transporter permease subunit OqxB	PHENICOL;QUINOLONE
	China/clinic/3503mcr/PJHJ01.1.fsa_nt	PJHJ01000093.1	3295	4216	-	mph(A)	1-921/921	========/======	44197	100	99.67	ncbi	NG_047986.1	Mph(A) family macrolide 2'-phosphotransferase	MACROLIDE
	China/clinic/3503mcr/PJHJ01.1.fsa_nt	PJHJ01000097.1	1131	2330	+	tet(A)	1-1200/1200	===============	0/0	100	99.92	ncbi	NG_048154.1	tetracycline efflux MFS transporter Tet(A)	TETRACYCLINE
	China/clinic/3503mcr/PJHJ01.1.fsa_nt	PJHJ01000098.1	207	761	+	aac(6')-Ib-D181Y	1-555/555	===============	0/0	100	99.82	ncbi	NG_067946.1	AAC(6')-Ib family aminoglycoside 6'-N-acetyltransferase	AMIKACIN;KANAMYCIN;TOBRAMYCIN
	China/clinic/3503mcr/PJHJ01.1.fsa_nt	PJHJ01000098.1	892	1722	+	blaOXA-1	1-831/831	===============	0/0	100	100	ncbi	NG_049392.1	oxacillin-hydrolyzing class D beta-lactamase OXA-1	CEPHALOSPORIN
	China/clinic/3503mcr/PJHJ01.1.fsa_nt	PJHJ01000098.1	1860	2492	+	catB3	1-633/633	===============	0/0	100	100	ncbi	NG_047604.1	type B-3 chloramphenicol O-acetyltransferase CatB3	CHLORAMPHENICOL
	China/clinic/3503mcr/PJHJ01.1.fsa_nt	PJHJ01000098.1	2577	3029	+	arr-3	1-453/453	===============	0/0	100	100	ncbi	NG_048581.1	NAD(+)--rifampin ADP-ribosyltransferase Arr-3	RIFAMYCIN
	China/clinic/3503mcr/PJHJ01.1.fsa_nt	PJHJ01000101.1	975	2189	+	floR	1-1215/1215	===============	0/0	100	99.83	ncbi	NG_047878.1	chloramphenicol/florfenicol efflux MFS transporter FloR	CHLORAMPHENICOL;FLORFENICOL
	China/clinic/3503mcr/PJHJ01.1.fsa_nt	PJHJ01000102.1	1792	2667	+	blaCTX-M-65	1-876/876	===============	0/0	100	100	ncbi	NG_049016.1	class A extended-spectrum beta-lactamase CTX-M-65	CEPHALOSPORIN
	China/clinic/3503mcr/PJHJ01.1.fsa_nt	PJHJ01000109.1	369	1106	+	erm(B)	1-738/738	===============	0/0	100	99.86	ncbi	NG_047804.1	23S rRNA (adenine(2058)-N(6))-methyltransferase Erm(B)	MACROLIDE
	China/clinic/3503mcr/PJHJ01.1.fsa_nt	PJHJ01000110.1	252	643	+	bleO	14-405/405	===============	0/0	96.79	100	ncbi	NG_047557.1	bleomycin binding protein	BLEOMYCIN
	China/clinic/3503mcr/PJHJ01.1.fsa_nt	PJHJ01000116.1	202	1041	+	sul1	1-840/840	===============	0/0	100	99.88	ncbi	NG_048082.1	sulfonamide-resistant dihydropteroate synthase Sul1	SULFONAMIDE
	China/clinic/3503mcr/PJHJ01.1.fsa_nt	PJHJ01000123.1	165	980	+	aph(3')-Ia	1-816/816	===============	0/0	100	100	ncbi	NG_047430.1	aminoglycoside O-phosphotransferase APH(3')-Ia	KANAMYCIN
	China/clinic/3510mcr/PJHI01.1.fsa_nt	PJHI01000002.1	128014	129147	+	blaEC	1-1134/1134	===============	0/0	100	100	ncbi	NG_047496.1	BlaEC family class C beta-lactamase	BETA-LACTAM
	China/clinic/3510mcr/PJHI01.1.fsa_nt	PJHI01000047.1	3521	5146	+	mcr-1.1	1-1626/1626	===============	0/0	100	100	ncbi	NG_050417.1	phosphoethanolamine--lipid A transferase MCR-1.1	COLISTIN
	China/clinic/3510mcr/PJHI01.1.fsa_nt	PJHI01000060.1	7711	8925	+	floR	1-1215/1215	===============	0/0	100	99.83	ncbi	NG_047862.1	chloramphenicol/florfenicol efflux MFS transporter FloR	CHLORAMPHENICOL;FLORFENICOL
	China/clinic/3510mcr/PJHI01.1.fsa_nt	PJHI01000060.1	11428	12243	-	sul2	1-816/816	===============	0/0	100	100	ncbi	NG_051852.1	sulfonamide-resistant dihydropteroate synthase Sul2	SULFONAMIDE
	China/clinic/3510mcr/PJHI01.1.fsa_nt	PJHI01000075.1	923	2842	+	tet(M)	1-1920/1920	===============	0/0	100	97.66	ncbi	NG_048237.1	tetracycline resistance ribosomal protection protein Tet(M)	TETRACYCLINE
	China/clinic/3510mcr/PJHI01.1.fsa_nt	PJHI01000075.1	4770	5561	-	aadA1	1-792/792	===============	0/0	100	99.87	ncbi	NG_052266.1	ANT(3'')-Ia family aminoglycoside nucleotidyltransferase AadA1	STREPTOMYCIN
	China/clinic/3510mcr/PJHI01.1.fsa_nt	PJHI01000075.1	5654	6913	-	cmlA1	1-1260/1260	===============	0/0	100	99.92	ncbi	NG_047648.1	chloramphenicol efflux MFS transporter CmlA1	CHLORAMPHENICOL
	China/clinic/3510mcr/PJHI01.1.fsa_nt	PJHI01000077.1	3106	4305	+	tet(A)	1-1200/1200	===============	0/0	100	99.92	ncbi	NG_048154.1	tetracycline efflux MFS transporter Tet(A)	TETRACYCLINE
	China/clinic/3510mcr/PJHI01.1.fsa_nt	PJHI01000082.1	3488	4225	-	erm(B)	1-738/738	===============	0/0	100	99.86	ncbi	NG_047804.1	23S rRNA (adenine(2058)-N(6))-methyltransferase Erm(B)	MACROLIDE
	China/clinic/3510mcr/PJHI01.1.fsa_nt	PJHI01000086.1	147	1068	+	mph(A)	1-921/921	========/======	44197	100	99.67	ncbi	NG_047986.1	Mph(A) family macrolide 2'-phosphotransferase	MACROLIDE
	China/clinic/3510mcr/PJHI01.1.fsa_nt	PJHI01000100.1	1106	1966	-	aac(3)-IId	1-861/861	===============	0/0	100	100	ncbi	NG_047251.1	aminoglycoside N-acetyltransferase AAC(3)-IId	GENTAMICIN
	China/clinic/3510mcr/PJHI01.1.fsa_nt	PJHI01000107.1	617	1492	+	blaCTX-M-14	1-876/876	===============	0/0	100	100	ncbi	NG_048929.1	class A extended-spectrum beta-lactamase CTX-M-14	CEPHALOSPORIN
	China/clinic/3510mcr/PJHI01.1.fsa_nt	PJHI01000123.1	82	579	+	dfrA12	1-498/498	===============	0/0	100	100	ncbi	NG_047689.1	trimethoprim-resistant dihydrofolate reductase DfrA12	TRIMETHOPRIM
	China/clinic/3510mcr/PJHI01.1.fsa_nt	PJHI01000128.1	205	1020	-	aph(3')-Ia	1-816/816	===============	0/0	100	100	ncbi	NG_047430.1	aminoglycoside O-phosphotransferase APH(3')-Ia	KANAMYCIN
	China/clinic/3510mcr/PJHI01.1.fsa_nt	PJHI01000130.1	167	988	-	lnu(F)	1-822/822	===============	0/0	100	99.88	ncbi	NG_047927.1	lincosamide nucleotidyltransferase Lnu(F)	LINCOSAMIDE
	China/clinic/362-1mcr/VOUD01.1.fsa_nt	VOUD01000007.1	160672	161805	-	blaEC-18	1-1134/1134	===============	0/0	100	98.15	ncbi	NG_049083.1	class C extended-spectrum beta-lactamase EC-18	CEPHALOSPORIN
	China/clinic/362-1mcr/VOUD01.1.fsa_nt	VOUD01000023.1	106	921	-	sul2	1-816/816	===============	0/0	100	99.88	ncbi	NG_051852.1	sulfonamide-resistant dihydropteroate synthase Sul2	SULFONAMIDE
	China/clinic/362-1mcr/VOUD01.1.fsa_nt	VOUD01000034.1	29930	31555	-	mcr-1.1	1-1626/1626	===============	0/0	100	100	ncbi	NG_050417.1	phosphoethanolamine--lipid A transferase MCR-1.1	COLISTIN
	China/clinic/362-1mcr/VOUD01.1.fsa_nt	VOUD01000049.1	309	1121	+	blaNDM-4	1-813/813	===============	0/0	100	100	ncbi	NG_049336.1	subclass B1 metallo-beta-lactamase NDM-4	CARBAPENEM
	China/clinic/362-1mcr/VOUD01.1.fsa_nt	VOUD01000049.1	1125	1490	+	ble-MBL	1-366/366	===============	0/0	100	100	ncbi	NG_047559.1	bleomycin binding protein Ble-MBL	BLEOMYCIN
	China/clinic/362-1mcr/VOUD01.1.fsa_nt	VOUD01000049.1	5896	6735	-	sul1	1-840/840	===============	0/0	100	100	ncbi	NG_048082.1	sulfonamide-resistant dihydropteroate synthase Sul1	SULFONAMIDE
	China/clinic/362-1mcr/VOUD01.1.fsa_nt	VOUD01000049.1	7240	8031	-	aadA2	1-792/792	===============	0/0	100	99.87	ncbi	NG_047343.1	ANT(3'')-Ia family aminoglycoside nucleotidyltransferase AadA2	STREPTOMYCIN
	China/clinic/362-1mcr/VOUD01.1.fsa_nt	VOUD01000052.1	705	1919	-	floR	1-1215/1215	===============	0/0	100	99.92	ncbi	NG_047869.1	chloramphenicol/florfenicol efflux MFS transporter FloR	CHLORAMPHENICOL;FLORFENICOL
	China/clinic/362-1mcr/VOUD01.1.fsa_nt	VOUD01000054.1	128	904	+	aac(3)-IVa	1-777/777	===============	0/0	100	100	ncbi	NG_047253.1	aminoglycoside N-acetyltransferase AAC(3)-IVa	GENTAMICIN
	China/clinic/362-1mcr/VOUD01.1.fsa_nt	VOUD01000054.1	1133	2158	+	aph(4)-Ia	1-1026/1026	===============	0/0	100	100	ncbi	NG_047456.1	aminoglycoside O-phosphotransferase APH(4)-Ia	HYGROMYCIN
	China/clinic/362-1mcr/VOUD01.1.fsa_nt	VOUD01000054.1	6016	6831	-	aph(3')-Ia	1-816/816	===============	0/0	100	100	ncbi	NG_056047.1	aminoglycoside O-phosphotransferase APH(3')-Ia	KANAMYCIN
	China/clinic/362-1mcr/VOUD01.1.fsa_nt	VOUD01000055.1	1092	1748	+	qnrS1	1-657/657	===============	0/0	100	100	ncbi	NG_050543.1	quinolone resistance pentapeptide repeat protein QnrS1	QUINOLONE
	China/clinic/362-1mcr/VOUD01.1.fsa_nt	VOUD01000062.1	1701	2492	-	sul3	1-792/792	===============	0/0	100	100	ncbi	NG_048120.1	sulfonamide-resistant dihydropteroate synthase Sul3	SULFONAMIDE
	China/clinic/362-1mcr/VOUD01.1.fsa_nt	VOUD01000069.1	111	563	+	arr-2	1-453/453	===============	0/0	100	100	ncbi	NG_048580.1	NAD(+)--rifampin ADP-ribosyltransferase Arr-2	RIFAMYCIN
	China/clinic/362-1mcr/VOUD01.1.fsa_nt	VOUD01000069.1	884	2143	+	cmlA5	1-1260/1260	===============	0/0	100	100	ncbi	NG_051436.1	chloramphenicol efflux MFS transporter CmlA5	CHLORAMPHENICOL
	China/clinic/362-1mcr/VOUD01.1.fsa_nt	VOUD01000069.1	2408	3208	+	blaOXA-10	1-801/801	===============	0/0	100	100	ncbi	NG_049393.1	oxacillin-hydrolyzing class D beta-lactamase OXA-10	CEPHALOSPORIN
	China/clinic/362-1mcr/VOUD01.1.fsa_nt	VOUD01000078.1	43	879	-	aph(6)-Id	1-837/837	===============	0/0	100	99.88	ncbi	NG_047464.1	aminoglycoside O-phosphotransferase APH(6)-Id	STREPTOMYCIN
	China/clinic/362-1mcr/VOUD01.1.fsa_nt	VOUD01000078.1	879	1706	-	aph(3'')-Ib	1-828/828	===============	0/0	100	99.88	ncbi	NG_056002.2	aminoglycoside O-phosphotransferase APH(3'')-Ib	STREPTOMYCIN
	China/clinic/362-1mcr/VOUD01.1.fsa_nt	VOUD01000097.1	84	581	+	dfrA12	1-498/498	===============	0/0	100	100	ncbi	NG_047689.1	trimethoprim-resistant dihydrofolate reductase DfrA12	TRIMETHOPRIM
	China/clinic/362-1mcr/VOUD01.1.fsa_nt	VOUD01000112.1	1	781	+	aadA1	12-792/792	===============	0/0	98.61	100	ncbi	NG_047325.1	ANT(3'')-Ia family aminoglycoside nucleotidyltransferase AadA1	STREPTOMYCIN
	China/clinic/362-1mcr/VOUD01.1.fsa_nt	VOUD01000113.1	94	567	+	dfrA14	1-474/474	===============	0/0	100	100	ncbi	NG_056035.1	trimethoprim-resistant dihydrofolate reductase DfrA14	TRIMETHOPRIM
	China/clinic/363mcr/VOUI01.1.fsa_nt	VOUI01000006.1	49759	50892	+	blaEC-18	1-1134/1134	===============	0/0	100	98.15	ncbi	NG_049083.1	class C extended-spectrum beta-lactamase EC-18	CEPHALOSPORIN
	China/clinic/363mcr/VOUI01.1.fsa_nt	VOUI01000023.1	66022	66837	+	sul2	1-816/816	===============	0/0	100	99.88	ncbi	NG_051852.1	sulfonamide-resistant dihydropteroate synthase Sul2	SULFONAMIDE
	China/clinic/363mcr/VOUI01.1.fsa_nt	VOUI01000034.1	29930	31555	-	mcr-1.1	1-1626/1626	===============	0/0	100	100	ncbi	NG_050417.1	phosphoethanolamine--lipid A transferase MCR-1.1	COLISTIN
	China/clinic/363mcr/VOUI01.1.fsa_nt	VOUI01000053.1	7518	8732	+	floR	1-1215/1215	===============	0/0	100	99.83	ncbi	NG_047869.1	chloramphenicol/florfenicol efflux MFS transporter FloR	CHLORAMPHENICOL;FLORFENICOL
	China/clinic/363mcr/VOUI01.1.fsa_nt	VOUI01000055.1	309	1121	+	blaNDM-4	1-813/813	===============	0/0	100	100	ncbi	NG_049336.1	subclass B1 metallo-beta-lactamase NDM-4	CARBAPENEM
	China/clinic/363mcr/VOUI01.1.fsa_nt	VOUI01000055.1	1125	1490	+	ble-MBL	1-366/366	===============	0/0	100	100	ncbi	NG_047559.1	bleomycin binding protein Ble-MBL	BLEOMYCIN
	China/clinic/363mcr/VOUI01.1.fsa_nt	VOUI01000055.1	5896	6735	-	sul1	1-840/840	===============	0/0	100	100	ncbi	NG_048082.1	sulfonamide-resistant dihydropteroate synthase Sul1	SULFONAMIDE
	China/clinic/363mcr/VOUI01.1.fsa_nt	VOUI01000056.1	371	1186	+	aph(3')-Ia	1-816/816	===============	0/0	100	100	ncbi	NG_056047.1	aminoglycoside O-phosphotransferase APH(3')-Ia	KANAMYCIN
	China/clinic/363mcr/VOUI01.1.fsa_nt	VOUI01000056.1	5044	6069	-	aph(4)-Ia	1-1026/1026	===============	0/0	100	100	ncbi	NG_047456.1	aminoglycoside O-phosphotransferase APH(4)-Ia	HYGROMYCIN
	China/clinic/363mcr/VOUI01.1.fsa_nt	VOUI01000056.1	6298	7074	-	aac(3)-IVa	1-777/777	===============	0/0	100	100	ncbi	NG_047253.1	aminoglycoside N-acetyltransferase AAC(3)-IVa	GENTAMICIN
	China/clinic/363mcr/VOUI01.1.fsa_nt	VOUI01000057.1	1092	1748	+	qnrS1	1-657/657	===============	0/0	100	100	ncbi	NG_050543.1	quinolone resistance pentapeptide repeat protein QnrS1	QUINOLONE
	China/clinic/363mcr/VOUI01.1.fsa_nt	VOUI01000062.1	2096	2887	+	sul3	1-792/792	===============	0/0	100	100	ncbi	NG_048120.1	sulfonamide-resistant dihydropteroate synthase Sul3	SULFONAMIDE
	China/clinic/363mcr/VOUI01.1.fsa_nt	VOUI01000076.1	9	836	+	aph(3'')-Ib	1-828/828	===============	0/0	100	100	ncbi	NG_056002.2	aminoglycoside O-phosphotransferase APH(3'')-Ib	STREPTOMYCIN
	China/clinic/363mcr/VOUI01.1.fsa_nt	VOUI01000076.1	836	1672	+	aph(6)-Id	1-837/837	===============	0/0	100	100	ncbi	NG_047464.1	aminoglycoside O-phosphotransferase APH(6)-Id	STREPTOMYCIN
	China/clinic/363mcr/VOUI01.1.fsa_nt	VOUI01000079.1	184	1443	+	cmlA5	1-1260/1260	===============	0/0	100	100	ncbi	NG_051436.1	chloramphenicol efflux MFS transporter CmlA5	CHLORAMPHENICOL
	China/clinic/363mcr/VOUI01.1.fsa_nt	VOUI01000093.1	256	1056	+	blaOXA-10	1-801/801	===============	0/0	100	100	ncbi	NG_049393.1	oxacillin-hydrolyzing class D beta-lactamase OXA-10	CEPHALOSPORIN
	China/clinic/363mcr/VOUI01.1.fsa_nt	VOUI01000098.1	83	580	+	dfrA12	1-498/498	===============	0/0	100	100	ncbi	NG_047689.1	trimethoprim-resistant dihydrofolate reductase DfrA12	TRIMETHOPRIM
	China/clinic/363mcr/VOUI01.1.fsa_nt	VOUI01000113.1	58	841	-	aadA2	9-792/792	===============	0/0	98.99	100	ncbi	NG_047343.1	ANT(3'')-Ia family aminoglycoside nucleotidyltransferase AadA2	STREPTOMYCIN
	China/clinic/363mcr/VOUI01.1.fsa_nt	VOUI01000114.1	59	839	-	aadA1	12-792/792	===============	0/0	98.61	99.87	ncbi	NG_052247.1	ANT(3'')-Ia family aminoglycoside nucleotidyltransferase AadA1	STREPTOMYCIN
	China/clinic/363mcr/VOUI01.1.fsa_nt	VOUI01000115.1	259	732	-	dfrA14	1-474/474	===============	0/0	100	100	ncbi	NG_056035.1	trimethoprim-resistant dihydrofolate reductase DfrA14	TRIMETHOPRIM
	China/clinic/363mcr/VOUI01.1.fsa_nt	VOUI01000120.1	112	564	+	arr-2	1-453/453	===============	0/0	100	100	ncbi	NG_048580.1	NAD(+)--rifampin ADP-ribosyltransferase Arr-2	RIFAMYCIN
	China/clinic/3727mcr/PJGE01.1.fsa_nt	PJGE01000010.1	34256	35389	-	blaEC	1-1134/1134	===============	0/0	100	99.91	ncbi	NG_047494.1	BlaEC family class C beta-lactamase	BETA-LACTAM
	China/clinic/3727mcr/PJGE01.1.fsa_nt	PJGE01000035.1	1821	3446	-	mcr-1.1	1-1626/1626	===============	0/0	100	100	ncbi	NG_050417.1	phosphoethanolamine--lipid A transferase MCR-1.1	COLISTIN
	China/clinic/3731mcr/PJGD01.1.fsa_nt	PJGD01000011.1	15238	16371	-	blaEC-18	1-1134/1134	===============	0/0	100	99.21	ncbi	NG_049083.1	class C extended-spectrum beta-lactamase EC-18	CEPHALOSPORIN
	China/clinic/3731mcr/PJGD01.1.fsa_nt	PJGD01000051.1	10391	12016	-	mcr-1.1	1-1626/1626	===============	0/0	100	100	ncbi	NG_050417.1	phosphoethanolamine--lipid A transferase MCR-1.1	COLISTIN
	China/clinic/3759mcr/PJHQ01.1.fsa_nt	PJHQ01000004.1	163681	164814	-	blaEC	1-1134/1134	===============	0/0	100	100	ncbi	NG_047496.1	BlaEC family class C beta-lactamase	BETA-LACTAM
	China/clinic/3759mcr/PJHQ01.1.fsa_nt	PJHQ01000035.1	26395	27594	-	tet(A)	1-1200/1200	===============	0/0	100	99.92	ncbi	NG_048154.1	tetracycline efflux MFS transporter Tet(A)	TETRACYCLINE
	China/clinic/3759mcr/PJHQ01.1.fsa_nt	PJHQ01000049.1	1266	1763	+	dfrA12	1-498/498	===============	0/0	100	100	ncbi	NG_047689.1	trimethoprim-resistant dihydrofolate reductase DfrA12	TRIMETHOPRIM
	China/clinic/3759mcr/PJHQ01.1.fsa_nt	PJHQ01000049.1	2171	2962	+	aadA2	1-792/792	===============	0/0	100	99.87	ncbi	NG_047343.1	ANT(3'')-Ia family aminoglycoside nucleotidyltransferase AadA2	STREPTOMYCIN
	China/clinic/3759mcr/PJHQ01.1.fsa_nt	PJHQ01000049.1	3224	4483	+	cmlA1	1-1260/1260	===============	0/0	100	99.84	ncbi	NG_047648.1	chloramphenicol efflux MFS transporter CmlA1	CHLORAMPHENICOL
	China/clinic/3759mcr/PJHQ01.1.fsa_nt	PJHQ01000049.1	4576	5367	+	aadA1	1-792/792	===============	0/0	100	99.87	ncbi	NG_052266.1	ANT(3'')-Ia family aminoglycoside nucleotidyltransferase AadA1	STREPTOMYCIN
	China/clinic/3759mcr/PJHQ01.1.fsa_nt	PJHQ01000049.1	7049	7840	-	sul3	1-792/792	===============	0/0	100	100	ncbi	NG_048120.1	sulfonamide-resistant dihydropteroate synthase Sul3	SULFONAMIDE
	China/clinic/3759mcr/PJHQ01.1.fsa_nt	PJHQ01000051.1	2121	2777	+	qnrS1	1-657/657	===============	0/0	100	100	ncbi	NG_050543.1	quinolone resistance pentapeptide repeat protein QnrS1	QUINOLONE
	China/clinic/3759mcr/PJHQ01.1.fsa_nt	PJHQ01000053.1	334	1509	+	oqxA	1-1176/1176	===============	0/0	100	100	ncbi	NG_048024.1	multidrug efflux RND transporter periplasmic adaptor subunit OqxA	PHENICOL;QUINOLONE
	China/clinic/3759mcr/PJHQ01.1.fsa_nt	PJHQ01000053.1	1533	4685	+	oqxB	1-3153/3153	===============	0/0	100	100	ncbi	NG_048025.1	multidrug efflux RND transporter permease subunit OqxB	PHENICOL;QUINOLONE
	China/clinic/3759mcr/PJHQ01.1.fsa_nt	PJHQ01000061.1	875	2500	-	mcr-1.1	1-1626/1626	===============	0/0	100	100	ncbi	NG_050417.1	phosphoethanolamine--lipid A transferase MCR-1.1	COLISTIN
	China/clinic/3759mcr/PJHQ01.1.fsa_nt	PJHQ01000085.1	252	643	+	bleO	14-405/405	===============	0/0	96.79	100	ncbi	NG_047557.1	bleomycin binding protein	BLEOMYCIN
	China/clinic/3768mcr/PJHP01.1.fsa_nt	PJHP01000024.1	46747	48372	+	mcr-1.1	1-1626/1626	===============	0/0	100	100	ncbi	NG_050417.1	phosphoethanolamine--lipid A transferase MCR-1.1	COLISTIN
	China/clinic/3768mcr/PJHP01.1.fsa_nt	PJHP01000036.1	5016	5876	+	blaTEM-1	1-861/861	===============	0/0	100	100	ncbi	NG_050145.1	class A broad-spectrum beta-lactamase TEM-1	BETA-LACTAM
	China/clinic/3768mcr/PJHP01.1.fsa_nt	PJHP01000065.1	2098	2889	+	sul3	1-792/792	===============	0/0	100	100	ncbi	NG_048120.1	sulfonamide-resistant dihydropteroate synthase Sul3	SULFONAMIDE
	China/clinic/3768mcr/PJHP01.1.fsa_nt	PJHP01000065.1	4571	5362	-	aadA1	1-792/792	===============	0/0	100	99.87	ncbi	NG_052266.1	ANT(3'')-Ia family aminoglycoside nucleotidyltransferase AadA1	STREPTOMYCIN
	China/clinic/3768mcr/PJHP01.1.fsa_nt	PJHP01000065.1	5455	6714	-	cmlA1	1-1260/1260	===============	0/0	100	99.92	ncbi	NG_047648.1	chloramphenicol efflux MFS transporter CmlA1	CHLORAMPHENICOL
	China/clinic/3768mcr/PJHP01.1.fsa_nt	PJHP01000065.1	6976	7767	-	aadA2	1-792/792	===============	0/0	100	100	ncbi	NG_047343.1	ANT(3'')-Ia family aminoglycoside nucleotidyltransferase AadA2	STREPTOMYCIN
	China/clinic/3768mcr/PJHP01.1.fsa_nt	PJHP01000065.1	8175	8672	-	dfrA12	1-498/498	===============	0/0	100	100	ncbi	NG_047689.1	trimethoprim-resistant dihydrofolate reductase DfrA12	TRIMETHOPRIM
	China/clinic/3768mcr/PJHP01.1.fsa_nt	PJHP01000072.1	3232	3782	+	aac(6')-IIa	5-555/555	===============	0/0	99.28	99.82	ncbi	NG_052142.1	aminoglycoside N-acetyltransferase AAC(6')-IIa	GENTAMICIN;KANAMYCIN;TOBRAMYCIN
	China/clinic/3768mcr/PJHP01.1.fsa_nt	PJHP01000072.1	3866	4765	+	blaVEB-17	1-900/900	===============	0/0	100	100	ncbi	NG_050325.1	class A extended-spectrum beta-lactamase VEB-17	CEPHALOSPORIN
	China/clinic/3768mcr/PJHP01.1.fsa_nt	PJHP01000072.1	4910	5443	+	ant(2'')-Ia	1-534/534	===============	0/0	100	100	ncbi	NG_047387.1	aminoglycoside nucleotidyltransferase ANT(2'')-Ia	GENTAMICIN;KANAMYCIN;TOBRAMYCIN
	China/clinic/3768mcr/PJHP01.1.fsa_nt	PJHP01000076.1	1365	2570	-	tet(B)	1-1206/1206	===============	0/0	100	100	ncbi	NG_048163.1	tetracycline efflux MFS transporter Tet(B)	TETRACYCLINE
	China/clinic/3768mcr/PJHP01.1.fsa_nt	PJHP01000093.1	662	2581	-	tet(M)	1-1920/1920	===============	0/0	100	100	ncbi	NG_048250.1	tetracycline resistance ribosomal protection protein Tet(M)	TETRACYCLINE
	China/clinic/3768mcr/PJHP01.1.fsa_nt	PJHP01000109.1	215	1030	-	aph(3')-Ia	1-816/816	===============	0/0	100	100	ncbi	NG_047430.1	aminoglycoside O-phosphotransferase APH(3')-Ia	KANAMYCIN
	China/clinic/3844mcr/NRTK01.1.fsa_nt	NRTK01000008.1	150	926	+	aac(3)-IVa	1-777/777	===============	0/0	100	99.87	ncbi	NG_047253.1	aminoglycoside N-acetyltransferase AAC(3)-IVa	GENTAMICIN
	China/clinic/3844mcr/NRTK01.1.fsa_nt	NRTK01000008.1	1155	2180	+	aph(4)-Ia	1-1026/1026	===============	0/0	100	100	ncbi	NG_047456.1	aminoglycoside O-phosphotransferase APH(4)-Ia	HYGROMYCIN
	China/clinic/3844mcr/NRTK01.1.fsa_nt	NRTK01000046.1	36753	38378	-	mcr-1.1	1-1626/1626	===============	0/0	100	100	ncbi	NG_050417.1	phosphoethanolamine--lipid A transferase MCR-1.1	COLISTIN
	China/clinic/3844mcr/NRTK01.1.fsa_nt	NRTK01000047.1	33	848	-	sul2	1-816/816	===============	0/0	100	99.88	ncbi	NG_051852.1	sulfonamide-resistant dihydropteroate synthase Sul2	SULFONAMIDE
	China/clinic/3844mcr/NRTK01.1.fsa_nt	NRTK01000093.1	349	1224	+	blaCTX-M-14	1-876/876	===============	0/0	100	100	ncbi	NG_048929.1	class A extended-spectrum beta-lactamase CTX-M-14	CEPHALOSPORIN
	China/clinic/3844mcr/NRTK01.1.fsa_nt	NRTK01000093.1	1836	2252	+	fosA3	1-417/417	===============	0/0	100	100	ncbi	NG_050407.1	fosfomycin resistance glutathione transferase FosA3	FOSFOMYCIN
	China/clinic/3844mcr/NRTK01.1.fsa_nt	NRTK01000109.1	107796	108269	+	dfrA1	1-474/474	===============	0/0	100	100	ncbi	NG_047676.1	trimethoprim-resistant dihydrofolate reductase DfrA1	TRIMETHOPRIM
	China/clinic/3844mcr/NRTK01.1.fsa_nt	NRTK01000109.1	108364	108888	+	sat2_gen	1-525/525	===============	0/0	100	99.81	ncbi	NG_048068.1	streptothricin N-acetyltransferase Sat2	STREPTOTHRICIN
	China/clinic/3844mcr/NRTK01.1.fsa_nt	NRTK01000109.1	108946	109734	+	aadA1	1-789/789	===============	0/0	100	100	ncbi	NG_047327.1	ANT(3'')-Ia family aminoglycoside nucleotidyltransferase AadA1	STREPTOMYCIN
	China/clinic/3844mcr/NRTK01.1.fsa_nt	NRTK01000119.1	104	931	+	aph(3'')-Ib	1-828/828	===============	0/0	100	100	ncbi	NG_056002.2	aminoglycoside O-phosphotransferase APH(3'')-Ib	STREPTOMYCIN
	China/clinic/3844mcr/NRTK01.1.fsa_nt	NRTK01000119.1	931	1767	+	aph(6)-Id	1-837/837	===============	0/0	100	100	ncbi	NG_047464.1	aminoglycoside O-phosphotransferase APH(6)-Id	STREPTOMYCIN
	China/clinic/3844mcr/NRTK01.1.fsa_nt	NRTK01000119.1	3103	4302	+	tet(A)	1-1200/1200	===============	0/0	100	99.92	ncbi	NG_048153.1	tetracycline efflux MFS transporter Tet(A)	TETRACYCLINE
	China/clinic/3844mcr/NRTK01.1.fsa_nt	NRTK01000119.1	4902	6116	-	floR	1-1215/1215	===============	0/0	100	99.83	ncbi	NG_047862.1	chloramphenicol/florfenicol efflux MFS transporter FloR	CHLORAMPHENICOL;FLORFENICOL
	China/clinic/3844mcr/NRTK01.1.fsa_nt	NRTK01000126.1	202346	203479	+	blaEC-19	1-1134/1134	===============	0/0	100	99.91	ncbi	NG_049084.1	class C extended-spectrum beta-lactamase EC-19	CEPHALOSPORIN
	China/clinic/3844mcr/NRTK01.1.fsa_nt	NRTK01000154.1	2748	4667	+	tet(M)	1-1920/1920	===============	0/0	100	100	ncbi	NG_048250.1	tetracycline resistance ribosomal protection protein Tet(M)	TETRACYCLINE
	China/clinic/404mcr/VOUH01.1.fsa_nt	VOUH01000003.1	146532	147665	+	blaEC-13	1-1134/1134	===============	0/0	100	99.91	ncbi	NG_049079.1	class C extended-spectrum beta-lactamase EC-13	CEPHALOSPORIN
	China/clinic/404mcr/VOUH01.1.fsa_nt	VOUH01000017.1	15685	17310	+	mcr-1.1	1-1626/1626	===============	0/0	100	100	ncbi	NG_050417.1	phosphoethanolamine--lipid A transferase MCR-1.1	COLISTIN
	China/clinic/404mcr/VOUH01.1.fsa_nt	VOUH01000040.1	6929	8143	+	floR	1-1215/1215	===============	0/0	100	99.83	ncbi	NG_047869.1	chloramphenicol/florfenicol efflux MFS transporter FloR	CHLORAMPHENICOL;FLORFENICOL
	China/clinic/404mcr/VOUH01.1.fsa_nt	VOUH01000040.1	14741	15766	-	aph(4)-Ia	1-1026/1026	===============	0/0	100	100	ncbi	NG_047456.1	aminoglycoside O-phosphotransferase APH(4)-Ia	HYGROMYCIN
	China/clinic/404mcr/VOUH01.1.fsa_nt	VOUH01000040.1	15995	16771	-	aac(3)-IVa	1-777/777	===============	0/0	100	99.87	ncbi	NG_047253.1	aminoglycoside N-acetyltransferase AAC(3)-IVa	GENTAMICIN
	China/clinic/404mcr/VOUH01.1.fsa_nt	VOUH01000046.1	1890	2681	+	sul3	1-792/792	===============	0/0	100	100	ncbi	NG_048120.1	sulfonamide-resistant dihydropteroate synthase Sul3	SULFONAMIDE
	China/clinic/404mcr/VOUH01.1.fsa_nt	VOUH01000046.1	4363	5154	-	aadA1	1-792/792	===============	0/0	100	99.87	ncbi	NG_052266.1	ANT(3'')-Ia family aminoglycoside nucleotidyltransferase AadA1	STREPTOMYCIN
	China/clinic/404mcr/VOUH01.1.fsa_nt	VOUH01000046.1	5247	6506	-	cmlA1	1-1260/1260	===============	0/0	100	99.92	ncbi	NG_047648.1	chloramphenicol efflux MFS transporter CmlA1	CHLORAMPHENICOL
	China/clinic/404mcr/VOUH01.1.fsa_nt	VOUH01000046.1	6768	7559	-	aadA2	1-792/792	===============	0/0	100	100	ncbi	NG_051846.1	ANT(3'')-Ia family aminoglycoside nucleotidyltransferase AadA2	STREPTOMYCIN
	China/clinic/404mcr/VOUH01.1.fsa_nt	VOUH01000047.1	1896	2261	-	ble-MBL	1-366/366	===============	0/0	100	100	ncbi	NG_047559.1	bleomycin binding protein Ble-MBL	BLEOMYCIN
	China/clinic/404mcr/VOUH01.1.fsa_nt	VOUH01000047.1	2265	3077	-	blaNDM-5	1-813/813	===============	0/0	100	100	ncbi	NG_049337.1	subclass B1 metallo-beta-lactamase NDM-5	CARBAPENEM
	China/clinic/404mcr/VOUH01.1.fsa_nt	VOUH01000049.1	674	3826	-	oqxB2	1-3153/3153	===============	0/0	100	100	ncbi	NG_050438.1	multidrug efflux RND transporter permease subunit OqxB2	PHENICOL;QUINOLONE
	China/clinic/404mcr/VOUH01.1.fsa_nt	VOUH01000049.1	3850	5025	-	oqxA2	1-1176/1176	===============	0/0	100	100	ncbi	NG_050420.1	multidrug efflux RND transporter periplasmic adaptor subunit OqxA2	PHENICOL;QUINOLONE
	China/clinic/404mcr/VOUH01.1.fsa_nt	VOUH01000051.1	1221	1637	-	fosA3	1-417/417	===============	0/0	100	100	ncbi	NG_050407.1	fosfomycin resistance glutathione transferase FosA3	FOSFOMYCIN
	China/clinic/404mcr/VOUH01.1.fsa_nt	VOUH01000051.1	3587	4462	-	blaCTX-M-14	1-876/876	===============	0/0	100	100	ncbi	NG_048929.1	class A extended-spectrum beta-lactamase CTX-M-14	CEPHALOSPORIN
	China/clinic/404mcr/VOUH01.1.fsa_nt	VOUH01000053.1	1131	2330	+	tet(A)	1-1200/1200	===============	0/0	100	100	ncbi	NG_048154.1	tetracycline efflux MFS transporter Tet(A)	TETRACYCLINE
	China/clinic/404mcr/VOUH01.1.fsa_nt	VOUH01000059.1	411	1250	+	sul1	1-840/840	===============	0/0	100	100	ncbi	NG_048082.1	sulfonamide-resistant dihydropteroate synthase Sul1	SULFONAMIDE
	China/clinic/404mcr/VOUH01.1.fsa_nt	VOUH01000061.1	214	605	+	bleO	14-405/405	===============	0/0	96.79	100	ncbi	NG_047557.1	bleomycin binding protein	BLEOMYCIN
	China/clinic/404mcr/VOUH01.1.fsa_nt	VOUH01000067.1	164	979	+	aph(3')-Ia	1-816/816	===============	0/0	100	100	ncbi	NG_047430.1	aminoglycoside O-phosphotransferase APH(3')-Ia	KANAMYCIN
	China/clinic/404mcr/VOUH01.1.fsa_nt	VOUH01000078.1	95	568	+	dfrA5	1-474/474	===============	0/0	100	100	ncbi	NG_051699.1	trimethoprim-resistant dihydrofolate reductase DfrA5	TRIMETHOPRIM
	China/clinic/415mcr/NRWE01.1.fsa_nt	NRWE01000002.1	1746	3371	+	mcr-1.1	1-1626/1626	===============	0/0	100	100	ncbi	NG_050417.1	phosphoethanolamine--lipid A transferase MCR-1.1	COLISTIN
	China/clinic/415mcr/NRWE01.1.fsa_nt	NRWE01000014.1	736	3888	-	oqxB	1-3153/3153	===============	0/0	100	100	ncbi	NG_048025.1	multidrug efflux RND transporter permease subunit OqxB	PHENICOL;QUINOLONE
	China/clinic/415mcr/NRWE01.1.fsa_nt	NRWE01000014.1	3912	5087	-	oqxA	1-1176/1176	===============	0/0	100	100	ncbi	NG_048024.1	multidrug efflux RND transporter periplasmic adaptor subunit OqxA	PHENICOL;QUINOLONE
	China/clinic/415mcr/NRWE01.1.fsa_nt	NRWE01000022.1	182163	183296	-	blaEC	1-1134/1134	===============	0/0	100	100	ncbi	NG_047496.1	BlaEC family class C beta-lactamase	BETA-LACTAM
	China/clinic/415mcr/NRWE01.1.fsa_nt	NRWE01000036.1	28374	29573	-	tet(A)	1-1200/1200	===============	0/0	100	99.92	ncbi	NG_048154.1	tetracycline efflux MFS transporter Tet(A)	TETRACYCLINE
	China/clinic/415mcr/NRWE01.1.fsa_nt	NRWE01000037.1	3699	4355	-	qnrS1	1-657/657	===============	0/0	100	100	ncbi	NG_050543.1	quinolone resistance pentapeptide repeat protein QnrS1	QUINOLONE
	China/clinic/415mcr/NRWE01.1.fsa_nt	NRWE01000039.1	423	814	-	bleO	14-405/405	===============	0/0	96.79	100	ncbi	NG_047557.1	bleomycin binding protein	BLEOMYCIN
	China/clinic/415mcr/NRWE01.1.fsa_nt	NRWE01000041.1	186	1001	+	aph(3')-Ia	1-816/816	===============	0/0	100	100	ncbi	NG_047430.1	aminoglycoside O-phosphotransferase APH(3')-Ia	KANAMYCIN
	China/clinic/415mcr/NRWE01.1.fsa_nt	NRWE01000082.1	535	1764	+	mef(B)	1-1230/1230	===============	0/0	100	100	ncbi	NG_047978.1	macrolide efflux MFS transporter Mef(B)	MACROLIDE
	China/clinic/415mcr/NRWE01.1.fsa_nt	NRWE01000082.1	3525	4316	+	sul3	1-792/792	===============	0/0	100	100	ncbi	NG_048120.1	sulfonamide-resistant dihydropteroate synthase Sul3	SULFONAMIDE
	China/clinic/415mcr/NRWE01.1.fsa_nt	NRWE01000082.1	5998	6789	-	aadA1	1-792/792	===============	0/0	100	99.87	ncbi	NG_052266.1	ANT(3'')-Ia family aminoglycoside nucleotidyltransferase AadA1	STREPTOMYCIN
	China/clinic/415mcr/NRWE01.1.fsa_nt	NRWE01000082.1	6882	8141	-	cmlA1	1-1260/1260	===============	0/0	100	99.84	ncbi	NG_047648.1	chloramphenicol efflux MFS transporter CmlA1	CHLORAMPHENICOL
	China/clinic/415mcr/NRWE01.1.fsa_nt	NRWE01000082.1	8403	9194	-	aadA2	1-792/792	===============	0/0	100	99.87	ncbi	NG_047343.1	ANT(3'')-Ia family aminoglycoside nucleotidyltransferase AadA2	STREPTOMYCIN
	China/clinic/415mcr/NRWE01.1.fsa_nt	NRWE01000082.1	9602	10099	-	dfrA12	1-498/498	===============	0/0	100	100	ncbi	NG_047689.1	trimethoprim-resistant dihydrofolate reductase DfrA12	TRIMETHOPRIM
	China/clinic/699mcr/PJGJ01.1.fsa_nt	PJGJ01000035.1	3992	5125	-	blaEC	1-1134/1134	===============	0/0	100	98.15	ncbi	NG_047496.1	BlaEC family class C beta-lactamase	BETA-LACTAM
	China/clinic/699mcr/PJGJ01.1.fsa_nt	PJGJ01000069.1	7034	8248	+	floR	1-1215/1215	===============	0/0	100	100	ncbi	NG_047877.1	chloramphenicol/florfenicol efflux MFS transporter FloR	CHLORAMPHENICOL;FLORFENICOL
	China/clinic/699mcr/PJGJ01.1.fsa_nt	PJGJ01000069.1	10751	11566	-	sul2	1-816/816	===============	0/0	100	100	ncbi	NG_051852.1	sulfonamide-resistant dihydropteroate synthase Sul2	SULFONAMIDE
	China/clinic/699mcr/PJGJ01.1.fsa_nt	PJGJ01000069.1	17542	18318	-	aac(3)-IVa	1-777/777	===============	0/0	100	99.87	ncbi	NG_047253.1	aminoglycoside N-acetyltransferase AAC(3)-IVa	GENTAMICIN
	China/clinic/699mcr/PJGJ01.1.fsa_nt	PJGJ01000085.1	198	1058	+	blaTEM-1	1-861/861	===============	0/0	100	100	ncbi	NG_050145.1	class A broad-spectrum beta-lactamase TEM-1	BETA-LACTAM
	China/clinic/699mcr/PJGJ01.1.fsa_nt	PJGJ01000085.1	2623	3822	+	tet(A)	1-1200/1200	===============	0/0	100	99.92	ncbi	NG_048154.1	tetracycline efflux MFS transporter Tet(A)	TETRACYCLINE
	China/clinic/699mcr/PJGJ01.1.fsa_nt	PJGJ01000096.1	334	1509	+	oqxA	1-1176/1176	===============	0/0	100	100	ncbi	NG_048024.1	multidrug efflux RND transporter periplasmic adaptor subunit OqxA	PHENICOL;QUINOLONE
	China/clinic/699mcr/PJGJ01.1.fsa_nt	PJGJ01000096.1	1533	4685	+	oqxB	1-3153/3153	===============	0/0	100	100	ncbi	NG_048025.1	multidrug efflux RND transporter permease subunit OqxB	PHENICOL;QUINOLONE
	China/clinic/699mcr/PJGJ01.1.fsa_nt	PJGJ01000110.1	159	550	+	bleO	14-405/405	===============	0/0	96.79	100	ncbi	NG_047557.1	bleomycin binding protein	BLEOMYCIN
	China/clinic/699mcr/PJGJ01.1.fsa_nt	PJGJ01000111.1	132	923	-	aadA2	1-792/792	===============	0/0	100	100	ncbi	NG_047343.1	ANT(3'')-Ia family aminoglycoside nucleotidyltransferase AadA2	STREPTOMYCIN
	China/clinic/699mcr/PJGJ01.1.fsa_nt	PJGJ01000111.1	1331	1828	-	dfrA12	1-498/498	===============	0/0	100	100	ncbi	NG_047689.1	trimethoprim-resistant dihydrofolate reductase DfrA12	TRIMETHOPRIM
	China/clinic/699mcr/PJGJ01.1.fsa_nt	PJGJ01000112.1	398	2317	-	tet(M)	1-1920/1920	===============	0/0	100	97.66	ncbi	NG_048237.1	tetracycline resistance ribosomal protection protein Tet(M)	TETRACYCLINE
	China/clinic/699mcr/PJGJ01.1.fsa_nt	PJGJ01000116.1	152	943	-	sul3	1-792/792	===============	0/0	100	100	ncbi	NG_048120.1	sulfonamide-resistant dihydropteroate synthase Sul3	SULFONAMIDE
	China/clinic/699mcr/PJGJ01.1.fsa_nt	PJGJ01000117.1	875	2500	-	mcr-1.1	1-1626/1626	===============	0/0	100	100	ncbi	NG_050417.1	phosphoethanolamine--lipid A transferase MCR-1.1	COLISTIN
	China/clinic/701mcr/PJGI01.1.fsa_nt	PJGI01000007.1	5133	6266	+	blaEC	1-1134/1134	===============	0/0	100	100	ncbi	NG_047494.1	BlaEC family class C beta-lactamase	BETA-LACTAM
	China/clinic/701mcr/PJGI01.1.fsa_nt	PJGI01000044.1	3809	5434	+	mcr-1.1	1-1626/1626	===============	0/0	100	100	ncbi	NG_050417.1	phosphoethanolamine--lipid A transferase MCR-1.1	COLISTIN
	China/clinic/701mcr/PJGI01.1.fsa_nt	PJGI01000066.1	475	1704	+	mef(B)	1-1230/1230	===============	0/0	100	100	ncbi	NG_047978.1	macrolide efflux MFS transporter Mef(B)	MACROLIDE
	China/clinic/701mcr/PJGI01.1.fsa_nt	PJGI01000066.1	3465	4256	+	sul3	1-792/792	===============	0/0	100	100	ncbi	NG_048120.1	sulfonamide-resistant dihydropteroate synthase Sul3	SULFONAMIDE
	China/clinic/701mcr/PJGI01.1.fsa_nt	PJGI01000066.1	5938	6729	-	aadA1	1-792/792	===============	0/0	100	99.87	ncbi	NG_052266.1	ANT(3'')-Ia family aminoglycoside nucleotidyltransferase AadA1	STREPTOMYCIN
	China/clinic/701mcr/PJGI01.1.fsa_nt	PJGI01000066.1	6822	8081	-	cmlA1	1-1260/1260	===============	0/0	100	99.84	ncbi	NG_047648.1	chloramphenicol efflux MFS transporter CmlA1	CHLORAMPHENICOL
	China/clinic/701mcr/PJGI01.1.fsa_nt	PJGI01000066.1	8343	9134	-	aadA2	1-792/792	===============	0/0	100	99.87	ncbi	NG_047343.1	ANT(3'')-Ia family aminoglycoside nucleotidyltransferase AadA2	STREPTOMYCIN
	China/clinic/701mcr/PJGI01.1.fsa_nt	PJGI01000066.1	9542	10039	-	dfrA12	1-498/498	===============	0/0	100	100	ncbi	NG_047689.1	trimethoprim-resistant dihydrofolate reductase DfrA12	TRIMETHOPRIM
	China/clinic/701mcr/PJGI01.1.fsa_nt	PJGI01000076.1	1702	2916	-	floR	1-1215/1215	===============	0/0	100	99.83	ncbi	NG_047869.1	chloramphenicol/florfenicol efflux MFS transporter FloR	CHLORAMPHENICOL;FLORFENICOL
	China/clinic/701mcr/PJGI01.1.fsa_nt	PJGI01000077.1	4859	5719	-	aac(3)-IId	1-861/861	===============	0/0	100	98.49	ncbi	NG_047251.1	aminoglycoside N-acetyltransferase AAC(3)-IId	GENTAMICIN
	China/clinic/701mcr/PJGI01.1.fsa_nt	PJGI01000078.1	334	1509	+	oqxA	1-1176/1176	===============	0/0	100	100	ncbi	NG_048024.1	multidrug efflux RND transporter periplasmic adaptor subunit OqxA	PHENICOL;QUINOLONE
	China/clinic/701mcr/PJGI01.1.fsa_nt	PJGI01000078.1	1533	4685	+	oqxB	1-3153/3153	===============	0/0	100	100	ncbi	NG_048025.1	multidrug efflux RND transporter permease subunit OqxB	PHENICOL;QUINOLONE
	China/clinic/701mcr/PJGI01.1.fsa_nt	PJGI01000084.1	370	1107	+	erm(B)	1-738/738	===============	0/0	100	99.86	ncbi	NG_047804.1	23S rRNA (adenine(2058)-N(6))-methyltransferase Erm(B)	MACROLIDE
	China/clinic/701mcr/PJGI01.1.fsa_nt	PJGI01000091.1	1131	2330	+	tet(A)	1-1200/1200	===============	0/0	100	99.92	ncbi	NG_048154.1	tetracycline efflux MFS transporter Tet(A)	TETRACYCLINE
	China/clinic/701mcr/PJGI01.1.fsa_nt	PJGI01000094.1	2197	3118	-	mph(A)	1-921/921	========/======	44197	100	99.67	ncbi	NG_047986.1	Mph(A) family macrolide 2'-phosphotransferase	MACROLIDE
	China/clinic/701mcr/PJGI01.1.fsa_nt	PJGI01000126.1	148	1008	-	blaTEM-1	1-861/861	===============	0/0	100	100	ncbi	NG_050145.1	class A broad-spectrum beta-lactamase TEM-1	BETA-LACTAM
	China/clinic/701mcr/PJGI01.1.fsa_nt	PJGI01000127.1	215	1030	-	aph(3')-Ia	1-816/816	===============	0/0	100	100	ncbi	NG_047430.1	aminoglycoside O-phosphotransferase APH(3')-Ia	KANAMYCIN
	China/clinic/707mcr/PJGH01.1.fsa_nt	PJGH01000002.1	164754	165887	-	blaEC-15	1-1134/1134	===============	0/0	100	98.59	ncbi	NG_049081.1	class C extended-spectrum beta-lactamase EC-15	CEPHALOSPORIN
	China/clinic/707mcr/PJGH01.1.fsa_nt	PJGH01000024.1	48667	50292	-	mcr-1.1	1-1626/1626	===============	0/0	100	100	ncbi	NG_050417.1	phosphoethanolamine--lipid A transferase MCR-1.1	COLISTIN
	China/clinic/707mcr/PJGH01.1.fsa_nt	PJGH01000066.1	513	1742	+	mef(B)	1-1230/1230	===============	0/0	100	100	ncbi	NG_047978.1	macrolide efflux MFS transporter Mef(B)	MACROLIDE
	China/clinic/707mcr/PJGH01.1.fsa_nt	PJGH01000066.1	3503	4294	+	sul3	1-792/792	===============	0/0	100	100	ncbi	NG_048120.1	sulfonamide-resistant dihydropteroate synthase Sul3	SULFONAMIDE
	China/clinic/707mcr/PJGH01.1.fsa_nt	PJGH01000066.1	5976	6767	-	aadA1	1-792/792	===============	0/0	100	99.87	ncbi	NG_052266.1	ANT(3'')-Ia family aminoglycoside nucleotidyltransferase AadA1	STREPTOMYCIN
	China/clinic/707mcr/PJGH01.1.fsa_nt	PJGH01000066.1	6860	8119	-	cmlA1	1-1260/1260	===============	0/0	100	99.84	ncbi	NG_047648.1	chloramphenicol efflux MFS transporter CmlA1	CHLORAMPHENICOL
	China/clinic/707mcr/PJGH01.1.fsa_nt	PJGH01000066.1	8381	9172	-	aadA2	1-792/792	===============	0/0	100	99.87	ncbi	NG_047343.1	ANT(3'')-Ia family aminoglycoside nucleotidyltransferase AadA2	STREPTOMYCIN
	China/clinic/707mcr/PJGH01.1.fsa_nt	PJGH01000066.1	9580	10077	-	dfrA12	1-498/498	===============	0/0	100	100	ncbi	NG_047689.1	trimethoprim-resistant dihydrofolate reductase DfrA12	TRIMETHOPRIM
	China/clinic/707mcr/PJGH01.1.fsa_nt	PJGH01000082.1	3377	4576	-	tet(A)	1-1200/1200	===============	0/0	100	99.92	ncbi	NG_048154.1	tetracycline efflux MFS transporter Tet(A)	TETRACYCLINE
	China/clinic/707mcr/PJGH01.1.fsa_nt	PJGH01000084.1	2121	2777	+	qnrS1	1-657/657	===============	0/0	100	100	ncbi	NG_050543.1	quinolone resistance pentapeptide repeat protein QnrS1	QUINOLONE
	China/clinic/707mcr/PJGH01.1.fsa_nt	PJGH01000092.1	334	1509	+	oqxA	1-1176/1176	===============	0/0	100	100	ncbi	NG_048024.1	multidrug efflux RND transporter periplasmic adaptor subunit OqxA	PHENICOL;QUINOLONE
	China/clinic/707mcr/PJGH01.1.fsa_nt	PJGH01000092.1	1533	4685	+	oqxB	1-3153/3153	===============	0/0	100	100	ncbi	NG_048025.1	multidrug efflux RND transporter permease subunit OqxB	PHENICOL;QUINOLONE
	China/clinic/707mcr/PJGH01.1.fsa_nt	PJGH01000132.1	253	1068	-	aph(3')-Ia	1-816/816	===============	0/0	100	100	ncbi	NG_047430.1	aminoglycoside O-phosphotransferase APH(3')-Ia	KANAMYCIN
	China/clinic/712mcr/PJGG01.1.fsa_nt	PJGG01000002.1	164954	166087	-	blaEC-15	1-1134/1134	===============	0/0	100	98.59	ncbi	NG_049081.1	class C extended-spectrum beta-lactamase EC-15	CEPHALOSPORIN
	China/clinic/712mcr/PJGG01.1.fsa_nt	PJGG01000055.1	10752	12377	+	mcr-1.1	1-1626/1626	===============	0/0	100	100	ncbi	NG_050417.1	phosphoethanolamine--lipid A transferase MCR-1.1	COLISTIN
	China/clinic/712mcr/PJGG01.1.fsa_nt	PJGG01000067.1	513	1742	+	mef(B)	1-1230/1230	===============	0/0	100	100	ncbi	NG_047978.1	macrolide efflux MFS transporter Mef(B)	MACROLIDE
	China/clinic/712mcr/PJGG01.1.fsa_nt	PJGG01000067.1	3503	4294	+	sul3	1-792/792	===============	0/0	100	100	ncbi	NG_048120.1	sulfonamide-resistant dihydropteroate synthase Sul3	SULFONAMIDE
	China/clinic/712mcr/PJGG01.1.fsa_nt	PJGG01000067.1	5976	6767	-	aadA1	1-792/792	===============	0/0	100	99.87	ncbi	NG_052266.1	ANT(3'')-Ia family aminoglycoside nucleotidyltransferase AadA1	STREPTOMYCIN
	China/clinic/712mcr/PJGG01.1.fsa_nt	PJGG01000067.1	6860	8119	-	cmlA1	1-1260/1260	===============	0/0	100	99.84	ncbi	NG_047648.1	chloramphenicol efflux MFS transporter CmlA1	CHLORAMPHENICOL
	China/clinic/712mcr/PJGG01.1.fsa_nt	PJGG01000067.1	8381	9172	-	aadA2	1-792/792	===============	0/0	100	99.87	ncbi	NG_047343.1	ANT(3'')-Ia family aminoglycoside nucleotidyltransferase AadA2	STREPTOMYCIN
	China/clinic/712mcr/PJGG01.1.fsa_nt	PJGG01000067.1	9580	10077	-	dfrA12	1-498/498	===============	0/0	100	100	ncbi	NG_047689.1	trimethoprim-resistant dihydrofolate reductase DfrA12	TRIMETHOPRIM
	China/clinic/712mcr/PJGG01.1.fsa_nt	PJGG01000084.1	3377	4576	-	tet(A)	1-1200/1200	===============	0/0	100	99.92	ncbi	NG_048154.1	tetracycline efflux MFS transporter Tet(A)	TETRACYCLINE
	China/clinic/712mcr/PJGG01.1.fsa_nt	PJGG01000085.1	2121	2777	+	qnrS1	1-657/657	===============	0/0	100	100	ncbi	NG_050543.1	quinolone resistance pentapeptide repeat protein QnrS1	QUINOLONE
	China/clinic/712mcr/PJGG01.1.fsa_nt	PJGG01000091.1	334	1509	+	oqxA	1-1176/1176	===============	0/0	100	100	ncbi	NG_048024.1	multidrug efflux RND transporter periplasmic adaptor subunit OqxA	PHENICOL;QUINOLONE
	China/clinic/712mcr/PJGG01.1.fsa_nt	PJGG01000091.1	1533	4685	+	oqxB	1-3153/3153	===============	0/0	100	100	ncbi	NG_048025.1	multidrug efflux RND transporter permease subunit OqxB	PHENICOL;QUINOLONE
	China/clinic/712mcr/PJGG01.1.fsa_nt	PJGG01000132.1	253	1068	-	aph(3')-Ia	1-816/816	===============	0/0	100	100	ncbi	NG_047430.1	aminoglycoside O-phosphotransferase APH(3')-Ia	KANAMYCIN
	China/clinic/712mcr/PJGG01.1.fsa_nt	PJGG01000138.1	401	792	-	bleO	14-405/405	===============	0/0	96.79	100	ncbi	NG_047557.1	bleomycin binding protein	BLEOMYCIN
	China/clinic/730mcr/PJGF01.1.fsa_nt	PJGF01000003.1	54197	55330	+	blaEC-15	1-1134/1134	===============	0/0	100	98.5	ncbi	NG_049081.1	class C extended-spectrum beta-lactamase EC-15	CEPHALOSPORIN
	China/clinic/730mcr/PJGF01.1.fsa_nt	PJGF01000025.1	9040	10665	-	mcr-1.1	1-1626/1626	===============	0/0	100	100	ncbi	NG_050417.1	phosphoethanolamine--lipid A transferase MCR-1.1	COLISTIN
	China/clinic/730mcr/PJGF01.1.fsa_nt	PJGF01000065.1	475	1704	+	mef(B)	1-1230/1230	===============	0/0	100	100	ncbi	NG_047978.1	macrolide efflux MFS transporter Mef(B)	MACROLIDE
	China/clinic/730mcr/PJGF01.1.fsa_nt	PJGF01000065.1	3465	4256	+	sul3	1-792/792	===============	0/0	100	100	ncbi	NG_048120.1	sulfonamide-resistant dihydropteroate synthase Sul3	SULFONAMIDE
	China/clinic/730mcr/PJGF01.1.fsa_nt	PJGF01000065.1	5938	6729	-	aadA1	1-792/792	===============	0/0	100	99.87	ncbi	NG_052266.1	ANT(3'')-Ia family aminoglycoside nucleotidyltransferase AadA1	STREPTOMYCIN
	China/clinic/730mcr/PJGF01.1.fsa_nt	PJGF01000065.1	6822	8081	-	cmlA1	1-1260/1260	===============	0/0	100	99.84	ncbi	NG_047648.1	chloramphenicol efflux MFS transporter CmlA1	CHLORAMPHENICOL
	China/clinic/730mcr/PJGF01.1.fsa_nt	PJGF01000065.1	8343	9134	-	aadA2	1-792/792	===============	0/0	100	99.87	ncbi	NG_047343.1	ANT(3'')-Ia family aminoglycoside nucleotidyltransferase AadA2	STREPTOMYCIN
	China/clinic/730mcr/PJGF01.1.fsa_nt	PJGF01000065.1	9542	10039	-	dfrA12	1-498/498	===============	0/0	100	100	ncbi	NG_047689.1	trimethoprim-resistant dihydrofolate reductase DfrA12	TRIMETHOPRIM
	China/clinic/730mcr/PJGF01.1.fsa_nt	PJGF01000097.1	676	3828	-	oqxB	1-3153/3153	===============	0/0	100	99.94	ncbi	NG_048025.1	multidrug efflux RND transporter permease subunit OqxB	PHENICOL;QUINOLONE
	China/clinic/730mcr/PJGF01.1.fsa_nt	PJGF01000097.1	3852	5027	-	oqxA	1-1176/1176	===============	0/0	100	100	ncbi	NG_048024.1	multidrug efflux RND transporter periplasmic adaptor subunit OqxA	PHENICOL;QUINOLONE
	China/clinic/730mcr/PJGF01.1.fsa_nt	PJGF01000107.1	3052	3912	+	blaTEM-1	1-861/861	===============	0/0	100	100	ncbi	NG_050145.1	class A broad-spectrum beta-lactamase TEM-1	BETA-LACTAM
	China/clinic/730mcr/PJGF01.1.fsa_nt	PJGF01000110.1	2471	3127	+	qnrS1	1-657/657	===============	0/0	100	100	ncbi	NG_050543.1	quinolone resistance pentapeptide repeat protein QnrS1	QUINOLONE
	China/clinic/730mcr/PJGF01.1.fsa_nt	PJGF01000176.1	215	1030	-	aph(3')-Ia	1-816/816	===============	0/0	100	100	ncbi	NG_047430.1	aminoglycoside O-phosphotransferase APH(3')-Ia	KANAMYCIN
	China/clinic/737mcr/NSAX01.1.fsa_nt	NSAX01000006.1	875	2500	-	mcr-1.1	1-1626/1626	===============	0/0	100	100	ncbi	NG_050417.1	phosphoethanolamine--lipid A transferase MCR-1.1	COLISTIN
	China/clinic/737mcr/NSAX01.1.fsa_nt	NSAX01000035.1	268	1128	+	blaTEM-1	1-861/861	===============	0/0	100	100	ncbi	NG_050145.1	class A broad-spectrum beta-lactamase TEM-1	BETA-LACTAM
	China/clinic/737mcr/NSAX01.1.fsa_nt	NSAX01000040.1	355	1530	+	oqxA	1-1176/1176	===============	0/0	100	100	ncbi	NG_048024.1	multidrug efflux RND transporter periplasmic adaptor subunit OqxA	PHENICOL;QUINOLONE
	China/clinic/737mcr/NSAX01.1.fsa_nt	NSAX01000040.1	1554	4706	+	oqxB	1-3153/3153	===============	0/0	100	100	ncbi	NG_048025.1	multidrug efflux RND transporter permease subunit OqxB	PHENICOL;QUINOLONE
	China/clinic/737mcr/NSAX01.1.fsa_nt	NSAX01000048.1	4349	5482	-	blaEC-18	1-1134/1134	===============	0/0	100	99.21	ncbi	NG_049083.1	class C extended-spectrum beta-lactamase EC-18	CEPHALOSPORIN
	China/clinic/737mcr/NSAX01.1.fsa_nt	NSAX01000077.1	1723	2937	-	floR	1-1215/1215	===============	0/0	100	99.83	ncbi	NG_047869.1	chloramphenicol/florfenicol efflux MFS transporter FloR	CHLORAMPHENICOL;FLORFENICOL
	China/clinic/737mcr/NSAX01.1.fsa_nt	NSAX01000090.1	1072	1463	-	bleO	14-405/405	===============	0/0	96.79	100	ncbi	NG_047557.1	bleomycin binding protein	BLEOMYCIN
	China/clinic/737mcr/NSAX01.1.fsa_nt	NSAX01000093.1	2854	3510	+	qnrS1	1-657/657	===============	0/0	100	100	ncbi	NG_050543.1	quinolone resistance pentapeptide repeat protein QnrS1	QUINOLONE
	China/clinic/737mcr/NSAX01.1.fsa_nt	NSAX01000106.1	923	2842	+	tet(M)	1-1920/1920	===============	0/0	100	97.66	ncbi	NG_048237.1	tetracycline resistance ribosomal protection protein Tet(M)	TETRACYCLINE
	China/clinic/737mcr/NSAX01.1.fsa_nt	NSAX01000106.1	4770	5561	-	aadA1	1-792/792	===============	0/0	100	99.87	ncbi	NG_052266.1	ANT(3'')-Ia family aminoglycoside nucleotidyltransferase AadA1	STREPTOMYCIN
	China/clinic/737mcr/NSAX01.1.fsa_nt	NSAX01000106.1	5654	6913	-	cmlA1	1-1260/1260	===============	0/0	100	99.92	ncbi	NG_047648.1	chloramphenicol efflux MFS transporter CmlA1	CHLORAMPHENICOL
	China/clinic/737mcr/NSAX01.1.fsa_nt	NSAX01000106.1	7175	7966	-	aadA2	1-792/792	===============	0/0	100	99.87	ncbi	NG_047343.1	ANT(3'')-Ia family aminoglycoside nucleotidyltransferase AadA2	STREPTOMYCIN
	China/clinic/737mcr/NSAX01.1.fsa_nt	NSAX01000106.1	8374	8871	-	dfrA12	1-498/498	===============	0/0	100	100	ncbi	NG_047689.1	trimethoprim-resistant dihydrofolate reductase DfrA12	TRIMETHOPRIM
	China/clinic/737mcr/NSAX01.1.fsa_nt	NSAX01000106.1	15379	16578	+	tet(A)	1-1200/1200	===============	0/0	100	99.92	ncbi	NG_048154.1	tetracycline efflux MFS transporter Tet(A)	TETRACYCLINE
	China/clinic/737mcr/NSAX01.1.fsa_nt	NSAX01000129.1	215	1030	-	aph(3')-Ia	1-816/816	===============	0/0	100	100	ncbi	NG_047430.1	aminoglycoside O-phosphotransferase APH(3')-Ia	KANAMYCIN
	China/clinic/737mcr/NSAX01.1.fsa_nt	NSAX01000133.1	1955	2876	-	mph(A)	1-921/921	========/======	44197	100	99.67	ncbi	NG_047986.1	Mph(A) family macrolide 2'-phosphotransferase	MACROLIDE
	China/clinic/740mcr/NRXZ01.1.fsa_nt	NRXZ01000032.1	264	1124	+	aac(3)-IId	1-861/861	===============	0/0	100	100	ncbi	NG_047251.1	aminoglycoside N-acetyltransferase AAC(3)-IId	GENTAMICIN
	China/clinic/740mcr/NRXZ01.1.fsa_nt	NRXZ01000038.1	97	570	+	dfrA17	1-474/474	===============	0/0	100	99.79	ncbi	NG_047710.1	trimethoprim-resistant dihydrofolate reductase DfrA17	TRIMETHOPRIM
	China/clinic/740mcr/NRXZ01.1.fsa_nt	NRXZ01000038.1	701	1489	+	aadA5	1-789/789	===============	0/0	100	99.87	ncbi	NG_047357.1	ANT(3'')-Ia family aminoglycoside nucleotidyltransferase AadA5	STREPTOMYCIN
	China/clinic/740mcr/NRXZ01.1.fsa_nt	NRXZ01000049.1	138296	139429	-	blaEC	1-1134/1134	===============	0/0	100	100	ncbi	NG_047494.1	BlaEC family class C beta-lactamase	BETA-LACTAM
	China/clinic/740mcr/NRXZ01.1.fsa_nt	NRXZ01000051.1	3521	5146	+	mcr-1.1	1-1626/1626	===============	0/0	100	100	ncbi	NG_050417.1	phosphoethanolamine--lipid A transferase MCR-1.1	COLISTIN
	China/clinic/740mcr/NRXZ01.1.fsa_nt	NRXZ01000060.1	214	605	+	bleO	14-405/405	===============	0/0	96.79	100	ncbi	NG_047557.1	bleomycin binding protein	BLEOMYCIN
	China/clinic/740mcr/NRXZ01.1.fsa_nt	NRXZ01000094.1	2098	2889	+	sul3	1-792/792	===============	0/0	100	100	ncbi	NG_048120.1	sulfonamide-resistant dihydropteroate synthase Sul3	SULFONAMIDE
	China/clinic/740mcr/NRXZ01.1.fsa_nt	NRXZ01000109.1	268	1128	+	blaTEM-1	1-861/861	===============	0/0	100	100	ncbi	NG_050145.1	class A broad-spectrum beta-lactamase TEM-1	BETA-LACTAM
	China/clinic/740mcr/NRXZ01.1.fsa_nt	NRXZ01000111.1	215	1030	-	aph(3')-Ia	1-816/816	===============	0/0	100	100	ncbi	NG_047430.1	aminoglycoside O-phosphotransferase APH(3')-Ia	KANAMYCIN
	China/clinic/740mcr/NRXZ01.1.fsa_nt	NRXZ01000125.1	676	3828	-	oqxB	1-3153/3153	===============	0/0	100	100	ncbi	NG_048025.1	multidrug efflux RND transporter permease subunit OqxB	PHENICOL;QUINOLONE
	China/clinic/740mcr/NRXZ01.1.fsa_nt	NRXZ01000125.1	3852	5027	-	oqxA	1-1176/1176	===============	0/0	100	100	ncbi	NG_048024.1	multidrug efflux RND transporter periplasmic adaptor subunit OqxA	PHENICOL;QUINOLONE
	China/clinic/740mcr/NRXZ01.1.fsa_nt	NRXZ01000152.1	84	581	+	dfrA12	1-498/498	===============	0/0	100	100	ncbi	NG_047689.1	trimethoprim-resistant dihydrofolate reductase DfrA12	TRIMETHOPRIM
	China/clinic/740mcr/NRXZ01.1.fsa_nt	NRXZ01000169.1	1760	2974	-	floR	1-1215/1215	===============	0/0	100	99.83	ncbi	NG_047869.1	chloramphenicol/florfenicol efflux MFS transporter FloR	CHLORAMPHENICOL;FLORFENICOL
	China/clinic/740mcr/NRXZ01.1.fsa_nt	NRXZ01000181.1	64	847	-	aadA2	9-792/792	===============	0/0	98.99	100	ncbi	NG_051846.1	ANT(3'')-Ia family aminoglycoside nucleotidyltransferase AadA2	STREPTOMYCIN
	China/clinic/740mcr/NRXZ01.1.fsa_nt	NRXZ01000191.1	1759	2964	-	tet(B)	1-1206/1206	===============	0/0	100	100	ncbi	NG_048163.1	tetracycline efflux MFS transporter Tet(B)	TETRACYCLINE
	China/clinic/741mcr/PJFI01.1.fsa_nt	PJFI01000004.1	122659	123792	+	blaEC	1-1134/1134	===============	0/0	100	100	ncbi	NG_047494.1	BlaEC family class C beta-lactamase	BETA-LACTAM
	China/clinic/741mcr/PJFI01.1.fsa_nt	PJFI01000038.1	3521	5146	+	mcr-1.1	1-1626/1626	===============	0/0	100	100	ncbi	NG_050417.1	phosphoethanolamine--lipid A transferase MCR-1.1	COLISTIN
	China/clinic/741mcr/PJFI01.1.fsa_nt	PJFI01000051.1	2090	2881	+	sul3	1-792/792	===============	0/0	100	100	ncbi	NG_048120.1	sulfonamide-resistant dihydropteroate synthase Sul3	SULFONAMIDE
	China/clinic/741mcr/PJFI01.1.fsa_nt	PJFI01000051.1	3139	3999	-	blaTEM-1	1-861/861	===============	0/0	100	100	ncbi	NG_050145.1	class A broad-spectrum beta-lactamase TEM-1	BETA-LACTAM
	China/clinic/741mcr/PJFI01.1.fsa_nt	PJFI01000051.1	9361	10017	+	qnrS1	1-657/657	===============	0/0	100	100	ncbi	NG_050543.1	quinolone resistance pentapeptide repeat protein QnrS1	QUINOLONE
	China/clinic/741mcr/PJFI01.1.fsa_nt	PJFI01000054.1	4451	5665	+	floR	1-1215/1215	===============	0/0	100	100	ncbi	NG_047878.1	chloramphenicol/florfenicol efflux MFS transporter FloR	CHLORAMPHENICOL;FLORFENICOL
	China/clinic/741mcr/PJFI01.1.fsa_nt	PJFI01000066.1	676	3828	-	oqxB	1-3153/3153	===============	0/0	100	100	ncbi	NG_048025.1	multidrug efflux RND transporter permease subunit OqxB	PHENICOL;QUINOLONE
	China/clinic/741mcr/PJFI01.1.fsa_nt	PJFI01000066.1	3852	5027	-	oqxA	1-1176/1176	===============	0/0	100	100	ncbi	NG_048024.1	multidrug efflux RND transporter periplasmic adaptor subunit OqxA	PHENICOL;QUINOLONE
	China/clinic/741mcr/PJFI01.1.fsa_nt	PJFI01000079.1	1131	2330	+	tet(A)	1-1200/1200	===============	0/0	100	99.92	ncbi	NG_048154.1	tetracycline efflux MFS transporter Tet(A)	TETRACYCLINE
	China/clinic/741mcr/PJFI01.1.fsa_nt	PJFI01000082.1	261	734	-	dfrA14	1-474/474	===============	0/0	100	100	ncbi	NG_056035.1	trimethoprim-resistant dihydrofolate reductase DfrA14	TRIMETHOPRIM
	China/clinic/741mcr/PJFI01.1.fsa_nt	PJFI01000092.1	215	1030	-	aph(3')-Ia	1-816/816	===============	0/0	100	100	ncbi	NG_047430.1	aminoglycoside O-phosphotransferase APH(3')-Ia	KANAMYCIN
	China/clinic/743mcr/PJFH01.1.fsa_nt	PJFH01000007.1	5133	6266	+	blaEC	1-1134/1134	===============	0/0	100	100	ncbi	NG_047494.1	BlaEC family class C beta-lactamase	BETA-LACTAM
	China/clinic/743mcr/PJFH01.1.fsa_nt	PJFH01000044.1	3559	5184	+	mcr-1.1	1-1626/1626	===============	0/0	100	100	ncbi	NG_050417.1	phosphoethanolamine--lipid A transferase MCR-1.1	COLISTIN
	China/clinic/743mcr/PJFH01.1.fsa_nt	PJFH01000070.1	513	1742	+	mef(B)	1-1230/1230	===============	0/0	100	100	ncbi	NG_047978.1	macrolide efflux MFS transporter Mef(B)	MACROLIDE
	China/clinic/743mcr/PJFH01.1.fsa_nt	PJFH01000070.1	3503	4294	+	sul3	1-792/792	===============	0/0	100	100	ncbi	NG_048120.1	sulfonamide-resistant dihydropteroate synthase Sul3	SULFONAMIDE
	China/clinic/743mcr/PJFH01.1.fsa_nt	PJFH01000080.1	2707	3567	-	aac(3)-IId	1-861/861	===============	0/0	100	100	ncbi	NG_047251.1	aminoglycoside N-acetyltransferase AAC(3)-IId	GENTAMICIN
	China/clinic/743mcr/PJFH01.1.fsa_nt	PJFH01000088.1	2665	3525	+	blaTEM-150	1-861/861	===============	0/0	100	99.88	ncbi	NG_050194.1	class A beta-lactamase TEM-150	BETA-LACTAM
	China/clinic/743mcr/PJFH01.1.fsa_nt	PJFH01000089.1	308	1567	-	cmlA1	1-1260/1260	===============	0/0	100	99.84	ncbi	NG_047648.1	chloramphenicol efflux MFS transporter CmlA1	CHLORAMPHENICOL
	China/clinic/743mcr/PJFH01.1.fsa_nt	PJFH01000089.1	1829	2620	-	aadA2	1-792/792	===============	0/0	100	99.87	ncbi	NG_047343.1	ANT(3'')-Ia family aminoglycoside nucleotidyltransferase AadA2	STREPTOMYCIN
	China/clinic/743mcr/PJFH01.1.fsa_nt	PJFH01000089.1	3028	3525	-	dfrA12	1-498/498	===============	0/0	100	100	ncbi	NG_047689.1	trimethoprim-resistant dihydrofolate reductase DfrA12	TRIMETHOPRIM
	China/clinic/743mcr/PJFH01.1.fsa_nt	PJFH01000090.1	185	1106	+	mph(A)	1-921/921	========/======	44197	100	99.67	ncbi	NG_047986.1	Mph(A) family macrolide 2'-phosphotransferase	MACROLIDE
	China/clinic/743mcr/PJFH01.1.fsa_nt	PJFH01000091.1	1567	2781	+	floR	1-1215/1215	===============	0/0	100	100	ncbi	NG_047878.1	chloramphenicol/florfenicol efflux MFS transporter FloR	CHLORAMPHENICOL;FLORFENICOL
	China/clinic/743mcr/PJFH01.1.fsa_nt	PJFH01000096.1	1630	2367	-	erm(B)	1-738/738	===============	0/0	100	99.73	ncbi	NG_047804.1	23S rRNA (adenine(2058)-N(6))-methyltransferase Erm(B)	MACROLIDE
	China/clinic/743mcr/PJFH01.1.fsa_nt	PJFH01000128.1	253	1068	-	aph(3')-Ia	1-816/816	===============	0/0	100	100	ncbi	NG_047430.1	aminoglycoside O-phosphotransferase APH(3')-Ia	KANAMYCIN
	China/clinic/748mcr/PJFG01.1.fsa_nt	PJFG01000010.1	25294	26427	-	blaEC-15	1-1134/1134	===============	0/0	100	98.59	ncbi	NG_049081.1	class C extended-spectrum beta-lactamase EC-15	CEPHALOSPORIN
	China/clinic/748mcr/PJFG01.1.fsa_nt	PJFG01000040.1	3521	5146	+	mcr-1.1	1-1626/1626	===============	0/0	100	100	ncbi	NG_050417.1	phosphoethanolamine--lipid A transferase MCR-1.1	COLISTIN
	China/clinic/748mcr/PJFG01.1.fsa_nt	PJFG01000071.1	5234	6448	+	floR	1-1215/1215	===============	0/0	100	99.83	ncbi	NG_047869.1	chloramphenicol/florfenicol efflux MFS transporter FloR	CHLORAMPHENICOL;FLORFENICOL
	China/clinic/748mcr/PJFG01.1.fsa_nt	PJFG01000073.1	5410	6331	-	mph(A)	1-921/921	========/======	44197	100	99.67	ncbi	NG_047986.1	Mph(A) family macrolide 2'-phosphotransferase	MACROLIDE
	China/clinic/748mcr/PJFG01.1.fsa_nt	PJFG01000074.1	4769	5629	-	blaTEM-1	1-861/861	===============	0/0	100	100	ncbi	NG_050145.1	class A broad-spectrum beta-lactamase TEM-1	BETA-LACTAM
	China/clinic/748mcr/PJFG01.1.fsa_nt	PJFG01000076.1	1	1172	-	tet(A)	1-1172/1200	===============	0/0	97.67	100	ncbi	NG_048153.1	tetracycline efflux MFS transporter Tet(A)	TETRACYCLINE
	China/clinic/748mcr/PJFG01.1.fsa_nt	PJFG01000076.1	2508	3344	-	aph(6)-Id	1-837/837	===============	0/0	100	100	ncbi	NG_047466.1	aminoglycoside O-phosphotransferase APH(6)-Id	STREPTOMYCIN
	China/clinic/748mcr/PJFG01.1.fsa_nt	PJFG01000076.1	3344	4171	-	aph(3'')-Ib	1-828/828	===============	0/0	100	100	ncbi	NG_056002.2	aminoglycoside O-phosphotransferase APH(3'')-Ib	STREPTOMYCIN
	China/clinic/748mcr/PJFG01.1.fsa_nt	PJFG01000076.1	4208	5023	-	sul2	1-816/816	===============	0/0	100	100	ncbi	NG_051852.1	sulfonamide-resistant dihydropteroate synthase Sul2	SULFONAMIDE
	China/clinic/748mcr/PJFG01.1.fsa_nt	PJFG01000079.1	2085	2558	+	dfrA17	1-474/474	===============	0/0	100	99.79	ncbi	NG_047710.1	trimethoprim-resistant dihydrofolate reductase DfrA17	TRIMETHOPRIM
	China/clinic/748mcr/PJFG01.1.fsa_nt	PJFG01000079.1	2689	3477	+	aadA5	1-789/789	===============	0/0	100	100	ncbi	NG_047357.1	ANT(3'')-Ia family aminoglycoside nucleotidyltransferase AadA5	STREPTOMYCIN
	China/clinic/748mcr/PJFG01.1.fsa_nt	PJFG01000079.1	4024	4837	+	sul1	1-814/828	===============	0/0	98.31	99.88	ncbi	NG_048089.1	sulfonamide-resistant dihydropteroate synthase Sul1	SULFONAMIDE
	China/clinic/748mcr/PJFG01.1.fsa_nt	PJFG01000087.1	302	1162	-	aac(3)-IId	1-861/861	===============	0/0	100	100	ncbi	NG_047251.1	aminoglycoside N-acetyltransferase AAC(3)-IId	GENTAMICIN
	China/clinic/76mcr/VOUF01.1.fsa_nt	VOUF01000005.1	49254	50387	+	blaEC-18	1-1134/1134	===============	0/0	100	98.15	ncbi	NG_049083.1	class C extended-spectrum beta-lactamase EC-18	CEPHALOSPORIN
	China/clinic/76mcr/VOUF01.1.fsa_nt	VOUF01000019.1	79885	81510	-	mcr-1.1	1-1626/1626	===============	0/0	100	100	ncbi	NG_050417.1	phosphoethanolamine--lipid A transferase MCR-1.1	COLISTIN
	China/clinic/76mcr/VOUF01.1.fsa_nt	VOUF01000065.1	1092	1748	+	qnrS1	1-657/657	===============	0/0	100	100	ncbi	NG_050543.1	quinolone resistance pentapeptide repeat protein QnrS1	QUINOLONE
	China/clinic/76mcr/VOUF01.1.fsa_nt	VOUF01000065.1	6403	7602	+	tet(A)	1-1200/1200	===============	0/0	100	99.92	ncbi	NG_048154.1	tetracycline efflux MFS transporter Tet(A)	TETRACYCLINE
	China/clinic/76mcr/VOUF01.1.fsa_nt	VOUF01000066.1	1896	2261	-	ble-MBL	1-366/366	===============	0/0	100	100	ncbi	NG_047559.1	bleomycin binding protein Ble-MBL	BLEOMYCIN
	China/clinic/76mcr/VOUF01.1.fsa_nt	VOUF01000066.1	2265	3077	-	blaNDM-5	1-813/813	===============	0/0	100	100	ncbi	NG_049337.1	subclass B1 metallo-beta-lactamase NDM-5	CARBAPENEM
	China/clinic/76mcr/VOUF01.1.fsa_nt	VOUF01000067.1	128	904	+	aac(3)-IVa	1-777/777	===============	0/0	100	99.87	ncbi	NG_047253.1	aminoglycoside N-acetyltransferase AAC(3)-IVa	GENTAMICIN
	China/clinic/76mcr/VOUF01.1.fsa_nt	VOUF01000067.1	1133	2158	+	aph(4)-Ia	1-1026/1026	===============	0/0	100	100	ncbi	NG_047456.1	aminoglycoside O-phosphotransferase APH(4)-Ia	HYGROMYCIN
	China/clinic/76mcr/VOUF01.1.fsa_nt	VOUF01000067.1	7005	7820	+	sul2	1-816/816	===============	0/0	100	100	ncbi	NG_051852.1	sulfonamide-resistant dihydropteroate synthase Sul2	SULFONAMIDE
	China/clinic/76mcr/VOUF01.1.fsa_nt	VOUF01000073.1	675	3827	-	oqxB2	1-3153/3153	===============	0/0	100	100	ncbi	NG_050438.1	multidrug efflux RND transporter permease subunit OqxB2	PHENICOL;QUINOLONE
	China/clinic/76mcr/VOUF01.1.fsa_nt	VOUF01000073.1	3851	5026	-	oqxA2	1-1176/1176	===============	0/0	100	100	ncbi	NG_050420.1	multidrug efflux RND transporter periplasmic adaptor subunit OqxA2	PHENICOL;QUINOLONE
	China/clinic/76mcr/VOUF01.1.fsa_nt	VOUF01000079.1	1701	2492	-	sul3	1-792/792	===============	0/0	100	100	ncbi	NG_048120.1	sulfonamide-resistant dihydropteroate synthase Sul3	SULFONAMIDE
	China/clinic/76mcr/VOUF01.1.fsa_nt	VOUF01000084.1	326	1201	+	blaCTX-M-14	1-876/876	===============	0/0	100	100	ncbi	NG_048929.1	class A extended-spectrum beta-lactamase CTX-M-14	CEPHALOSPORIN
	China/clinic/76mcr/VOUF01.1.fsa_nt	VOUF01000084.1	1813	2229	+	fosA3	1-417/417	===============	0/0	100	100	ncbi	NG_050407.1	fosfomycin resistance glutathione transferase FosA3	FOSFOMYCIN
	China/clinic/76mcr/VOUF01.1.fsa_nt	VOUF01000092.1	1184	2398	-	floR	1-1215/1215	===============	0/0	100	99.83	ncbi	NG_047869.1	chloramphenicol/florfenicol efflux MFS transporter FloR	CHLORAMPHENICOL;FLORFENICOL
	China/clinic/76mcr/VOUF01.1.fsa_nt	VOUF01000104.1	567	1406	-	sul1	1-840/840	===============	0/0	100	100	ncbi	NG_048082.1	sulfonamide-resistant dihydropteroate synthase Sul1	SULFONAMIDE
	China/clinic/76mcr/VOUF01.1.fsa_nt	VOUF01000109.1	214	605	+	bleO	14-405/405	===============	0/0	96.79	100	ncbi	NG_047557.1	bleomycin binding protein	BLEOMYCIN
	China/clinic/76mcr/VOUF01.1.fsa_nt	VOUF01000114.1	87	1346	-	cmlA5	1-1260/1260	===============	0/0	100	100	ncbi	NG_051436.1	chloramphenicol efflux MFS transporter CmlA5	CHLORAMPHENICOL
	China/clinic/76mcr/VOUF01.1.fsa_nt	VOUF01000117.1	493	990	-	dfrA12	1-498/498	===============	0/0	100	100	ncbi	NG_047689.1	trimethoprim-resistant dihydrofolate reductase DfrA12	TRIMETHOPRIM
	China/clinic/76mcr/VOUF01.1.fsa_nt	VOUF01000124.1	164	979	+	aph(3')-Ia	1-816/816	===============	0/0	100	100	ncbi	NG_047430.1	aminoglycoside O-phosphotransferase APH(3')-Ia	KANAMYCIN
	China/clinic/76mcr/VOUF01.1.fsa_nt	VOUF01000126.1	105	905	-	blaOXA-10	1-801/801	===============	0/0	100	100	ncbi	NG_049393.1	oxacillin-hydrolyzing class D beta-lactamase OXA-10	CEPHALOSPORIN
	China/clinic/76mcr/VOUF01.1.fsa_nt	VOUF01000139.1	1	781	+	aadA1	12-792/792	===============	0/0	98.61	99.87	ncbi	NG_052247.1	ANT(3'')-Ia family aminoglycoside nucleotidyltransferase AadA1	STREPTOMYCIN
	China/clinic/76mcr/VOUF01.1.fsa_nt	VOUF01000142.1	94	567	+	dfrA14	1-474/474	===============	0/0	100	100	ncbi	NG_056035.1	trimethoprim-resistant dihydrofolate reductase DfrA14	TRIMETHOPRIM
	China/clinic/76mcr/VOUF01.1.fsa_nt	VOUF01000145.1	215	667	-	arr-2	1-453/453	===============	0/0	100	100	ncbi	NG_048580.1	NAD(+)--rifampin ADP-ribosyltransferase Arr-2	RIFAMYCIN
	China/clinic/799mcr/PJGB01.1.fsa_nt	PJGB01000003.1	163476	164609	-	blaEC	1-1134/1134	===============	0/0	100	100	ncbi	NG_047496.1	BlaEC family class C beta-lactamase	BETA-LACTAM
	China/clinic/799mcr/PJGB01.1.fsa_nt	PJGB01000050.1	2194	3054	+	aac(3)-IId	1-861/861	===============	0/0	100	100	ncbi	NG_047251.1	aminoglycoside N-acetyltransferase AAC(3)-IId	GENTAMICIN
	China/clinic/799mcr/PJGB01.1.fsa_nt	PJGB01000056.1	5133	6347	+	floR	1-1215/1215	===============	0/0	100	99.83	ncbi	NG_047869.1	chloramphenicol/florfenicol efflux MFS transporter FloR	CHLORAMPHENICOL;FLORFENICOL
	China/clinic/799mcr/PJGB01.1.fsa_nt	PJGB01000060.1	334	1509	+	oqxA	1-1176/1176	===============	0/0	100	100	ncbi	NG_048024.1	multidrug efflux RND transporter periplasmic adaptor subunit OqxA	PHENICOL;QUINOLONE
	China/clinic/799mcr/PJGB01.1.fsa_nt	PJGB01000060.1	1533	4685	+	oqxB	1-3153/3153	===============	0/0	100	100	ncbi	NG_048025.1	multidrug efflux RND transporter permease subunit OqxB	PHENICOL;QUINOLONE
	China/clinic/799mcr/PJGB01.1.fsa_nt	PJGB01000062.1	2662	3135	+	dfrA17	1-474/474	===============	0/0	100	99.79	ncbi	NG_047710.1	trimethoprim-resistant dihydrofolate reductase DfrA17	TRIMETHOPRIM
	China/clinic/799mcr/PJGB01.1.fsa_nt	PJGB01000062.1	3266	4054	+	aadA5	1-789/789	===============	0/0	100	100	ncbi	NG_047357.1	ANT(3'')-Ia family aminoglycoside nucleotidyltransferase AadA5	STREPTOMYCIN
	China/clinic/799mcr/PJGB01.1.fsa_nt	PJGB01000075.1	303	1118	+	sul2	1-816/816	===============	0/0	100	99.88	ncbi	NG_051852.1	sulfonamide-resistant dihydropteroate synthase Sul2	SULFONAMIDE
	China/clinic/799mcr/PJGB01.1.fsa_nt	PJGB01000075.1	1155	1982	+	aph(3'')-Ib	1-828/828	===============	0/0	100	100	ncbi	NG_056002.2	aminoglycoside O-phosphotransferase APH(3'')-Ib	STREPTOMYCIN
	China/clinic/799mcr/PJGB01.1.fsa_nt	PJGB01000075.1	1982	2818	+	aph(6)-Id	1-837/837	===============	0/0	100	100	ncbi	NG_047464.1	aminoglycoside O-phosphotransferase APH(6)-Id	STREPTOMYCIN
	China/clinic/799mcr/PJGB01.1.fsa_nt	PJGB01000077.1	193	1818	+	mcr-1.1	1-1626/1626	===============	0/0	100	100	ncbi	NG_050417.1	phosphoethanolamine--lipid A transferase MCR-1.1	COLISTIN
	China/clinic/799mcr/PJGB01.1.fsa_nt	PJGB01000079.1	1	1172	-	tet(A)	1-1172/1200	===============	0/0	97.67	99.92	ncbi	NG_048153.1	tetracycline efflux MFS transporter Tet(A)	TETRACYCLINE
	China/clinic/799mcr/PJGB01.1.fsa_nt	PJGB01000080.1	464	1324	+	blaTEM-1	1-861/861	===============	0/0	100	100	ncbi	NG_050145.1	class A broad-spectrum beta-lactamase TEM-1	BETA-LACTAM
	China/clinic/799mcr/PJGB01.1.fsa_nt	PJGB01000082.1	1072	1463	-	bleO	14-405/405	===============	0/0	96.79	100	ncbi	NG_047557.1	bleomycin binding protein	BLEOMYCIN
	China/clinic/801mcr/PVQI01.1.fsa_nt	PVQI01000052.1	33018	34151	+	blaEC-19	1-1134/1134	===============	0/0	100	99.38	ncbi	NG_049084.1	class C extended-spectrum beta-lactamase EC-19	CEPHALOSPORIN
	China/clinic/801mcr/PVQI01.1.fsa_nt	PVQI01000077.1	27	854	+	aph(3'')-Ib	1-828/828	===============	0/0	100	100	ncbi	NG_056002.2	aminoglycoside O-phosphotransferase APH(3'')-Ib	STREPTOMYCIN
	China/clinic/801mcr/PVQI01.1.fsa_nt	PVQI01000077.1	854	1690	+	aph(6)-Id	1-837/837	===============	0/0	100	100	ncbi	NG_047464.1	aminoglycoside O-phosphotransferase APH(6)-Id	STREPTOMYCIN
	China/clinic/801mcr/PVQI01.1.fsa_nt	PVQI01000077.1	3026	4213	+	tet(A)	1-1188/1200	===============	0/0	99	99.92	ncbi	NG_048153.1	tetracycline efflux MFS transporter Tet(A)	TETRACYCLINE
	China/clinic/801mcr/PVQI01.1.fsa_nt	PVQI01000077.1	6389	7603	-	floR	1-1215/1215	===============	0/0	100	99.83	ncbi	NG_047869.1	chloramphenicol/florfenicol efflux MFS transporter FloR	CHLORAMPHENICOL;FLORFENICOL
	China/clinic/801mcr/PVQI01.1.fsa_nt	PVQI01000088.1	150	926	+	aac(3)-IVa	1-777/777	===============	0/0	100	99.87	ncbi	NG_047253.1	aminoglycoside N-acetyltransferase AAC(3)-IVa	GENTAMICIN
	China/clinic/801mcr/PVQI01.1.fsa_nt	PVQI01000088.1	1155	2180	+	aph(4)-Ia	1-1026/1026	===============	0/0	100	100	ncbi	NG_047456.1	aminoglycoside O-phosphotransferase APH(4)-Ia	HYGROMYCIN
	China/clinic/801mcr/PVQI01.1.fsa_nt	PVQI01000088.1	7027	7842	+	sul2	1-816/816	===============	0/0	100	99.63	ncbi	NG_051852.1	sulfonamide-resistant dihydropteroate synthase Sul2	SULFONAMIDE
	China/clinic/801mcr/PVQI01.1.fsa_nt	PVQI01000095.1	271	1146	+	blaCTX-M-14	1-876/876	===============	0/0	100	100	ncbi	NG_048929.1	class A extended-spectrum beta-lactamase CTX-M-14	CEPHALOSPORIN
	China/clinic/801mcr/PVQI01.1.fsa_nt	PVQI01000095.1	1758	2174	+	fosA3	1-417/417	===============	0/0	100	99.76	ncbi	NG_050407.1	fosfomycin resistance glutathione transferase FosA3	FOSFOMYCIN
	China/clinic/801mcr/PVQI01.1.fsa_nt	PVQI01000096.1	42362	43174	+	blaNDM-5	1-813/813	===============	0/0	100	100	ncbi	NG_049337.1	subclass B1 metallo-beta-lactamase NDM-5	CARBAPENEM
	China/clinic/801mcr/PVQI01.1.fsa_nt	PVQI01000096.1	43178	43543	+	ble-MBL	1-366/366	===============	0/0	100	100	ncbi	NG_047559.1	bleomycin binding protein Ble-MBL	BLEOMYCIN
	China/clinic/801mcr/PVQI01.1.fsa_nt	PVQI01000109.1	1178	2017	-	sul1	1-840/840	===============	0/0	100	100	ncbi	NG_048082.1	sulfonamide-resistant dihydropteroate synthase Sul1	SULFONAMIDE
	China/clinic/801mcr/PVQI01.1.fsa_nt	PVQI01000109.1	2522	3313	-	aadA1	1-792/792	===============	0/0	100	99.87	ncbi	NG_052230.1	ANT(3'')-Ia family aminoglycoside nucleotidyltransferase AadA1	STREPTOMYCIN
	China/clinic/801mcr/PVQI01.1.fsa_nt	PVQI01000109.1	3406	3879	-	dfrA1	1-474/474	===============	0/0	100	99.79	ncbi	NG_047677.1	trimethoprim-resistant dihydrofolate reductase DfrA1	TRIMETHOPRIM
	China/clinic/801mcr/PVQI01.1.fsa_nt	PVQI01000130.1	6472	7307	-	aac(3)-IId	1-836/861	===============	0/0	97.1	100	ncbi	NG_047246.1	aminoglycoside N-acetyltransferase AAC(3)-IIa	GENTAMICIN
	China/clinic/801mcr/PVQI01.1.fsa_nt	PVQI01000140.1	819	2444	-	mcr-1.1	1-1626/1626	===============	0/0	100	100	ncbi	NG_050417.1	phosphoethanolamine--lipid A transferase MCR-1.1	COLISTIN
	China/clinic/801mcr/PVQI01.1.fsa_nt	PVQI01000146.1	85	639	+	aac(6')-Ib-AKT	1-555/555	===============	0/0	100	99.82	ncbi	NG_052358.1	AAC(6')-Ib family aminoglycoside 6'-N-acetyltransferase	AMIKACIN;KANAMYCIN;TOBRAMYCIN
	China/clinic/802mcr/PVQH01.1.fsa_nt	PVQH01000053.1	33070	34203	+	blaEC-19	1-1134/1134	===============	0/0	100	99.38	ncbi	NG_049084.1	class C extended-spectrum beta-lactamase EC-19	CEPHALOSPORIN
	China/clinic/802mcr/PVQH01.1.fsa_nt	PVQH01000057.1	147	923	+	aac(3)-IVa	1-777/777	===============	0/0	100	99.87	ncbi	NG_047253.1	aminoglycoside N-acetyltransferase AAC(3)-IVa	GENTAMICIN
	China/clinic/802mcr/PVQH01.1.fsa_nt	PVQH01000057.1	1152	2177	+	aph(4)-Ia	1-1026/1026	===============	0/0	100	100	ncbi	NG_047456.1	aminoglycoside O-phosphotransferase APH(4)-Ia	HYGROMYCIN
	China/clinic/802mcr/PVQH01.1.fsa_nt	PVQH01000057.1	7024	7839	+	sul2	1-816/816	===============	0/0	100	99.63	ncbi	NG_051852.1	sulfonamide-resistant dihydropteroate synthase Sul2	SULFONAMIDE
	China/clinic/802mcr/PVQH01.1.fsa_nt	PVQH01000057.1	10342	11556	-	floR	1-1215/1215	===============	0/0	100	99.83	ncbi	NG_047869.1	chloramphenicol/florfenicol efflux MFS transporter FloR	CHLORAMPHENICOL;FLORFENICOL
	China/clinic/802mcr/PVQH01.1.fsa_nt	PVQH01000098.1	1243	1659	-	fosA3	1-417/417	===============	0/0	100	99.76	ncbi	NG_050407.1	fosfomycin resistance glutathione transferase FosA3	FOSFOMYCIN
	China/clinic/802mcr/PVQH01.1.fsa_nt	PVQH01000098.1	2271	3146	-	blaCTX-M-14	1-876/876	===============	0/0	100	100	ncbi	NG_048929.1	class A extended-spectrum beta-lactamase CTX-M-14	CEPHALOSPORIN
	China/clinic/802mcr/PVQH01.1.fsa_nt	PVQH01000101.1	42361	43173	+	blaNDM-5	1-813/813	===============	0/0	100	100	ncbi	NG_049337.1	subclass B1 metallo-beta-lactamase NDM-5	CARBAPENEM
	China/clinic/802mcr/PVQH01.1.fsa_nt	PVQH01000101.1	43177	43542	+	ble-MBL	1-366/366	===============	0/0	100	100	ncbi	NG_047559.1	bleomycin binding protein Ble-MBL	BLEOMYCIN
	China/clinic/802mcr/PVQH01.1.fsa_nt	PVQH01000117.1	1	1188	-	tet(A)	1-1188/1200	===============	0/0	99	99.92	ncbi	NG_048153.1	tetracycline efflux MFS transporter Tet(A)	TETRACYCLINE
	China/clinic/802mcr/PVQH01.1.fsa_nt	PVQH01000117.1	2524	3360	-	aph(6)-Id	1-837/837	===============	0/0	100	100	ncbi	NG_047464.1	aminoglycoside O-phosphotransferase APH(6)-Id	STREPTOMYCIN
	China/clinic/802mcr/PVQH01.1.fsa_nt	PVQH01000117.1	3360	4187	-	aph(3'')-Ib	1-828/828	===============	0/0	100	100	ncbi	NG_056002.2	aminoglycoside O-phosphotransferase APH(3'')-Ib	STREPTOMYCIN
	China/clinic/802mcr/PVQH01.1.fsa_nt	PVQH01000123.1	573	1127	-	aac(6')-Ib-AKT	1-555/555	===============	0/0	100	99.82	ncbi	NG_052358.1	AAC(6')-Ib family aminoglycoside 6'-N-acetyltransferase	AMIKACIN;KANAMYCIN;TOBRAMYCIN
	China/clinic/802mcr/PVQH01.1.fsa_nt	PVQH01000131.1	6472	7307	-	aac(3)-IId	1-836/861	===============	0/0	97.1	100	ncbi	NG_047246.1	aminoglycoside N-acetyltransferase AAC(3)-IIa	GENTAMICIN
	China/clinic/802mcr/PVQH01.1.fsa_nt	PVQH01000153.1	1178	2017	-	sul1	1-840/840	===============	0/0	100	100	ncbi	NG_048082.1	sulfonamide-resistant dihydropteroate synthase Sul1	SULFONAMIDE
	China/clinic/802mcr/PVQH01.1.fsa_nt	PVQH01000153.1	2522	3313	-	aadA1	1-792/792	===============	0/0	100	99.87	ncbi	NG_052230.1	ANT(3'')-Ia family aminoglycoside nucleotidyltransferase AadA1	STREPTOMYCIN
	China/clinic/802mcr/PVQH01.1.fsa_nt	PVQH01000153.1	3406	3879	-	dfrA1	1-474/474	===============	0/0	100	99.79	ncbi	NG_047677.1	trimethoprim-resistant dihydrofolate reductase DfrA1	TRIMETHOPRIM
	China/clinic/802mcr/PVQH01.1.fsa_nt	PVQH01000182.1	208	1833	+	mcr-1.1	1-1626/1626	===============	0/0	100	100	ncbi	NG_050417.1	phosphoethanolamine--lipid A transferase MCR-1.1	COLISTIN
	China/clinic/803mcr/PVQG01.1.fsa_nt	PVQG01000016.1	14916	16049	-	blaEC-19	1-1134/1134	===============	0/0	100	99.38	ncbi	NG_049084.1	class C extended-spectrum beta-lactamase EC-19	CEPHALOSPORIN
	China/clinic/803mcr/PVQG01.1.fsa_nt	PVQG01000033.1	1841	2206	-	ble-MBL	1-366/366	===============	0/0	100	100	ncbi	NG_047559.1	bleomycin binding protein Ble-MBL	BLEOMYCIN
	China/clinic/803mcr/PVQG01.1.fsa_nt	PVQG01000033.1	2210	3022	-	blaNDM-5	1-813/813	===============	0/0	100	100	ncbi	NG_049337.1	subclass B1 metallo-beta-lactamase NDM-5	CARBAPENEM
	China/clinic/803mcr/PVQG01.1.fsa_nt	PVQG01000038.1	1243	1659	-	fosA3	1-417/417	===============	0/0	100	99.76	ncbi	NG_050407.1	fosfomycin resistance glutathione transferase FosA3	FOSFOMYCIN
	China/clinic/803mcr/PVQG01.1.fsa_nt	PVQG01000038.1	2271	3146	-	blaCTX-M-14	1-876/876	===============	0/0	100	100	ncbi	NG_048929.1	class A extended-spectrum beta-lactamase CTX-M-14	CEPHALOSPORIN
	China/clinic/803mcr/PVQG01.1.fsa_nt	PVQG01000050.1	70	846	+	aac(3)-IVa	1-777/777	===============	0/0	100	99.87	ncbi	NG_047253.1	aminoglycoside N-acetyltransferase AAC(3)-IVa	GENTAMICIN
	China/clinic/803mcr/PVQG01.1.fsa_nt	PVQG01000050.1	1075	2100	+	aph(4)-Ia	1-1026/1026	===============	0/0	100	100	ncbi	NG_047456.1	aminoglycoside O-phosphotransferase APH(4)-Ia	HYGROMYCIN
	China/clinic/803mcr/PVQG01.1.fsa_nt	PVQG01000050.1	6947	7762	+	sul2	1-816/816	===============	0/0	100	99.63	ncbi	NG_051852.1	sulfonamide-resistant dihydropteroate synthase Sul2	SULFONAMIDE
	China/clinic/803mcr/PVQG01.1.fsa_nt	PVQG01000050.1	10265	11479	-	floR	1-1215/1215	===============	0/0	100	99.83	ncbi	NG_047869.1	chloramphenicol/florfenicol efflux MFS transporter FloR	CHLORAMPHENICOL;FLORFENICOL
	China/clinic/803mcr/PVQG01.1.fsa_nt	PVQG01000087.1	208	1833	+	mcr-1.1	1-1626/1626	===============	0/0	100	100	ncbi	NG_050417.1	phosphoethanolamine--lipid A transferase MCR-1.1	COLISTIN
	China/clinic/803mcr/PVQG01.1.fsa_nt	PVQG01000100.1	132	1331	-	tet(A)	1-1200/1200	===============	0/0	100	99.92	ncbi	NG_048153.1	tetracycline efflux MFS transporter Tet(A)	TETRACYCLINE
	China/clinic/803mcr/PVQG01.1.fsa_nt	PVQG01000100.1	2667	3503	-	aph(6)-Id	1-837/837	===============	0/0	100	100	ncbi	NG_047464.1	aminoglycoside O-phosphotransferase APH(6)-Id	STREPTOMYCIN
	China/clinic/803mcr/PVQG01.1.fsa_nt	PVQG01000100.1	3503	4330	-	aph(3'')-Ib	1-828/828	===============	0/0	100	100	ncbi	NG_056002.2	aminoglycoside O-phosphotransferase APH(3'')-Ib	STREPTOMYCIN
	China/clinic/803mcr/PVQG01.1.fsa_nt	PVQG01000110.1	57	892	+	aac(3)-IId	1-836/861	===============	0/0	97.1	100	ncbi	NG_047246.1	aminoglycoside N-acetyltransferase AAC(3)-IIa	GENTAMICIN
	China/clinic/803mcr/PVQG01.1.fsa_nt	PVQG01000160.1	1178	2017	-	sul1	1-840/840	===============	0/0	100	100	ncbi	NG_048082.1	sulfonamide-resistant dihydropteroate synthase Sul1	SULFONAMIDE
	China/clinic/803mcr/PVQG01.1.fsa_nt	PVQG01000160.1	2522	3313	-	aadA1	1-792/792	===============	0/0	100	99.87	ncbi	NG_052230.1	ANT(3'')-Ia family aminoglycoside nucleotidyltransferase AadA1	STREPTOMYCIN
	China/clinic/803mcr/PVQG01.1.fsa_nt	PVQG01000160.1	3406	3879	-	dfrA1	1-474/474	===============	0/0	100	99.79	ncbi	NG_047677.1	trimethoprim-resistant dihydrofolate reductase DfrA1	TRIMETHOPRIM
	China/clinic/803mcr/PVQG01.1.fsa_nt	PVQG01000199.1	573	1127	-	aac(6')-Ib-AKT	1-555/555	===============	0/0	100	99.82	ncbi	NG_052358.1	AAC(6')-Ib family aminoglycoside 6'-N-acetyltransferase	AMIKACIN;KANAMYCIN;TOBRAMYCIN
	China/clinic/805mcr/PJGA01.1.fsa_nt	PJGA01000033.1	3992	5125	-	blaEC	1-1134/1134	===============	0/0	100	98.15	ncbi	NG_047496.1	BlaEC family class C beta-lactamase	BETA-LACTAM
	China/clinic/805mcr/PJGA01.1.fsa_nt	PJGA01000051.1	3521	5146	+	mcr-1.1	1-1626/1626	===============	0/0	100	99.94	ncbi	NG_050417.1	phosphoethanolamine--lipid A transferase MCR-1.1	COLISTIN
	China/clinic/805mcr/PJGA01.1.fsa_nt	PJGA01000079.1	128	904	+	aac(3)-IVa	1-777/777	===============	0/0	100	99.87	ncbi	NG_047253.1	aminoglycoside N-acetyltransferase AAC(3)-IVa	GENTAMICIN
	China/clinic/805mcr/PJGA01.1.fsa_nt	PJGA01000079.1	1133	2158	+	aph(4)-Ia	1-1026/1026	===============	0/0	100	100	ncbi	NG_047456.1	aminoglycoside O-phosphotransferase APH(4)-Ia	HYGROMYCIN
	China/clinic/805mcr/PJGA01.1.fsa_nt	PJGA01000079.1	7005	7820	+	sul2	1-816/816	===============	0/0	100	100	ncbi	NG_051852.1	sulfonamide-resistant dihydropteroate synthase Sul2	SULFONAMIDE
	China/clinic/805mcr/PJGA01.1.fsa_nt	PJGA01000079.1	10323	11537	-	floR	1-1215/1215	===============	0/0	100	100	ncbi	NG_047877.1	chloramphenicol/florfenicol efflux MFS transporter FloR	CHLORAMPHENICOL;FLORFENICOL
	China/clinic/805mcr/PJGA01.1.fsa_nt	PJGA01000089.1	198	1058	+	blaTEM-1	1-861/861	===============	0/0	100	100	ncbi	NG_050145.1	class A broad-spectrum beta-lactamase TEM-1	BETA-LACTAM
	China/clinic/805mcr/PJGA01.1.fsa_nt	PJGA01000089.1	2623	3822	+	tet(A)	1-1200/1200	===============	0/0	100	99.92	ncbi	NG_048154.1	tetracycline efflux MFS transporter Tet(A)	TETRACYCLINE
	China/clinic/805mcr/PJGA01.1.fsa_nt	PJGA01000095.1	676	3828	-	oqxB	1-3153/3153	===============	0/0	100	100	ncbi	NG_048025.1	multidrug efflux RND transporter permease subunit OqxB	PHENICOL;QUINOLONE
	China/clinic/805mcr/PJGA01.1.fsa_nt	PJGA01000095.1	3852	5027	-	oqxA	1-1176/1176	===============	0/0	100	100	ncbi	NG_048024.1	multidrug efflux RND transporter periplasmic adaptor subunit OqxA	PHENICOL;QUINOLONE
	China/clinic/805mcr/PJGA01.1.fsa_nt	PJGA01000110.1	160	551	+	bleO	14-405/405	===============	0/0	96.79	100	ncbi	NG_047557.1	bleomycin binding protein	BLEOMYCIN
	China/clinic/805mcr/PJGA01.1.fsa_nt	PJGA01000111.1	132	923	-	aadA2	1-792/792	===============	0/0	100	100	ncbi	NG_047343.1	ANT(3'')-Ia family aminoglycoside nucleotidyltransferase AadA2	STREPTOMYCIN
	China/clinic/805mcr/PJGA01.1.fsa_nt	PJGA01000111.1	1331	1828	-	dfrA12	1-498/498	===============	0/0	100	99.8	ncbi	NG_047689.1	trimethoprim-resistant dihydrofolate reductase DfrA12	TRIMETHOPRIM
	China/clinic/805mcr/PJGA01.1.fsa_nt	PJGA01000113.1	398	2317	-	tet(M)	1-1920/1920	===============	0/0	100	97.66	ncbi	NG_048237.1	tetracycline resistance ribosomal protection protein Tet(M)	TETRACYCLINE
	China/clinic/805mcr/PJGA01.1.fsa_nt	PJGA01000115.1	152	943	-	sul3	1-792/792	===============	0/0	100	100	ncbi	NG_048120.1	sulfonamide-resistant dihydropteroate synthase Sul3	SULFONAMIDE
	China/clinic/808mcr/PJFF01.1.fsa_nt	PJFF01000001.1	164561	165694	-	blaEC	1-1134/1134	===============	0/0	100	100	ncbi	NG_047494.1	BlaEC family class C beta-lactamase	BETA-LACTAM
	China/clinic/808mcr/PJFF01.1.fsa_nt	PJFF01000043.1	3521	5146	+	mcr-1.1	1-1626/1626	===============	0/0	100	100	ncbi	NG_050417.1	phosphoethanolamine--lipid A transferase MCR-1.1	COLISTIN
	China/clinic/808mcr/PJFF01.1.fsa_nt	PJFF01000068.1	1937	2752	+	sul2	1-816/816	===============	0/0	100	100	ncbi	NG_051852.1	sulfonamide-resistant dihydropteroate synthase Sul2	SULFONAMIDE
	China/clinic/808mcr/PJFF01.1.fsa_nt	PJFF01000068.1	5255	6469	-	floR	1-1215/1215	===============	0/0	100	99.83	ncbi	NG_047862.1	chloramphenicol/florfenicol efflux MFS transporter FloR	CHLORAMPHENICOL;FLORFENICOL
	China/clinic/808mcr/PJFF01.1.fsa_nt	PJFF01000088.1	281	1540	+	cmlA1	1-1260/1260	===============	0/0	100	99.92	ncbi	NG_047648.1	chloramphenicol efflux MFS transporter CmlA1	CHLORAMPHENICOL
	China/clinic/808mcr/PJFF01.1.fsa_nt	PJFF01000088.1	1633	2424	+	aadA1	1-792/792	===============	0/0	100	99.87	ncbi	NG_052266.1	ANT(3'')-Ia family aminoglycoside nucleotidyltransferase AadA1	STREPTOMYCIN
	China/clinic/808mcr/PJFF01.1.fsa_nt	PJFF01000088.1	4352	6271	-	tet(M)	1-1920/1920	===============	0/0	100	97.66	ncbi	NG_048237.1	tetracycline resistance ribosomal protection protein Tet(M)	TETRACYCLINE
	China/clinic/808mcr/PJFF01.1.fsa_nt	PJFF01000094.1	1706	2905	+	tet(A)	1-1200/1200	===============	0/0	100	99.83	ncbi	NG_048154.1	tetracycline efflux MFS transporter Tet(A)	TETRACYCLINE
	China/clinic/808mcr/PJFF01.1.fsa_nt	PJFF01000096.1	1057	1917	+	blaTEM-1	1-861/861	===============	0/0	100	100	ncbi	NG_050145.1	class A broad-spectrum beta-lactamase TEM-1	BETA-LACTAM
	China/clinic/808mcr/PJFF01.1.fsa_nt	PJFF01000096.1	2175	2966	-	sul3	1-792/792	===============	0/0	100	100	ncbi	NG_048120.1	sulfonamide-resistant dihydropteroate synthase Sul3	SULFONAMIDE
	China/clinic/808mcr/PJFF01.1.fsa_nt	PJFF01000105.1	1191	2051	-	aac(3)-IId	1-861/861	===============	0/0	100	100	ncbi	NG_047251.1	aminoglycoside N-acetyltransferase AAC(3)-IId	GENTAMICIN
	China/clinic/808mcr/PJFF01.1.fsa_nt	PJFF01000111.1	214	605	+	bleO	14-405/405	===============	0/0	96.79	100	ncbi	NG_047557.1	bleomycin binding protein	BLEOMYCIN
	China/clinic/808mcr/PJFF01.1.fsa_nt	PJFF01000117.1	82	579	+	dfrA12	1-498/498	===============	0/0	100	100	ncbi	NG_047689.1	trimethoprim-resistant dihydrofolate reductase DfrA12	TRIMETHOPRIM
	China/clinic/808mcr/PJFF01.1.fsa_nt	PJFF01000121.1	215	1030	-	aph(3')-Ia	1-816/816	===============	0/0	100	100	ncbi	NG_047430.1	aminoglycoside O-phosphotransferase APH(3')-Ia	KANAMYCIN
	China/clinic/808mcr/PJFF01.1.fsa_nt	PJFF01000122.1	252	1073	-	lnu(F)	1-822/822	===============	0/0	100	99.88	ncbi	NG_047927.1	lincosamide nucleotidyltransferase Lnu(F)	LINCOSAMIDE
	China/clinic/809mcr/PJFE01.1.fsa_nt	PJFE01000001.1	472529	473662	+	blaEC-5	1-1134/1134	===============	0/0	100	99.73	ncbi	NG_049085.1	cephalosporin-hydrolyzing class C beta-lactamase EC-5	CEPHALOSPORIN
	China/clinic/809mcr/PJFE01.1.fsa_nt	PJFE01000031.1	3521	5146	+	mcr-1.1	1-1626/1626	===============	0/0	100	100	ncbi	NG_050417.1	phosphoethanolamine--lipid A transferase MCR-1.1	COLISTIN
	China/clinic/809mcr/PJFE01.1.fsa_nt	PJFE01000044.1	5710	6501	-	sul3	1-792/792	===============	0/0	100	100	ncbi	NG_048120.1	sulfonamide-resistant dihydropteroate synthase Sul3	SULFONAMIDE
	China/clinic/809mcr/PJFE01.1.fsa_nt	PJFE01000051.1	254	1114	+	blaTEM-1	1-861/861	===============	0/0	100	100	ncbi	NG_050145.1	class A broad-spectrum beta-lactamase TEM-1	BETA-LACTAM
	China/clinic/809mcr/PJFE01.1.fsa_nt	PJFE01000059.1	229	783	+	aac(6')-Ib-D181Y	1-555/555	===============	0/0	100	99.82	ncbi	NG_067946.1	AAC(6')-Ib family aminoglycoside 6'-N-acetyltransferase	AMIKACIN;KANAMYCIN;TOBRAMYCIN
	China/clinic/809mcr/PJFE01.1.fsa_nt	PJFE01000059.1	914	1744	+	blaOXA-1	1-831/831	===============	0/0	100	100	ncbi	NG_049392.1	oxacillin-hydrolyzing class D beta-lactamase OXA-1	CEPHALOSPORIN
	China/clinic/809mcr/PJFE01.1.fsa_nt	PJFE01000059.1	1882	2514	+	catB3	1-633/633	===============	0/0	100	100	ncbi	NG_047604.1	type B-3 chloramphenicol O-acetyltransferase CatB3	CHLORAMPHENICOL
	China/clinic/809mcr/PJFE01.1.fsa_nt	PJFE01000059.1	2599	3051	+	arr-3	1-453/453	===============	0/0	100	100	ncbi	NG_048581.1	NAD(+)--rifampin ADP-ribosyltransferase Arr-3	RIFAMYCIN
	China/clinic/809mcr/PJFE01.1.fsa_nt	PJFE01000060.1	1132	2331	+	tet(A)	1-1200/1200	===============	0/0	100	99.92	ncbi	NG_048154.1	tetracycline efflux MFS transporter Tet(A)	TETRACYCLINE
	China/clinic/809mcr/PJFE01.1.fsa_nt	PJFE01000061.1	82	579	+	dfrA12	1-498/498	===============	0/0	100	100	ncbi	NG_047689.1	trimethoprim-resistant dihydrofolate reductase DfrA12	TRIMETHOPRIM
	China/clinic/809mcr/PJFE01.1.fsa_nt	PJFE01000061.1	987	1778	+	aadA2	1-792/792	===============	0/0	100	99.87	ncbi	NG_047343.1	ANT(3'')-Ia family aminoglycoside nucleotidyltransferase AadA2	STREPTOMYCIN
	China/clinic/809mcr/PJFE01.1.fsa_nt	PJFE01000061.1	2975	3334	-	bleO	46-405/405	.==============	0/0	88.89	100	ncbi	NG_047557.1	bleomycin binding protein	BLEOMYCIN
	China/clinic/809mcr/PJFE01.1.fsa_nt	PJFE01000062.1	914	1570	-	qnrS2	1-657/657	===============	0/0	100	100	ncbi	NG_050544.1	quinolone resistance pentapeptide repeat protein QnrS2	QUINOLONE
	China/clinic/A101mcr/NRXQ01.1.fsa_nt	NRXQ01000031.1	45595	47220	-	mcr-1.1	1-1626/1626	===============	0/0	100	100	ncbi	NG_050417.1	phosphoethanolamine--lipid A transferase MCR-1.1	COLISTIN
	China/clinic/A101mcr/NRXQ01.1.fsa_nt	NRXQ01000040.1	36026	37159	+	blaEC	1-1134/1134	===============	0/0	100	98.33	ncbi	NG_047496.1	BlaEC family class C beta-lactamase	BETA-LACTAM
	China/clinic/A103mcr/NRZA01.1.fsa_nt	NRZA01000059.1	2120	2911	+	sul3	1-792/792	===============	0/0	100	100	ncbi	NG_048120.1	sulfonamide-resistant dihydropteroate synthase Sul3	SULFONAMIDE
	China/clinic/A103mcr/NRZA01.1.fsa_nt	NRZA01000059.1	4082	4873	-	aadA2	1-792/792	===============	0/0	100	99.87	ncbi	NG_047343.1	ANT(3'')-Ia family aminoglycoside nucleotidyltransferase AadA2	STREPTOMYCIN
	China/clinic/A103mcr/NRZA01.1.fsa_nt	NRZA01000059.1	5281	5778	-	dfrA12	1-498/498	===============	0/0	100	100	ncbi	NG_047689.1	trimethoprim-resistant dihydrofolate reductase DfrA12	TRIMETHOPRIM
	China/clinic/A103mcr/NRZA01.1.fsa_nt	NRZA01000073.1	1113	1769	+	qnrS1	1-657/657	===============	0/0	100	100	ncbi	NG_050543.1	quinolone resistance pentapeptide repeat protein QnrS1	QUINOLONE
	China/clinic/A103mcr/NRZA01.1.fsa_nt	NRZA01000073.1	6424	7623	+	tet(A)	1-1200/1200	===============	0/0	100	99.92	ncbi	NG_048154.1	tetracycline efflux MFS transporter Tet(A)	TETRACYCLINE
	China/clinic/A103mcr/NRZA01.1.fsa_nt	NRZA01000132.1	27519	29144	-	mcr-1.1	1-1626/1626	===============	0/0	100	100	ncbi	NG_050417.1	phosphoethanolamine--lipid A transferase MCR-1.1	COLISTIN
	China/clinic/A103mcr/NRZA01.1.fsa_nt	NRZA01000141.1	31705	32838	+	blaEC-15	1-1134/1134	===============	0/0	100	98.59	ncbi	NG_049081.1	class C extended-spectrum beta-lactamase EC-15	CEPHALOSPORIN
	China/clinic/A104mcr/NRTW01.1.fsa_nt	NRTW01000001.1	125339	126472	+	blaEC	1-1134/1134	===============	0/0	100	99.73	ncbi	NG_047496.1	BlaEC family class C beta-lactamase	BETA-LACTAM
	China/clinic/A104mcr/NRTW01.1.fsa_nt	NRTW01000009.1	129	626	+	dfrA12	1-498/498	===============	0/0	100	100	ncbi	NG_047689.1	trimethoprim-resistant dihydrofolate reductase DfrA12	TRIMETHOPRIM
	China/clinic/A104mcr/NRTW01.1.fsa_nt	NRTW01000009.1	1034	1825	+	aadA21	1-792/792	===============	0/0	100	99.37	ncbi	NG_047345.1	ANT(3'')-Ia family aminoglycoside nucleotidyltransferase AadA21	STREPTOMYCIN
	China/clinic/A104mcr/NRTW01.1.fsa_nt	NRTW01000024.1	373	1188	-	aph(3')-Ia	1-816/816	===============	0/0	100	100	ncbi	NG_047430.1	aminoglycoside O-phosphotransferase APH(3')-Ia	KANAMYCIN
	China/clinic/A104mcr/NRTW01.1.fsa_nt	NRTW01000082.1	473	1333	+	blaTEM-150	1-861/861	===============	0/0	100	99.88	ncbi	NG_050194.1	class A beta-lactamase TEM-150	BETA-LACTAM
	China/clinic/A104mcr/NRTW01.1.fsa_nt	NRTW01000082.1	1495	2310	+	sul2	1-816/816	===============	0/0	100	100	ncbi	NG_051852.1	sulfonamide-resistant dihydropteroate synthase Sul2	SULFONAMIDE
	China/clinic/A104mcr/NRTW01.1.fsa_nt	NRTW01000082.1	2347	3174	+	aph(3'')-Ib	1-828/828	===============	0/0	100	100	ncbi	NG_056002.2	aminoglycoside O-phosphotransferase APH(3'')-Ib	STREPTOMYCIN
	China/clinic/A104mcr/NRTW01.1.fsa_nt	NRTW01000082.1	3174	4010	+	aph(6)-Id	1-837/837	===============	0/0	100	100	ncbi	NG_047464.1	aminoglycoside O-phosphotransferase APH(6)-Id	STREPTOMYCIN
	China/clinic/A104mcr/NRTW01.1.fsa_nt	NRTW01000082.1	5346	6545	+	tet(A)	1-1200/1200	===============	0/0	100	100	ncbi	NG_048153.1	tetracycline efflux MFS transporter Tet(A)	TETRACYCLINE
	China/clinic/A104mcr/NRTW01.1.fsa_nt	NRTW01000082.1	7145	8359	-	floR	1-1215/1215	===============	0/0	100	100	ncbi	NG_047878.1	chloramphenicol/florfenicol efflux MFS transporter FloR	CHLORAMPHENICOL;FLORFENICOL
	China/clinic/A104mcr/NRTW01.1.fsa_nt	NRTW01000098.1	164	718	+	aac(6')-Ib-AKT	1-555/555	===============	0/0	100	99.82	ncbi	NG_052358.1	AAC(6')-Ib family aminoglycoside 6'-N-acetyltransferase	AMIKACIN;KANAMYCIN;TOBRAMYCIN
	China/clinic/A104mcr/NRTW01.1.fsa_nt	NRTW01000098.1	985	2244	+	cmlA1	1-1260/1260	===============	0/0	100	99.92	ncbi	NG_047647.1	chloramphenicol efflux MFS transporter CmlA1	CHLORAMPHENICOL
	China/clinic/A104mcr/NRTW01.1.fsa_nt	NRTW01000103.1	1280	2140	+	aac(3)-IId	1-861/861	===============	0/0	100	100	ncbi	NG_047251.1	aminoglycoside N-acetyltransferase AAC(3)-IId	GENTAMICIN
	China/clinic/A104mcr/NRTW01.1.fsa_nt	NRTW01000120.1	413	1150	+	erm(B)	1-738/738	===============	0/0	100	99.86	ncbi	NG_047804.1	23S rRNA (adenine(2058)-N(6))-methyltransferase Erm(B)	MACROLIDE
	China/clinic/A104mcr/NRTW01.1.fsa_nt	NRTW01000138.1	27541	29166	-	mcr-1.1	1-1626/1626	===============	0/0	100	100	ncbi	NG_050417.1	phosphoethanolamine--lipid A transferase MCR-1.1	COLISTIN
	China/clinic/A104mcr/NRTW01.1.fsa_nt	NRTW01000140.1	834	3986	-	oqxB	1-3153/3153	===============	0/0	100	100	ncbi	NG_048025.1	multidrug efflux RND transporter permease subunit OqxB	PHENICOL;QUINOLONE
	China/clinic/A104mcr/NRTW01.1.fsa_nt	NRTW01000140.1	4010	5185	-	oqxA	1-1176/1176	===============	0/0	100	100	ncbi	NG_048024.1	multidrug efflux RND transporter periplasmic adaptor subunit OqxA	PHENICOL;QUINOLONE
	China/clinic/A104mcr/NRTW01.1.fsa_nt	NRTW01000147.1	305	1226	+	mph(A)	1-921/921	========/======	44197	100	99.67	ncbi	NG_047986.1	Mph(A) family macrolide 2'-phosphotransferase	MACROLIDE
	China/clinic/A104mcr/NRTW01.1.fsa_nt	NRTW01000173.1	1798	2673	+	blaCTX-M-14	1-876/876	===============	0/0	100	100	ncbi	NG_048929.1	class A extended-spectrum beta-lactamase CTX-M-14	CEPHALOSPORIN
	China/clinic/A104mcr/NRTW01.1.fsa_nt	NRTW01000198.1	1230	1621	-	bleO	14-405/405	===============	0/0	96.79	100	ncbi	NG_047557.1	bleomycin binding protein	BLEOMYCIN
	China/clinic/A104mcr/NRTW01.1.fsa_nt	NRTW01000228.1	486	1715	+	mef(B)	1-1230/1230	===============	0/0	100	100	ncbi	NG_047978.1	macrolide efflux MFS transporter Mef(B)	MACROLIDE
	China/clinic/A104mcr/NRTW01.1.fsa_nt	NRTW01000228.1	3476	4267	+	sul3	1-792/792	===============	0/0	100	100	ncbi	NG_048120.1	sulfonamide-resistant dihydropteroate synthase Sul3	SULFONAMIDE
	China/clinic/A105mcr/NRUN01.1.fsa_nt	NRUN01000013.1	727	1941	-	floR	1-1215/1215	===============	0/0	100	100	ncbi	NG_047878.1	chloramphenicol/florfenicol efflux MFS transporter FloR	CHLORAMPHENICOL;FLORFENICOL
	China/clinic/A105mcr/NRUN01.1.fsa_nt	NRUN01000018.1	1923	2714	+	sul3	1-792/792	===============	0/0	100	100	ncbi	NG_048120.1	sulfonamide-resistant dihydropteroate synthase Sul3	SULFONAMIDE
	China/clinic/A105mcr/NRUN01.1.fsa_nt	NRUN01000034.1	4458	5379	-	mph(A)	1-921/921	========/======	44197	100	99.67	ncbi	NG_047986.1	Mph(A) family macrolide 2'-phosphotransferase	MACROLIDE
	China/clinic/A105mcr/NRUN01.1.fsa_nt	NRUN01000082.1	497	1333	-	aph(6)-Id	1-837/837	===============	0/0	100	100	ncbi	NG_047464.1	aminoglycoside O-phosphotransferase APH(6)-Id	STREPTOMYCIN
	China/clinic/A105mcr/NRUN01.1.fsa_nt	NRUN01000082.1	1333	2160	-	aph(3'')-Ib	1-828/828	===============	0/0	100	100	ncbi	NG_056002.2	aminoglycoside O-phosphotransferase APH(3'')-Ib	STREPTOMYCIN
	China/clinic/A105mcr/NRUN01.1.fsa_nt	NRUN01000082.1	2197	3012	-	sul2	1-816/816	===============	0/0	100	100	ncbi	NG_051852.1	sulfonamide-resistant dihydropteroate synthase Sul2	SULFONAMIDE
	China/clinic/A105mcr/NRUN01.1.fsa_nt	NRUN01000082.1	3174	4034	-	blaTEM-150	1-861/861	===============	0/0	100	99.88	ncbi	NG_050194.1	class A beta-lactamase TEM-150	BETA-LACTAM
	China/clinic/A105mcr/NRUN01.1.fsa_nt	NRUN01000084.1	45856	47481	-	mcr-1.1	1-1626/1626	===============	0/0	100	100	ncbi	NG_050417.1	phosphoethanolamine--lipid A transferase MCR-1.1	COLISTIN
	China/clinic/A105mcr/NRUN01.1.fsa_nt	NRUN01000156.1	218	691	+	dfrA17	1-474/474	===============	0/0	100	99.79	ncbi	NG_047710.1	trimethoprim-resistant dihydrofolate reductase DfrA17	TRIMETHOPRIM
	China/clinic/A105mcr/NRUN01.1.fsa_nt	NRUN01000156.1	822	1610	+	aadA5	1-789/789	===============	0/0	100	100	ncbi	NG_047357.1	ANT(3'')-Ia family aminoglycoside nucleotidyltransferase AadA5	STREPTOMYCIN
	China/clinic/A105mcr/NRUN01.1.fsa_nt	NRUN01000156.1	2157	2996	+	sul1	1-840/840	===============	0/0	100	100	ncbi	NG_048082.1	sulfonamide-resistant dihydropteroate synthase Sul1	SULFONAMIDE
	China/clinic/A105mcr/NRUN01.1.fsa_nt	NRUN01000192.1	54970	56103	+	blaEC	1-1134/1134	===============	0/0	100	100	ncbi	NG_047496.1	BlaEC family class C beta-lactamase	BETA-LACTAM
	China/clinic/A105mcr/NRUN01.1.fsa_nt	NRUN01000193.1	185	1000	+	aph(3')-Ia	1-816/816	===============	0/0	100	100	ncbi	NG_047430.1	aminoglycoside O-phosphotransferase APH(3')-Ia	KANAMYCIN
	China/clinic/A105mcr/NRUN01.1.fsa_nt	NRUN01000196.1	1	1172	-	tet(A)	1-1172/1200	===============	0/0	97.67	100	ncbi	NG_048153.1	tetracycline efflux MFS transporter Tet(A)	TETRACYCLINE
	China/clinic/A105mcr/NRUN01.1.fsa_nt	NRUN01000203.1	216	689	+	dfrA14	1-474/474	===============	0/0	100	100	ncbi	NG_056035.1	trimethoprim-resistant dihydrofolate reductase DfrA14	TRIMETHOPRIM
	China/clinic/A106mcr/NRUZ01.1.fsa_nt	NRUZ01000045.1	3806	4621	-	sul2	1-816/816	===============	0/0	100	100	ncbi	NG_051852.1	sulfonamide-resistant dihydropteroate synthase Sul2	SULFONAMIDE
	China/clinic/A106mcr/NRUZ01.1.fsa_nt	NRUZ01000099.1	261	734	-	dfrA17	1-474/474	===============	0/0	100	99.79	ncbi	NG_047710.1	trimethoprim-resistant dihydrofolate reductase DfrA17	TRIMETHOPRIM
	China/clinic/A106mcr/NRUZ01.1.fsa_nt	NRUZ01000099.1	7252	8451	+	tet(A)	1-1200/1200	===============	0/0	100	100	ncbi	NG_048154.1	tetracycline efflux MFS transporter Tet(A)	TETRACYCLINE
	China/clinic/A106mcr/NRUZ01.1.fsa_nt	NRUZ01000107.1	47652	48785	+	blaEC	1-1134/1134	===============	0/0	100	100	ncbi	NG_047496.1	BlaEC family class C beta-lactamase	BETA-LACTAM
	China/clinic/A106mcr/NRUZ01.1.fsa_nt	NRUZ01000114.1	45595	47220	-	mcr-1.1	1-1626/1626	===============	0/0	100	100	ncbi	NG_050417.1	phosphoethanolamine--lipid A transferase MCR-1.1	COLISTIN
	China/clinic/A107mcr/NRUO01.1.fsa_nt	NRUO01000090.1	117102	118235	+	blaEC	1-1134/1134	===============	0/0	100	98.24	ncbi	NG_047496.1	BlaEC family class C beta-lactamase	BETA-LACTAM
	China/clinic/A107mcr/NRUO01.1.fsa_nt	NRUO01000092.1	237	1052	-	aph(3')-Ia	1-816/816	===============	0/0	100	100	ncbi	NG_047430.1	aminoglycoside O-phosphotransferase APH(3')-Ia	KANAMYCIN
	China/clinic/A107mcr/NRUO01.1.fsa_nt	NRUO01000104.1	552	1208	+	qnrS1	1-657/657	===============	0/0	100	100	ncbi	NG_050543.1	quinolone resistance pentapeptide repeat protein QnrS1	QUINOLONE
	China/clinic/A107mcr/NRUO01.1.fsa_nt	NRUO01000104.1	24000	24473	-	dfrA14	1-474/474	===============	0/0	100	100	ncbi	NG_056035.1	trimethoprim-resistant dihydrofolate reductase DfrA14	TRIMETHOPRIM
	China/clinic/A107mcr/NRUO01.1.fsa_nt	NRUO01000114.1	2729	3589	-	aac(3)-IId	1-861/861	===============	0/0	100	100	ncbi	NG_047251.1	aminoglycoside N-acetyltransferase AAC(3)-IId	GENTAMICIN
	China/clinic/A107mcr/NRUO01.1.fsa_nt	NRUO01000119.1	380	1216	-	aph(6)-Id	1-837/837	===============	0/0	100	100	ncbi	NG_047464.1	aminoglycoside O-phosphotransferase APH(6)-Id	STREPTOMYCIN
	China/clinic/A107mcr/NRUO01.1.fsa_nt	NRUO01000119.1	1216	2043	-	aph(3'')-Ib	1-828/828	===============	0/0	100	100	ncbi	NG_056002.2	aminoglycoside O-phosphotransferase APH(3'')-Ib	STREPTOMYCIN
	China/clinic/A107mcr/NRUO01.1.fsa_nt	NRUO01000119.1	2080	2895	-	sul2	1-816/816	===============	0/0	100	100	ncbi	NG_051852.1	sulfonamide-resistant dihydropteroate synthase Sul2	SULFONAMIDE
	China/clinic/A107mcr/NRUO01.1.fsa_nt	NRUO01000119.1	3057	3917	-	blaTEM-150	1-861/861	===============	0/0	100	99.88	ncbi	NG_050194.1	class A beta-lactamase TEM-150	BETA-LACTAM
	China/clinic/A107mcr/NRUO01.1.fsa_nt	NRUO01000122.1	1	1172	-	tet(A)	1-1172/1200	===============	0/0	97.67	100	ncbi	NG_048153.1	tetracycline efflux MFS transporter Tet(A)	TETRACYCLINE
	China/clinic/A107mcr/NRUO01.1.fsa_nt	NRUO01000136.1	727	1941	-	floR	1-1215/1215	===============	0/0	100	100	ncbi	NG_047878.1	chloramphenicol/florfenicol efflux MFS transporter FloR	CHLORAMPHENICOL;FLORFENICOL
	China/clinic/A107mcr/NRUO01.1.fsa_nt	NRUO01000151.1	1923	2714	+	sul3	1-792/792	===============	0/0	100	100	ncbi	NG_048120.1	sulfonamide-resistant dihydropteroate synthase Sul3	SULFONAMIDE
	China/clinic/A107mcr/NRUO01.1.fsa_nt	NRUO01000167.1	3631	5256	+	mcr-1.1	1-1626/1626	===============	0/0	100	99.94	ncbi	NG_050417.1	phosphoethanolamine--lipid A transferase MCR-1.1	COLISTIN
	China/clinic/A108mcr/NRXG01.1.fsa_nt	NRXG01000013.1	27520	29145	-	mcr-1.1	1-1626/1626	===============	0/0	100	100	ncbi	NG_050417.1	phosphoethanolamine--lipid A transferase MCR-1.1	COLISTIN
	China/clinic/A108mcr/NRXG01.1.fsa_nt	NRXG01000042.1	3021	4226	-	tet(B)	1-1206/1206	===============	0/0	100	100	ncbi	NG_048163.1	tetracycline efflux MFS transporter Tet(B)	TETRACYCLINE
	China/clinic/A108mcr/NRXG01.1.fsa_nt	NRXG01000048.1	110381	111514	-	blaEC	1-1134/1134	===============	0/0	100	98.33	ncbi	NG_047496.1	BlaEC family class C beta-lactamase	BETA-LACTAM
	China/clinic/A108mcr/NRXG01.1.fsa_nt	NRXG01000075.1	529	1389	+	blaTEM-1	1-861/861	===============	0/0	100	100	ncbi	NG_050145.1	class A broad-spectrum beta-lactamase TEM-1	BETA-LACTAM
	China/clinic/A108mcr/NRXG01.1.fsa_nt	NRXG01000117.1	236	627	+	bleO	14-405/405	===============	0/0	96.79	100	ncbi	NG_047557.1	bleomycin binding protein	BLEOMYCIN
	China/clinic/A108mcr/NRXG01.1.fsa_nt	NRXG01000119.1	2026	2817	+	sul3	1-792/792	===============	0/0	100	100	ncbi	NG_048120.1	sulfonamide-resistant dihydropteroate synthase Sul3	SULFONAMIDE
	China/clinic/A108mcr/NRXG01.1.fsa_nt	NRXG01000119.1	4499	5290	-	aadA1	1-792/792	===============	0/0	100	99.87	ncbi	NG_052266.1	ANT(3'')-Ia family aminoglycoside nucleotidyltransferase AadA1	STREPTOMYCIN
	China/clinic/A108mcr/NRXG01.1.fsa_nt	NRXG01000119.1	5383	6642	-	cmlA1	1-1260/1260	===============	0/0	100	99.92	ncbi	NG_047648.1	chloramphenicol efflux MFS transporter CmlA1	CHLORAMPHENICOL
	China/clinic/A108mcr/NRXG01.1.fsa_nt	NRXG01000119.1	6904	7695	-	aadA2	1-792/792	===============	0/0	100	99.87	ncbi	NG_047343.1	ANT(3'')-Ia family aminoglycoside nucleotidyltransferase AadA2	STREPTOMYCIN
	China/clinic/A108mcr/NRXG01.1.fsa_nt	NRXG01000119.1	8103	8600	-	dfrA12	1-498/498	===============	0/0	100	100	ncbi	NG_047689.1	trimethoprim-resistant dihydrofolate reductase DfrA12	TRIMETHOPRIM
	China/clinic/A108mcr/NRXG01.1.fsa_nt	NRXG01000144.1	698	3850	-	oqxB	1-3153/3153	===============	0/0	100	100	ncbi	NG_048025.1	multidrug efflux RND transporter permease subunit OqxB	PHENICOL;QUINOLONE
	China/clinic/A108mcr/NRXG01.1.fsa_nt	NRXG01000144.1	3874	5049	-	oqxA	1-1176/1176	===============	0/0	100	100	ncbi	NG_048024.1	multidrug efflux RND transporter periplasmic adaptor subunit OqxA	PHENICOL;QUINOLONE
	China/clinic/A109mcr/NRVB01.1.fsa_nt	NRVB01000001.1	271	1131	+	blaTEM-1	1-861/861	===============	0/0	100	100	ncbi	NG_050145.1	class A broad-spectrum beta-lactamase TEM-1	BETA-LACTAM
	China/clinic/A109mcr/NRVB01.1.fsa_nt	NRVB01000016.1	126723	128348	+	mcr-1.1	1-1626/1626	===============	0/0	100	100	ncbi	NG_050417.1	phosphoethanolamine--lipid A transferase MCR-1.1	COLISTIN
	China/clinic/A109mcr/NRVB01.1.fsa_nt	NRVB01000027.1	124627	125760	+	blaEC	1-1134/1134	===============	0/0	100	100	ncbi	NG_047496.1	BlaEC family class C beta-lactamase	BETA-LACTAM
	China/clinic/A109mcr/NRVB01.1.fsa_nt	NRVB01000032.1	174	965	-	sul3	1-792/792	===============	0/0	100	100	ncbi	NG_048120.1	sulfonamide-resistant dihydropteroate synthase Sul3	SULFONAMIDE
	China/clinic/A109mcr/NRVB01.1.fsa_nt	NRVB01000032.1	2726	3955	-	mef(B)	1-1230/1230	===============	0/0	100	100	ncbi	NG_047978.1	macrolide efflux MFS transporter Mef(B)	MACROLIDE
	China/clinic/A109mcr/NRVB01.1.fsa_nt	NRVB01000052.1	1253	1750	+	dfrA12	1-498/498	===============	0/0	100	100	ncbi	NG_047689.1	trimethoprim-resistant dihydrofolate reductase DfrA12	TRIMETHOPRIM
	China/clinic/A109mcr/NRVB01.1.fsa_nt	NRVB01000052.1	2158	2949	+	aadA2	1-792/792	===============	0/0	100	99.87	ncbi	NG_047343.1	ANT(3'')-Ia family aminoglycoside nucleotidyltransferase AadA2	STREPTOMYCIN
	China/clinic/A109mcr/NRVB01.1.fsa_nt	NRVB01000070.1	1548	2747	-	tet(A)	1-1200/1200	===============	0/0	100	99.92	ncbi	NG_048154.1	tetracycline efflux MFS transporter Tet(A)	TETRACYCLINE
	China/clinic/A109mcr/NRVB01.1.fsa_nt	NRVB01000070.1	7402	8058	-	qnrS1	1-657/657	===============	0/0	100	100	ncbi	NG_050543.1	quinolone resistance pentapeptide repeat protein QnrS1	QUINOLONE
	China/clinic/A109mcr/NRVB01.1.fsa_nt	NRVB01000078.1	1335	1726	+	bleO	14-405/405	===============	0/0	96.79	100	ncbi	NG_047557.1	bleomycin binding protein	BLEOMYCIN
	China/clinic/A109mcr/NRVB01.1.fsa_nt	NRVB01000084.1	420	2339	-	tet(M)	1-1920/1920	===============	0/0	100	97.66	ncbi	NG_048237.1	tetracycline resistance ribosomal protection protein Tet(M)	TETRACYCLINE
	China/clinic/A109mcr/NRVB01.1.fsa_nt	NRVB01000114.1	441	1616	+	oqxA	1-1176/1176	===============	0/0	100	100	ncbi	NG_048024.1	multidrug efflux RND transporter periplasmic adaptor subunit OqxA	PHENICOL;QUINOLONE
	China/clinic/A109mcr/NRVB01.1.fsa_nt	NRVB01000114.1	1640	4792	+	oqxB	1-3153/3153	===============	0/0	100	100	ncbi	NG_048025.1	multidrug efflux RND transporter permease subunit OqxB	PHENICOL;QUINOLONE
	China/clinic/A10mcr/NRWM01.1.fsa_nt	NRWM01000020.1	268	659	+	bleO	14-405/405	===============	0/0	96.79	100	ncbi	NG_047557.1	bleomycin binding protein	BLEOMYCIN
	China/clinic/A10mcr/NRWM01.1.fsa_nt	NRWM01000042.1	977	2602	-	mcr-1.1	1-1626/1626	===============	0/0	100	100	ncbi	NG_050417.1	phosphoethanolamine--lipid A transferase MCR-1.1	COLISTIN
	China/clinic/A10mcr/NRWM01.1.fsa_nt	NRWM01000044.1	163756	164889	-	blaEC	1-1134/1134	===============	0/0	100	100	ncbi	NG_047496.1	BlaEC family class C beta-lactamase	BETA-LACTAM
	China/clinic/A10mcr/NRWM01.1.fsa_nt	NRWM01000051.1	4464	5663	+	tet(A)	1-1200/1200	===============	0/0	100	100	ncbi	NG_048154.1	tetracycline efflux MFS transporter Tet(A)	TETRACYCLINE
	China/clinic/A112mcr/NRVC01.1.fsa_nt	NRVC01000044.1	713	3865	-	oqxB	1-3153/3153	===============	0/0	100	99.97	ncbi	NG_048025.1	multidrug efflux RND transporter permease subunit OqxB	PHENICOL;QUINOLONE
	China/clinic/A112mcr/NRVC01.1.fsa_nt	NRVC01000044.1	3889	5064	-	oqxA2	1-1176/1176	===============	0/0	100	99.92	ncbi	NG_050420.1	multidrug efflux RND transporter periplasmic adaptor subunit OqxA2	PHENICOL;QUINOLONE
	China/clinic/A112mcr/NRVC01.1.fsa_nt	NRVC01000045.1	122	877	+	rmtB1	1-756/756	===============	0/0	100	100	ncbi	NG_048058.1	16S rRNA (guanine(1405)-N(7))-methyltransferase RmtB1	AMINOGLYCOSIDE
	China/clinic/A112mcr/NRVC01.1.fsa_nt	NRVC01000074.1	858	1733	-	blaCTX-M-55	1-876/876	===============	0/0	100	100	ncbi	NG_049006.1	class A extended-spectrum beta-lactamase CTX-M-55	CEPHALOSPORIN
	China/clinic/A112mcr/NRVC01.1.fsa_nt	NRVC01000098.1	1873	2289	-	fosA3	1-417/417	===============	0/0	100	100	ncbi	NG_050407.1	fosfomycin resistance glutathione transferase FosA3	FOSFOMYCIN
	China/clinic/A112mcr/NRVC01.1.fsa_nt	NRVC01000099.1	727	1941	-	floR	1-1215/1215	===============	0/0	100	99.83	ncbi	NG_047869.1	chloramphenicol/florfenicol efflux MFS transporter FloR	CHLORAMPHENICOL;FLORFENICOL
	China/clinic/A112mcr/NRVC01.1.fsa_nt	NRVC01000100.1	48661	50286	-	mcr-1.1	1-1626/1626	===============	0/0	100	100	ncbi	NG_050417.1	phosphoethanolamine--lipid A transferase MCR-1.1	COLISTIN
	China/clinic/A112mcr/NRVC01.1.fsa_nt	NRVC01000145.1	2807	3280	+	dfrA1	1-474/474	===============	0/0	100	99.79	ncbi	NG_047677.1	trimethoprim-resistant dihydrofolate reductase DfrA1	TRIMETHOPRIM
	China/clinic/A112mcr/NRVC01.1.fsa_nt	NRVC01000145.1	3373	4164	+	aadA1	1-792/792	===============	0/0	100	99.87	ncbi	NG_052230.1	ANT(3'')-Ia family aminoglycoside nucleotidyltransferase AadA1	STREPTOMYCIN
	China/clinic/A112mcr/NRVC01.1.fsa_nt	NRVC01000145.1	4669	5508	+	sul1	1-840/840	===============	0/0	100	100	ncbi	NG_048082.1	sulfonamide-resistant dihydropteroate synthase Sul1	SULFONAMIDE
	China/clinic/A112mcr/NRVC01.1.fsa_nt	NRVC01000148.1	36	851	+	sul2	1-816/816	===============	0/0	100	99.88	ncbi	NG_051852.1	sulfonamide-resistant dihydropteroate synthase Sul2	SULFONAMIDE
	China/clinic/A112mcr/NRVC01.1.fsa_nt	NRVC01000148.1	888	1715	+	aph(3'')-Ib	1-828/828	===============	0/0	100	100	ncbi	NG_056002.2	aminoglycoside O-phosphotransferase APH(3'')-Ib	STREPTOMYCIN
	China/clinic/A112mcr/NRVC01.1.fsa_nt	NRVC01000148.1	1715	2551	+	aph(6)-Id	1-837/837	===============	0/0	100	100	ncbi	NG_047464.1	aminoglycoside O-phosphotransferase APH(6)-Id	STREPTOMYCIN
	China/clinic/A112mcr/NRVC01.1.fsa_nt	NRVC01000148.1	3978	5149	+	tet(A)	1-1172/1200	===============	0/0	97.67	99.92	ncbi	NG_048153.1	tetracycline efflux MFS transporter Tet(A)	TETRACYCLINE
	China/clinic/A112mcr/NRVC01.1.fsa_nt	NRVC01000165.1	1109	1500	-	bleO	14-405/405	===============	0/0	96.79	100	ncbi	NG_047557.1	bleomycin binding protein	BLEOMYCIN
	China/clinic/A112mcr/NRVC01.1.fsa_nt	NRVC01000172.1	3487	4620	-	blaEC	1-1134/1134	===============	0/0	100	98.24	ncbi	NG_047496.1	BlaEC family class C beta-lactamase	BETA-LACTAM
	China/clinic/A112mcr/NRVC01.1.fsa_nt	NRVC01000188.1	24	764	-	blaTEM-1	121-861/861	..=============	0/0	86.06	100	ncbi	NG_050145.1	class A broad-spectrum beta-lactamase TEM-1	BETA-LACTAM
	China/clinic/A112mcr/NRVC01.1.fsa_nt	NRVC01000199.1	3455	4249	+	aph(3')-IIa	1-795/795	===============	0/0	100	100	ncbi	NG_047417.1	aminoglycoside O-phosphotransferase APH(3')-IIa	KANAMYCIN
	China/clinic/A112mcr/NRVC01.1.fsa_nt	NRVC01000201.1	4613	5534	-	mph(A)	1-921/921	========/======	44197	100	99.67	ncbi	NG_047986.1	Mph(A) family macrolide 2'-phosphotransferase	MACROLIDE
	China/clinic/A113mcr/NRUE01.1.fsa_nt	NRUE01000021.1	117473	118606	+	blaEC	1-1134/1134	===============	0/0	100	98.24	ncbi	NG_047496.1	BlaEC family class C beta-lactamase	BETA-LACTAM
	China/clinic/A113mcr/NRUE01.1.fsa_nt	NRUE01000108.1	698	3850	-	oqxB	1-3153/3153	===============	0/0	100	100	ncbi	NG_048025.1	multidrug efflux RND transporter permease subunit OqxB	PHENICOL;QUINOLONE
	China/clinic/A113mcr/NRUE01.1.fsa_nt	NRUE01000108.1	3874	5049	-	oqxA	1-1176/1176	===============	0/0	100	100	ncbi	NG_048024.1	multidrug efflux RND transporter periplasmic adaptor subunit OqxA	PHENICOL;QUINOLONE
	China/clinic/A113mcr/NRUE01.1.fsa_nt	NRUE01000160.1	27520	29145	-	mcr-1.1	1-1626/1626	===============	0/0	100	100	ncbi	NG_050417.1	phosphoethanolamine--lipid A transferase MCR-1.1	COLISTIN
	China/clinic/A113mcr/NRUE01.1.fsa_nt	NRUE01000162.1	1772	2611	+	sul1	1-840/840	===============	0/0	100	100	ncbi	NG_048082.1	sulfonamide-resistant dihydropteroate synthase Sul1	SULFONAMIDE
	China/clinic/A113mcr/NRUE01.1.fsa_nt	NRUE01000184.1	396	787	-	bleO	14-405/405	===============	0/0	96.79	100	ncbi	NG_047557.1	bleomycin binding protein	BLEOMYCIN
	China/clinic/A113mcr/NRUE01.1.fsa_nt	NRUE01000185.1	20992	22191	-	tet(A)	1-1200/1200	===============	0/0	100	99.92	ncbi	NG_048154.1	tetracycline efflux MFS transporter Tet(A)	TETRACYCLINE
	China/clinic/A114mcr/NSBB01.1.fsa_nt	NSBB01000011.1	3699	4355	-	qnrS1	1-657/657	===============	0/0	100	100	ncbi	NG_050543.1	quinolone resistance pentapeptide repeat protein QnrS1	QUINOLONE
	China/clinic/A114mcr/NSBB01.1.fsa_nt	NSBB01000020.1	736	3888	-	oqxB	1-3153/3153	===============	0/0	100	100	ncbi	NG_048025.1	multidrug efflux RND transporter permease subunit OqxB	PHENICOL;QUINOLONE
	China/clinic/A114mcr/NSBB01.1.fsa_nt	NSBB01000020.1	3912	5087	-	oqxA	1-1176/1176	===============	0/0	100	100	ncbi	NG_048024.1	multidrug efflux RND transporter periplasmic adaptor subunit OqxA	PHENICOL;QUINOLONE
	China/clinic/A114mcr/NSBB01.1.fsa_nt	NSBB01000043.1	3965	4356	-	bleO	14-405/405	===============	0/0	96.79	100	ncbi	NG_047557.1	bleomycin binding protein	BLEOMYCIN
	China/clinic/A114mcr/NSBB01.1.fsa_nt	NSBB01000047.1	134753	135886	+	blaEC-18	1-1134/1134	===============	0/0	100	99.12	ncbi	NG_049083.1	class C extended-spectrum beta-lactamase EC-18	CEPHALOSPORIN
	China/clinic/A114mcr/NSBB01.1.fsa_nt	NSBB01000059.1	47347	48972	-	mcr-1.1	1-1626/1626	===============	0/0	100	100	ncbi	NG_050417.1	phosphoethanolamine--lipid A transferase MCR-1.1	COLISTIN
	China/clinic/A114mcr/NSBB01.1.fsa_nt	NSBB01000074.1	26187	27386	-	tet(A)	1-1200/1200	===============	0/0	100	99.92	ncbi	NG_048154.1	tetracycline efflux MFS transporter Tet(A)	TETRACYCLINE
	China/clinic/A116mcr/NRVM01.1.fsa_nt	NRVM01000016.1	117952	119085	+	blaEC	1-1134/1134	===============	0/0	100	98.15	ncbi	NG_047496.1	BlaEC family class C beta-lactamase	BETA-LACTAM
	China/clinic/A116mcr/NRVM01.1.fsa_nt	NRVM01000021.1	727	1941	-	floR	1-1215/1215	===============	0/0	100	99.83	ncbi	NG_047869.1	chloramphenicol/florfenicol efflux MFS transporter FloR	CHLORAMPHENICOL;FLORFENICOL
	China/clinic/A116mcr/NRVM01.1.fsa_nt	NRVM01000057.1	252	1173	+	mph(A)	1-921/921	========/======	44197	100	99.67	ncbi	NG_047986.1	Mph(A) family macrolide 2'-phosphotransferase	MACROLIDE
	China/clinic/A116mcr/NRVM01.1.fsa_nt	NRVM01000062.1	187	1002	+	aph(3')-Ia	1-816/816	===============	0/0	100	100	ncbi	NG_047430.1	aminoglycoside O-phosphotransferase APH(3')-Ia	KANAMYCIN
	China/clinic/A116mcr/NRVM01.1.fsa_nt	NRVM01000073.1	702	1541	-	sul1	1-840/840	===============	0/0	100	100	ncbi	NG_048082.1	sulfonamide-resistant dihydropteroate synthase Sul1	SULFONAMIDE
	China/clinic/A116mcr/NRVM01.1.fsa_nt	NRVM01000073.1	2046	2837	-	aadA2	1-792/792	===============	0/0	100	100	ncbi	NG_047343.1	ANT(3'')-Ia family aminoglycoside nucleotidyltransferase AadA2	STREPTOMYCIN
	China/clinic/A116mcr/NRVM01.1.fsa_nt	NRVM01000073.1	3245	3742	-	dfrA12	1-498/498	===============	0/0	100	100	ncbi	NG_047689.1	trimethoprim-resistant dihydrofolate reductase DfrA12	TRIMETHOPRIM
	China/clinic/A116mcr/NRVM01.1.fsa_nt	NRVM01000078.1	24	764	-	blaTEM-1	121-861/861	..=============	0/0	86.06	100	ncbi	NG_050145.1	class A broad-spectrum beta-lactamase TEM-1	BETA-LACTAM
	China/clinic/A116mcr/NRVM01.1.fsa_nt	NRVM01000111.1	858	1733	-	blaCTX-M-55	1-876/876	===============	0/0	100	100	ncbi	NG_049006.1	class A extended-spectrum beta-lactamase CTX-M-55	CEPHALOSPORIN
	China/clinic/A116mcr/NRVM01.1.fsa_nt	NRVM01000120.1	422	838	+	fosA3	1-417/417	===============	0/0	100	100	ncbi	NG_050407.1	fosfomycin resistance glutathione transferase FosA3	FOSFOMYCIN
	China/clinic/A116mcr/NRVM01.1.fsa_nt	NRVM01000128.1	31437	33062	+	mcr-1.1	1-1626/1626	===============	0/0	100	100	ncbi	NG_050417.1	phosphoethanolamine--lipid A transferase MCR-1.1	COLISTIN
	China/clinic/A116mcr/NRVM01.1.fsa_nt	NRVM01000145.1	959	2130	+	tet(A)	1-1172/1200	===============	0/0	97.67	99.92	ncbi	NG_048153.1	tetracycline efflux MFS transporter Tet(A)	TETRACYCLINE
	China/clinic/A116mcr/NRVM01.1.fsa_nt	NRVM01000158.1	72313	73128	+	sul2	1-816/816	===============	0/0	100	100	ncbi	NG_051852.1	sulfonamide-resistant dihydropteroate synthase Sul2	SULFONAMIDE
	China/clinic/A116mcr/NRVM01.1.fsa_nt	NRVM01000158.1	73165	73992	+	aph(3'')-Ib	1-828/828	===============	0/0	100	100	ncbi	NG_056002.2	aminoglycoside O-phosphotransferase APH(3'')-Ib	STREPTOMYCIN
	China/clinic/A116mcr/NRVM01.1.fsa_nt	NRVM01000158.1	73992	74828	+	aph(6)-Id	1-837/837	===============	0/0	100	100	ncbi	NG_047464.1	aminoglycoside O-phosphotransferase APH(6)-Id	STREPTOMYCIN
	China/clinic/A118mcr/NSBC01.1.fsa_nt	NSBC01000002.1	274	665	+	bleO	14-405/405	===============	0/0	96.79	100	ncbi	NG_047557.1	bleomycin binding protein	BLEOMYCIN
	China/clinic/A118mcr/NSBC01.1.fsa_nt	NSBC01000019.1	3699	4355	-	qnrS1	1-657/657	===============	0/0	100	100	ncbi	NG_050543.1	quinolone resistance pentapeptide repeat protein QnrS1	QUINOLONE
	China/clinic/A118mcr/NSBC01.1.fsa_nt	NSBC01000023.1	26187	27386	-	tet(A)	1-1200/1200	===============	0/0	100	99.92	ncbi	NG_048154.1	tetracycline efflux MFS transporter Tet(A)	TETRACYCLINE
	China/clinic/A118mcr/NSBC01.1.fsa_nt	NSBC01000031.1	49668	51293	+	mcr-1.1	1-1626/1626	===============	0/0	100	100	ncbi	NG_050417.1	phosphoethanolamine--lipid A transferase MCR-1.1	COLISTIN
	China/clinic/A118mcr/NSBC01.1.fsa_nt	NSBC01000048.1	736	3888	-	oqxB	1-3153/3153	===============	0/0	100	100	ncbi	NG_048025.1	multidrug efflux RND transporter permease subunit OqxB	PHENICOL;QUINOLONE
	China/clinic/A118mcr/NSBC01.1.fsa_nt	NSBC01000048.1	3912	5087	-	oqxA	1-1176/1176	===============	0/0	100	100	ncbi	NG_048024.1	multidrug efflux RND transporter periplasmic adaptor subunit OqxA	PHENICOL;QUINOLONE
	China/clinic/A118mcr/NSBC01.1.fsa_nt	NSBC01000062.1	134753	135886	+	blaEC-18	1-1134/1134	===============	0/0	100	99.12	ncbi	NG_049083.1	class C extended-spectrum beta-lactamase EC-18	CEPHALOSPORIN
	China/clinic/A119mcr/NRVX01.1.fsa_nt	NRVX01000064.1	27520	29145	-	mcr-1.1	1-1626/1626	===============	0/0	100	100	ncbi	NG_050417.1	phosphoethanolamine--lipid A transferase MCR-1.1	COLISTIN
	China/clinic/A119mcr/NRVX01.1.fsa_nt	NRVX01000121.1	5854	6987	+	blaEC-15	1-1134/1134	===============	0/0	100	98.5	ncbi	NG_049081.1	class C extended-spectrum beta-lactamase EC-15	CEPHALOSPORIN
	China/clinic/A1-1mcr/NRVS01.1.fsa_nt	NRVS01000001.1	844	1317	+	dfrA14	1-474/474	===============	0/0	100	100	ncbi	NG_056035.1	trimethoprim-resistant dihydrofolate reductase DfrA14	TRIMETHOPRIM
	China/clinic/A1-1mcr/NRVS01.1.fsa_nt	NRVS01000008.1	45856	47481	-	mcr-1.1	1-1626/1626	===============	0/0	100	100	ncbi	NG_050417.1	phosphoethanolamine--lipid A transferase MCR-1.1	COLISTIN
	China/clinic/A1-1mcr/NRVS01.1.fsa_nt	NRVS01000051.1	16418	17617	-	tet(A)	1-1200/1200	===============	0/0	100	100	ncbi	NG_048154.1	tetracycline efflux MFS transporter Tet(A)	TETRACYCLINE
	China/clinic/A1-1mcr/NRVS01.1.fsa_nt	NRVS01000056.1	3645	4301	-	qnrS1	1-657/657	===============	0/0	100	100	ncbi	NG_050543.1	quinolone resistance pentapeptide repeat protein QnrS1	QUINOLONE
	China/clinic/A1-1mcr/NRVS01.1.fsa_nt	NRVS01000056.1	9663	10523	+	blaTEM-1	1-861/861	===============	0/0	100	100	ncbi	NG_050145.1	class A broad-spectrum beta-lactamase TEM-1	BETA-LACTAM
	China/clinic/A1-1mcr/NRVS01.1.fsa_nt	NRVS01000056.1	11244	12080	-	aph(6)-Id	1-837/837	===============	0/0	100	100	ncbi	NG_047464.1	aminoglycoside O-phosphotransferase APH(6)-Id	STREPTOMYCIN
	China/clinic/A1-1mcr/NRVS01.1.fsa_nt	NRVS01000056.1	12080	12907	-	aph(3'')-Ib	1-828/828	===============	0/0	100	100	ncbi	NG_056002.2	aminoglycoside O-phosphotransferase APH(3'')-Ib	STREPTOMYCIN
	China/clinic/A1-1mcr/NRVS01.1.fsa_nt	NRVS01000056.1	12944	13759	-	sul2	1-816/816	===============	0/0	100	100	ncbi	NG_051852.1	sulfonamide-resistant dihydropteroate synthase Sul2	SULFONAMIDE
	China/clinic/A1-1mcr/NRVS01.1.fsa_nt	NRVS01000077.1	50240	51373	+	blaEC-15	1-1134/1134	===============	0/0	100	98.59	ncbi	NG_049081.1	class C extended-spectrum beta-lactamase EC-15	CEPHALOSPORIN
	China/clinic/A11mcr/NRWT01.1.fsa_nt	NRWT01000001.1	1278	1730	+	arr-2	1-453/453	===============	0/0	100	100	ncbi	NG_048580.1	NAD(+)--rifampin ADP-ribosyltransferase Arr-2	RIFAMYCIN
	China/clinic/A11mcr/NRWT01.1.fsa_nt	NRWT01000001.1	2051	3310	+	cmlA5	1-1260/1260	===============	0/0	100	100	ncbi	NG_051436.1	chloramphenicol efflux MFS transporter CmlA5	CHLORAMPHENICOL
	China/clinic/A11mcr/NRWT01.1.fsa_nt	NRWT01000001.1	3575	4375	+	blaOXA-10	1-801/801	===============	0/0	100	100	ncbi	NG_049393.1	oxacillin-hydrolyzing class D beta-lactamase OXA-10	CEPHALOSPORIN
	China/clinic/A11mcr/NRWT01.1.fsa_nt	NRWT01000001.1	4392	5183	+	aadA1	1-792/792	===============	0/0	100	99.87	ncbi	NG_047325.1	ANT(3'')-Ia family aminoglycoside nucleotidyltransferase AadA1	STREPTOMYCIN
	China/clinic/A11mcr/NRWT01.1.fsa_nt	NRWT01000001.1	5258	5731	+	dfrA14	1-474/474	===============	0/0	100	100	ncbi	NG_056035.1	trimethoprim-resistant dihydrofolate reductase DfrA14	TRIMETHOPRIM
	China/clinic/A11mcr/NRWT01.1.fsa_nt	NRWT01000026.1	31680	32813	+	blaEC-15	1-1134/1134	===============	0/0	100	98.59	ncbi	NG_049081.1	class C extended-spectrum beta-lactamase EC-15	CEPHALOSPORIN
	China/clinic/A11mcr/NRWT01.1.fsa_nt	NRWT01000032.1	79452	80651	-	tet(A)	1-1200/1200	===============	0/0	100	99.92	ncbi	NG_048154.1	tetracycline efflux MFS transporter Tet(A)	TETRACYCLINE
	China/clinic/A11mcr/NRWT01.1.fsa_nt	NRWT01000032.1	85306	85962	-	qnrS1	1-657/657	===============	0/0	100	100	ncbi	NG_050543.1	quinolone resistance pentapeptide repeat protein QnrS1	QUINOLONE
	China/clinic/A11mcr/NRWT01.1.fsa_nt	NRWT01000035.1	3543	5168	+	mcr-1.1	1-1626/1626	===============	0/0	100	100	ncbi	NG_050417.1	phosphoethanolamine--lipid A transferase MCR-1.1	COLISTIN
	China/clinic/A11mcr/NRWT01.1.fsa_nt	NRWT01000087.1	3169	4383	+	floR	1-1215/1215	===============	0/0	100	99.83	ncbi	NG_047869.1	chloramphenicol/florfenicol efflux MFS transporter FloR	CHLORAMPHENICOL;FLORFENICOL
	China/clinic/A11mcr/NRWT01.1.fsa_nt	NRWT01000087.1	6886	7701	-	sul2	1-816/816	===============	0/0	100	100	ncbi	NG_051852.1	sulfonamide-resistant dihydropteroate synthase Sul2	SULFONAMIDE
	China/clinic/A122mcr/NRYE01.1.fsa_nt	NRYE01000022.1	2800	3999	-	tet(A)	1-1200/1200	===============	0/0	100	99.92	ncbi	NG_048154.1	tetracycline efflux MFS transporter Tet(A)	TETRACYCLINE
	China/clinic/A122mcr/NRYE01.1.fsa_nt	NRYE01000037.1	169	1090	+	mph(A)	1-921/921	========/======	44197	100	99.67	ncbi	NG_047986.1	Mph(A) family macrolide 2'-phosphotransferase	MACROLIDE
	China/clinic/A122mcr/NRYE01.1.fsa_nt	NRYE01000150.1	79405	80538	-	blaEC-15	1-1134/1134	===============	0/0	100	98.5	ncbi	NG_049081.1	class C extended-spectrum beta-lactamase EC-15	CEPHALOSPORIN
	China/clinic/A122mcr/NRYE01.1.fsa_nt	NRYE01000155.1	415	1206	-	sul3	1-792/792	===============	0/0	100	100	ncbi	NG_048120.1	sulfonamide-resistant dihydropteroate synthase Sul3	SULFONAMIDE
	China/clinic/A122mcr/NRYE01.1.fsa_nt	NRYE01000164.1	237	1052	-	aph(3')-Ia	1-816/816	===============	0/0	100	100	ncbi	NG_047430.1	aminoglycoside O-phosphotransferase APH(3')-Ia	KANAMYCIN
	China/clinic/A122mcr/NRYE01.1.fsa_nt	NRYE01000261.1	738	1598	+	aac(3)-IId	1-861/861	===============	0/0	100	100	ncbi	NG_047251.1	aminoglycoside N-acetyltransferase AAC(3)-IId	GENTAMICIN
	China/clinic/A122mcr/NRYE01.1.fsa_nt	NRYE01000314.1	187	1008	-	lnu(F)	1-822/822	===============	0/0	100	99.88	ncbi	NG_047927.1	lincosamide nucleotidyltransferase Lnu(F)	LINCOSAMIDE
	China/clinic/A122mcr/NRYE01.1.fsa_nt	NRYE01000403.1	3143	5062	+	tet(M)	1-1920/1920	===============	0/0	100	97.6	ncbi	NG_048237.1	tetracycline resistance ribosomal protection protein Tet(M)	TETRACYCLINE
	China/clinic/A122mcr/NRYE01.1.fsa_nt	NRYE01000403.1	6990	7781	-	aadA1	1-792/792	===============	0/0	100	100	ncbi	NG_052146.1	ANT(3'')-Ia family aminoglycoside nucleotidyltransferase AadA1	STREPTOMYCIN
	China/clinic/A122mcr/NRYE01.1.fsa_nt	NRYE01000403.1	7874	9133	-	cmlA1	1-1260/1260	===============	0/0	100	99.92	ncbi	NG_047648.1	chloramphenicol efflux MFS transporter CmlA1	CHLORAMPHENICOL
	China/clinic/A122mcr/NRYE01.1.fsa_nt	NRYE01000403.1	9395	10186	-	aadA2	1-792/792	===============	0/0	100	99.87	ncbi	NG_047343.1	ANT(3'')-Ia family aminoglycoside nucleotidyltransferase AadA2	STREPTOMYCIN
	China/clinic/A122mcr/NRYE01.1.fsa_nt	NRYE01000403.1	10594	11091	-	dfrA12	1-498/498	===============	0/0	100	100	ncbi	NG_047689.1	trimethoprim-resistant dihydrofolate reductase DfrA12	TRIMETHOPRIM
	China/clinic/A122mcr/NRYE01.1.fsa_nt	NRYE01000403.1	19670	20884	+	floR	1-1215/1215	===============	0/0	100	99.83	ncbi	NG_047862.1	chloramphenicol/florfenicol efflux MFS transporter FloR	CHLORAMPHENICOL;FLORFENICOL
	China/clinic/A122mcr/NRYE01.1.fsa_nt	NRYE01000403.1	23387	24202	-	sul2	1-816/816	===============	0/0	100	100	ncbi	NG_051852.1	sulfonamide-resistant dihydropteroate synthase Sul2	SULFONAMIDE
	China/clinic/A122mcr/NRYE01.1.fsa_nt	NRYE01000407.1	507	923	+	fosA3	1-417/417	===============	0/0	100	100	ncbi	NG_050407.1	fosfomycin resistance glutathione transferase FosA3	FOSFOMYCIN
	China/clinic/A122mcr/NRYE01.1.fsa_nt	NRYE01000409.1	1776	2651	+	blaCTX-M-65	1-876/876	===============	0/0	100	100	ncbi	NG_049016.1	class A extended-spectrum beta-lactamase CTX-M-65	CEPHALOSPORIN
	China/clinic/A122mcr/NRYE01.1.fsa_nt	NRYE01000448.1	135	995	-	blaTEM-1	1-861/861	===============	0/0	100	100	ncbi	NG_050145.1	class A broad-spectrum beta-lactamase TEM-1	BETA-LACTAM
	China/clinic/A122mcr/NRYE01.1.fsa_nt	NRYE01000462.1	792	2417	-	mcr-1.1	1-1626/1626	===============	0/0	100	100	ncbi	NG_050417.1	phosphoethanolamine--lipid A transferase MCR-1.1	COLISTIN
	China/clinic/A123mcr/NRYM01.1.fsa_nt	NRYM01000001.1	621	1412	-	sul3	1-792/792	===============	0/0	100	100	ncbi	NG_048120.1	sulfonamide-resistant dihydropteroate synthase Sul3	SULFONAMIDE
	China/clinic/A123mcr/NRYM01.1.fsa_nt	NRYM01000021.1	422	838	+	fosA3	1-417/417	===============	0/0	100	100	ncbi	NG_050407.1	fosfomycin resistance glutathione transferase FosA3	FOSFOMYCIN
	China/clinic/A123mcr/NRYM01.1.fsa_nt	NRYM01000023.1	207	1034	-	aph(3'')-Ib	1-828/828	===============	0/0	100	100	ncbi	NG_056002.2	aminoglycoside O-phosphotransferase APH(3'')-Ib	STREPTOMYCIN
	China/clinic/A123mcr/NRYM01.1.fsa_nt	NRYM01000034.1	43	771	-	aph(6)-Id	109-837/837	.==============	0/0	87.1	100	ncbi	NG_047464.1	aminoglycoside O-phosphotransferase APH(6)-Id	STREPTOMYCIN
	China/clinic/A123mcr/NRYM01.1.fsa_nt	NRYM01000041.1	2730	3590	-	aac(3)-IId	1-861/861	===============	0/0	100	100	ncbi	NG_047251.1	aminoglycoside N-acetyltransferase AAC(3)-IId	GENTAMICIN
	China/clinic/A123mcr/NRYM01.1.fsa_nt	NRYM01000055.1	1161	1952	-	aadA1	1-792/792	===============	0/0	100	99.87	ncbi	NG_052266.1	ANT(3'')-Ia family aminoglycoside nucleotidyltransferase AadA1	STREPTOMYCIN
	China/clinic/A123mcr/NRYM01.1.fsa_nt	NRYM01000055.1	2045	3304	-	cmlA1	1-1260/1260	===============	0/0	100	99.92	ncbi	NG_047648.1	chloramphenicol efflux MFS transporter CmlA1	CHLORAMPHENICOL
	China/clinic/A123mcr/NRYM01.1.fsa_nt	NRYM01000055.1	3566	4357	-	aadA2	1-792/792	===============	0/0	100	99.87	ncbi	NG_047343.1	ANT(3'')-Ia family aminoglycoside nucleotidyltransferase AadA2	STREPTOMYCIN
	China/clinic/A123mcr/NRYM01.1.fsa_nt	NRYM01000055.1	4765	5262	-	dfrA12	1-498/498	===============	0/0	100	100	ncbi	NG_047689.1	trimethoprim-resistant dihydrofolate reductase DfrA12	TRIMETHOPRIM
	China/clinic/A123mcr/NRYM01.1.fsa_nt	NRYM01000084.1	256	1071	-	aph(3')-Ia	1-816/816	===============	0/0	100	100	ncbi	NG_047430.1	aminoglycoside O-phosphotransferase APH(3')-Ia	KANAMYCIN
	China/clinic/A123mcr/NRYM01.1.fsa_nt	NRYM01000092.1	858	1733	-	blaCTX-M-3	1-876/876	===============	0/0	100	100	ncbi	NG_048979.1	class A extended-spectrum beta-lactamase CTX-M-3	CEPHALOSPORIN
	China/clinic/A123mcr/NRYM01.1.fsa_nt	NRYM01000093.1	124730	125863	+	blaEC	1-1134/1134	===============	0/0	100	100	ncbi	NG_047494.1	BlaEC family class C beta-lactamase	BETA-LACTAM
	China/clinic/A123mcr/NRYM01.1.fsa_nt	NRYM01000100.1	717	3869	-	oqxB	1-3153/3153	===============	0/0	100	100	ncbi	NG_048025.1	multidrug efflux RND transporter permease subunit OqxB	PHENICOL;QUINOLONE
	China/clinic/A123mcr/NRYM01.1.fsa_nt	NRYM01000100.1	3893	5068	-	oqxA	1-1176/1176	===============	0/0	100	100	ncbi	NG_048024.1	multidrug efflux RND transporter periplasmic adaptor subunit OqxA	PHENICOL;QUINOLONE
	China/clinic/A123mcr/NRYM01.1.fsa_nt	NRYM01000107.1	1626	2831	-	tet(B)	1-1206/1206	===============	0/0	100	100	ncbi	NG_048163.1	tetracycline efflux MFS transporter Tet(B)	TETRACYCLINE
	China/clinic/A123mcr/NRYM01.1.fsa_nt	NRYM01000132.1	24	764	-	blaTEM-1	121-861/861	..=============	0/0	86.06	100	ncbi	NG_050145.1	class A broad-spectrum beta-lactamase TEM-1	BETA-LACTAM
	China/clinic/A123mcr/NRYM01.1.fsa_nt	NRYM01000138.1	1393	2592	+	tet(A)	1-1200/1200	===============	0/0	100	99.92	ncbi	NG_048153.1	tetracycline efflux MFS transporter Tet(A)	TETRACYCLINE
	China/clinic/A123mcr/NRYM01.1.fsa_nt	NRYM01000138.1	3192	4406	-	floR	1-1215/1215	===============	0/0	100	100	ncbi	NG_047878.1	chloramphenicol/florfenicol efflux MFS transporter FloR	CHLORAMPHENICOL;FLORFENICOL
	China/clinic/A123mcr/NRYM01.1.fsa_nt	NRYM01000139.1	24673	26298	-	mcr-1.1	1-1626/1626	===============	0/0	100	100	ncbi	NG_050417.1	phosphoethanolamine--lipid A transferase MCR-1.1	COLISTIN
	China/clinic/A127mcr/NRZD01.1.fsa_nt	NRZD01000050.1	44985	46610	-	mcr-1.1	1-1626/1626	===============	0/0	100	100	ncbi	NG_050417.1	phosphoethanolamine--lipid A transferase MCR-1.1	COLISTIN
	China/clinic/A127mcr/NRZD01.1.fsa_nt	NRZD01000082.1	4041	4901	+	blaTEM-20	1-861/861	===============	0/0	100	99.88	ncbi	NG_050235.2	class A extended-spectrum beta-lactamase TEM-20	CEPHALOSPORIN
	China/clinic/A127mcr/NRZD01.1.fsa_nt	NRZD01000097.1	3923	4844	-	mph(A)	1-921/921	========/======	44197	100	99.67	ncbi	NG_047986.1	Mph(A) family macrolide 2'-phosphotransferase	MACROLIDE
	China/clinic/A127mcr/NRZD01.1.fsa_nt	NRZD01000123.1	5361	6560	-	tet(A)	1-1200/1200	===============	0/0	100	100	ncbi	NG_048154.1	tetracycline efflux MFS transporter Tet(A)	TETRACYCLINE
	China/clinic/A127mcr/NRZD01.1.fsa_nt	NRZD01000123.1	11215	11871	-	qnrS1	1-657/657	===============	0/0	100	100	ncbi	NG_050543.1	quinolone resistance pentapeptide repeat protein QnrS1	QUINOLONE
	China/clinic/A127mcr/NRZD01.1.fsa_nt	NRZD01000124.1	49165	50298	+	blaEC	1-1134/1134	===============	0/0	100	100	ncbi	NG_047494.1	BlaEC family class C beta-lactamase	BETA-LACTAM
	China/clinic/A127mcr/NRZD01.1.fsa_nt	NRZD01000127.1	996	2210	+	floR	1-1215/1215	===============	0/0	100	100	ncbi	NG_047878.1	chloramphenicol/florfenicol efflux MFS transporter FloR	CHLORAMPHENICOL;FLORFENICOL
	China/clinic/A127mcr/NRZD01.1.fsa_nt	NRZD01000136.1	187	1002	+	aph(3')-Ia	1-816/816	===============	0/0	100	100	ncbi	NG_047430.1	aminoglycoside O-phosphotransferase APH(3')-Ia	KANAMYCIN
	China/clinic/A127mcr/NRZD01.1.fsa_nt	NRZD01000138.1	283	756	-	dfrA14	1-474/474	===============	0/0	100	100	ncbi	NG_056035.1	trimethoprim-resistant dihydrofolate reductase DfrA14	TRIMETHOPRIM
	China/clinic/A127mcr/NRZD01.1.fsa_nt	NRZD01000154.1	29581	30396	+	sul2	1-816/816	===============	0/0	100	99.88	ncbi	NG_051852.1	sulfonamide-resistant dihydropteroate synthase Sul2	SULFONAMIDE
	China/clinic/A127mcr/NRZD01.1.fsa_nt	NRZD01000158.1	5850	6689	-	sul1	1-840/840	===============	0/0	100	100	ncbi	NG_048082.1	sulfonamide-resistant dihydropteroate synthase Sul1	SULFONAMIDE
	China/clinic/A127mcr/NRZD01.1.fsa_nt	NRZD01000158.1	7236	8024	-	aadA5	1-789/789	===============	0/0	100	100	ncbi	NG_047357.1	ANT(3'')-Ia family aminoglycoside nucleotidyltransferase AadA5	STREPTOMYCIN
	China/clinic/A127mcr/NRZD01.1.fsa_nt	NRZD01000158.1	8155	8628	-	dfrA17	1-474/474	===============	0/0	100	99.79	ncbi	NG_047710.1	trimethoprim-resistant dihydrofolate reductase DfrA17	TRIMETHOPRIM
	China/clinic/A12mcr/NRWG01.1.fsa_nt	NRWG01000018.1	4356	5489	-	blaEC	1-1134/1134	===============	0/0	100	100	ncbi	NG_047496.1	BlaEC family class C beta-lactamase	BETA-LACTAM
	China/clinic/A12mcr/NRWG01.1.fsa_nt	NRWG01000064.1	1126	1517	-	bleO	14-405/405	===============	0/0	96.79	100	ncbi	NG_047557.1	bleomycin binding protein	BLEOMYCIN
	China/clinic/A12mcr/NRWG01.1.fsa_nt	NRWG01000069.1	977	2602	-	mcr-1.1	1-1626/1626	===============	0/0	100	100	ncbi	NG_050417.1	phosphoethanolamine--lipid A transferase MCR-1.1	COLISTIN
	China/clinic/A12mcr/NRWG01.1.fsa_nt	NRWG01000097.1	4464	5663	+	tet(A)	1-1200/1200	===============	0/0	100	100	ncbi	NG_048154.1	tetracycline efflux MFS transporter Tet(A)	TETRACYCLINE
	China/clinic/A130mcr/NRXI01.1.fsa_nt	NRXI01000035.1	1261	1734	+	dfrA14	1-474/474	===============	0/0	100	100	ncbi	NG_056035.1	trimethoprim-resistant dihydrofolate reductase DfrA14	TRIMETHOPRIM
	China/clinic/A130mcr/NRXI01.1.fsa_nt	NRXI01000063.1	461	1297	-	aph(6)-Id	1-837/837	===============	0/0	100	100	ncbi	NG_047464.1	aminoglycoside O-phosphotransferase APH(6)-Id	STREPTOMYCIN
	China/clinic/A130mcr/NRXI01.1.fsa_nt	NRXI01000063.1	1297	2124	-	aph(3'')-Ib	1-828/828	===============	0/0	100	100	ncbi	NG_056002.2	aminoglycoside O-phosphotransferase APH(3'')-Ib	STREPTOMYCIN
	China/clinic/A130mcr/NRXI01.1.fsa_nt	NRXI01000063.1	2161	2976	-	sul2	1-816/816	===============	0/0	100	100	ncbi	NG_051852.1	sulfonamide-resistant dihydropteroate synthase Sul2	SULFONAMIDE
	China/clinic/A130mcr/NRXI01.1.fsa_nt	NRXI01000075.1	27520	29145	-	mcr-1.1	1-1626/1626	===============	0/0	100	100	ncbi	NG_050417.1	phosphoethanolamine--lipid A transferase MCR-1.1	COLISTIN
	China/clinic/A130mcr/NRXI01.1.fsa_nt	NRXI01000077.1	2	1201	-	tet(A)	1-1200/1200	===============	0/0	100	99.92	ncbi	NG_048154.1	tetracycline efflux MFS transporter Tet(A)	TETRACYCLINE
	China/clinic/A130mcr/NRXI01.1.fsa_nt	NRXI01000089.1	125614	126747	+	blaEC	1-1134/1134	===============	0/0	100	100	ncbi	NG_047494.1	BlaEC family class C beta-lactamase	BETA-LACTAM
	China/clinic/A130mcr/NRXI01.1.fsa_nt	NRXI01000124.1	1114	1770	+	qnrS1	1-657/657	===============	0/0	100	100	ncbi	NG_050543.1	quinolone resistance pentapeptide repeat protein QnrS1	QUINOLONE
	China/clinic/A137mcr/NSAO01.1.fsa_nt	NSAO01000005.1	1093	1484	-	bleO	14-405/405	===============	0/0	96.79	100	ncbi	NG_047557.1	bleomycin binding protein	BLEOMYCIN
	China/clinic/A137mcr/NSAO01.1.fsa_nt	NSAO01000018.1	189	1010	-	lnu(F)	1-822/822	===============	0/0	100	99.76	ncbi	NG_047927.1	lincosamide nucleotidyltransferase Lnu(F)	LINCOSAMIDE
	China/clinic/A137mcr/NSAO01.1.fsa_nt	NSAO01000018.1	1142	1933	-	aadA22	1-792/792	===============	0/0	100	100	ncbi	NG_047346.1	ANT(3'')-Ia family aminoglycoside nucleotidyltransferase AadA22	STREPTOMYCIN
	China/clinic/A137mcr/NSAO01.1.fsa_nt	NSAO01000039.1	1393	2592	+	tet(A)	1-1200/1200	===============	0/0	100	99.92	ncbi	NG_048154.1	tetracycline efflux MFS transporter Tet(A)	TETRACYCLINE
	China/clinic/A137mcr/NSAO01.1.fsa_nt	NSAO01000065.1	302	1177	+	blaCTX-M-55	1-876/876	===============	0/0	100	100	ncbi	NG_049006.1	class A extended-spectrum beta-lactamase CTX-M-55	CEPHALOSPORIN
	China/clinic/A137mcr/NSAO01.1.fsa_nt	NSAO01000078.1	1776	2651	+	blaCTX-M-65	1-876/876	===============	0/0	100	100	ncbi	NG_049016.1	class A extended-spectrum beta-lactamase CTX-M-65	CEPHALOSPORIN
	China/clinic/A137mcr/NSAO01.1.fsa_nt	NSAO01000079.1	906	4058	-	oqxB	1-3153/3153	===============	0/0	100	99.97	ncbi	NG_048025.1	multidrug efflux RND transporter permease subunit OqxB	PHENICOL;QUINOLONE
	China/clinic/A137mcr/NSAO01.1.fsa_nt	NSAO01000079.1	4082	5257	-	oqxA2	1-1176/1176	===============	0/0	100	99.92	ncbi	NG_050420.1	multidrug efflux RND transporter periplasmic adaptor subunit OqxA2	PHENICOL;QUINOLONE
	China/clinic/A137mcr/NSAO01.1.fsa_nt	NSAO01000081.1	6411	7625	+	floR	1-1215/1215	===============	0/0	100	99.92	ncbi	NG_047878.1	chloramphenicol/florfenicol efflux MFS transporter FloR	CHLORAMPHENICOL;FLORFENICOL
	China/clinic/A137mcr/NSAO01.1.fsa_nt	NSAO01000098.1	143	1003	+	aac(3)-IIe	1-861/861	===============	0/0	100	99.77	ncbi	NG_047244.1	aminoglycoside N-acetyltransferase AAC(3)-IIe	GENTAMICIN
	China/clinic/A137mcr/NSAO01.1.fsa_nt	NSAO01000099.1	112	2031	-	tet(M)	1-1920/1920	===============	0/0	100	98.54	ncbi	NG_048244.1	tetracycline resistance ribosomal protection protein Tet(M)	TETRACYCLINE
	China/clinic/A137mcr/NSAO01.1.fsa_nt	NSAO01000107.1	436	1275	+	sul1	1-840/840	===============	0/0	100	99.88	ncbi	NG_048082.1	sulfonamide-resistant dihydropteroate synthase Sul1	SULFONAMIDE
	China/clinic/A137mcr/NSAO01.1.fsa_nt	NSAO01000117.1	3959	4984	-	aph(4)-Ia	1-1026/1026	===============	0/0	100	99.9	ncbi	NG_047456.1	aminoglycoside O-phosphotransferase APH(4)-Ia	HYGROMYCIN
	China/clinic/A137mcr/NSAO01.1.fsa_nt	NSAO01000117.1	5213	5989	-	aac(3)-IVa	1-777/777	===============	0/0	100	100	ncbi	NG_047253.1	aminoglycoside N-acetyltransferase AAC(3)-IVa	GENTAMICIN
	China/clinic/A137mcr/NSAO01.1.fsa_nt	NSAO01000118.1	128	943	-	sul2	1-816/816	===============	0/0	100	100	ncbi	NG_051852.1	sulfonamide-resistant dihydropteroate synthase Sul2	SULFONAMIDE
	China/clinic/A137mcr/NSAO01.1.fsa_nt	NSAO01000118.1	1105	1965	-	blaTEM-1	1-861/861	===============	0/0	100	100	ncbi	NG_050145.1	class A broad-spectrum beta-lactamase TEM-1	BETA-LACTAM
	China/clinic/A137mcr/NSAO01.1.fsa_nt	NSAO01000128.1	43	879	-	aph(6)-Id	1-837/837	===============	0/0	100	99.88	ncbi	NG_047464.1	aminoglycoside O-phosphotransferase APH(6)-Id	STREPTOMYCIN
	China/clinic/A137mcr/NSAO01.1.fsa_nt	NSAO01000128.1	879	1706	-	aph(3'')-Ib	1-828/828	===============	0/0	100	99.88	ncbi	NG_056002.2	aminoglycoside O-phosphotransferase APH(3'')-Ib	STREPTOMYCIN
	China/clinic/A137mcr/NSAO01.1.fsa_nt	NSAO01000136.1	1	814	-	aph(3')-Ia	1-814/816	===============	0/0	99.75	99.88	ncbi	NG_056047.1	aminoglycoside O-phosphotransferase APH(3')-Ia	KANAMYCIN
	China/clinic/A137mcr/NSAO01.1.fsa_nt	NSAO01000142.1	49278	50411	+	blaEC-18	1-1134/1134	===============	0/0	100	99.21	ncbi	NG_049083.1	class C extended-spectrum beta-lactamase EC-18	CEPHALOSPORIN
	China/clinic/A137mcr/NSAO01.1.fsa_nt	NSAO01000164.1	90821	92446	+	mcr-1.1	1-1626/1626	===============	0/0	100	100	ncbi	NG_050417.1	phosphoethanolamine--lipid A transferase MCR-1.1	COLISTIN
	China/clinic/A137mcr/NSAO01.1.fsa_nt	NSAO01000171.1	169	1090	+	mph(A)	1-921/921	========/======	44197	100	99.67	ncbi	NG_047986.1	Mph(A) family macrolide 2'-phosphotransferase	MACROLIDE
	China/clinic/A138mcr/NRVT01.1.fsa_nt	NRVT01000029.1	2135	2926	+	sul3	1-792/792	===============	0/0	100	100	ncbi	NG_048120.1	sulfonamide-resistant dihydropteroate synthase Sul3	SULFONAMIDE
	China/clinic/A138mcr/NRVT01.1.fsa_nt	NRVT01000029.1	4097	4888	-	aadA1	1-792/792	===============	0/0	100	99.87	ncbi	NG_052266.1	ANT(3'')-Ia family aminoglycoside nucleotidyltransferase AadA1	STREPTOMYCIN
	China/clinic/A138mcr/NRVT01.1.fsa_nt	NRVT01000029.1	4964	6223	-	cmlA1	1-1260/1260	===============	0/0	100	99.92	ncbi	NG_047648.1	chloramphenicol efflux MFS transporter CmlA1	CHLORAMPHENICOL
	China/clinic/A138mcr/NRVT01.1.fsa_nt	NRVT01000029.1	6485	7276	-	aadA2	1-792/792	===============	0/0	100	100	ncbi	NG_047343.1	ANT(3'')-Ia family aminoglycoside nucleotidyltransferase AadA2	STREPTOMYCIN
	China/clinic/A138mcr/NRVT01.1.fsa_nt	NRVT01000029.1	7684	8181	-	dfrA12	1-498/498	===============	0/0	100	100	ncbi	NG_047689.1	trimethoprim-resistant dihydrofolate reductase DfrA12	TRIMETHOPRIM
	China/clinic/A138mcr/NRVT01.1.fsa_nt	NRVT01000059.1	6159	7358	-	tet(A)	1-1200/1200	===============	0/0	100	99.92	ncbi	NG_048154.1	tetracycline efflux MFS transporter Tet(A)	TETRACYCLINE
	China/clinic/A138mcr/NRVT01.1.fsa_nt	NRVT01000059.1	12013	12669	-	qnrS1	1-657/657	===============	0/0	100	100	ncbi	NG_050543.1	quinolone resistance pentapeptide repeat protein QnrS1	QUINOLONE
	China/clinic/A138mcr/NRVT01.1.fsa_nt	NRVT01000074.1	27541	29166	-	mcr-1.1	1-1626/1626	===============	0/0	100	100	ncbi	NG_050417.1	phosphoethanolamine--lipid A transferase MCR-1.1	COLISTIN
	China/clinic/A138mcr/NRVT01.1.fsa_nt	NRVT01000100.1	262001	263134	+	blaEC-15	1-1134/1134	===============	0/0	100	98.59	ncbi	NG_049081.1	class C extended-spectrum beta-lactamase EC-15	CEPHALOSPORIN
	China/clinic/A141mcr/NRTE01.1.fsa_nt	NRTE01000044.1	283	756	-	dfrA14	1-474/474	===============	0/0	100	100	ncbi	NG_056035.1	trimethoprim-resistant dihydrofolate reductase DfrA14	TRIMETHOPRIM
	China/clinic/A141mcr/NRTE01.1.fsa_nt	NRTE01000044.1	831	1622	-	aadA1	1-792/792	===============	0/0	100	99.87	ncbi	NG_047325.1	ANT(3'')-Ia family aminoglycoside nucleotidyltransferase AadA1	STREPTOMYCIN
	China/clinic/A141mcr/NRTE01.1.fsa_nt	NRTE01000044.1	1639	2439	-	blaOXA-10	1-801/801	===============	0/0	100	100	ncbi	NG_049393.1	oxacillin-hydrolyzing class D beta-lactamase OXA-10	CEPHALOSPORIN
	China/clinic/A141mcr/NRTE01.1.fsa_nt	NRTE01000044.1	2704	3963	-	cmlA5	1-1260/1260	===============	0/0	100	100	ncbi	NG_051436.1	chloramphenicol efflux MFS transporter CmlA5	CHLORAMPHENICOL
	China/clinic/A141mcr/NRTE01.1.fsa_nt	NRTE01000044.1	4284	4736	-	arr-2	1-453/453	===============	0/0	100	100	ncbi	NG_048580.1	NAD(+)--rifampin ADP-ribosyltransferase Arr-2	RIFAMYCIN
	China/clinic/A141mcr/NRTE01.1.fsa_nt	NRTE01000048.1	45563	47188	-	mcr-1.1	1-1626/1626	===============	0/0	100	100	ncbi	NG_050417.1	phosphoethanolamine--lipid A transferase MCR-1.1	COLISTIN
	China/clinic/A141mcr/NRTE01.1.fsa_nt	NRTE01000070.1	95	840	+	blaTEM-1	116-861/861	..=============	0/0	86.64	99.87	ncbi	NG_050145.1	class A broad-spectrum beta-lactamase TEM-1	BETA-LACTAM
	China/clinic/A141mcr/NRTE01.1.fsa_nt	NRTE01000070.1	1622	2497	-	blaCTX-M-55	1-876/876	===============	0/0	100	100	ncbi	NG_049006.1	class A extended-spectrum beta-lactamase CTX-M-55	CEPHALOSPORIN
	China/clinic/A141mcr/NRTE01.1.fsa_nt	NRTE01000099.1	698	3791	-	oqxB	60-3153/3153	===============	0/0	98.13	99.97	ncbi	NG_048025.1	multidrug efflux RND transporter permease subunit OqxB	PHENICOL;QUINOLONE
	China/clinic/A141mcr/NRTE01.1.fsa_nt	NRTE01000116.1	21219	22433	+	floR	1-1215/1215	===============	0/0	100	99.83	ncbi	NG_047869.1	chloramphenicol/florfenicol efflux MFS transporter FloR	CHLORAMPHENICOL;FLORFENICOL
	China/clinic/A141mcr/NRTE01.1.fsa_nt	NRTE01000124.1	343	1137	-	aph(3')-IIa	1-795/795	===============	0/0	100	100	ncbi	NG_047417.1	aminoglycoside O-phosphotransferase APH(3')-IIa	KANAMYCIN
	China/clinic/A141mcr/NRTE01.1.fsa_nt	NRTE01000144.1	1	1172	-	tet(A)	1-1172/1200	===============	0/0	97.67	99.92	ncbi	NG_048153.1	tetracycline efflux MFS transporter Tet(A)	TETRACYCLINE
	China/clinic/A141mcr/NRTE01.1.fsa_nt	NRTE01000167.1	11136	11951	+	sul2	1-816/816	===============	0/0	100	99.88	ncbi	NG_051852.1	sulfonamide-resistant dihydropteroate synthase Sul2	SULFONAMIDE
	China/clinic/A141mcr/NRTE01.1.fsa_nt	NRTE01000167.1	11988	12815	+	aph(3'')-Ib	1-828/828	===============	0/0	100	100	ncbi	NG_056002.2	aminoglycoside O-phosphotransferase APH(3'')-Ib	STREPTOMYCIN
	China/clinic/A141mcr/NRTE01.1.fsa_nt	NRTE01000167.1	12815	13651	+	aph(6)-Id	1-837/837	===============	0/0	100	100	ncbi	NG_047464.1	aminoglycoside O-phosphotransferase APH(6)-Id	STREPTOMYCIN
	China/clinic/A141mcr/NRTE01.1.fsa_nt	NRTE01000180.1	15354	16487	-	blaEC-15	1-1134/1134	===============	0/0	100	97.8	ncbi	NG_049081.1	class C extended-spectrum beta-lactamase EC-15	CEPHALOSPORIN
	China/clinic/A141mcr/NRTE01.1.fsa_nt	NRTE01000216.1	187	1002	+	aph(3')-Ia	1-816/816	===============	0/0	100	100	ncbi	NG_047430.1	aminoglycoside O-phosphotransferase APH(3')-Ia	KANAMYCIN
	China/clinic/A141mcr/NRTE01.1.fsa_nt	NRTE01000229.1	218	1078	+	aac(3)-IId	1-861/861	===============	0/0	100	100	ncbi	NG_047251.1	aminoglycoside N-acetyltransferase AAC(3)-IId	GENTAMICIN
	China/clinic/A144mcr/NRVK01.1.fsa_nt	NRVK01000012.1	4339	5964	-	mcr-1.1	1-1626/1626	===============	0/0	100	99.94	ncbi	NG_050417.1	phosphoethanolamine--lipid A transferase MCR-1.1	COLISTIN
	China/clinic/A144mcr/NRVK01.1.fsa_nt	NRVK01000059.1	133698	134831	+	blaEC	1-1134/1134	===============	0/0	100	100	ncbi	NG_047496.1	BlaEC family class C beta-lactamase	BETA-LACTAM
	China/clinic/A144mcr/NRVK01.1.fsa_nt	NRVK01000079.1	1005	1478	-	dfrA14	1-474/474	===============	0/0	100	100	ncbi	NG_056035.1	trimethoprim-resistant dihydrofolate reductase DfrA14	TRIMETHOPRIM
	China/clinic/A144mcr/NRVK01.1.fsa_nt	NRVK01000079.1	1553	2344	-	aadA1	1-792/792	===============	0/0	100	99.87	ncbi	NG_047325.1	ANT(3'')-Ia family aminoglycoside nucleotidyltransferase AadA1	STREPTOMYCIN
	China/clinic/A144mcr/NRVK01.1.fsa_nt	NRVK01000079.1	2361	3161	-	blaOXA-10	1-801/801	===============	0/0	100	100	ncbi	NG_049393.1	oxacillin-hydrolyzing class D beta-lactamase OXA-10	CEPHALOSPORIN
	China/clinic/A144mcr/NRVK01.1.fsa_nt	NRVK01000079.1	3426	4685	-	cmlA5	1-1260/1260	===============	0/0	100	100	ncbi	NG_051436.1	chloramphenicol efflux MFS transporter CmlA5	CHLORAMPHENICOL
	China/clinic/A144mcr/NRVK01.1.fsa_nt	NRVK01000079.1	5006	5458	-	arr-2	1-453/453	===============	0/0	100	100	ncbi	NG_048580.1	NAD(+)--rifampin ADP-ribosyltransferase Arr-2	RIFAMYCIN
	China/clinic/A144mcr/NRVK01.1.fsa_nt	NRVK01000116.1	1113	1769	+	qnrS1	1-657/657	===============	0/0	100	100	ncbi	NG_050543.1	quinolone resistance pentapeptide repeat protein QnrS1	QUINOLONE
	China/clinic/A144mcr/NRVK01.1.fsa_nt	NRVK01000116.1	6424	7623	+	tet(A)	1-1200/1200	===============	0/0	100	99.92	ncbi	NG_048153.1	tetracycline efflux MFS transporter Tet(A)	TETRACYCLINE
	China/clinic/A144mcr/NRVK01.1.fsa_nt	NRVK01000116.1	8223	9437	-	floR	1-1215/1215	===============	0/0	100	99.83	ncbi	NG_047869.1	chloramphenicol/florfenicol efflux MFS transporter FloR	CHLORAMPHENICOL;FLORFENICOL
	China/clinic/A148mcr/NRZQ01.1.fsa_nt	NRZQ01000048.1	10382	12007	+	mcr-1.1	1-1626/1626	===============	0/0	100	100	ncbi	NG_050417.1	phosphoethanolamine--lipid A transferase MCR-1.1	COLISTIN
	China/clinic/A148mcr/NRZQ01.1.fsa_nt	NRZQ01000049.1	1197	2024	+	aph(3'')-Ib	1-828/828	===============	0/0	100	99.88	ncbi	NG_056002.2	aminoglycoside O-phosphotransferase APH(3'')-Ib	STREPTOMYCIN
	China/clinic/A148mcr/NRZQ01.1.fsa_nt	NRZQ01000049.1	2024	2860	+	aph(6)-Id	1-837/837	===============	0/0	100	100	ncbi	NG_047464.1	aminoglycoside O-phosphotransferase APH(6)-Id	STREPTOMYCIN
	China/clinic/A148mcr/NRZQ01.1.fsa_nt	NRZQ01000049.1	3196	4011	+	aph(3')-Ia	1-816/816	===============	0/0	100	100	ncbi	NG_056047.1	aminoglycoside O-phosphotransferase APH(3')-Ia	KANAMYCIN
	China/clinic/A148mcr/NRZQ01.1.fsa_nt	NRZQ01000077.1	69122	70255	+	blaEC-18	1-1134/1134	===============	0/0	100	99.21	ncbi	NG_049083.1	class C extended-spectrum beta-lactamase EC-18	CEPHALOSPORIN
	China/clinic/A148mcr/NRZQ01.1.fsa_nt	NRZQ01000102.1	1111	2310	+	tet(A)	1-1200/1200	===============	0/0	100	100	ncbi	NG_048154.1	tetracycline efflux MFS transporter Tet(A)	TETRACYCLINE
	China/clinic/A148mcr/NRZQ01.1.fsa_nt	NRZQ01000142.1	2262	3476	-	floR	1-1215/1215	===============	0/0	100	99.83	ncbi	NG_047878.1	chloramphenicol/florfenicol efflux MFS transporter FloR	CHLORAMPHENICOL;FLORFENICOL
	China/clinic/A148mcr/NRZQ01.1.fsa_nt	NRZQ01000144.1	7490	8350	-	blaTEM-1	1-861/861	===============	0/0	100	100	ncbi	NG_050145.1	class A broad-spectrum beta-lactamase TEM-1	BETA-LACTAM
	China/clinic/A148mcr/NRZQ01.1.fsa_nt	NRZQ01000150.1	3967	5886	+	tet(M)	1-1920/1920	===============	0/0	100	100	ncbi	NG_048250.1	tetracycline resistance ribosomal protection protein Tet(M)	TETRACYCLINE
	China/clinic/A148mcr/NRZQ01.1.fsa_nt	NRZQ01000190.1	1630	2103	+	dfrA17	1-474/474	===============	0/0	100	99.79	ncbi	NG_047710.1	trimethoprim-resistant dihydrofolate reductase DfrA17	TRIMETHOPRIM
	China/clinic/A14mcr/NSAR01.1.fsa_nt	NSAR01000025.1	232	1092	+	blaTEM-1	1-861/861	===============	0/0	100	100	ncbi	NG_050145.1	class A broad-spectrum beta-lactamase TEM-1	BETA-LACTAM
	China/clinic/A14mcr/NSAR01.1.fsa_nt	NSAR01000030.1	615	1271	-	qnrS1	1-657/657	===============	0/0	100	100	ncbi	NG_050543.1	quinolone resistance pentapeptide repeat protein QnrS1	QUINOLONE
	China/clinic/A14mcr/NSAR01.1.fsa_nt	NSAR01000037.1	1037	1534	+	dfrA12	1-498/498	===============	0/0	100	100	ncbi	NG_047689.1	trimethoprim-resistant dihydrofolate reductase DfrA12	TRIMETHOPRIM
	China/clinic/A14mcr/NSAR01.1.fsa_nt	NSAR01000037.1	1942	2733	+	aadA2	1-792/792	===============	0/0	100	100	ncbi	NG_047343.1	ANT(3'')-Ia family aminoglycoside nucleotidyltransferase AadA2	STREPTOMYCIN
	China/clinic/A14mcr/NSAR01.1.fsa_nt	NSAR01000037.1	2995	4254	+	cmlA1	1-1260/1260	===============	0/0	100	99.92	ncbi	NG_047648.1	chloramphenicol efflux MFS transporter CmlA1	CHLORAMPHENICOL
	China/clinic/A14mcr/NSAR01.1.fsa_nt	NSAR01000044.1	474	1379	-	erm(42)	1-906/906	===============	0/0	100	99.89	ncbi	NG_047784.2	23S rRNA (adenine(2058)-N(6))-methyltransferase Erm(42)	MACROLIDE
	China/clinic/A14mcr/NSAR01.1.fsa_nt	NSAR01000044.1	5566	6780	+	floR	1-1215/1215	===============	0/0	100	99.92	ncbi	NG_047866.1	chloramphenicol/florfenicol efflux MFS transporter FloR	CHLORAMPHENICOL;FLORFENICOL
	China/clinic/A14mcr/NSAR01.1.fsa_nt	NSAR01000046.1	977	2896	+	tet(M)	1-1920/1920	===============	0/0	100	97.66	ncbi	NG_048237.1	tetracycline resistance ribosomal protection protein Tet(M)	TETRACYCLINE
	China/clinic/A14mcr/NSAR01.1.fsa_nt	NSAR01000051.1	2152	2943	+	sul3	1-792/792	===============	0/0	100	100	ncbi	NG_048120.1	sulfonamide-resistant dihydropteroate synthase Sul3	SULFONAMIDE
	China/clinic/A14mcr/NSAR01.1.fsa_nt	NSAR01000062.1	4686	5819	-	blaEC-18	1-1134/1134	===============	0/0	100	99.3	ncbi	NG_049083.1	class C extended-spectrum beta-lactamase EC-18	CEPHALOSPORIN
	China/clinic/A14mcr/NSAR01.1.fsa_nt	NSAR01000077.1	27563	29188	-	mcr-1.1	1-1626/1626	===============	0/0	100	100	ncbi	NG_050417.1	phosphoethanolamine--lipid A transferase MCR-1.1	COLISTIN
	China/clinic/A14mcr/NSAR01.1.fsa_nt	NSAR01000142.1	1784	2983	-	tet(A)	1-1200/1200	===============	0/0	100	99.92	ncbi	NG_048154.1	tetracycline efflux MFS transporter Tet(A)	TETRACYCLINE
	China/clinic/A150mcr/NRZX01.1.fsa_nt	NRZX01000053.1	125107	126240	+	blaEC-18	1-1134/1134	===============	0/0	100	99.03	ncbi	NG_049083.1	class C extended-spectrum beta-lactamase EC-18	CEPHALOSPORIN
	China/clinic/A150mcr/NRZX01.1.fsa_nt	NRZX01000088.1	43258	44118	+	blaTEM-1	1-861/861	===============	0/0	100	100	ncbi	NG_050145.1	class A broad-spectrum beta-lactamase TEM-1	BETA-LACTAM
	China/clinic/A150mcr/NRZX01.1.fsa_nt	NRZX01000088.1	50900	52099	+	tet(A)	1-1200/1200	===============	0/0	100	100	ncbi	NG_048154.1	tetracycline efflux MFS transporter Tet(A)	TETRACYCLINE
	China/clinic/A150mcr/NRZX01.1.fsa_nt	NRZX01000118.1	27520	29145	-	mcr-1.1	1-1626/1626	===============	0/0	100	100	ncbi	NG_050417.1	phosphoethanolamine--lipid A transferase MCR-1.1	COLISTIN
	China/clinic/A154mcr/NRZI01.1.fsa_nt	NRZI01000016.1	727	1941	-	floR	1-1215/1215	===============	0/0	100	100	ncbi	NG_047878.1	chloramphenicol/florfenicol efflux MFS transporter FloR	CHLORAMPHENICOL;FLORFENICOL
	China/clinic/A154mcr/NRZI01.1.fsa_nt	NRZI01000028.1	237	1052	-	aph(3')-Ia	1-816/816	===============	0/0	100	100	ncbi	NG_047430.1	aminoglycoside O-phosphotransferase APH(3')-Ia	KANAMYCIN
	China/clinic/A154mcr/NRZI01.1.fsa_nt	NRZI01000048.1	3236	4166	-	mph(A)	1-921/921	========/======	44237	100	98.71	ncbi	NG_047986.1	Mph(A) family macrolide 2'-phosphotransferase	MACROLIDE
	China/clinic/A154mcr/NRZI01.1.fsa_nt	NRZI01000056.1	148	1008	-	blaTEM-1	1-861/861	===============	0/0	100	99.88	ncbi	NG_050145.1	class A broad-spectrum beta-lactamase TEM-1	BETA-LACTAM
	China/clinic/A154mcr/NRZI01.1.fsa_nt	NRZI01000063.1	100520	101653	-	blaEC-15	1-1134/1134	===============	0/0	100	98.59	ncbi	NG_049081.1	class C extended-spectrum beta-lactamase EC-15	CEPHALOSPORIN
	China/clinic/A154mcr/NRZI01.1.fsa_nt	NRZI01000087.1	44402	46027	-	mcr-1.1	1-1626/1626	===============	0/0	100	100	ncbi	NG_050417.1	phosphoethanolamine--lipid A transferase MCR-1.1	COLISTIN
	China/clinic/A154mcr/NRZI01.1.fsa_nt	NRZI01000102.1	3035	3895	-	aac(3)-IId	1-861/861	===============	0/0	100	100	ncbi	NG_047251.1	aminoglycoside N-acetyltransferase AAC(3)-IId	GENTAMICIN
	China/clinic/A158mcr/NRVU01.1.fsa_nt	NRVU01000024.1	1094	1485	-	bleO	14-405/405	===============	0/0	96.79	100	ncbi	NG_047557.1	bleomycin binding protein	BLEOMYCIN
	China/clinic/A158mcr/NRVU01.1.fsa_nt	NRVU01000063.1	14595	16220	+	mcr-1.1	1-1626/1626	===============	0/0	100	100	ncbi	NG_050417.1	phosphoethanolamine--lipid A transferase MCR-1.1	COLISTIN
	China/clinic/A158mcr/NRVU01.1.fsa_nt	NRVU01000094.1	2855	3511	+	qnrS1	1-657/657	===============	0/0	100	100	ncbi	NG_050543.1	quinolone resistance pentapeptide repeat protein QnrS1	QUINOLONE
	China/clinic/A158mcr/NRVU01.1.fsa_nt	NRVU01000097.1	2485	3276	-	aadA1	1-792/792	===============	0/0	100	99.75	ncbi	NG_052266.1	ANT(3'')-Ia family aminoglycoside nucleotidyltransferase AadA1	STREPTOMYCIN
	China/clinic/A158mcr/NRVU01.1.fsa_nt	NRVU01000097.1	3369	4628	-	cmlA1	1-1260/1260	===============	0/0	100	99.92	ncbi	NG_047648.1	chloramphenicol efflux MFS transporter CmlA1	CHLORAMPHENICOL
	China/clinic/A158mcr/NRVU01.1.fsa_nt	NRVU01000097.1	4890	5681	-	aadA2	1-792/792	===============	0/0	100	100	ncbi	NG_047343.1	ANT(3'')-Ia family aminoglycoside nucleotidyltransferase AadA2	STREPTOMYCIN
	China/clinic/A158mcr/NRVU01.1.fsa_nt	NRVU01000097.1	6089	6586	-	dfrA12	1-498/498	===============	0/0	100	100	ncbi	NG_047689.1	trimethoprim-resistant dihydrofolate reductase DfrA12	TRIMETHOPRIM
	China/clinic/A158mcr/NRVU01.1.fsa_nt	NRVU01000112.1	1092	1952	+	blaTEM-1	1-861/861	===============	0/0	100	100	ncbi	NG_050145.1	class A broad-spectrum beta-lactamase TEM-1	BETA-LACTAM
	China/clinic/A158mcr/NRVU01.1.fsa_nt	NRVU01000137.1	103221	104354	+	blaEC-15	1-1134/1134	===============	0/0	100	98.59	ncbi	NG_049081.1	class C extended-spectrum beta-lactamase EC-15	CEPHALOSPORIN
	China/clinic/A158mcr/NRVU01.1.fsa_nt	NRVU01000149.1	1548	2747	-	tet(A)	1-1200/1200	===============	0/0	100	99.92	ncbi	NG_048154.1	tetracycline efflux MFS transporter Tet(A)	TETRACYCLINE
	China/clinic/A161mcr/NSAI01.1.fsa_nt	NSAI01000008.1	27520	29145	-	mcr-1.1	1-1626/1626	===============	0/0	100	100	ncbi	NG_050417.1	phosphoethanolamine--lipid A transferase MCR-1.1	COLISTIN
	China/clinic/A161mcr/NSAI01.1.fsa_nt	NSAI01000013.1	3169	4383	+	floR	1-1215/1215	===============	0/0	100	99.83	ncbi	NG_047869.1	chloramphenicol/florfenicol efflux MFS transporter FloR	CHLORAMPHENICOL;FLORFENICOL
	China/clinic/A161mcr/NSAI01.1.fsa_nt	NSAI01000034.1	660	1520	+	blaTEM-1	1-861/861	===============	0/0	100	100	ncbi	NG_050145.1	class A broad-spectrum beta-lactamase TEM-1	BETA-LACTAM
	China/clinic/A161mcr/NSAI01.1.fsa_nt	NSAI01000034.1	1765	2580	+	sul2	1-816/816	===============	0/0	100	100	ncbi	NG_051852.1	sulfonamide-resistant dihydropteroate synthase Sul2	SULFONAMIDE
	China/clinic/A161mcr/NSAI01.1.fsa_nt	NSAI01000034.1	2617	3444	+	aph(3'')-Ib	1-828/828	===============	0/0	100	100	ncbi	NG_056002.2	aminoglycoside O-phosphotransferase APH(3'')-Ib	STREPTOMYCIN
	China/clinic/A161mcr/NSAI01.1.fsa_nt	NSAI01000034.1	3444	4280	+	aph(6)-Id	1-837/837	===============	0/0	100	100	ncbi	NG_047464.1	aminoglycoside O-phosphotransferase APH(6)-Id	STREPTOMYCIN
	China/clinic/A161mcr/NSAI01.1.fsa_nt	NSAI01000034.1	5673	6872	+	tet(A)	1-1200/1200	===============	0/0	100	99.92	ncbi	NG_048154.1	tetracycline efflux MFS transporter Tet(A)	TETRACYCLINE
	China/clinic/A161mcr/NSAI01.1.fsa_nt	NSAI01000049.1	331	987	+	qnrS2	1-657/657	===============	0/0	100	100	ncbi	NG_050544.1	quinolone resistance pentapeptide repeat protein QnrS2	QUINOLONE
	China/clinic/A161mcr/NSAI01.1.fsa_nt	NSAI01000054.1	47659	48792	+	blaEC-18	1-1134/1134	===============	0/0	100	99.12	ncbi	NG_049083.1	class C extended-spectrum beta-lactamase EC-18	CEPHALOSPORIN
	China/clinic/A161mcr/NSAI01.1.fsa_nt	NSAI01000090.1	603	1076	-	dfrA17	1-474/474	===============	0/0	100	99.79	ncbi	NG_047710.1	trimethoprim-resistant dihydrofolate reductase DfrA17	TRIMETHOPRIM
	China/clinic/A161mcr/NSAI01.1.fsa_nt	NSAI01000138.1	6562	7422	-	aac(3)-IId	1-861/861	===============	0/0	100	100	ncbi	NG_047251.1	aminoglycoside N-acetyltransferase AAC(3)-IId	GENTAMICIN
	China/clinic/A161mcr/NSAI01.1.fsa_nt	NSAI01000162.1	1456	2271	-	aph(3')-Ia	1-816/816	===============	0/0	100	100	ncbi	NG_056047.1	aminoglycoside O-phosphotransferase APH(3')-Ia	KANAMYCIN
	China/clinic/A165mcr/NRVV01.1.fsa_nt	NRVV01000003.1	377	1298	+	mph(A)	1-921/921	========/======	44197	100	99.57	ncbi	NG_047986.1	Mph(A) family macrolide 2'-phosphotransferase	MACROLIDE
	China/clinic/A165mcr/NRVV01.1.fsa_nt	NRVV01000004.1	3190	4404	+	floR	1-1215/1215	===============	0/0	100	99.83	ncbi	NG_047869.1	chloramphenicol/florfenicol efflux MFS transporter FloR	CHLORAMPHENICOL;FLORFENICOL
	China/clinic/A165mcr/NRVV01.1.fsa_nt	NRVV01000019.1	445	1260	-	aph(3')-Ia	1-816/816	===============	0/0	100	100	ncbi	NG_047430.1	aminoglycoside O-phosphotransferase APH(3')-Ia	KANAMYCIN
	China/clinic/A165mcr/NRVV01.1.fsa_nt	NRVV01000031.1	1153	3072	+	tet(M)	1-1920/1920	===============	0/0	100	97.66	ncbi	NG_048237.1	tetracycline resistance ribosomal protection protein Tet(M)	TETRACYCLINE
	China/clinic/A165mcr/NRVV01.1.fsa_nt	NRVV01000033.1	1302	1693	-	bleO	14-405/405	===============	0/0	96.79	100	ncbi	NG_047557.1	bleomycin binding protein	BLEOMYCIN
	China/clinic/A165mcr/NRVV01.1.fsa_nt	NRVV01000039.1	906	4058	-	oqxB	1-3153/3153	===============	0/0	100	100	ncbi	NG_048025.1	multidrug efflux RND transporter permease subunit OqxB	PHENICOL;QUINOLONE
	China/clinic/A165mcr/NRVV01.1.fsa_nt	NRVV01000039.1	4082	5257	-	oqxA	1-1176/1176	===============	0/0	100	100	ncbi	NG_048024.1	multidrug efflux RND transporter periplasmic adaptor subunit OqxA	PHENICOL;QUINOLONE
	China/clinic/A165mcr/NRVV01.1.fsa_nt	NRVV01000057.1	71081	72214	-	blaEC-15	1-1134/1134	===============	0/0	100	98.59	ncbi	NG_049081.1	class C extended-spectrum beta-lactamase EC-15	CEPHALOSPORIN
	China/clinic/A165mcr/NRVV01.1.fsa_nt	NRVV01000075.1	3869	4525	-	qnrS1	1-657/657	===============	0/0	100	100	ncbi	NG_050543.1	quinolone resistance pentapeptide repeat protein QnrS1	QUINOLONE
	China/clinic/A165mcr/NRVV01.1.fsa_nt	NRVV01000076.1	194	985	-	sul3	1-792/792	===============	0/0	100	100	ncbi	NG_048120.1	sulfonamide-resistant dihydropteroate synthase Sul3	SULFONAMIDE
	China/clinic/A165mcr/NRVV01.1.fsa_nt	NRVV01000124.1	286	1911	+	mcr-1.1	1-1626/1626	===============	0/0	100	100	ncbi	NG_050417.1	phosphoethanolamine--lipid A transferase MCR-1.1	COLISTIN
	China/clinic/A165mcr/NRVV01.1.fsa_nt	NRVV01000128.1	664	1455	-	aadA1	1-792/792	===============	0/0	100	99.87	ncbi	NG_052266.1	ANT(3'')-Ia family aminoglycoside nucleotidyltransferase AadA1	STREPTOMYCIN
	China/clinic/A165mcr/NRVV01.1.fsa_nt	NRVV01000128.1	1548	2807	-	cmlA1	1-1260/1260	===============	0/0	100	99.92	ncbi	NG_047648.1	chloramphenicol efflux MFS transporter CmlA1	CHLORAMPHENICOL
	China/clinic/A165mcr/NRVV01.1.fsa_nt	NRVV01000128.1	3069	3860	-	aadA2	1-792/792	===============	0/0	100	99.87	ncbi	NG_047343.1	ANT(3'')-Ia family aminoglycoside nucleotidyltransferase AadA2	STREPTOMYCIN
	China/clinic/A165mcr/NRVV01.1.fsa_nt	NRVV01000128.1	4268	4765	-	dfrA12	1-498/498	===============	0/0	100	100	ncbi	NG_047689.1	trimethoprim-resistant dihydrofolate reductase DfrA12	TRIMETHOPRIM
	China/clinic/A165mcr/NRVV01.1.fsa_nt	NRVV01000146.1	31157	32017	-	blaTEM-1	1-861/861	===============	0/0	100	100	ncbi	NG_050145.1	class A broad-spectrum beta-lactamase TEM-1	BETA-LACTAM
	China/clinic/A168mcr/NSAM01.1.fsa_nt	NSAM01000044.1	945	2864	+	tet(M)	1-1920/1920	===============	0/0	100	97.66	ncbi	NG_048237.1	tetracycline resistance ribosomal protection protein Tet(M)	TETRACYCLINE
	China/clinic/A168mcr/NSAM01.1.fsa_nt	NSAM01000044.1	5051	5911	-	blaTEM-1	1-861/861	===============	0/0	100	100	ncbi	NG_050145.1	class A broad-spectrum beta-lactamase TEM-1	BETA-LACTAM
	China/clinic/A168mcr/NSAM01.1.fsa_nt	NSAM01000059.1	305	1930	+	mcr-1.1	1-1626/1626	===============	0/0	100	100	ncbi	NG_050417.1	phosphoethanolamine--lipid A transferase MCR-1.1	COLISTIN
	China/clinic/A168mcr/NSAM01.1.fsa_nt	NSAM01000064.1	127521	128654	+	blaEC-18	1-1134/1134	===============	0/0	100	99.03	ncbi	NG_049083.1	class C extended-spectrum beta-lactamase EC-18	CEPHALOSPORIN
	China/clinic/A168mcr/NSAM01.1.fsa_nt	NSAM01000067.1	2517	3731	-	floR	1-1215/1215	===============	0/0	100	99.83	ncbi	NG_047878.1	chloramphenicol/florfenicol efflux MFS transporter FloR	CHLORAMPHENICOL;FLORFENICOL
	China/clinic/A168mcr/NSAM01.1.fsa_nt	NSAM01000133.1	9951	10790	-	sul1	1-840/840	===============	0/0	100	100	ncbi	NG_048082.1	sulfonamide-resistant dihydropteroate synthase Sul1	SULFONAMIDE
	China/clinic/A168mcr/NSAM01.1.fsa_nt	NSAM01000133.1	11295	12086	-	aadA1	1-792/792	===============	0/0	100	99.87	ncbi	NG_052230.1	ANT(3'')-Ia family aminoglycoside nucleotidyltransferase AadA1	STREPTOMYCIN
	China/clinic/A168mcr/NSAM01.1.fsa_nt	NSAM01000133.1	12179	12652	-	dfrA1	1-474/474	===============	0/0	100	99.79	ncbi	NG_047677.1	trimethoprim-resistant dihydrofolate reductase DfrA1	TRIMETHOPRIM
	China/clinic/A173mcr/NRYB01.1.fsa_nt	NRYB01000007.1	2564	3424	-	aac(3)-IId	1-861/861	===============	0/0	100	100	ncbi	NG_047251.1	aminoglycoside N-acetyltransferase AAC(3)-IId	GENTAMICIN
	China/clinic/A173mcr/NRYB01.1.fsa_nt	NRYB01000017.1	105	980	-	blaCTX-M-14	1-876/876	===============	0/0	100	100	ncbi	NG_048929.1	class A extended-spectrum beta-lactamase CTX-M-14	CEPHALOSPORIN
	China/clinic/A173mcr/NRYB01.1.fsa_nt	NRYB01000035.1	234	625	+	bleO	14-405/405	===============	0/0	96.79	100	ncbi	NG_047557.1	bleomycin binding protein	BLEOMYCIN
	China/clinic/A173mcr/NRYB01.1.fsa_nt	NRYB01000038.1	50498	52123	+	mcr-1.1	1-1626/1626	===============	0/0	100	100	ncbi	NG_050417.1	phosphoethanolamine--lipid A transferase MCR-1.1	COLISTIN
	China/clinic/A173mcr/NRYB01.1.fsa_nt	NRYB01000040.1	55558	56691	+	blaEC	1-1134/1134	===============	0/0	100	100	ncbi	NG_047494.1	BlaEC family class C beta-lactamase	BETA-LACTAM
	China/clinic/A173mcr/NRYB01.1.fsa_nt	NRYB01000041.1	187	1002	+	aph(3')-Ia	1-816/816	===============	0/0	100	100	ncbi	NG_047430.1	aminoglycoside O-phosphotransferase APH(3')-Ia	KANAMYCIN
	China/clinic/A173mcr/NRYB01.1.fsa_nt	NRYB01000068.1	205	702	+	dfrA12	1-498/498	===============	0/0	100	100	ncbi	NG_047689.1	trimethoprim-resistant dihydrofolate reductase DfrA12	TRIMETHOPRIM
	China/clinic/A173mcr/NRYB01.1.fsa_nt	NRYB01000088.1	698	3850	-	oqxB2	1-3153/3153	===============	0/0	100	100	ncbi	NG_050438.1	multidrug efflux RND transporter permease subunit OqxB2	PHENICOL;QUINOLONE
	China/clinic/A173mcr/NRYB01.1.fsa_nt	NRYB01000088.1	3874	5049	-	oqxA2	1-1176/1176	===============	0/0	100	100	ncbi	NG_050420.1	multidrug efflux RND transporter periplasmic adaptor subunit OqxA2	PHENICOL;QUINOLONE
	China/clinic/A173mcr/NRYB01.1.fsa_nt	NRYB01000106.1	358	774	+	fosA3	1-417/417	===============	0/0	100	100	ncbi	NG_050407.1	fosfomycin resistance glutathione transferase FosA3	FOSFOMYCIN
	China/clinic/A173mcr/NRYB01.1.fsa_nt	NRYB01000123.1	592	1431	-	sul1	1-840/840	===============	0/0	100	100	ncbi	NG_048082.1	sulfonamide-resistant dihydropteroate synthase Sul1	SULFONAMIDE
	China/clinic/A173mcr/NRYB01.1.fsa_nt	NRYB01000133.1	1893	2684	+	sul3	1-792/792	===============	0/0	100	100	ncbi	NG_048120.1	sulfonamide-resistant dihydropteroate synthase Sul3	SULFONAMIDE
	China/clinic/A173mcr/NRYB01.1.fsa_nt	NRYB01000133.1	4366	5157	-	aadA1	1-792/792	===============	0/0	100	99.87	ncbi	NG_052266.1	ANT(3'')-Ia family aminoglycoside nucleotidyltransferase AadA1	STREPTOMYCIN
	China/clinic/A173mcr/NRYB01.1.fsa_nt	NRYB01000133.1	5250	6509	-	cmlA1	1-1260/1260	===============	0/0	100	99.92	ncbi	NG_047648.1	chloramphenicol efflux MFS transporter CmlA1	CHLORAMPHENICOL
	China/clinic/A173mcr/NRYB01.1.fsa_nt	NRYB01000139.1	419	1246	+	aph(3'')-Ib	1-828/828	===============	0/0	100	100	ncbi	NG_056002.2	aminoglycoside O-phosphotransferase APH(3'')-Ib	STREPTOMYCIN
	China/clinic/A173mcr/NRYB01.1.fsa_nt	NRYB01000139.1	1246	2082	+	aph(6)-Id	1-837/837	===============	0/0	100	100	ncbi	NG_047464.1	aminoglycoside O-phosphotransferase APH(6)-Id	STREPTOMYCIN
	China/clinic/A173mcr/NRYB01.1.fsa_nt	NRYB01000139.1	3394	4593	+	tet(A)	1-1200/1200	===============	0/0	100	99.92	ncbi	NG_048153.1	tetracycline efflux MFS transporter Tet(A)	TETRACYCLINE
	China/clinic/A173mcr/NRYB01.1.fsa_nt	NRYB01000139.1	5193	6407	-	floR	1-1215/1215	===============	0/0	100	100	ncbi	NG_047878.1	chloramphenicol/florfenicol efflux MFS transporter FloR	CHLORAMPHENICOL;FLORFENICOL
	China/clinic/A178mcr/NRZW01.1.fsa_nt	NRZW01000005.1	9012	10211	-	tet(A)	1-1200/1200	===============	0/0	100	99.92	ncbi	NG_048154.1	tetracycline efflux MFS transporter Tet(A)	TETRACYCLINE
	China/clinic/A178mcr/NRZW01.1.fsa_nt	NRZW01000005.1	14866	15522	-	qnrS1	1-657/657	===============	0/0	100	100	ncbi	NG_050543.1	quinolone resistance pentapeptide repeat protein QnrS1	QUINOLONE
	China/clinic/A178mcr/NRZW01.1.fsa_nt	NRZW01000037.1	801	2426	-	mcr-1.1	1-1626/1626	===============	0/0	100	100	ncbi	NG_050417.1	phosphoethanolamine--lipid A transferase MCR-1.1	COLISTIN
	China/clinic/A178mcr/NRZW01.1.fsa_nt	NRZW01000139.1	283	756	-	dfrA14	1-474/474	===============	0/0	100	100	ncbi	NG_056035.1	trimethoprim-resistant dihydrofolate reductase DfrA14	TRIMETHOPRIM
	China/clinic/A178mcr/NRZW01.1.fsa_nt	NRZW01000139.1	831	1622	-	aadA1	1-792/792	===============	0/0	100	99.87	ncbi	NG_047325.1	ANT(3'')-Ia family aminoglycoside nucleotidyltransferase AadA1	STREPTOMYCIN
	China/clinic/A178mcr/NRZW01.1.fsa_nt	NRZW01000139.1	1639	2439	-	blaOXA-10	1-801/801	===============	0/0	100	100	ncbi	NG_049393.1	oxacillin-hydrolyzing class D beta-lactamase OXA-10	CEPHALOSPORIN
	China/clinic/A178mcr/NRZW01.1.fsa_nt	NRZW01000139.1	2704	3963	-	cmlA5	1-1260/1260	===============	0/0	100	99.92	ncbi	NG_051436.1	chloramphenicol efflux MFS transporter CmlA5	CHLORAMPHENICOL
	China/clinic/A178mcr/NRZW01.1.fsa_nt	NRZW01000139.1	4284	4736	-	arr-2	1-453/453	===============	0/0	100	100	ncbi	NG_048580.1	NAD(+)--rifampin ADP-ribosyltransferase Arr-2	RIFAMYCIN
	China/clinic/A178mcr/NRZW01.1.fsa_nt	NRZW01000157.1	122756	123889	+	blaEC-18	1-1134/1134	===============	0/0	100	99.21	ncbi	NG_049083.1	class C extended-spectrum beta-lactamase EC-18	CEPHALOSPORIN
	China/clinic/A17mcr/NRZO01.1.fsa_nt	NRZO01000017.1	140	637	-	dfrA12	1-498/498	===============	0/0	100	100	ncbi	NG_047689.1	trimethoprim-resistant dihydrofolate reductase DfrA12	TRIMETHOPRIM
	China/clinic/A17mcr/NRZO01.1.fsa_nt	NRZO01000017.1	9228	10442	+	floR	1-1215/1215	===============	0/0	100	100	ncbi	NG_047877.1	chloramphenicol/florfenicol efflux MFS transporter FloR	CHLORAMPHENICOL;FLORFENICOL
	China/clinic/A17mcr/NRZO01.1.fsa_nt	NRZO01000017.1	12945	13760	-	sul2	1-816/816	===============	0/0	100	100	ncbi	NG_051852.1	sulfonamide-resistant dihydropteroate synthase Sul2	SULFONAMIDE
	China/clinic/A17mcr/NRZO01.1.fsa_nt	NRZO01000017.1	18607	19632	-	aph(4)-Ia	1-1026/1026	===============	0/0	100	100	ncbi	NG_047456.1	aminoglycoside O-phosphotransferase APH(4)-Ia	HYGROMYCIN
	China/clinic/A17mcr/NRZO01.1.fsa_nt	NRZO01000017.1	19861	20637	-	aac(3)-IVa	1-777/777	===============	0/0	100	99.87	ncbi	NG_047253.1	aminoglycoside N-acetyltransferase AAC(3)-IVa	GENTAMICIN
	China/clinic/A17mcr/NRZO01.1.fsa_nt	NRZO01000055.1	286	1911	+	mcr-1.1	1-1626/1626	===============	0/0	100	100	ncbi	NG_050417.1	phosphoethanolamine--lipid A transferase MCR-1.1	COLISTIN
	China/clinic/A17mcr/NRZO01.1.fsa_nt	NRZO01000079.1	99	2964	+	oqxB	288-3153/3153	.==============	0/0	90.9	100	ncbi	NG_048025.1	multidrug efflux RND transporter permease subunit OqxB	PHENICOL;QUINOLONE
	China/clinic/A17mcr/NRZO01.1.fsa_nt	NRZO01000085.1	191	745	+	aac(6')-Ib-D181Y	1-555/555	===============	0/0	100	99.82	ncbi	NG_067946.1	AAC(6')-Ib family aminoglycoside 6'-N-acetyltransferase	AMIKACIN;KANAMYCIN;TOBRAMYCIN
[truncated: 15,539 more rows]
[truncated: 11 more columns]

## Sheet: (B) Location of mcr-1 strains
	Distribution of mcr-1-positive strains
		total of strains			mcr-1-positive strains
	province	clinic	enviroment	total strians	clinic	enviroment	mcr-1-positive	rate
	Anhui	9	18	27	5	14	19	0.703704
	Beijing	53	36	89	7	10	17	0.191011
	China	368	236	604	302	28	330	0.546358
	Chongqing	3	4	7	0	4	4	0.571429
	Fujian	6	1	7	3	0	3	0.428571
	Gansu	0	8	8	0	0	0	0
	Guangdong	94	165	259	53	93	146	0.563707
	Guangxi	6	2	8	1	0	1	0.125
	Guizhou	0	1	1	0	0	0	0
	Hainan	1	0	1	0	0	0	0
	Hebei	2	16	18	1	0	1	0.0555556
	Heilongjiang	20	27	47	0	24	24	0.510638
	Henan	13	39	52	8	12	20	0.384615
	Hongkong	0	2	2	0	0	0	0
	Hubei	1	0	1	0	0	0	0
	Hunan	1	1	2	0	1	1	0.5
	Jiangsu	25	104	129	4	18	22	0.170543
	Jiangxi	2	4	6	1	0	1	0.166667
	Jilin	4	7	11	2	1	3	0.272727
	Liaoning	13	7	20	3	2	5	0.25
	Neimenggu	0	15	15	0	2	2	0.133333
	Ningxia	0	40	40	0	0	0	0
[truncated: 12 more rows]

## Sheet: (C) plasmid types
		plasmid	number	rate (n/594)	with-ISApl1	without-ISApl1	rate
[truncated: 12 more rows]
