# Supplementary material for: Transposition mechanism of ISApl1—the determinant of colistin resistance dissemination
Source: Antimicrob Agents Chemother. 2024 Jan 30;68(3):e01231-23. doi: 10.1128/aac.01231-23 (PMC10916398; doi:10.1128/aac.01231-23)
Supplement: Supplemental Excel 2 — Pull-down for ISApl1. [file aac.01231-23-s0002.xlsx]

## Sheet: ISApl1-biotin
Checked	Protein FDR Confidence: Combined	Master	Accession	Description	Exp. q-value: Combined	Sum PEP Score	Coverage [%]	# Peptides	# PSMs	# Unique Peptides	# Protein Groups	# AAs	MW [kDa]	calc. pI	Score Sequest HT: Sequest HT	# Peptides (by Search Engine): Sequest HT
FALSE	High	Master Protein	P01009	Alpha-1-antitrypsin OS=Homo sapiens GN=SERPINA1 PE=1 SV=3	0	52.391	19	7	18	7	1	418	46.7	5.59	73.11	7
	Checked	Confidence	Sequence	Modifications	Qvality PEP	Qvality q-value	# Protein Groups	# Proteins	# PSMs	Master Protein Accessions	# Missed Cleavages	Theo. MH+ [Da]	Confidence (by Search Engine): Sequest HT	Percolator q-Value (by Search Engine): Sequest HT	Percolator PEP (by Search Engine): Sequest HT	XCorr (by Search Engine): Sequest HT
	FALSE	High	LYHSEAFTVNFGDTEEAKK		3.56817e-08	0	1	1	3	P01009	1	2186.04	High	0	6.864e-05	6.55
		Checked	Confidence	Identifying Node	PSM Ambiguity	Annotated Sequence	Modifications	# Protein Groups	# Proteins	Master Protein Accessions	Protein Accessions	# Missed Cleavages	Charge	DeltaScore	DeltaCn	Rank	Search Engine Rank	m/z [Da]	MH+ [Da]	Theo. MH+ [Da]	DeltaM [ppm]	Deltam/z [Da]	Activation Type	MS Order	Isolation Interference [%]	Ion Inject Time [ms]	RT [min]	First Scan	Spectrum File	File ID	XCorr	Percolator q-Value	Percolator PEP
		FALSE	High	Sequest HT (A2)	Unambiguous	LYHSEAFTVNFGDTEEAKK		1	1	P01009	P01009	1	4	0.7196	0	1	1	547.267	2186.04	2186.04	2.19	0.0012	HCD (High Energy Collision Dissociation)	MS2	23.6272	50	108.168	29961	LW_ISAPL1_20200812.raw	F85	5.1	0	0.00109
		FALSE	High	Sequest HT (A2)	Unambiguous	LYHSEAFTVNFGDTEEAKK		1	1	P01009	P01009	1	2	0.8292	0	1	1	1093.53	2186.05	2186.04	4.6	0.00503	HCD (High Energy Collision Dissociation)	MS2	0	50	108.172	29964	LW_ISAPL1_20200812.raw	F85	6.5	0	2.984e-08
		FALSE	High	Sequest HT (A2)	Unambiguous	LYHSEAFTVNFGDTEEAKK		1	1	P01009	P01009	1	3	0.7481	0	1	1	729.352	2186.04	2186.04	0.46	0.00034	HCD (High Energy Collision Dissociation)	MS2	5.84214	25.608	108.19	29975	LW_ISAPL1_20200812.raw	F85	6.55	0	6.864e-05
	FALSE	High	SASLHLPK		0.215464	0	1	1	1	P01009	0	852.494	High	0	0.1823	2.45
		Checked	Confidence	Identifying Node	PSM Ambiguity	Annotated Sequence	Modifications	# Protein Groups	# Proteins	Master Protein Accessions	Protein Accessions	# Missed Cleavages	Charge	DeltaScore	DeltaCn	Rank	Search Engine Rank	m/z [Da]	MH+ [Da]	Theo. MH+ [Da]	DeltaM [ppm]	Deltam/z [Da]	Activation Type	MS Order	Isolation Interference [%]	Ion Inject Time [ms]	RT [min]	First Scan	Spectrum File	File ID	XCorr	Percolator q-Value	Percolator PEP
		FALSE	High	Sequest HT (A2)	Unambiguous	SASLHLPK		1	1	P01009	P01009	0	2	0.1837	0	1	1	426.751	852.494	852.494	0.41	0.00017	HCD (High Energy Collision Dissociation)	MS2	11.7277	25.019	107.245	29333	LW_ISAPL1_20200812.raw	F85	2.45	0	0.1823
	FALSE	High	LQHLENELTHDIITK		2.26501e-06	0	1	1	3	P01009	0	1803.96	High	0	1.893e-06	5.79
		Checked	Confidence	Identifying Node	PSM Ambiguity	Annotated Sequence	Modifications	# Protein Groups	# Proteins	Master Protein Accessions	Protein Accessions	# Missed Cleavages	Charge	DeltaScore	DeltaCn	Rank	Search Engine Rank	m/z [Da]	MH+ [Da]	Theo. MH+ [Da]	DeltaM [ppm]	Deltam/z [Da]	Activation Type	MS Order	Isolation Interference [%]	Ion Inject Time [ms]	RT [min]	First Scan	Spectrum File	File ID	XCorr	Percolator q-Value	Percolator PEP
		FALSE	High	Sequest HT (A2)	Unambiguous	LQHLENELTHDIITK		1	1	P01009	P01009	0	3	0.7202	0	1	1	601.992	1803.96	1803.96	0.64	0.00039	HCD (High Energy Collision Dissociation)	MS2	1.39217	50	108.099	29914	LW_ISAPL1_20200812.raw	F85	5.79	0	1.893e-06
		FALSE	High	Sequest HT (A2)	Unambiguous	LQHLENELTHDIITK		1	1	P01009	P01009	0	2	0.6965	0	1	1	902.484	1803.96	1803.96	0.58	0.00052	HCD (High Energy Collision Dissociation)	MS2	6.00412	50	108.101	29916	LW_ISAPL1_20200812.raw	F85	4.91	0	7.109e-05
		FALSE	High	Sequest HT (A2)	Unambiguous	LQHLENELTHDIITK		1	1	P01009	P01009	0	4	0.6798	0	1	1	451.746	1803.96	1803.96	1.45	0.00065	HCD (High Energy Collision Dissociation)	MS2	15.0129	50	108.12	29930	LW_ISAPL1_20200812.raw	F85	5.34	0	0.0007071
	FALSE	High	LVDKFLEDVKK		0.00239608	0	1	1	1	P01009	2	1333.77	High	0	0.002007	3.55
		Checked	Confidence	Identifying Node	PSM Ambiguity	Annotated Sequence	Modifications	# Protein Groups	# Proteins	Master Protein Accessions	Protein Accessions	# Missed Cleavages	Charge	DeltaScore	DeltaCn	Rank	Search Engine Rank	m/z [Da]	MH+ [Da]	Theo. MH+ [Da]	DeltaM [ppm]	Deltam/z [Da]	Activation Type	MS Order	Isolation Interference [%]	Ion Inject Time [ms]	RT [min]	First Scan	Spectrum File	File ID	XCorr	Percolator q-Value	Percolator PEP
		FALSE	High	Sequest HT (A2)	Unambiguous	LVDKFLEDVKK		1	1	P01009	P01009	2	2	0.569	0	1	1	667.39	1333.77	1333.77	0.41	0.00027	HCD (High Energy Collision Dissociation)	MS2	0	50	108.197	29980	LW_ISAPL1_20200812.raw	F85	3.55	0	0.002007
	FALSE	High	TDTSHHDQDHPTFNK		0.000135567	0	1	1	7	P01009	0	1779.77	High	0	0.0002874	6.11
		Checked	Confidence	Identifying Node	PSM Ambiguity	Annotated Sequence	Modifications	# Protein Groups	# Proteins	Master Protein Accessions	Protein Accessions	# Missed Cleavages	Charge	DeltaScore	DeltaCn	Rank	Search Engine Rank	m/z [Da]	MH+ [Da]	Theo. MH+ [Da]	DeltaM [ppm]	Deltam/z [Da]	Activation Type	MS Order	Isolation Interference [%]	Ion Inject Time [ms]	RT [min]	First Scan	Spectrum File	File ID	XCorr	Percolator q-Value	Percolator PEP
		FALSE	High	Sequest HT (A2)	Unambiguous	TDTSHHDQDHPTFNK		1	1	P01009	P01009	0	3	0.7313	0	1	1	593.928	1779.77	1779.77	0.82	0.00048	HCD (High Energy Collision Dissociation)	MS2	0	50	108.646	30283	LW_ISAPL1_20200812.raw	F85	2.01	0	0.0458
		FALSE	High	Sequest HT (A2)	Unambiguous	TDTSHHDQDHPTFNK		1	1	P01009	P01009	0	2	0.8009	0	1	1	890.39	1779.77	1779.77	2.67	0.00238	HCD (High Energy Collision Dissociation)	MS2	0	50	108.704	30321	LW_ISAPL1_20200812.raw	F85	2.31	0	0.02877
		FALSE	High	Sequest HT (A2)	Unambiguous	TDTSHHDQDHPTFNK		1	1	P01009	P01009	0	3	0.635	0	1	1	593.928	1779.77	1779.77	0.71	0.00042	HCD (High Energy Collision Dissociation)	MS2	15.8671	50	109.352	30750	LW_ISAPL1_20200812.raw	F85	1.37	0	0.09788
		FALSE	High	Sequest HT (A2)	Unambiguous	TDTSHHDQDHPTFNK		1	1	P01009	P01009	0	3	0.5586	0	1	1	593.928	1779.77	1779.77	1.02	0.00061	HCD (High Energy Collision Dissociation)	MS2	16.6505	50	110.043	31132	LW_ISAPL1_20200812.raw	F85	1.11	0	0.2681
		FALSE	High	Sequest HT (A2)	Unambiguous	TDTSHHDQDHPTFNK		1	1	P01009	P01009	0	3	0.7692	0	1	1	593.928	1779.77	1779.77	0.3	0.00018	HCD (High Energy Collision Dissociation)	MS2	0	37.851	107.966	29826	LW_ISAPL1_20200812.raw	F85	6.11	0	0.0002874
		FALSE	High	Sequest HT (A2)	Unambiguous	TDTSHHDQDHPTFNK		1	1	P01009	P01009	0	2	0.7871	0	1	1	890.388	1779.77	1779.77	0.27	0.00024	HCD (High Energy Collision Dissociation)	MS2	0	46.612	107.972	29828	LW_ISAPL1_20200812.raw	F85	4.18	0	0.0001134
		FALSE	High	Sequest HT (A2)	Unambiguous	TDTSHHDQDHPTFNK		1	1	P01009	P01009	0	4	0.6917	0	1	1	445.697	1779.77	1779.77	-0.15	-7e-05	HCD (High Energy Collision Dissociation)	MS2	14.8083	32.297	108.038	29873	LW_ISAPL1_20200812.raw	F85	3.6	0	0.003886
	FALSE	High	LGMFNIQHCK	1xCarbamidomethyl [C9]; 1xOxidation [M3]	0.183653	0	1	1	1	P01009	0	1263.6	High	0	0.1554	2.92
		Checked	Confidence	Identifying Node	PSM Ambiguity	Annotated Sequence	Modifications	# Protein Groups	# Proteins	Master Protein Accessions	Protein Accessions	# Missed Cleavages	Charge	DeltaScore	DeltaCn	Rank	Search Engine Rank	m/z [Da]	MH+ [Da]	Theo. MH+ [Da]	DeltaM [ppm]	Deltam/z [Da]	Activation Type	MS Order	Isolation Interference [%]	Ion Inject Time [ms]	RT [min]	First Scan	Spectrum File	File ID	XCorr	Percolator q-Value	Percolator PEP
		FALSE	High	Sequest HT (A2)	Unambiguous	LGmFNIQHcK	M3(Oxidation); C9(Carbamidomethyl)	1	1	P01009	P01009	0	3	0.6096	0	1	1	421.87	1263.6	1263.6	-1.17	-0.00049	HCD (High Energy Collision Dissociation)	MS2	17.6961	45.765	107.229	29322	LW_ISAPL1_20200812.raw	F85	2.92	0	0.1554
	FALSE	High	KLYHSEAFTVNFGDTEEAKK		4.69181e-07	0	1	1	2	P01009	2	2314.14	High	0	3.927e-07	5.97
		Checked	Confidence	Identifying Node	PSM Ambiguity	Annotated Sequence	Modifications	# Protein Groups	# Proteins	Master Protein Accessions	Protein Accessions	# Missed Cleavages	Charge	DeltaScore	DeltaCn	Rank	Search Engine Rank	m/z [Da]	MH+ [Da]	Theo. MH+ [Da]	DeltaM [ppm]	Deltam/z [Da]	Activation Type	MS Order	Isolation Interference [%]	Ion Inject Time [ms]	RT [min]	First Scan	Spectrum File	File ID	XCorr	Percolator q-Value	Percolator PEP
		FALSE	High	Sequest HT (A2)	Unambiguous	KLYHSEAFTVNFGDTEEAKK		1	1	P01009	P01009	2	3	0.7387	0	1	1	772.052	2314.14	2314.14	2.15	0.00166	HCD (High Energy Collision Dissociation)	MS2	0	50	108.871	30433	LW_ISAPL1_20200812.raw	F85	5.97	0	3.927e-07
		FALSE	High	Sequest HT (A2)	Unambiguous	KLYHSEAFTVNFGDTEEAKK		1	1	P01009	P01009	2	4	0.7276	0	1	1	579.289	2314.14	2314.14	0.28	0.00016	HCD (High Energy Collision Dissociation)	MS2	2.22613	50	108.884	30440	LW_ISAPL1_20200812.raw	F85	5.8	0	6.767e-05
FALSE	High	Master Protein	A0A029IH39	DNA-directed RNA polymerase subunit beta' OS=Escherichia coli 2-005-03_S4_C2 GN=rpoC PE=3 SV=1	0	22.798	9	10	12	10	1	1407	155.1	7.08	23.52	10
	Checked	Confidence	Sequence	Modifications	Qvality PEP	Qvality q-value	# Protein Groups	# Proteins	# PSMs	Master Protein Accessions	# Missed Cleavages	Theo. MH+ [Da]	Confidence (by Search Engine): Sequest HT	Percolator q-Value (by Search Engine): Sequest HT	Percolator PEP (by Search Engine): Sequest HT	XCorr (by Search Engine): Sequest HT
	FALSE	High	LIDEFGR		0.230507	0	1	33	1	A0A029IH39	0	849.446	High	0	0.1954	0.82
		Checked	Confidence	Identifying Node	PSM Ambiguity	Annotated Sequence	Modifications	# Protein Groups	# Proteins	Master Protein Accessions	Protein Accessions	# Missed Cleavages	Charge	DeltaScore	DeltaCn	Rank	Search Engine Rank	m/z [Da]	MH+ [Da]	Theo. MH+ [Da]	DeltaM [ppm]	Deltam/z [Da]	Activation Type	MS Order	Isolation Interference [%]	Ion Inject Time [ms]	RT [min]	First Scan	Spectrum File	File ID	XCorr	Percolator q-Value	Percolator PEP
		FALSE	High	Sequest HT (A2)	Unambiguous	LIDEFGR		1	33	A0A029IH39	W1X2L6; W1H8J3; A0A029IH39; A0A0T5XNL4; S0U651; A0A1X3M4V8; F4T6M1; E3XJK9; Q0TA77; E1CBR6; S1LBC6; W1G3L6; A0A0S3NEM0; A0A1M2TX39; A0A0A5SHC3; A0A1Y2Y006; D6JHU5; W1WEN5; V0X319; A0A229D4X0; A0A1X3LNZ1; A0A0H3ESM3; A0A1X3LAA6; R8WJ59; I2RFT8; A0A0L6ZVJ1; I2UC06; A0A0K4G280; S0YQK2; Q8FB83; N3EUT8; A0A070FCD2; D2TTH0	0	2	0.1707	0	1	1	425.227	849.447	849.446	0.1	4e-05	HCD (High Energy Collision Dissociation)	MS2		50	101.788	26609	LW_ISAPL1_20200812.raw	F85	0.82	0	0.1954
	FALSE	High	LLDLAAPDIIVR		0.0397372	0	1	34	1	A0A029IH39	0	1308.79	High	0	0.03336	2.56
		Checked	Confidence	Identifying Node	PSM Ambiguity	Annotated Sequence	Modifications	# Protein Groups	# Proteins	Master Protein Accessions	Protein Accessions	# Missed Cleavages	Charge	DeltaScore	DeltaCn	Rank	Search Engine Rank	m/z [Da]	MH+ [Da]	Theo. MH+ [Da]	DeltaM [ppm]	Deltam/z [Da]	Activation Type	MS Order	Isolation Interference [%]	Ion Inject Time [ms]	RT [min]	First Scan	Spectrum File	File ID	XCorr	Percolator q-Value	Percolator PEP
		FALSE	High	Sequest HT (A2)	Unambiguous	LLDLAAPDIIVR		1	34	A0A029IH39	W1X2L6; W1H8J3; A0A029IH39; A0A0T5XNL4; S0U651; A0A1X3M4V8; F4T6M1; E3XJK9; Q0TA77; E1CBR6; S1LBC6; W1G3L6; A0A0S3NEM0; A0A1M2TX39; A0A0A5SHC3; Q9KW13; A0A1Y2Y006; D6JHU5; V0X319; A0A229D4X0; A0A1X3LNZ1; A0A0H3ESM3; A0A1V2SY69; A0A1X3LAA6; R8WJ59; I2RFT8; A0A0L6ZVJ1; I2UC06; A0A0K4G280; S0YQK2; Q8FB83; N3EUT8; A0A070FCD2; D2TTH0	0	2	0.543	0	1	1	654.899	1308.79	1308.79	1.54	0.00101	HCD (High Energy Collision Dissociation)	MS2	0	50	107.927	29798	LW_ISAPL1_20200812.raw	F85	2.56	0	0.03336
	FALSE	High	VLTEAAVAGKR		0.0379679	0	1	31	1	A0A029IH39	1	1114.66	High	0	0.03184	2.53
		Checked	Confidence	Identifying Node	PSM Ambiguity	Annotated Sequence	Modifications	# Protein Groups	# Proteins	Master Protein Accessions	Protein Accessions	# Missed Cleavages	Charge	DeltaScore	DeltaCn	Rank	Search Engine Rank	m/z [Da]	MH+ [Da]	Theo. MH+ [Da]	DeltaM [ppm]	Deltam/z [Da]	Activation Type	MS Order	Isolation Interference [%]	Ion Inject Time [ms]	RT [min]	First Scan	Spectrum File	File ID	XCorr	Percolator q-Value	Percolator PEP
		FALSE	High	Sequest HT (A2)	Unambiguous	VLTEAAVAGKR		1	31	A0A029IH39	W1H8J3; A0A029IH39; A0A0T5XNL4; S0U651; A0A1X3M4V8; F4T6M1; E3XJK9; Q0TA77; V0WVI2; E1CBR6; S1LBC6; W1G3L6; A0A0S3NEM0; A0A1M2TX39; A0A0A5SHC3; A0A1Y2Y006; D6JHU5; A0A229D4X0; A0A1X3LNZ1; A0A0H3ESM3; A0A1X3LAA6; R8WJ59; I2RFT8; A0A0L6ZVJ1; I2UC06; A0A0K4G280; S0YQK2; Q8FB83; N3EUT8; A0A070FCD2; D2TTH0	1	2	0.3676	0	1	1	557.83	1114.65	1114.66	-3.83	-0.00214	HCD (High Energy Collision Dissociation)	MS2	0	50	106.922	29197	LW_ISAPL1_20200812.raw	F85	2.53	0	0.03184
	FALSE	High	VTAEDVLKPGTADILVPR		3.49865e-05	0	1	30	2	A0A029IH39	0	1894.06	High	0	0.001342	4.25
		Checked	Confidence	Identifying Node	PSM Ambiguity	Annotated Sequence	Modifications	# Protein Groups	# Proteins	Master Protein Accessions	Protein Accessions	# Missed Cleavages	Charge	DeltaScore	DeltaCn	Rank	Search Engine Rank	m/z [Da]	MH+ [Da]	Theo. MH+ [Da]	DeltaM [ppm]	Deltam/z [Da]	Activation Type	MS Order	Isolation Interference [%]	Ion Inject Time [ms]	RT [min]	First Scan	Spectrum File	File ID	XCorr	Percolator q-Value	Percolator PEP
		FALSE	High	Sequest HT (A2)	Unambiguous	VTAEDVLKPGTADILVPR		1	30	A0A029IH39	W1X2L6; W1H8J3; A0A029IH39; S0U651; A0A1X3M4V8; F4T6M1; E3XJK9; Q0TA77; E1CBR6; S1LBC6; W1G3L6; A0A0S3NEM0; A0A1M2TX39; A0A1Y2Y006; D6JHU5; V0X319; A0A229D4X0; A0A1X3LNZ1; A0A0H3ESM3; A0A1X3LAA6; R8WJ59; I2RFT8; A0A0L6ZVJ1; I2UC06; A0A0K4G280; S0YQK2; Q8FB83; N3EUT8; A0A070FCD2; D2TTH0	0	2	0.737	0	1	1	947.536	1894.07	1894.06	0.44	0.00041	HCD (High Energy Collision Dissociation)	MS2	0	50	107.717	29656	LW_ISAPL1_20200812.raw	F85	3.46	0	2.931e-05
		FALSE	High	Sequest HT (A2)	Unambiguous	VTAEDVLKPGTADILVPR		1	30	A0A029IH39	W1X2L6; W1H8J3; A0A029IH39; S0U651; A0A1X3M4V8; F4T6M1; E3XJK9; Q0TA77; E1CBR6; S1LBC6; W1G3L6; A0A0S3NEM0; A0A1M2TX39; A0A1Y2Y006; D6JHU5; V0X319; A0A229D4X0; A0A1X3LNZ1; A0A0H3ESM3; A0A1X3LAA6; R8WJ59; I2RFT8; A0A0L6ZVJ1; I2UC06; A0A0K4G280; S0YQK2; Q8FB83; N3EUT8; A0A070FCD2; D2TTH0	0	3	0.5882	0	1	1	632.026	1894.06	1894.06	-0.21	-0.00013	HCD (High Energy Collision Dissociation)	MS2	33.381	50	107.733	29665	LW_ISAPL1_20200812.raw	F85	4.25	0	0.001342
	FALSE	High	TAGGKDLRPALK		0.00110219	0	1	30	2	A0A029IH39	1	1226.72	High	0	0.0009231	3.11
		Checked	Confidence	Identifying Node	PSM Ambiguity	Annotated Sequence	Modifications	# Protein Groups	# Proteins	Master Protein Accessions	Protein Accessions	# Missed Cleavages	Charge	DeltaScore	DeltaCn	Rank	Search Engine Rank	m/z [Da]	MH+ [Da]	Theo. MH+ [Da]	DeltaM [ppm]	Deltam/z [Da]	Activation Type	MS Order	Isolation Interference [%]	Ion Inject Time [ms]	RT [min]	First Scan	Spectrum File	File ID	XCorr	Percolator q-Value	Percolator PEP
		FALSE	High	Sequest HT (A2)	Unambiguous	TAGGKDLRPALK		1	30	A0A029IH39	W1X2L6; W1H8J3; A0A029IH39; S0U651; A0A1X3M4V8; F4T6M1; E3XJK9; Q0TA77; E1CBR6; S1LBC6; W1G3L6; A0A0S3NEM0; A0A1M2TX39; A0A1Y2Y006; D6JHU5; W1WEN5; V0X319; A0A229D4X0; A0A1X3LNZ1; A0A0H3ESM3; A0A1X3LAA6; R8WJ59; I2RFT8; A0A0L6ZVJ1; I2UC06; A0A0K4G280; S0YQK2; Q8FB83; N3EUT8; A0A070FCD2	1	2	0.6141	0	1	1	613.864	1226.72	1226.72	-0.45	-0.00028	HCD (High Energy Collision Dissociation)	MS2	13.5367	50	107.679	29629	LW_ISAPL1_20200812.raw	F85	3.11	0	0.0009231
		FALSE	High	Sequest HT (A2)	Unambiguous	TAGGKDLRPALK		1	30	A0A029IH39	W1X2L6; W1H8J3; A0A029IH39; S0U651; A0A1X3M4V8; F4T6M1; E3XJK9; Q0TA77; E1CBR6; S1LBC6; W1G3L6; A0A0S3NEM0; A0A1M2TX39; A0A1Y2Y006; D6JHU5; W1WEN5; V0X319; A0A229D4X0; A0A1X3LNZ1; A0A0H3ESM3; A0A1X3LAA6; R8WJ59; I2RFT8; A0A0L6ZVJ1; I2UC06; A0A0K4G280; S0YQK2; Q8FB83; N3EUT8; A0A070FCD2	1	3	0.2256	0	1	1	409.578	1226.72	1226.72	-1.18	-0.00048	HCD (High Energy Collision Dissociation)	MS2	29.4096	50	107.72	29658	LW_ISAPL1_20200812.raw	F85	1.64	0	0.07291
	FALSE	High	VADLFEAR		0.0436768	0	1	33	1	A0A029IH39	0	920.484	High	0	0.03665	2.38
		Checked	Confidence	Identifying Node	PSM Ambiguity	Annotated Sequence	Modifications	# Protein Groups	# Proteins	Master Protein Accessions	Protein Accessions	# Missed Cleavages	Charge	DeltaScore	DeltaCn	Rank	Search Engine Rank	m/z [Da]	MH+ [Da]	Theo. MH+ [Da]	DeltaM [ppm]	Deltam/z [Da]	Activation Type	MS Order	Isolation Interference [%]	Ion Inject Time [ms]	RT [min]	First Scan	Spectrum File	File ID	XCorr	Percolator q-Value	Percolator PEP
		FALSE	High	Sequest HT (A2)	Unambiguous	VADLFEAR		1	33	A0A029IH39	W1X2L6; W1H8J3; A0A029IH39; A0A0T5XNL4; S0U651; A0A1X3M4V8; F4T6M1; E3XJK9; Q0TA77; E1CBR6; S1LBC6; W1G3L6; A0A0S3NEM0; A0A1M2TX39; A0A0A5SHC3; Q9KW13; A0A1Y2Y006; D6JHU5; V0X319; A0A229D4X0; A0A1X3LNZ1; A0A0H3ESM3; A0A1X3LAA6; R8WJ59; I2RFT8; A0A0L6ZVJ1; I2UC06; A0A0K4G280; S0YQK2; Q8FB83; N3EUT8; A0A070FCD2; D2TTH0	0	2	0.6176	0	1	1	460.746	920.485	920.484	1.08	0.0005	HCD (High Energy Collision Dissociation)	MS2	3.18645	50	104.737	27967	LW_ISAPL1_20200812.raw	F85	2.38	0	0.03665
	FALSE	High	FATSDLNDLYR		0.0949526	0	1	35	1	A0A029IH39	0	1314.63	High	0	0.07988	1.04
		Checked	Confidence	Identifying Node	PSM Ambiguity	Annotated Sequence	Modifications	# Protein Groups	# Proteins	Master Protein Accessions	Protein Accessions	# Missed Cleavages	Charge	DeltaScore	DeltaCn	Rank	Search Engine Rank	m/z [Da]	MH+ [Da]	Theo. MH+ [Da]	DeltaM [ppm]	Deltam/z [Da]	Activation Type	MS Order	Isolation Interference [%]	Ion Inject Time [ms]	RT [min]	First Scan	Spectrum File	File ID	XCorr	Percolator q-Value	Percolator PEP
		FALSE	High	Sequest HT (A2)	Unambiguous	FATSDLNDLYR		1	35	A0A029IH39	W1X2L6; W1H8J3; A0A029IH39; A0A0T5XNL4; S0U651; A0A1X3M4V8; F4T6M1; E3XJK9; Q0TA77; E1CBR6; S1LBC6; W1G3L6; A0A0S3NEM0; A0A1M2TX39; A0A0A5SHC3; Q9KW13; A0A1Y2Y006; D6JHU5; V0X319; A0A229D4X0; A0A1X3LNZ1; A0A0H3ESM3; A0A1V2SY69; A0A1X3LAA6; R8WJ59; I2RFT8; A0A0L6ZVJ1; I2UC06; A0A0K4G280; S0YQK2; Q8FB83; N3EUT8; A0A070FCD2; D2TTH0; P14563	0	2	0.4231	0	1	1	657.821	1314.63	1314.63	1.89	0.00124	HCD (High Energy Collision Dissociation)	MS2	11.8261	50	103.846	27533	LW_ISAPL1_20200812.raw	F85	1.04	0	0.07988
	FALSE	High	AIVQLEDGVQISSGDTLAR		0.197383	0	1	31	1	A0A029IH39	0	1972.03	High	0	0.1669	1.7
		Checked	Confidence	Identifying Node	PSM Ambiguity	Annotated Sequence	Modifications	# Protein Groups	# Proteins	Master Protein Accessions	Protein Accessions	# Missed Cleavages	Charge	DeltaScore	DeltaCn	Rank	Search Engine Rank	m/z [Da]	MH+ [Da]	Theo. MH+ [Da]	DeltaM [ppm]	Deltam/z [Da]	Activation Type	MS Order	Isolation Interference [%]	Ion Inject Time [ms]	RT [min]	First Scan	Spectrum File	File ID	XCorr	Percolator q-Value	Percolator PEP
		FALSE	High	Sequest HT (A2)	Unambiguous	AIVQLEDGVQISSGDTLAR		1	31	A0A029IH39	W1X2L6; W1H8J3; A0A029IH39; A0A0T5XNL4; S0U651; A0A1X3M4V8; F4T6M1; E3XJK9; Q0TA77; E1CBR6; S1LBC6; W1G3L6; A0A0S3NEM0; A0A1M2TX39; A0A1Y2Y006; D6JHU5; V0X319; A0A229D4X0; A0A1X3LNZ1; A0A0H3ESM3; A0A1X3LAA6; R8WJ59; I2RFT8; A0A0L6ZVJ1; I2UC06; A0A0K4G280; S0YQK2; Q8FB83; N3EUT8; A0A070FCD2; D2TTH0	0	2	0.7176	0	1	1	986.523	1972.04	1972.03	2.18	0.00215	HCD (High Energy Collision Dissociation)	MS2	6.56829	50	103.111	27238	LW_ISAPL1_20200812.raw	F85	1.7	0	0.1669
	FALSE	High	ASLATESFISAASFQETTR		0.0417339	0	1	31	1	A0A029IH39	0	2016.99	High	0	0.03503	1.4
		Checked	Confidence	Identifying Node	PSM Ambiguity	Annotated Sequence	Modifications	# Protein Groups	# Proteins	Master Protein Accessions	Protein Accessions	# Missed Cleavages	Charge	DeltaScore	DeltaCn	Rank	Search Engine Rank	m/z [Da]	MH+ [Da]	Theo. MH+ [Da]	DeltaM [ppm]	Deltam/z [Da]	Activation Type	MS Order	Isolation Interference [%]	Ion Inject Time [ms]	RT [min]	First Scan	Spectrum File	File ID	XCorr	Percolator q-Value	Percolator PEP
		FALSE	High	Sequest HT (A2)	Unambiguous	ASLATESFISAASFQETTR		1	31	A0A029IH39	W1H8J3; A0A029IH39; A0A0T5XNL4; S0U651; A0A1X3M4V8; F4T6M1; E3XJK9; Q0TA77; E1CBR6; S1LBC6; W1G3L6; A0A0S3NEM0; A0A1M2TX39; A0A0A5SHC3; Q9KW13; A0A1Y2Y006; D6JHU5; A0A229D4X0; A0A1X3LNZ1; A0A0H3ESM3; A0A1X3LAA6; R8WJ59; I2RFT8; A0A0L6ZVJ1; I2UC06; A0A0K4G280; S0YQK2; Q8FB83; N3EUT8; A0A070FCD2; D2TTH0	0	2	0.7786	0	1	1	1009	2016.99	2016.99	2.58	0.0026	HCD (High Energy Collision Dissociation)	MS2	13.5856	50	106.369	28877	LW_ISAPL1_20200812.raw	F85	1.4	0	0.03503
	FALSE	High	LGIQAFEPVLIEGK		0.00202827	0	1	33	1	A0A029IH39	0	1513.86	High	0	0.001694	3.53
		Checked	Confidence	Identifying Node	PSM Ambiguity	Annotated Sequence	Modifications	# Protein Groups	# Proteins	Master Protein Accessions	Protein Accessions	# Missed Cleavages	Charge	DeltaScore	DeltaCn	Rank	Search Engine Rank	m/z [Da]	MH+ [Da]	Theo. MH+ [Da]	DeltaM [ppm]	Deltam/z [Da]	Activation Type	MS Order	Isolation Interference [%]	Ion Inject Time [ms]	RT [min]	First Scan	Spectrum File	File ID	XCorr	Percolator q-Value	Percolator PEP
		FALSE	High	Sequest HT (A2)	Unambiguous	LGIQAFEPVLIEGK		1	33	A0A029IH39	W1X2L6; W1H8J3; A0A029IH39; A0A0T5XNL4; S0U651; A0A1X3M4V8; F4T6M1; E3XJK9; Q0TA77; E1CBR6; S1LBC6; W1G3L6; A0A0S3NEM0; A0A1M2TX39; Q9KW13; A0A1Y2Y006; D6JHU5; V0X319; A0A229D4X0; A0A1X3LNZ1; A0A0H3ESM3; A0A1V2SY69; A0A1X3LAA6; R8WJ59; I2RFT8; A0A0L6ZVJ1; I2UC06; A0A0K4G280; S0YQK2; Q8FB83; N3EUT8; A0A070FCD2; D2TTH0	0	2	0.6742	0	1	1	757.436	1513.86	1513.86	1.06	0.0008	HCD (High Energy Collision Dissociation)	MS2	15.062	50	107.978	29833	LW_ISAPL1_20200812.raw	F85	3.53	0	0.001694
FALSE	High	Master Protein	P49064	Serum albumin OS=Felis catus GN=ALB PE=1 SV=1	0	21.063	12	10	17	7	1	608	68.6	5.66	30.58	10
	Checked	Confidence	Sequence	Modifications	Qvality PEP	Qvality q-value	# Protein Groups	# Proteins	# PSMs	Master Protein Accessions	# Missed Cleavages	Theo. MH+ [Da]	Confidence (by Search Engine): Sequest HT	Percolator q-Value (by Search Engine): Sequest HT	Percolator PEP (by Search Engine): Sequest HT	XCorr (by Search Engine): Sequest HT
	FALSE	High	LSQKFPK		0.261662	0	1	1	1	P49064	1	847.504	High	0	0.2226	2.41
		Checked	Confidence	Identifying Node	PSM Ambiguity	Annotated Sequence	Modifications	# Protein Groups	# Proteins	Master Protein Accessions	Protein Accessions	# Missed Cleavages	Charge	DeltaScore	DeltaCn	Rank	Search Engine Rank	m/z [Da]	MH+ [Da]	Theo. MH+ [Da]	DeltaM [ppm]	Deltam/z [Da]	Activation Type	MS Order	Isolation Interference [%]	Ion Inject Time [ms]	RT [min]	First Scan	Spectrum File	File ID	XCorr	Percolator q-Value	Percolator PEP
		FALSE	High	Sequest HT (A2)	Unambiguous	LSQKFPK		1	1	P49064	P49064	1	2	0.3983	0	1	1	424.255	847.503	847.504	-1.04	-0.00044	HCD (High Energy Collision Dissociation)	MS2	0	15.667	106.906	29185	LW_ISAPL1_20200812.raw	F85	2.41	0	0.2226
	FALSE	High	VPQVSTPTLVEVSR		0.0249143	0	1	1	2	P49064	0	1511.84	High	0	0.02086	2.18
		Checked	Confidence	Identifying Node	PSM Ambiguity	Annotated Sequence	Modifications	# Protein Groups	# Proteins	Master Protein Accessions	Protein Accessions	# Missed Cleavages	Charge	DeltaScore	DeltaCn	Rank	Search Engine Rank	m/z [Da]	MH+ [Da]	Theo. MH+ [Da]	DeltaM [ppm]	Deltam/z [Da]	Activation Type	MS Order	Isolation Interference [%]	Ion Inject Time [ms]	RT [min]	First Scan	Spectrum File	File ID	XCorr	Percolator q-Value	Percolator PEP
		FALSE	High	Sequest HT (A2)	Unambiguous	VPQVSTPTLVEVSR		1	1	P49064	P49064	0	2	0.6055	0	1	1	756.425	1511.84	1511.84	0.59	0.00045	HCD (High Energy Collision Dissociation)	MS2	14.6366	50	101.164	26249	LW_ISAPL1_20200812.raw	F85	2.18	0	0.02086
		FALSE	High	Sequest HT (A2)	Unambiguous	VPQVSTPTLVEVSR		1	1	P49064	P49064	0	2	0.5826	0	1	1	756.425	1511.84	1511.84	-0.46	-0.00035	HCD (High Energy Collision Dissociation)	MS2	38.3302	50	100.824	26059	LW_ISAPL1_20200812.raw	F85	2.18	0	0.04195
	FALSE	High	YICENQDSISTK	1xCarbamidomethyl [C3]	0.174209	0	1	1	2	P49064	0	1457.66	High	0	0.147	1.34
		Checked	Confidence	Identifying Node	PSM Ambiguity	Annotated Sequence	Modifications	# Protein Groups	# Proteins	Master Protein Accessions	Protein Accessions	# Missed Cleavages	Charge	DeltaScore	DeltaCn	Rank	Search Engine Rank	m/z [Da]	MH+ [Da]	Theo. MH+ [Da]	DeltaM [ppm]	Deltam/z [Da]	Activation Type	MS Order	Isolation Interference [%]	Ion Inject Time [ms]	RT [min]	First Scan	Spectrum File	File ID	XCorr	Percolator q-Value	Percolator PEP
		FALSE	High	Sequest HT (A2)	Unambiguous	YIcENQDSISTK	C3(Carbamidomethyl)	1	1	P49064	P49064	0	2	0.7182	0	1	1	729.332	1457.66	1457.66	-0.87	-0.00063	HCD (High Energy Collision Dissociation)	MS2	2.2234	50	62.8048	13394	LW_ISAPL1_20200812.raw	F85	1.1	0	0.2575
		FALSE	High	Sequest HT (A2)	Unambiguous	YIcENQDSISTK	C3(Carbamidomethyl)	1	1	P49064	P49064	0	2	0.7612	0	1	1	729.332	1457.66	1457.66	-0.11	-8e-05	HCD (High Energy Collision Dissociation)	MS2	3.7751	50	63.1389	13484	LW_ISAPL1_20200812.raw	F85	1.34	0	0.147
	FALSE	High	YLYEIAR		0.274226	0	2	2	2	P49822; P49064	0	927.493	High	0	0.2336	1.54
		Checked	Confidence	Identifying Node	PSM Ambiguity	Annotated Sequence	Modifications	# Protein Groups	# Proteins	Master Protein Accessions	Protein Accessions	# Missed Cleavages	Charge	DeltaScore	DeltaCn	Rank	Search Engine Rank	m/z [Da]	MH+ [Da]	Theo. MH+ [Da]	DeltaM [ppm]	Deltam/z [Da]	Activation Type	MS Order	Isolation Interference [%]	Ion Inject Time [ms]	RT [min]	First Scan	Spectrum File	File ID	XCorr	Percolator q-Value	Percolator PEP
		FALSE	High	Sequest HT (A2)	Unambiguous	YLYEIAR		2	2	P49822; P49064	P49822; P49064	0	2	0.2987	0	1	1	464.251	927.494	927.493	1	0.00046	HCD (High Energy Collision Dissociation)	MS2	7.28961	50	104.031	27618	LW_ISAPL1_20200812.raw	F85	1.54	0	0.2336
		FALSE	High	Sequest HT (A2)	Unambiguous	YLYEIAR		2	2	P49822; P49064	P49822; P49064	0	2	0.3052	0	1	1	464.251	927.495	927.493	1.46	0.00068	HCD (High Energy Collision Dissociation)	MS2	6.53485	50	104.368	27782	LW_ISAPL1_20200812.raw	F85	1.54	0	0.2634
	FALSE	High	ATEEQLK		0.0904677	0	1	1	2	P49064	0	818.425	High	0	0.07611	1.48
		Checked	Confidence	Identifying Node	PSM Ambiguity	Annotated Sequence	Modifications	# Protein Groups	# Proteins	Master Protein Accessions	Protein Accessions	# Missed Cleavages	Charge	DeltaScore	DeltaCn	Rank	Search Engine Rank	m/z [Da]	MH+ [Da]	Theo. MH+ [Da]	DeltaM [ppm]	Deltam/z [Da]	Activation Type	MS Order	Isolation Interference [%]	Ion Inject Time [ms]	RT [min]	First Scan	Spectrum File	File ID	XCorr	Percolator q-Value	Percolator PEP
		FALSE	High	Sequest HT (A2)	Unambiguous	ATEEQLK		1	1	P49064	P49064	0	2	0.2937	0	1	1	409.716	818.425	818.425	-0.85	-0.00035	HCD (High Energy Collision Dissociation)	MS2	23.8954	50	37.301	7381	LW_ISAPL1_20200812.raw	F85	1.43	0	0.1426
		FALSE	High	Sequest HT (A2)	Unambiguous	ATEEQLK		1	1	P49064	P49064	0	2	0.3378	0	1	1	409.716	818.425	818.425	-0.85	-0.00035	HCD (High Energy Collision Dissociation)	MS2	24.0392	50	37.6357	7451	LW_ISAPL1_20200812.raw	F85	1.48	0	0.07611
	FALSE	High	KVPQVSTPTLVEVSR		0.000161865	0	1	1	4	P49064	1	1639.94	High	0	0.0006552	4.56
		Checked	Confidence	Identifying Node	PSM Ambiguity	Annotated Sequence	Modifications	# Protein Groups	# Proteins	Master Protein Accessions	Protein Accessions	# Missed Cleavages	Charge	DeltaScore	DeltaCn	Rank	Search Engine Rank	m/z [Da]	MH+ [Da]	Theo. MH+ [Da]	DeltaM [ppm]	Deltam/z [Da]	Activation Type	MS Order	Isolation Interference [%]	Ion Inject Time [ms]	RT [min]	First Scan	Spectrum File	File ID	XCorr	Percolator q-Value	Percolator PEP
		FALSE	High	Sequest HT (A2)	Unambiguous	KVPQVSTPTLVEVSR		1	1	P49064	P49064	1	3	0.7237	0	1	1	547.318	1639.94	1639.94	0.35	0.00019	HCD (High Energy Collision Dissociation)	MS2	34.3661	16.349	107.241	29330	LW_ISAPL1_20200812.raw	F85	4.56	0	0.0006552
		FALSE	High	Sequest HT (A2)	Unambiguous	KVPQVSTPTLVEVSR		1	1	P49064	P49064	1	2	0.7711	0	1	1	820.473	1639.94	1639.94	0.55	0.00045	HCD (High Energy Collision Dissociation)	MS2	0	24.874	107.24	29329	LW_ISAPL1_20200812.raw	F85	3.67	0	0.0001355
		FALSE	High	Sequest HT (A2)	Unambiguous	KVPQVSTPTLVEVSR		1	1	P49064	P49064	1	3	0.5114	0	1	1	547.318	1639.94	1639.94	0.8	0.00044	HCD (High Energy Collision Dissociation)	MS2	2.1389	46.597	108.007	29852	LW_ISAPL1_20200812.raw	F85	2.64	0	0.1661
		FALSE	High	Sequest HT (A2)	Unambiguous	KVPQVSTPTLVEVSR		1	1	P49064	P49064	1	2	0.686	0	1	1	820.472	1639.94	1639.94	-0.49	-0.0004	HCD (High Energy Collision Dissociation)	MS2	6.19804	50	108.016	29859	LW_ISAPL1_20200812.raw	F85	2.42	0	0.001244
	FALSE	High	KVPQVSTPTLVEVSRSLGK		0.000792578	0	1	1	1	P49064	2	2025.17	High	0	0.0006636	3.36
		Checked	Confidence	Identifying Node	PSM Ambiguity	Annotated Sequence	Modifications	# Protein Groups	# Proteins	Master Protein Accessions	Protein Accessions	# Missed Cleavages	Charge	DeltaScore	DeltaCn	Rank	Search Engine Rank	m/z [Da]	MH+ [Da]	Theo. MH+ [Da]	DeltaM [ppm]	Deltam/z [Da]	Activation Type	MS Order	Isolation Interference [%]	Ion Inject Time [ms]	RT [min]	First Scan	Spectrum File	File ID	XCorr	Percolator q-Value	Percolator PEP
		FALSE	High	Sequest HT (A2)	Unambiguous	KVPQVSTPTLVEVSRSLGK		1	1	P49064	P49064	2	3	0.6875	0	1	1	675.729	2025.17	2025.17	1.72	0.00116	HCD (High Energy Collision Dissociation)	MS2	45.1096	50	108.493	30181	LW_ISAPL1_20200812.raw	F85	3.36	0	0.0006636
	FALSE	High	LGEYGFQNALLVR		0.000444665	0	2	2	1	P49822; P49064	0	1479.8	High	0	0.0003714	4.21
		Checked	Confidence	Identifying Node	PSM Ambiguity	Annotated Sequence	Modifications	# Protein Groups	# Proteins	Master Protein Accessions	Protein Accessions	# Missed Cleavages	Charge	DeltaScore	DeltaCn	Rank	Search Engine Rank	m/z [Da]	MH+ [Da]	Theo. MH+ [Da]	DeltaM [ppm]	Deltam/z [Da]	Activation Type	MS Order	Isolation Interference [%]	Ion Inject Time [ms]	RT [min]	First Scan	Spectrum File	File ID	XCorr	Percolator q-Value	Percolator PEP
		FALSE	High	Sequest HT (A2)	Unambiguous	LGEYGFQNALLVR		2	2	P49822; P49064	P49822; P49064	0	2	0.7482	0	1	1	740.402	1479.8	1479.8	0.67	0.0005	HCD (High Energy Collision Dissociation)	MS2	0	50	107.273	29352	LW_ISAPL1_20200812.raw	F85	4.21	0	0.0003714
	FALSE	High	HKPKATEEQLK		0.0185355	0	1	1	1	P49064	1	1308.73	High	0	0.01548	2.95
		Checked	Confidence	Identifying Node	PSM Ambiguity	Annotated Sequence	Modifications	# Protein Groups	# Proteins	Master Protein Accessions	Protein Accessions	# Missed Cleavages	Charge	DeltaScore	DeltaCn	Rank	Search Engine Rank	m/z [Da]	MH+ [Da]	Theo. MH+ [Da]	DeltaM [ppm]	Deltam/z [Da]	Activation Type	MS Order	Isolation Interference [%]	Ion Inject Time [ms]	RT [min]	First Scan	Spectrum File	File ID	XCorr	Percolator q-Value	Percolator PEP
		FALSE	High	Sequest HT (A2)	Unambiguous	HKPKATEEQLK		1	1	P49064	P49064	1	3	0.6576	0	1	1	436.915	1308.73	1308.73	1.51	0.00066	HCD (High Energy Collision Dissociation)	MS2	0	50	108.726	30335	LW_ISAPL1_20200812.raw	F85	2.95	0	0.01548
	FALSE	High	YLYEIARR		0.24801	0	2	2	1	P49822; P49064	1	1083.59	High	0	0.2105	1.99
		Checked	Confidence	Identifying Node	PSM Ambiguity	Annotated Sequence	Modifications	# Protein Groups	# Proteins	Master Protein Accessions	Protein Accessions	# Missed Cleavages	Charge	DeltaScore	DeltaCn	Rank	Search Engine Rank	m/z [Da]	MH+ [Da]	Theo. MH+ [Da]	DeltaM [ppm]	Deltam/z [Da]	Activation Type	MS Order	Isolation Interference [%]	Ion Inject Time [ms]	RT [min]	First Scan	Spectrum File	File ID	XCorr	Percolator q-Value	Percolator PEP
		FALSE	High	Sequest HT (A2)	Unambiguous	YLYEIARR		2	2	P49822; P49064	P49822; P49064	1	3	0.3869	0	1	1	361.87	1083.59	1083.59	0.3	0.00011	HCD (High Energy Collision Dissociation)	MS2	18.7624	50	107.481	29493	LW_ISAPL1_20200812.raw	F85	1.99	0	0.2105
FALSE	High	Master Protein	P04256	Heterogeneous nuclear ribonucleoprotein A1 OS=Rattus norvegicus GN=Hnrnpa1 PE=1 SV=3	0	14.508	13	4	7	4	1	320	34.2	9.14	23.73	4
	Checked	Confidence	Sequence	Modifications	Qvality PEP	Qvality q-value	# Protein Groups	# Proteins	# PSMs	Master Protein Accessions	# Missed Cleavages	Theo. MH+ [Da]	Confidence (by Search Engine): Sequest HT	Percolator q-Value (by Search Engine): Sequest HT	Percolator PEP (by Search Engine): Sequest HT	XCorr (by Search Engine): Sequest HT
	FALSE	High	YHTVNGHNCEVR	1xCarbamidomethyl [C9]	0.00206455	0	1	1	2	P04256	0	1485.67	High	0	0.001729	4.37
		Checked	Confidence	Identifying Node	PSM Ambiguity	Annotated Sequence	Modifications	# Protein Groups	# Proteins	Master Protein Accessions	Protein Accessions	# Missed Cleavages	Charge	DeltaScore	DeltaCn	Rank	Search Engine Rank	m/z [Da]	MH+ [Da]	Theo. MH+ [Da]	DeltaM [ppm]	Deltam/z [Da]	Activation Type	MS Order	Isolation Interference [%]	Ion Inject Time [ms]	RT [min]	First Scan	Spectrum File	File ID	XCorr	Percolator q-Value	Percolator PEP
		FALSE	High	Sequest HT (A2)	Unambiguous	YHTVNGHNcEVR	C9(Carbamidomethyl)	1	1	P04256	P04256	0	2	0.7748	0	1	1	743.337	1485.67	1485.67	0.52	0.00039	HCD (High Energy Collision Dissociation)	MS2	21.8867	50	107.769	29690	LW_ISAPL1_20200812.raw	F85	3.02	0	0.01061
		FALSE	High	Sequest HT (A2)	Unambiguous	YHTVNGHNcEVR	C9(Carbamidomethyl)	1	1	P04256	P04256	0	3	0.7117	0	1	1	495.894	1485.67	1485.67	2.3	0.00114	HCD (High Energy Collision Dissociation)	MS2	43.4225	38.038	107.77	29691	LW_ISAPL1_20200812.raw	F85	4.37	0	0.001729
	FALSE	High	EDSQRPGAHLTVK		0.0692432	0	1	1	1	P04256	0	1437.74	High	0	0.05828	2.9
		Checked	Confidence	Identifying Node	PSM Ambiguity	Annotated Sequence	Modifications	# Protein Groups	# Proteins	Master Protein Accessions	Protein Accessions	# Missed Cleavages	Charge	DeltaScore	DeltaCn	Rank	Search Engine Rank	m/z [Da]	MH+ [Da]	Theo. MH+ [Da]	DeltaM [ppm]	Deltam/z [Da]	Activation Type	MS Order	Isolation Interference [%]	Ion Inject Time [ms]	RT [min]	First Scan	Spectrum File	File ID	XCorr	Percolator q-Value	Percolator PEP
		FALSE	High	Sequest HT (A2)	Unambiguous	EDSQRPGAHLTVK		1	1	P04256	P04256	0	3	0.5759	0	1	1	479.92	1437.75	1437.74	1.28	0.00061	HCD (High Energy Collision Dissociation)	MS2	2.57534	32.083	107.55	29541	LW_ISAPL1_20200812.raw	F85	2.9	0	0.05828
	FALSE	High	EDTEEHHLR		0.0657184	0	1	1	2	P04256	0	1165.52	High	0	0.05532	3.34
		Checked	Confidence	Identifying Node	PSM Ambiguity	Annotated Sequence	Modifications	# Protein Groups	# Proteins	Master Protein Accessions	Protein Accessions	# Missed Cleavages	Charge	DeltaScore	DeltaCn	Rank	Search Engine Rank	m/z [Da]	MH+ [Da]	Theo. MH+ [Da]	DeltaM [ppm]	Deltam/z [Da]	Activation Type	MS Order	Isolation Interference [%]	Ion Inject Time [ms]	RT [min]	First Scan	Spectrum File	File ID	XCorr	Percolator q-Value	Percolator PEP
		FALSE	High	Sequest HT (A2)	Unambiguous	EDTEEHHLR		1	1	P04256	P04256	0	2	0.5329	0	1	1	583.265	1165.52	1165.52	-1.05	-0.00061	HCD (High Energy Collision Dissociation)	MS2	25.0731	50	107.462	29481	LW_ISAPL1_20200812.raw	F85	3.34	0	0.05532
		FALSE	High	Sequest HT (A2)	Unambiguous	EDTEEHHLR		1	1	P04256	P04256	0	3	0.6	0	1	1	389.18	1165.52	1165.52	0.77	0.0003	HCD (High Energy Collision Dissociation)	MS2	16.0614	25.367	107.486	29497	LW_ISAPL1_20200812.raw	F85	2.7	0	0.09456
	FALSE	High	IFVGGIKEDTEEHHLR		0.000384499	0	1	1	2	P04256	1	1879.97	High	0	0.0003219	3.96
		Checked	Confidence	Identifying Node	PSM Ambiguity	Annotated Sequence	Modifications	# Protein Groups	# Proteins	Master Protein Accessions	Protein Accessions	# Missed Cleavages	Charge	DeltaScore	DeltaCn	Rank	Search Engine Rank	m/z [Da]	MH+ [Da]	Theo. MH+ [Da]	DeltaM [ppm]	Deltam/z [Da]	Activation Type	MS Order	Isolation Interference [%]	Ion Inject Time [ms]	RT [min]	First Scan	Spectrum File	File ID	XCorr	Percolator q-Value	Percolator PEP
		FALSE	High	Sequest HT (A2)	Unambiguous	IFVGGIKEDTEEHHLR		1	1	P04256	P04256	1	4	0.6818	0	1	1	470.747	1879.97	1879.97	0.97	0.00046	HCD (High Energy Collision Dissociation)	MS2	7.67768	50	108.996	30516	LW_ISAPL1_20200812.raw	F85	3.96	0	0.0003219
		FALSE	High	Sequest HT (A2)	Unambiguous	IFVGGIKEDTEEHHLR		1	1	P04256	P04256	1	3	0.6541	0	1	1	627.326	1879.96	1879.97	-2.1	-0.00132	HCD (High Energy Collision Dissociation)	MS2	45.879	50	108.997	30517	LW_ISAPL1_20200812.raw	F85	3.44	0	0.001724
FALSE	High	Master Protein	A0A229D3X7	Elongation factor Tu (Fragment) OS=Escherichia coli GN=tuf PE=3 SV=1	0	13.636	13	6	8	6	1	393	43	5.26	19.76	6
	Checked	Confidence	Sequence	Modifications	Qvality PEP	Qvality q-value	# Protein Groups	# Proteins	# PSMs	Master Protein Accessions	# Missed Cleavages	Theo. MH+ [Da]	Confidence (by Search Engine): Sequest HT	Percolator q-Value (by Search Engine): Sequest HT	Percolator PEP (by Search Engine): Sequest HT	XCorr (by Search Engine): Sequest HT
	FALSE	High	LLDEGRAGENVGVLLR		0.00159371	0	1	145	2	A0A229D3X7	1	1710.95	High	0	0.001332	3.93
		Checked	Confidence	Identifying Node	PSM Ambiguity	Annotated Sequence	Modifications	# Protein Groups	# Proteins	Master Protein Accessions	Protein Accessions	# Missed Cleavages	Charge	DeltaScore	DeltaCn	Rank	Search Engine Rank	m/z [Da]	MH+ [Da]	Theo. MH+ [Da]	DeltaM [ppm]	Deltam/z [Da]	Activation Type	MS Order	Isolation Interference [%]	Ion Inject Time [ms]	RT [min]	First Scan	Spectrum File	File ID	XCorr	Percolator q-Value	Percolator PEP
		FALSE	High	Sequest HT (A2)	Unambiguous	LLDEGRAGENVGVLLR		1	145	A0A229D3X7	A0A163GZF2; A0A228WAE9; A0A1X3IFR8; A0A1R1USD7; A7L762; A0A1V3CAK8; F4TN19; A0A073UDB9; A0A029J7W2; A0A080FL01; A0A062Y6L6; E9Z219; A0A1D3KPM7; A0A1X3M6D8; E9XV20; A0A0E0U487; A0A0H3EPM6; A0A125WXL9; D6IEI0; A0A0L6XSJ3; A0A228Y2F8; W1G5R6; U9ZIJ3; A0A1M0H535; D8A1N9; A0A1C7CX95; W1F549; W1XAY3; A0A229AT92; A0A1X3K7P2; A0A1R1TKE4; A0A0L1AGK6; A0A229ALA7; F4T4M5; A0A0L1BDQ1; A0A1X3KF90; F4VJW7; A0A…	1	3	0.6158	0	1	1	570.988	1710.95	1710.95	0.55	0.00032	HCD (High Energy Collision Dissociation)	MS2	18.9172	50	107.874	29762	LW_ISAPL1_20200812.raw	F85	3.93	0	0.001332
		FALSE	High	Sequest HT (A2)	Unambiguous	LLDEGRAGENVGVLLR		1	145	A0A229D3X7	A0A163GZF2; A0A228WAE9; A0A1X3IFR8; A0A1R1USD7; A7L762; A0A1V3CAK8; F4TN19; A0A073UDB9; A0A029J7W2; A0A080FL01; A0A062Y6L6; E9Z219; A0A1D3KPM7; A0A1X3M6D8; E9XV20; A0A0E0U487; A0A0H3EPM6; A0A125WXL9; D6IEI0; A0A0L6XSJ3; A0A228Y2F8; W1G5R6; U9ZIJ3; A0A1M0H535; D8A1N9; A0A1C7CX95; W1F549; W1XAY3; A0A229AT92; A0A1X3K7P2; A0A1R1TKE4; A0A0L1AGK6; A0A229ALA7; F4T4M5; A0A0L1BDQ1; A0A1X3KF90; F4VJW7; A0A…	1	2	0.4674	0	1	1	855.979	1710.95	1710.95	0.6	0.00051	HCD (High Energy Collision Dissociation)	MS2	0	50	107.881	29765	LW_ISAPL1_20200812.raw	F85	3.53	0	0.001556
	FALSE	High	SKEKFER	1xAcetyl [N-Term]	0.286401	0	1	1	1	A0A229D3X7	2	965.505	High	0	0.2445	1.82
		Checked	Confidence	Identifying Node	PSM Ambiguity	Annotated Sequence	Modifications	# Protein Groups	# Proteins	Master Protein Accessions	Protein Accessions	# Missed Cleavages	Charge	DeltaScore	DeltaCn	Rank	Search Engine Rank	m/z [Da]	MH+ [Da]	Theo. MH+ [Da]	DeltaM [ppm]	Deltam/z [Da]	Activation Type	MS Order	Isolation Interference [%]	Ion Inject Time [ms]	RT [min]	First Scan	Spectrum File	File ID	XCorr	Percolator q-Value	Percolator PEP
		FALSE	High	Sequest HT (A2)	Unambiguous	sKEKFER	N-Term(Prot)(Acetyl)	1	1	A0A229D3X7	A0A229D3X7	2	2	0.3626	0	1	1	483.256	965.505	965.505	0.11	5e-05	HCD (High Energy Collision Dissociation)	MS2	4.67283	50	106.166	28760	LW_ISAPL1_20200812.raw	F85	1.82	0	0.2445
	FALSE	High	TVGAGVVAK		0.0313068	0	1	140	1	A0A229D3X7	0	801.483	High	0	0.0262	1.36
		Checked	Confidence	Identifying Node	PSM Ambiguity	Annotated Sequence	Modifications	# Protein Groups	# Proteins	Master Protein Accessions	Protein Accessions	# Missed Cleavages	Charge	DeltaScore	DeltaCn	Rank	Search Engine Rank	m/z [Da]	MH+ [Da]	Theo. MH+ [Da]	DeltaM [ppm]	Deltam/z [Da]	Activation Type	MS Order	Isolation Interference [%]	Ion Inject Time [ms]	RT [min]	First Scan	Spectrum File	File ID	XCorr	Percolator q-Value	Percolator PEP
		FALSE	High	Sequest HT (A2)	Unambiguous	TVGAGVVAK		1	140	A0A229D3X7	A0A237EY83; F4TN19; A0A073UDB9; A0A229BU28; A0A1X3J9I7; K4WMJ5; H4KMT7; V8K252; A0A080FL01; A0A228ULJ8; A0A062Y6L6; E9Z219; A0A1D3KPM7; A0A228ZKJ4; N4N8D1; V6FDY8; A0A0E0U487; A0A029IL11; A0A0H3EPM6; A0A229DXL0; W1X307; A0A125WXL9; A0A1Q6ALX9; A0A229A5H7; D8A1N9; A0A236XEB7; A0A1Y2XHR9; A0A1R1SYW5; A0A228RZ02; A0A1V2FVC4; W1XAY3; A0A1X3K7P2; H4LK91; A0A080EM82; A0A029II16; A0A229ALA7; F4T4M5; A0A…	0	2	0.2426	0	1	1	401.245	801.483	801.483	-0.13	-5e-05	HCD (High Energy Collision Dissociation)	MS2	16.2451	50	55.3318	11449	LW_ISAPL1_20200812.raw	F85	1.36	0	0.0262
	FALSE	High	AGENVGVLLR		0.012933	0	1	147	2	A0A229D3X7	0	1027.59	High	0	0.01256	2.77
		Checked	Confidence	Identifying Node	PSM Ambiguity	Annotated Sequence	Modifications	# Protein Groups	# Proteins	Master Protein Accessions	Protein Accessions	# Missed Cleavages	Charge	DeltaScore	DeltaCn	Rank	Search Engine Rank	m/z [Da]	MH+ [Da]	Theo. MH+ [Da]	DeltaM [ppm]	Deltam/z [Da]	Activation Type	MS Order	Isolation Interference [%]	Ion Inject Time [ms]	RT [min]	First Scan	Spectrum File	File ID	XCorr	Percolator q-Value	Percolator PEP
		FALSE	High	Sequest HT (A2)	Unambiguous	AGENVGVLLR		1	147	A0A229D3X7	A0A163GZF2; A0A228WAE9; A0A1X3IFR8; A0A1R1USD7; A7L762; A0A1V3CAK8; F4TN19; A0A073UDB9; H4KMT7; A0A029J7W2; A0A080FL01; A0A062Y6L6; E9Z219; A0A1D3KPM7; A0A1X3M6D8; E9XV20; A0A0E0U487; A0A0H3EPM6; A0A125WXL9; D6IEI0; A0A0L6XSJ3; A0A228Y2F8; W1G5R6; U9ZIJ3; A0A1M0H535; D8A1N9; A0A1C7CX95; W1F549; W1XAY3; A0A229AT92; A0A1X3K7P2; A0A1R1TKE4; A0A0L1AGK6; A0A229ALA7; F4T4M5; A0A0L1BDQ1; A0A1X3KF90; F4V…	0	2	0.5018	0	1	1	514.299	1027.59	1027.59	0.77	0.00039	HCD (High Energy Collision Dissociation)	MS2	4.16166	50	103.523	27422	LW_ISAPL1_20200812.raw	F85	2.77	0	0.01256
		FALSE	High	Sequest HT (A2)	Unambiguous	AGENVGVLLR		1	147	A0A229D3X7	A0A163GZF2; A0A228WAE9; A0A1X3IFR8; A0A1R1USD7; A7L762; A0A1V3CAK8; F4TN19; A0A073UDB9; H4KMT7; A0A029J7W2; A0A080FL01; A0A062Y6L6; E9Z219; A0A1D3KPM7; A0A1X3M6D8; E9XV20; A0A0E0U487; A0A0H3EPM6; A0A125WXL9; D6IEI0; A0A0L6XSJ3; A0A228Y2F8; W1G5R6; U9ZIJ3; A0A1M0H535; D8A1N9; A0A1C7CX95; W1F549; W1XAY3; A0A229AT92; A0A1X3K7P2; A0A1R1TKE4; A0A0L1AGK6; A0A229ALA7; F4T4M5; A0A0L1BDQ1; A0A1X3KF90; F4V…	0	2	0.4393	0	1	1	514.299	1027.59	1027.59	0.77	0.00039	HCD (High Energy Collision Dissociation)	MS2	4.75734	50	103.86	27539	LW_ISAPL1_20200812.raw	F85	2.14	0	0.01082
	FALSE	High	AIDKPFLLPIEDVFSISGR		0.0106484	0	1	132	1	A0A229D3X7	0	2117.16	High	0	0.008907	2.13
		Checked	Confidence	Identifying Node	PSM Ambiguity	Annotated Sequence	Modifications	# Protein Groups	# Proteins	Master Protein Accessions	Protein Accessions	# Missed Cleavages	Charge	DeltaScore	DeltaCn	Rank	Search Engine Rank	m/z [Da]	MH+ [Da]	Theo. MH+ [Da]	DeltaM [ppm]	Deltam/z [Da]	Activation Type	MS Order	Isolation Interference [%]	Ion Inject Time [ms]	RT [min]	First Scan	Spectrum File	File ID	XCorr	Percolator q-Value	Percolator PEP
		FALSE	High	Sequest HT (A2)	Unambiguous	AIDKPFLLPIEDVFSISGR		1	132	A0A229D3X7	A0A163GZF2; A0A228WAE9; A0A1X3IFR8; A0A1R1USD7; A7L762; A0A1V3CAK8; A0A073UDB9; A0A029J7W2; A0A080FL01; A0A1D3KPM7; A0A229C9Z9; A0A1X3M6D8; E9XV20; A0A0E0U487; A0A0H3EPM6; A0A125WXL9; D6IEI0; A0A0L6XSJ3; A0A228Y2F8; W1G5R6; A0A166ZRJ2; U9ZIJ3; A0A1M0H535; D8A1N9; A0A1C7CX95; A0A1R1SYW5; W1F549; A0A229AT92; F4T6L2; A0A1R1TKE4; A0A0L1AGK6; A0A229ALA7; F4T4M5; A0A0L1BDQ1; A0A221UMW3; N3EY40; A0A0H0L…	0	3	0.493	0	1	1	706.392	2117.16	2117.16	-1.13	-0.0008	HCD (High Energy Collision Dissociation)	MS2	0	50	111.37	31648	LW_ISAPL1_20200812.raw	F85	2.13	0	0.008907
	FALSE	High	KLLDEGRAGENVGVLLR		0.021567	0	1	145	1	A0A229D3X7	2	1839.04	High	0	0.01805	3.44
		Checked	Confidence	Identifying Node	PSM Ambiguity	Annotated Sequence	Modifications	# Protein Groups	# Proteins	Master Protein Accessions	Protein Accessions	# Missed Cleavages	Charge	DeltaScore	DeltaCn	Rank	Search Engine Rank	m/z [Da]	MH+ [Da]	Theo. MH+ [Da]	DeltaM [ppm]	Deltam/z [Da]	Activation Type	MS Order	Isolation Interference [%]	Ion Inject Time [ms]	RT [min]	First Scan	Spectrum File	File ID	XCorr	Percolator q-Value	Percolator PEP
		FALSE	High	Sequest HT (A2)	Unambiguous	KLLDEGRAGENVGVLLR		1	145	A0A229D3X7	A0A163GZF2; A0A228WAE9; A0A1X3IFR8; A0A1R1USD7; A7L762; A0A1V3CAK8; F4TN19; A0A073UDB9; A0A029J7W2; A0A080FL01; A0A062Y6L6; E9Z219; A0A1D3KPM7; A0A1X3M6D8; E9XV20; A0A0E0U487; A0A0H3EPM6; A0A125WXL9; D6IEI0; A0A0L6XSJ3; A0A228Y2F8; W1G5R6; U9ZIJ3; A0A1M0H535; D8A1N9; A0A1C7CX95; W1F549; W1XAY3; A0A229AT92; A0A1X3K7P2; A0A1R1TKE4; A0A0L1AGK6; A0A229ALA7; F4T4M5; A0A0L1BDQ1; A0A1X3KF90; F4VJW7; A0A…	2	3	0.4535	0	1	1	613.687	1839.05	1839.04	0.98	0.0006	HCD (High Energy Collision Dissociation)	MS2	30.8631	50	108.548	30217	LW_ISAPL1_20200812.raw	F85	3.44	0	0.01805
FALSE	High	Master Protein	Q9YH06	High mobility group protein B1 OS=Gallus gallus GN=HMGB1 PE=1 SV=1	0	13.625	14	3	5	3	1	215	24.9	5.74	15.05	3
	Checked	Confidence	Sequence	Modifications	Qvality PEP	Qvality q-value	# Protein Groups	# Proteins	# PSMs	Master Protein Accessions	# Missed Cleavages	Theo. MH+ [Da]	Confidence (by Search Engine): Sequest HT	Percolator q-Value (by Search Engine): Sequest HT	Percolator PEP (by Search Engine): Sequest HT	XCorr (by Search Engine): Sequest HT
	FALSE	High	IKGEHPGLSIGDVAK		0.00518998	0	1	1	2	Q9YH06	1	1520.84	High	0	0.004347	4.49
		Checked	Confidence	Identifying Node	PSM Ambiguity	Annotated Sequence	Modifications	# Protein Groups	# Proteins	Master Protein Accessions	Protein Accessions	# Missed Cleavages	Charge	DeltaScore	DeltaCn	Rank	Search Engine Rank	m/z [Da]	MH+ [Da]	Theo. MH+ [Da]	DeltaM [ppm]	Deltam/z [Da]	Activation Type	MS Order	Isolation Interference [%]	Ion Inject Time [ms]	RT [min]	First Scan	Spectrum File	File ID	XCorr	Percolator q-Value	Percolator PEP
		FALSE	High	Sequest HT (A2)	Unambiguous	IKGEHPGLSIGDVAK		1	1	Q9YH06	Q9YH06	1	3	0.5635	0	1	1	507.62	1520.84	1520.84	0.92	0.00047	HCD (High Energy Collision Dissociation)	MS2	15.6686	50	107.98	29834	LW_ISAPL1_20200812.raw	F85	4.49	0	0.004347
		FALSE	High	Sequest HT (A2)	Unambiguous	IKGEHPGLSIGDVAK		1	1	Q9YH06	Q9YH06	1	2	0.5177	0	1	1	760.924	1520.84	1520.84	-1	-0.00076	HCD (High Energy Collision Dissociation)	MS2	0	50	108.025	29866	LW_ISAPL1_20200812.raw	F85	2.82	0	0.00551
	FALSE	High	KHPDASVNFSEFSK		0.00081828	0	1	1	1	Q9YH06	1	1592.77	High	0	0.0006842	4.04
		Checked	Confidence	Identifying Node	PSM Ambiguity	Annotated Sequence	Modifications	# Protein Groups	# Proteins	Master Protein Accessions	Protein Accessions	# Missed Cleavages	Charge	DeltaScore	DeltaCn	Rank	Search Engine Rank	m/z [Da]	MH+ [Da]	Theo. MH+ [Da]	DeltaM [ppm]	Deltam/z [Da]	Activation Type	MS Order	Isolation Interference [%]	Ion Inject Time [ms]	RT [min]	First Scan	Spectrum File	File ID	XCorr	Percolator q-Value	Percolator PEP
		FALSE	High	Sequest HT (A2)	Unambiguous	KHPDASVNFSEFSK		1	1	Q9YH06	Q9YH06	1	2	0.7599	0	1	1	796.889	1592.77	1592.77	0.21	0.00017	HCD (High Energy Collision Dissociation)	MS2	0	20.429	107.885	29768	LW_ISAPL1_20200812.raw	F85	4.04	0	0.0006842
	FALSE	High	KHPDASVNFSEFSKK		3.70288e-05	0	1	1	2	Q9YH06	2	1720.87	High	0	3.093e-05	3.71
		Checked	Confidence	Identifying Node	PSM Ambiguity	Annotated Sequence	Modifications	# Protein Groups	# Proteins	Master Protein Accessions	Protein Accessions	# Missed Cleavages	Charge	DeltaScore	DeltaCn	Rank	Search Engine Rank	m/z [Da]	MH+ [Da]	Theo. MH+ [Da]	DeltaM [ppm]	Deltam/z [Da]	Activation Type	MS Order	Isolation Interference [%]	Ion Inject Time [ms]	RT [min]	First Scan	Spectrum File	File ID	XCorr	Percolator q-Value	Percolator PEP
		FALSE	High	Sequest HT (A2)	Unambiguous	KHPDASVNFSEFSKK		1	1	Q9YH06	Q9YH06	2	3	0.6469	0	1	1	574.294	1720.87	1720.87	1.68	0.00096	HCD (High Energy Collision Dissociation)	MS2	51.5548	50	108.551	30219	LW_ISAPL1_20200812.raw	F85	3.71	0	3.093e-05
		FALSE	High	Sequest HT (A2)	Unambiguous	KHPDASVNFSEFSKK		1	1	Q9YH06	Q9YH06	2	4	0.641	0	1	1	430.972	1720.87	1720.87	1.25	0.00054	HCD (High Energy Collision Dissociation)	MS2	14.853	50	108.584	30241	LW_ISAPL1_20200812.raw	F85	2.34	0	0.04683
FALSE	High	Master Protein	H4US20	DNA-directed RNA polymerase subunit beta OS=Escherichia coli DEC6A GN=rpoB PE=3 SV=1	0	11.346	6	7	7	7	1	1372	154	5.3	13.29	7
	Checked	Confidence	Sequence	Modifications	Qvality PEP	Qvality q-value	# Protein Groups	# Proteins	# PSMs	Master Protein Accessions	# Missed Cleavages	Theo. MH+ [Da]	Confidence (by Search Engine): Sequest HT	Percolator q-Value (by Search Engine): Sequest HT	Percolator PEP (by Search Engine): Sequest HT	XCorr (by Search Engine): Sequest HT
	FALSE	High	LVIYER		0.251961	0	1	45	1	H4US20	0	792.461	High	0	0.214	1.54
		Checked	Confidence	Identifying Node	PSM Ambiguity	Annotated Sequence	Modifications	# Protein Groups	# Proteins	Master Protein Accessions	Protein Accessions	# Missed Cleavages	Charge	DeltaScore	DeltaCn	Rank	Search Engine Rank	m/z [Da]	MH+ [Da]	Theo. MH+ [Da]	DeltaM [ppm]	Deltam/z [Da]	Activation Type	MS Order	Isolation Interference [%]	Ion Inject Time [ms]	RT [min]	First Scan	Spectrum File	File ID	XCorr	Percolator q-Value	Percolator PEP
		FALSE	High	Sequest HT (A2)	Unambiguous	LVIYER		1	45	H4US20	A0A232N4V0; R8WIL7; A0A0B5HLZ9; A0A125WVK3; N3F1J3; D2TTH1; A0A1S0WRD1; A0A221ULZ6; W1H9S6; A0A243UW15; E1CBR5; A0A0S3N2J7; E3XJL0; Q0TA78; A0A0L6ZVX2; B7MRB3; A0A0Q3B9W1; A0A1M2TCL3; V0XNP7; A0A229L0N7; A0A0A0GQ73; F4VLX0; A0A1D3KPL8; S0UDF1; A0A0T5XNI3; W1FA40; A0A234YJA5; A0A228WA06; A0A1X3IEV3; A0A228Z8Y8; H4US20; I2RQY4; A0A229BSQ5; A0A234LXE4; A0A0L1BP36; A0A0E2THH6; A0A1V2G1U2; A0A0K3T904;…	0	2	0.3247	0	1	1	396.734	792.46	792.461	-1.24	-0.00049	HCD (High Energy Collision Dissociation)	MS2	37.4708	50	101.123	26227	LW_ISAPL1_20200812.raw	F85	1.54	0	0.214
	FALSE	High	ISALGPGGLTR		0.0207476	0	1	57	1	H4US20	0	1041.61	High	0	0.01736	2.58
		Checked	Confidence	Identifying Node	PSM Ambiguity	Annotated Sequence	Modifications	# Protein Groups	# Proteins	Master Protein Accessions	Protein Accessions	# Missed Cleavages	Charge	DeltaScore	DeltaCn	Rank	Search Engine Rank	m/z [Da]	MH+ [Da]	Theo. MH+ [Da]	DeltaM [ppm]	Deltam/z [Da]	Activation Type	MS Order	Isolation Interference [%]	Ion Inject Time [ms]	RT [min]	First Scan	Spectrum File	File ID	XCorr	Percolator q-Value	Percolator PEP
		FALSE	High	Sequest HT (A2)	Unambiguous	ISALGPGGLTR		1	57	H4US20	A0A1V2GF11; A0A232N4V0; M1FUZ4; R8WIL7; A0A0B5HLZ9; A0A125WVK3; N3F1J3; D2TTH1; A0A1S0WRD1; A0A221ULZ6; W1H9S6; A0A243UW15; E1CBR5; A0A0S3N2J7; E3XJL0; Q0TA78; A0A078BMN9; A0A0L6ZVX2; W8GHM1; A0A224AIV5; B7MRB3; W0U189; A0A0Q3B9W1; Q3HWU9; A0A224AI16; V0XNP7; A0A229L0N7; A0A0A0GQ73; Q9KW14; S0UYZ4; F4VLX0; W1G031; A0A1D3KPL8; S0UDF1; A0A0T5XNI3; W1FA40; A0A234YJA5; A0A228WA06; A0A1V2SSS8; A0A1X3I…	0	2	0.655	0	1	1	521.307	1041.61	1041.61	0.62	0.00032	HCD (High Energy Collision Dissociation)	MS2	16.5251	50	100.875	26087	LW_ISAPL1_20200812.raw	F85	2.58	0	0.01736
	FALSE	High	VIVSQLHR		0.0453906	0	1	47	1	H4US20	0	951.573	High	0	0.03806	2.23
		Checked	Confidence	Identifying Node	PSM Ambiguity	Annotated Sequence	Modifications	# Protein Groups	# Proteins	Master Protein Accessions	Protein Accessions	# Missed Cleavages	Charge	DeltaScore	DeltaCn	Rank	Search Engine Rank	m/z [Da]	MH+ [Da]	Theo. MH+ [Da]	DeltaM [ppm]	Deltam/z [Da]	Activation Type	MS Order	Isolation Interference [%]	Ion Inject Time [ms]	RT [min]	First Scan	Spectrum File	File ID	XCorr	Percolator q-Value	Percolator PEP
		FALSE	High	Sequest HT (A2)	Unambiguous	VIVSQLHR		1	47	H4US20	A0A232N4V0; R8WIL7; A0A0B5HLZ9; A0A125WVK3; N3F1J3; D2TTH1; A0A1S0WRD1; A0A221ULZ6; W1H9S6; E1CBR5; A0A0S3N2J7; E3XJL0; Q0TA78; A0A0L6ZVX2; B7MRB3; A0A0Q3B9W1; A0A1M2TCL3; V0XNP7; A0A229L0N7; A0A0A0GQ73; Q9KW14; S0UYZ4; F4VLX0; A0A1D3KPL8; S0UDF1; A0A0T5XNI3; W1FA40; A0A234YJA5; A0A228WA06; A0A1X3IEV3; A0A0A2R479; A0A228Z8Y8; H4US20; I2RQY4; A0A229BSQ5; A0A234LXE4; A0A0L1BP36; A0A0E2THH6; A0A1V2G…	0	2	0.565	0	1	1	476.29	951.573	951.573	-0.4	-0.00019	HCD (High Energy Collision Dissociation)	MS2	0	50	106.953	29211	LW_ISAPL1_20200812.raw	F85	2.23	0	0.03806
	FALSE	High	AVLVAGGVEAEKLDKLPR		6.56223e-06	0	1	39	1	H4US20	2	1865.09	High	0	5.495e-06	4.89
		Checked	Confidence	Identifying Node	PSM Ambiguity	Annotated Sequence	Modifications	# Protein Groups	# Proteins	Master Protein Accessions	Protein Accessions	# Missed Cleavages	Charge	DeltaScore	DeltaCn	Rank	Search Engine Rank	m/z [Da]	MH+ [Da]	Theo. MH+ [Da]	DeltaM [ppm]	Deltam/z [Da]	Activation Type	MS Order	Isolation Interference [%]	Ion Inject Time [ms]	RT [min]	First Scan	Spectrum File	File ID	XCorr	Percolator q-Value	Percolator PEP
		FALSE	High	Sequest HT (A2)	Unambiguous	AVLVAGGVEAEKLDKLPR		1	39	H4US20	A0A1V2GF11; A0A232N4V0; A0A0B5HLZ9; A0A125WVK3; N3F1J3; A0A1S0WRD1; A0A221ULZ6; A0A243UW15; E1CBR5; A0A0S3N2J7; E3XJL0; Q0TA78; A0A0L6ZVX2; B7MRB3; A0A0Q3B9W1; A0A1M2TCL3; V0XNP7; W1F8B6; A0A229L0N7; A0A0A0GQ73; S0UYZ4; F4VLX0; S0UDF1; A0A234YJA5; A0A228WA06; A0A1V2SSS8; A0A1X3IEV3; A0A228Z8Y8; H4US20; I2RQY4; A0A229BSQ5; A0A0L1BP36; A0A0E2THH6; A0A0K3T904; A0A0K4G266; A0A1S6TII3; A0A137C4T3; L2V…	2	3	0.7832	0	1	1	622.366	1865.08	1865.09	-0.85	-0.00053	HCD (High Energy Collision Dissociation)	MS2	0	50	108.295	30047	LW_ISAPL1_20200812.raw	F85	4.89	0	5.495e-06
	FALSE	High	AVAVDSGVTAVAKR		0.186085	0	1	55	1	H4US20	1	1343.76	High	0	0.1572	1.37
		Checked	Confidence	Identifying Node	PSM Ambiguity	Annotated Sequence	Modifications	# Protein Groups	# Proteins	Master Protein Accessions	Protein Accessions	# Missed Cleavages	Charge	DeltaScore	DeltaCn	Rank	Search Engine Rank	m/z [Da]	MH+ [Da]	Theo. MH+ [Da]	DeltaM [ppm]	Deltam/z [Da]	Activation Type	MS Order	Isolation Interference [%]	Ion Inject Time [ms]	RT [min]	First Scan	Spectrum File	File ID	XCorr	Percolator q-Value	Percolator PEP
		FALSE	High	Sequest HT (A2)	Unambiguous	AVAVDSGVTAVAKR		1	55	H4US20	A0A1V2GF11; A0A232N4V0; R8WIL7; A0A0B5HLZ9; A0A125WVK3; N3F1J3; D2TTH1; A0A1S0WRD1; A0A221ULZ6; W1H9S6; A0A243UW15; E1CBR5; A0A0S3N2J7; E3XJL0; Q0TA78; A0A078BMN9; A0A0L6ZVX2; W8GHM1; A0A224AIV5; B7MRB3; A0A0Q3B9W1; A0A1M2TCL3; A0A224AI16; V0XNP7; A0A229L0N7; A0A0A0GQ73; S0UYZ4; F4VLX0; W1G031; A0A1D3KPL8; S0UDF1; A0A0T5XNI3; W1FA40; A0A234YJA5; A0A228WA06; A0A1V2SSS8; A0A1X3IEV3; A0A0A2R479; A0A…	1	2	0.4161	0	1	1	672.386	1343.76	1343.76	0.41	0.00028	HCD (High Energy Collision Dissociation)	MS2	15.1452	50	105.841	28594	LW_ISAPL1_20200812.raw	F85	1.37	0	0.1572
	FALSE	High	LGDLPTSGQIR		0.196099	0	1	38	1	H4US20	0	1156.63	High	0	0.1656	1.69
		Checked	Confidence	Identifying Node	PSM Ambiguity	Annotated Sequence	Modifications	# Protein Groups	# Proteins	Master Protein Accessions	Protein Accessions	# Missed Cleavages	Charge	DeltaScore	DeltaCn	Rank	Search Engine Rank	m/z [Da]	MH+ [Da]	Theo. MH+ [Da]	DeltaM [ppm]	Deltam/z [Da]	Activation Type	MS Order	Isolation Interference [%]	Ion Inject Time [ms]	RT [min]	First Scan	Spectrum File	File ID	XCorr	Percolator q-Value	Percolator PEP
		FALSE	High	Sequest HT (A2)	Unambiguous	LGDLPTSGQIR		1	38	H4US20	A0A1V2GF11; A0A232N4V0; A0A0B5HLZ9; A0A125WVK3; N3F1J3; A0A1S0WRD1; A0A221ULZ6; A0A243UW15; E1CBR5; E3XJL0; Q0TA78; A0A0L6ZVX2; B7MRB3; A0A0Q3B9W1; A0A1M2TCL3; V0XNP7; W1F8B6; A0A229L0N7; A0A0A0GQ73; S0UYZ4; F4VLX0; S0UDF1; A0A234YJA5; A0A228WA06; A0A1X3IEV3; A0A228Z8Y8; H4US20; I2RQY4; A0A229BSQ5; A0A234LXE4; W1X906; A0A0L1BP36; A0A0E2THH6; A0A0K3T904; A0A1S6TII3; A0A137C4T3; H6UYL7; A0A0B5HQP6	0	2	0.4438	0	1	1	578.82	1156.63	1156.63	0.8	0.00046	HCD (High Energy Collision Dissociation)	MS2	26.2376	50	100.119	25660	LW_ISAPL1_20200812.raw	F85	1.69	0	0.1656
	FALSE	High	GVTYSAPLR		0.262484	0	1	46	1	H4US20	0	963.526	High	0	0.2231	1.9
		Checked	Confidence	Identifying Node	PSM Ambiguity	Annotated Sequence	Modifications	# Protein Groups	# Proteins	Master Protein Accessions	Protein Accessions	# Missed Cleavages	Charge	DeltaScore	DeltaCn	Rank	Search Engine Rank	m/z [Da]	MH+ [Da]	Theo. MH+ [Da]	DeltaM [ppm]	Deltam/z [Da]	Activation Type	MS Order	Isolation Interference [%]	Ion Inject Time [ms]	RT [min]	First Scan	Spectrum File	File ID	XCorr	Percolator q-Value	Percolator PEP
		FALSE	High	Sequest HT (A2)	Unambiguous	GVTYSAPLR		1	46	H4US20	A0A232N4V0; R8WIL7; A0A0B5HLZ9; A0A125WVK3; N3F1J3; D2TTH1; A0A1S0WRD1; A0A221ULZ6; W1H9S6; A0A243UW15; E1CBR5; A0A0S3N2J7; E3XJL0; Q0TA78; A0A0L6ZVX2; B7MRB3; A0A0Q3B9W1; A0A1M2TCL3; V0XNP7; A0A229L0N7; A0A0A0GQ73; S0UYZ4; F4VLX0; A0A1D3KPL8; S0UDF1; A0A0T5XNI3; W1FA40; A0A234YJA5; A0A228WA06; A0A1X3IEV3; A0A228Z8Y8; H4US20; I2RQY4; A0A229BSQ5; A0A234LXE4; A0A0L1BP36; A0A0E2THH6; A0A1V2G1U2; A0A…	0	2	0.4421	0	1	1	482.267	963.527	963.526	1.07	0.00052	HCD (High Energy Collision Dissociation)	MS2	8.72742	50	99.2679	25264	LW_ISAPL1_20200812.raw	F85	1.9	0	0.2231
FALSE	High	Master Protein	A0A1X3KTM1	Osmotically-inducible protein Y OS=Escherichia coli H605 GN=EATG_03274 PE=4 SV=1	0	10.558	11	2	4	2	1	227	24.1	8.46	12.03	2
	Checked	Confidence	Sequence	Modifications	Qvality PEP	Qvality q-value	# Protein Groups	# Proteins	# PSMs	Master Protein Accessions	# Missed Cleavages	Theo. MH+ [Da]	Confidence (by Search Engine): Sequest HT	Percolator q-Value (by Search Engine): Sequest HT	Percolator PEP (by Search Engine): Sequest HT	XCorr (by Search Engine): Sequest HT
	FALSE	High	LLADDIVPSR		0.00825412	0	1	43	2	A0A1X3KTM1	0	1098.62	High	0	0.006891	2.49
		Checked	Confidence	Identifying Node	PSM Ambiguity	Annotated Sequence	Modifications	# Protein Groups	# Proteins	Master Protein Accessions	Protein Accessions	# Missed Cleavages	Charge	DeltaScore	DeltaCn	Rank	Search Engine Rank	m/z [Da]	MH+ [Da]	Theo. MH+ [Da]	DeltaM [ppm]	Deltam/z [Da]	Activation Type	MS Order	Isolation Interference [%]	Ion Inject Time [ms]	RT [min]	First Scan	Spectrum File	File ID	XCorr	Percolator q-Value	Percolator PEP
		FALSE	High	Sequest HT (A2)	Unambiguous	LLADDIVPSR		1	43	A0A1X3KTM1	F4STA8; A0A0P8D048; V8KA90; D8AC81; R8XE48; A0A1X3MFQ7; A0A1M0SJK6; A0A0K9TJ78; A0A1M2RXG2; A0A0J2DSR5; D2TRY4; W1FWK7; E9YZC1; A0A228UWY8; A0A070DEC7; S1BU03; A0A0T5XEB5; A0A1X3M2Q2; S1FYD9; A0A017IQA8; F4SEW7; T8JBZ1; I4T5E9; U9XMK8; E3XL29; A0A1X9VGX6; Q8XB46; E3PFF8; R8X2Q9; A0A029IEN3; S0YL18; A0A237NM89; A0A1X3KTM1; W1HHR2; A0A0E1SV27; A0A234WUM5; A0A246VVP4; E9TCL0; H4KRL4; D6IHT3; A0A1R1U…	0	2	0.4257	0	1	1	549.812	1098.62	1098.62	0.72	0.00039	HCD (High Energy Collision Dissociation)	MS2	0.759279	50	102.285	26844	LW_ISAPL1_20200812.raw	F85	2.49	0	0.006891
		FALSE	High	Sequest HT (A2)	Unambiguous	LLADDIVPSR		1	43	A0A1X3KTM1	F4STA8; A0A0P8D048; V8KA90; D8AC81; R8XE48; A0A1X3MFQ7; A0A1M0SJK6; A0A0K9TJ78; A0A1M2RXG2; A0A0J2DSR5; D2TRY4; W1FWK7; E9YZC1; A0A228UWY8; A0A070DEC7; S1BU03; A0A0T5XEB5; A0A1X3M2Q2; S1FYD9; A0A017IQA8; F4SEW7; T8JBZ1; I4T5E9; U9XMK8; E3XL29; A0A1X9VGX6; Q8XB46; E3PFF8; R8X2Q9; A0A029IEN3; S0YL18; A0A237NM89; A0A1X3KTM1; W1HHR2; A0A0E1SV27; A0A234WUM5; A0A246VVP4; E9TCL0; H4KRL4; D6IHT3; A0A1R1U…	0	2	0.4496	0	1	1	549.812	1098.62	1098.62	1.38	0.00076	HCD (High Energy Collision Dissociation)	MS2	43.884	50	102.855	27122	LW_ISAPL1_20200812.raw	F85	1.29	0	0.1403
	FALSE	High	GVEGVTSVSDKLHVR		6.28043e-05	0	1	37	2	A0A1X3KTM1	1	1582.85	High	0	7.637e-05	5.57
		Checked	Confidence	Identifying Node	PSM Ambiguity	Annotated Sequence	Modifications	# Protein Groups	# Proteins	Master Protein Accessions	Protein Accessions	# Missed Cleavages	Charge	DeltaScore	DeltaCn	Rank	Search Engine Rank	m/z [Da]	MH+ [Da]	Theo. MH+ [Da]	DeltaM [ppm]	Deltam/z [Da]	Activation Type	MS Order	Isolation Interference [%]	Ion Inject Time [ms]	RT [min]	First Scan	Spectrum File	File ID	XCorr	Percolator q-Value	Percolator PEP
		FALSE	High	Sequest HT (A2)	Unambiguous	GVEGVTSVSDKLHVR		1	37	A0A1X3KTM1	F4STA8; A0A0P8D048; V8KA90; D8AC81; R8XE48; A0A1M0SJK6; A0A0K9TJ78; A0A0J2DSR5; D2TRY4; W1FWK7; E9YZC1; A0A228UWY8; A0A070DEC7; A0A1X3M2Q2; S1FYD9; A0A017IQA8; F4SEW7; T8JBZ1; I4T5E9; E3XL29; A0A1X9VGX6; Q8XB46; E3PFF8; R8X2Q9; A0A029IEN3; S0YL18; A0A237NM89; A0A1X3KTM1; A0A234WUM5; A0A236WXI5; A0A246VVP4; E9TCL0; H4KRL4; D6IHT3; A0A1R1URF8; A0A1Z3UVC1; I0VYQ4	1	3	0.7343	0	1	1	528.29	1582.86	1582.85	1.33	0.0007	HCD (High Energy Collision Dissociation)	MS2	2.68276	50	107.858	29750	LW_ISAPL1_20200812.raw	F85	5.57	0	7.637e-05
		FALSE	High	Sequest HT (A2)	Unambiguous	GVEGVTSVSDKLHVR		1	37	A0A1X3KTM1	F4STA8; A0A0P8D048; V8KA90; D8AC81; R8XE48; A0A1M0SJK6; A0A0K9TJ78; A0A0J2DSR5; D2TRY4; W1FWK7; E9YZC1; A0A228UWY8; A0A070DEC7; A0A1X3M2Q2; S1FYD9; A0A017IQA8; F4SEW7; T8JBZ1; I4T5E9; E3XL29; A0A1X9VGX6; Q8XB46; E3PFF8; R8X2Q9; A0A029IEN3; S0YL18; A0A237NM89; A0A1X3KTM1; A0A234WUM5; A0A236WXI5; A0A246VVP4; E9TCL0; H4KRL4; D6IHT3; A0A1R1URF8; A0A1Z3UVC1; I0VYQ4	1	2	0.6751	0	1	1	791.931	1582.85	1582.85	-0.21	-0.00016	HCD (High Energy Collision Dissociation)	MS2	0	50	107.872	29761	LW_ISAPL1_20200812.raw	F85	3.97	0	5.253e-05
FALSE	High	Master Protein	D2TKY9	Probable peroxidase OS=Citrobacter rodentium (strain ICC168) GN=ROD_04511 PE=4 SV=1	0	9.929	9	2	3	2	1	200	22.2	5.41	11.31	2
	Checked	Confidence	Sequence	Modifications	Qvality PEP	Qvality q-value	# Protein Groups	# Proteins	# PSMs	Master Protein Accessions	# Missed Cleavages	Theo. MH+ [Da]	Confidence (by Search Engine): Sequest HT	Percolator q-Value (by Search Engine): Sequest HT	Percolator PEP (by Search Engine): Sequest HT	XCorr (by Search Engine): Sequest HT
	FALSE	High	AYGIEHPEAGVALR		0.0020068	0	1	3	2	D2TKY9	0	1482.77	High	0	0.001681	3.88
		Checked	Confidence	Identifying Node	PSM Ambiguity	Annotated Sequence	Modifications	# Protein Groups	# Proteins	Master Protein Accessions	Protein Accessions	# Missed Cleavages	Charge	DeltaScore	DeltaCn	Rank	Search Engine Rank	m/z [Da]	MH+ [Da]	Theo. MH+ [Da]	DeltaM [ppm]	Deltam/z [Da]	Activation Type	MS Order	Isolation Interference [%]	Ion Inject Time [ms]	RT [min]	First Scan	Spectrum File	File ID	XCorr	Percolator q-Value	Percolator PEP
		FALSE	High	Sequest HT (A2)	Unambiguous	AYGIEHPEAGVALR		1	3	D2TKY9	D2TKY9; W1FV10; R8X3Z9	0	2	0.5696	0	1	1	741.888	1482.77	1482.77	-0.58	-0.00043	HCD (High Energy Collision Dissociation)	MS2	23.7218	50	107.365	29415	LW_ISAPL1_20200812.raw	F85	3.88	0	0.001681
		FALSE	High	Sequest HT (A2)	Unambiguous	AYGIEHPEAGVALR		1	3	D2TKY9	D2TKY9; W1FV10; R8X3Z9	0	3	0.6489	0	1	1	494.929	1482.77	1482.77	0.79	0.00039	HCD (High Energy Collision Dissociation)	MS2	31.5102	50	107.37	29419	LW_ISAPL1_20200812.raw	F85	2.82	0	0.004003
	FALSE	High	EIQKAYGIEHPEAGVALR		2.09223e-05	0	1	3	1	D2TKY9	1	1981.05	High	0	1.752e-05	4.61
		Checked	Confidence	Identifying Node	PSM Ambiguity	Annotated Sequence	Modifications	# Protein Groups	# Proteins	Master Protein Accessions	Protein Accessions	# Missed Cleavages	Charge	DeltaScore	DeltaCn	Rank	Search Engine Rank	m/z [Da]	MH+ [Da]	Theo. MH+ [Da]	DeltaM [ppm]	Deltam/z [Da]	Activation Type	MS Order	Isolation Interference [%]	Ion Inject Time [ms]	RT [min]	First Scan	Spectrum File	File ID	XCorr	Percolator q-Value	Percolator PEP
		FALSE	High	Sequest HT (A2)	Unambiguous	EIQKAYGIEHPEAGVALR		1	3	D2TKY9	D2TKY9; W1FV10; R8X3Z9	1	3	0.603	0	1	1	661.021	1981.05	1981.05	-1.33	-0.00088	HCD (High Energy Collision Dissociation)	MS2	32.3036	50	108.054	29885	LW_ISAPL1_20200812.raw	F85	4.61	0	1.752e-05
FALSE	High	Master Protein	P10719	ATP synthase subunit beta, mitochondrial OS=Rattus norvegicus GN=Atp5b PE=1 SV=2	0	9.681	5	2	3	2	1	529	56.3	5.34	9.76	2
	Checked	Confidence	Sequence	Modifications	Qvality PEP	Qvality q-value	# Protein Groups	# Proteins	# PSMs	Master Protein Accessions	# Missed Cleavages	Theo. MH+ [Da]	Confidence (by Search Engine): Sequest HT	Percolator q-Value (by Search Engine): Sequest HT	Percolator PEP (by Search Engine): Sequest HT	XCorr (by Search Engine): Sequest HT
	FALSE	High	LVLEVAQHLGESTVR		1.11697e-05	0	1	1	2	P10719	0	1650.92	High	0	9.342e-06	4.38
		Checked	Confidence	Identifying Node	PSM Ambiguity	Annotated Sequence	Modifications	# Protein Groups	# Proteins	Master Protein Accessions	Protein Accessions	# Missed Cleavages	Charge	DeltaScore	DeltaCn	Rank	Search Engine Rank	m/z [Da]	MH+ [Da]	Theo. MH+ [Da]	DeltaM [ppm]	Deltam/z [Da]	Activation Type	MS Order	Isolation Interference [%]	Ion Inject Time [ms]	RT [min]	First Scan	Spectrum File	File ID	XCorr	Percolator q-Value	Percolator PEP
		FALSE	High	Sequest HT (A2)	Unambiguous	LVLEVAQHLGESTVR		1	1	P10719	P10719	0	2	0.637	0	1	1	825.962	1650.92	1650.92	-0.11	-9e-05	HCD (High Energy Collision Dissociation)	MS2	0	50	107.768	29689	LW_ISAPL1_20200812.raw	F85	4.38	0	9.342e-06
		FALSE	High	Sequest HT (A2)	Unambiguous	LVLEVAQHLGESTVR		1	1	P10719	P10719	0	3	0.5884	0	1	1	550.979	1650.92	1650.92	2.21	0.00122	HCD (High Energy Collision Dissociation)	MS2	5.83767	50	107.793	29706	LW_ISAPL1_20200812.raw	F85	3.62	0	0.0005057
	FALSE	High	IMNVIGEPIDER	1xOxidation [M2]	0.0525684	0	1	1	1	P10719	0	1401.7	High	0	0.04411	1.75
		Checked	Confidence	Identifying Node	PSM Ambiguity	Annotated Sequence	Modifications	# Protein Groups	# Proteins	Master Protein Accessions	Protein Accessions	# Missed Cleavages	Charge	DeltaScore	DeltaCn	Rank	Search Engine Rank	m/z [Da]	MH+ [Da]	Theo. MH+ [Da]	DeltaM [ppm]	Deltam/z [Da]	Activation Type	MS Order	Isolation Interference [%]	Ion Inject Time [ms]	RT [min]	First Scan	Spectrum File	File ID	XCorr	Percolator q-Value	Percolator PEP
		FALSE	High	Sequest HT (A2)	Unambiguous	ImNVIGEPIDER	M2(Oxidation)	1	1	P10719	P10719	0	2	0.5886	0	1	1	701.354	1401.7	1401.7	-2.42	-0.00169	HCD (High Energy Collision Dissociation)	MS2	24.5367	50	100.363	25796	LW_ISAPL1_20200812.raw	F85	1.75	0	0.04411
FALSE	High	Master Protein	A0A070CJK2	Enolase OS=Escherichia coli O145:H25 str. 07-3858 GN=eno PE=3 SV=1	0	9.254	14	4	5	4	1	432	45.6	5.48	11.52	4
	Checked	Confidence	Sequence	Modifications	Qvality PEP	Qvality q-value	# Protein Groups	# Proteins	# PSMs	Master Protein Accessions	# Missed Cleavages	Theo. MH+ [Da]	Confidence (by Search Engine): Sequest HT	Percolator q-Value (by Search Engine): Sequest HT	Percolator PEP (by Search Engine): Sequest HT	XCorr (by Search Engine): Sequest HT
	FALSE	High	SGETEDATIADLAVGTAAGQIK		0.0045521	0	1	15	2	A0A070CJK2	0	2118.06	High	0	0.007839	2.67
		Checked	Confidence	Identifying Node	PSM Ambiguity	Annotated Sequence	Modifications	# Protein Groups	# Proteins	Master Protein Accessions	Protein Accessions	# Missed Cleavages	Charge	DeltaScore	DeltaCn	Rank	Search Engine Rank	m/z [Da]	MH+ [Da]	Theo. MH+ [Da]	DeltaM [ppm]	Deltam/z [Da]	Activation Type	MS Order	Isolation Interference [%]	Ion Inject Time [ms]	RT [min]	First Scan	Spectrum File	File ID	XCorr	Percolator q-Value	Percolator PEP
		FALSE	High	Sequest HT (A2)	Unambiguous	SGETEDATIADLAVGTAAGQIK		1	15	A0A070CJK2	D6I0A2; A0A070CJK2; W1ESM7; A0A0A5SIC9; R8WPI9; A0A0T5XJK5; T9CRR9; D2TKJ4; F4T4B5; L4J2P5; A0A1Z1UIH6; B1XDI9; W1FTV5; A0A1D3KBW5; I2WWD7	0	3	0.6891	0	1	1	706.69	2118.06	2118.06	-0.3	-0.00021	HCD (High Energy Collision Dissociation)	MS2	0	50	105.29	28296	LW_ISAPL1_20200812.raw	F85	2.67	0	0.007839
		FALSE	High	Sequest HT (A2)	Unambiguous	SGETEDATIADLAVGTAAGQIK		1	15	A0A070CJK2	D6I0A2; A0A070CJK2; W1ESM7; A0A0A5SIC9; R8WPI9; A0A0T5XJK5; T9CRR9; D2TKJ4; F4T4B5; L4J2P5; A0A1Z1UIH6; B1XDI9; W1FTV5; A0A1D3KBW5; I2WWD7	0	2	0.786	0	1	1	1059.53	2118.06	2118.06	0.4	0.00042	HCD (High Energy Collision Dissociation)	MS2	0	50	105.601	28468	LW_ISAPL1_20200812.raw	F85	2.29	0	0.003808
	FALSE	High	VLGDKIQLVGDDLFVTNTK		0.092684	0	1	13	1	A0A070CJK2	1	2075.14	High	0	0.07783	1.75
		Checked	Confidence	Identifying Node	PSM Ambiguity	Annotated Sequence	Modifications	# Protein Groups	# Proteins	Master Protein Accessions	Protein Accessions	# Missed Cleavages	Charge	DeltaScore	DeltaCn	Rank	Search Engine Rank	m/z [Da]	MH+ [Da]	Theo. MH+ [Da]	DeltaM [ppm]	Deltam/z [Da]	Activation Type	MS Order	Isolation Interference [%]	Ion Inject Time [ms]	RT [min]	First Scan	Spectrum File	File ID	XCorr	Percolator q-Value	Percolator PEP
		FALSE	High	Sequest HT (A2)	Unambiguous	VLGDKIQLVGDDLFVTNTK		1	13	A0A070CJK2	D6I0A2; A0A070CJK2; W1ESM7; R8WPI9; W1WBV4; A0A0T5XJK5; D2TKJ4; L4J2P5; A0A1Z1UIH6; B1XDI9; W1FTV5; A0A1D3KBW5; I2WWD7	1	2	0.6971	0	1	1	1038.07	2075.14	2075.14	0.69	0.00071	HCD (High Energy Collision Dissociation)	MS2		50	108.285	30039	LW_ISAPL1_20200812.raw	F85	1.75	0	0.07783
	FALSE	High	VAKYNQLLR		0.0326535	0	1	16	2	A0A070CJK2	1	1104.65	High	0	0.02736	1.9
		Checked	Confidence	Identifying Node	PSM Ambiguity	Annotated Sequence	Modifications	# Protein Groups	# Proteins	Master Protein Accessions	Protein Accessions	# Missed Cleavages	Charge	DeltaScore	DeltaCn	Rank	Search Engine Rank	m/z [Da]	MH+ [Da]	Theo. MH+ [Da]	DeltaM [ppm]	Deltam/z [Da]	Activation Type	MS Order	Isolation Interference [%]	Ion Inject Time [ms]	RT [min]	First Scan	Spectrum File	File ID	XCorr	Percolator q-Value	Percolator PEP
		FALSE	High	Sequest HT (A2)	Unambiguous	VAKYNQLLR		1	1		P37869	1	2	0	0	1	1	552.83	1104.65	1104.65	0.21	0.00012	HCD (High Energy Collision Dissociation)	MS2	0	50	107.345	29402	LW_ISAPL1_20200812.raw	F85	1.9	0	0.02736
		FALSE	High	Sequest HT (A2)	Unambiguous	VAKYNQLIR		1	15	A0A070CJK2	D6I0A2; A0A070CJK2; W1ESM7; A0A0A5SIC9; R8WPI9; A0A0T5XJK5; T9CRR9; D2TKJ4; F4T4B5; L4J2P5; A0A1Z1UIH6; B1XDI9; A0A1D3KBW5; W1FVF2; I2WWD7	1	2		0	1	2	552.83	1104.65	1104.65	0.21	0.00012	HCD (High Energy Collision Dissociation)	MS2	0	50	107.345	29402	LW_ISAPL1_20200812.raw	F85	1.9	0	0.02736
	FALSE	High	DAGYTAVISHR		0.0104618	0	1	15	1	A0A070CJK2	0	1189.6	High	0	0.008762	2.91
		Checked	Confidence	Identifying Node	PSM Ambiguity	Annotated Sequence	Modifications	# Protein Groups	# Proteins	Master Protein Accessions	Protein Accessions	# Missed Cleavages	Charge	DeltaScore	DeltaCn	Rank	Search Engine Rank	m/z [Da]	MH+ [Da]	Theo. MH+ [Da]	DeltaM [ppm]	Deltam/z [Da]	Activation Type	MS Order	Isolation Interference [%]	Ion Inject Time [ms]	RT [min]	First Scan	Spectrum File	File ID	XCorr	Percolator q-Value	Percolator PEP
		FALSE	High	Sequest HT (A2)	Unambiguous	DAGYTAVISHR		1	15	A0A070CJK2	D6I0A2; A0A070CJK2; W1ESM7; A0A0A5SIC9; R8WPI9; A0A0T5XJK5; T9CRR9; D2TKJ4; F4T4B5; L4J2P5; A0A1Z1UIH6; B1XDI9; W1FTV5; A0A1D3KBW5; I2WWD7	0	2	0.6117	0	1	1	595.301	1189.6	1189.6	-0.42	-0.00025	HCD (High Energy Collision Dissociation)	MS2	0	50	105.109	28177	LW_ISAPL1_20200812.raw	F85	2.91	0	0.008762
FALSE	High	Master Protein	P49822	Serum albumin OS=Canis lupus familiaris GN=ALB PE=1 SV=3	0	8.664	5	5	7	2	1	608	68.6	5.69	15.33	5
	Checked	Confidence	Sequence	Modifications	Qvality PEP	Qvality q-value	# Protein Groups	# Proteins	# PSMs	Master Protein Accessions	# Missed Cleavages	Theo. MH+ [Da]	Confidence (by Search Engine): Sequest HT	Percolator q-Value (by Search Engine): Sequest HT	Percolator PEP (by Search Engine): Sequest HT	XCorr (by Search Engine): Sequest HT
	FALSE	High	QTALVELLK		0.148443	0	1	1	1	P49822	0	1014.62	High	0	0.1252	3.27
		Checked	Confidence	Identifying Node	PSM Ambiguity	Annotated Sequence	Modifications	# Protein Groups	# Proteins	Master Protein Accessions	Protein Accessions	# Missed Cleavages	Charge	DeltaScore	DeltaCn	Rank	Search Engine Rank	m/z [Da]	MH+ [Da]	Theo. MH+ [Da]	DeltaM [ppm]	Deltam/z [Da]	Activation Type	MS Order	Isolation Interference [%]	Ion Inject Time [ms]	RT [min]	First Scan	Spectrum File	File ID	XCorr	Percolator q-Value	Percolator PEP
		FALSE	High	Sequest HT (A2)	Unambiguous	QTALVELLK		1	1	P49822	P49822	0	2	0.3945	0	1	1	507.814	1014.62	1014.62	1.32	0.00067	HCD (High Energy Collision Dissociation)	MS2	5.07327	47.638	107.271	29351	LW_ISAPL1_20200812.raw	F85	3.27	0	0.1252
	FALSE	High	YLYEIAR		0.274226	0	2	2	2	P49822; P49064	0	927.493	High	0	0.2336	1.54
		Checked	Confidence	Identifying Node	PSM Ambiguity	Annotated Sequence	Modifications	# Protein Groups	# Proteins	Master Protein Accessions	Protein Accessions	# Missed Cleavages	Charge	DeltaScore	DeltaCn	Rank	Search Engine Rank	m/z [Da]	MH+ [Da]	Theo. MH+ [Da]	DeltaM [ppm]	Deltam/z [Da]	Activation Type	MS Order	Isolation Interference [%]	Ion Inject Time [ms]	RT [min]	First Scan	Spectrum File	File ID	XCorr	Percolator q-Value	Percolator PEP
		FALSE	High	Sequest HT (A2)	Unambiguous	YLYEIAR		2	2	P49822; P49064	P49822; P49064	0	2	0.2987	0	1	1	464.251	927.494	927.493	1	0.00046	HCD (High Energy Collision Dissociation)	MS2	7.28961	50	104.031	27618	LW_ISAPL1_20200812.raw	F85	1.54	0	0.2336
		FALSE	High	Sequest HT (A2)	Unambiguous	YLYEIAR		2	2	P49822; P49064	P49822; P49064	0	2	0.3052	0	1	1	464.251	927.495	927.493	1.46	0.00068	HCD (High Energy Collision Dissociation)	MS2	6.53485	50	104.368	27782	LW_ISAPL1_20200812.raw	F85	1.54	0	0.2634
	FALSE	High	KQTALVELLK		0.0194044	0	1	1	2	P49822	1	1142.71	High	0	0.01621	4.39
		Checked	Confidence	Identifying Node	PSM Ambiguity	Annotated Sequence	Modifications	# Protein Groups	# Proteins	Master Protein Accessions	Protein Accessions	# Missed Cleavages	Charge	DeltaScore	DeltaCn	Rank	Search Engine Rank	m/z [Da]	MH+ [Da]	Theo. MH+ [Da]	DeltaM [ppm]	Deltam/z [Da]	Activation Type	MS Order	Isolation Interference [%]	Ion Inject Time [ms]	RT [min]	First Scan	Spectrum File	File ID	XCorr	Percolator q-Value	Percolator PEP
		FALSE	High	Sequest HT (A2)	Unambiguous	KQTALVELLK		1	1	P49822	P49822	1	2	0.5421	0	1	1	571.861	1142.72	1142.71	0.7	0.0004	HCD (High Energy Collision Dissociation)	MS2	8.44559	50	107.919	29792	LW_ISAPL1_20200812.raw	F85	4.39	0	0.01621
		FALSE	High	Sequest HT (A2)	Unambiguous	KQTALVELLK		1	1	P49822	P49822	1	3	0.2659	0	1	1	381.576	1142.71	1142.71	0.07	3e-05	HCD (High Energy Collision Dissociation)	MS2	32.4486	50	107.957	29819	LW_ISAPL1_20200812.raw	F85	3.46	0	0.05853
	FALSE	High	LGEYGFQNALLVR		0.000444665	0	2	2	1	P49822; P49064	0	1479.8	High	0	0.0003714	4.21
		Checked	Confidence	Identifying Node	PSM Ambiguity	Annotated Sequence	Modifications	# Protein Groups	# Proteins	Master Protein Accessions	Protein Accessions	# Missed Cleavages	Charge	DeltaScore	DeltaCn	Rank	Search Engine Rank	m/z [Da]	MH+ [Da]	Theo. MH+ [Da]	DeltaM [ppm]	Deltam/z [Da]	Activation Type	MS Order	Isolation Interference [%]	Ion Inject Time [ms]	RT [min]	First Scan	Spectrum File	File ID	XCorr	Percolator q-Value	Percolator PEP
		FALSE	High	Sequest HT (A2)	Unambiguous	LGEYGFQNALLVR		2	2	P49822; P49064	P49822; P49064	0	2	0.7482	0	1	1	740.402	1479.8	1479.8	0.67	0.0005	HCD (High Energy Collision Dissociation)	MS2	0	50	107.273	29352	LW_ISAPL1_20200812.raw	F85	4.21	0	0.0003714
	FALSE	High	YLYEIARR		0.24801	0	2	2	1	P49822; P49064	1	1083.59	High	0	0.2105	1.99
		Checked	Confidence	Identifying Node	PSM Ambiguity	Annotated Sequence	Modifications	# Protein Groups	# Proteins	Master Protein Accessions	Protein Accessions	# Missed Cleavages	Charge	DeltaScore	DeltaCn	Rank	Search Engine Rank	m/z [Da]	MH+ [Da]	Theo. MH+ [Da]	DeltaM [ppm]	Deltam/z [Da]	Activation Type	MS Order	Isolation Interference [%]	Ion Inject Time [ms]	RT [min]	First Scan	Spectrum File	File ID	XCorr	Percolator q-Value	Percolator PEP
		FALSE	High	Sequest HT (A2)	Unambiguous	YLYEIARR		2	2	P49822; P49064	P49822; P49064	1	3	0.3869	0	1	1	361.87	1083.59	1083.59	0.3	0.00011	HCD (High Energy Collision Dissociation)	MS2	18.7624	50	107.481	29493	LW_ISAPL1_20200812.raw	F85	1.99	0	0.2105
FALSE	High	Master Protein	A0A062XXF7	DNA polymerase I OS=Escherichia coli 2-011-08_S1_C1 GN=polA PE=3 SV=1	0	8.567	6	4	5	4	1	928	103	5.67	11.01	4
	Checked	Confidence	Sequence	Modifications	Qvality PEP	Qvality q-value	# Protein Groups	# Proteins	# PSMs	Master Protein Accessions	# Missed Cleavages	Theo. MH+ [Da]	Confidence (by Search Engine): Sequest HT	Percolator q-Value (by Search Engine): Sequest HT	Percolator PEP (by Search Engine): Sequest HT	XCorr (by Search Engine): Sequest HT
	FALSE	High	VLHNHSEELTLR		0.0123962	0	1	88	2	A0A062XXF7	0	1447.77	High	0	0.03938	2.32
		Checked	Confidence	Identifying Node	PSM Ambiguity	Annotated Sequence	Modifications	# Protein Groups	# Proteins	Master Protein Accessions	Protein Accessions	# Missed Cleavages	Charge	DeltaScore	DeltaCn	Rank	Search Engine Rank	m/z [Da]	MH+ [Da]	Theo. MH+ [Da]	DeltaM [ppm]	Deltam/z [Da]	Activation Type	MS Order	Isolation Interference [%]	Ion Inject Time [ms]	RT [min]	First Scan	Spectrum File	File ID	XCorr	Percolator q-Value	Percolator PEP
		FALSE	High	Sequest HT (A2)	Unambiguous	VLHNHSEELTLR		1	88	A0A062XXF7	A0A1Q6B9H6; A0A1R1T027; F4T688; K4WA91; I2X4A8; A0A024KLL3; L3NRP5; A0A1X3KFT1; V0YVJ6; A0A234TI64; A0A028E4Z9; A0A0G3KEB1; A0A232NSS6; L4IVI5; C8TYK0; A0A073UMA3; A0A069XJZ8; A0A0K4WBJ1; A0A1C7CH45; A0A0K5R1X4; A0A0K4MAU2; D3H4Z5; A0A234NA78; A0A193LZZ3; A0A222AYV3; A0A1R1TSF2; S0X5G3; T8KDK7; Q6IU33; V0A6B1; D6IG92; A0A029HDE3; I2RCQ8; I4S4T7; A0A125WVT9; L2VKE2; T8ZZV9; A0A234Y9E9; L3PUG2; W1X…	0	2	0.5259	0	1	1	724.387	1447.77	1447.77	1	0.00072	HCD (High Energy Collision Dissociation)	MS2	9.3136	50	108.139	29942	LW_ISAPL1_20200812.raw	F85	2.32	0	0.03938
		FALSE	High	Sequest HT (A2)	Unambiguous	VLHNHSEELTLR		1	88	A0A062XXF7	A0A1Q6B9H6; A0A1R1T027; F4T688; K4WA91; I2X4A8; A0A024KLL3; L3NRP5; A0A1X3KFT1; V0YVJ6; A0A234TI64; A0A028E4Z9; A0A0G3KEB1; A0A232NSS6; L4IVI5; C8TYK0; A0A073UMA3; A0A069XJZ8; A0A0K4WBJ1; A0A1C7CH45; A0A0K5R1X4; A0A0K4MAU2; D3H4Z5; A0A234NA78; A0A193LZZ3; A0A222AYV3; A0A1R1TSF2; S0X5G3; T8KDK7; Q6IU33; V0A6B1; D6IG92; A0A029HDE3; I2RCQ8; I4S4T7; A0A125WVT9; L2VKE2; T8ZZV9; A0A234Y9E9; L3PUG2; W1X…	0	3	0.5243	0	1	1	483.262	1447.77	1447.77	4.17	0.00201	HCD (High Energy Collision Dissociation)	MS2	42.5319	50	108.143	29945	LW_ISAPL1_20200812.raw	F85	2.06	0	0.01037
	FALSE	High	VILEYR		0.237226	0	1	92	1	A0A062XXF7	0	792.461	High	0	0.2015	1.1
		Checked	Confidence	Identifying Node	PSM Ambiguity	Annotated Sequence	Modifications	# Protein Groups	# Proteins	Master Protein Accessions	Protein Accessions	# Missed Cleavages	Charge	DeltaScore	DeltaCn	Rank	Search Engine Rank	m/z [Da]	MH+ [Da]	Theo. MH+ [Da]	DeltaM [ppm]	Deltam/z [Da]	Activation Type	MS Order	Isolation Interference [%]	Ion Inject Time [ms]	RT [min]	First Scan	Spectrum File	File ID	XCorr	Percolator q-Value	Percolator PEP
		FALSE	High	Sequest HT (A2)	Unambiguous	VILEYR		1	92	A0A062XXF7	A0A1Q6B9H6; A0A1R1T027; F4T688; K4WA91; I2X4A8; A0A024KLL3; L3NRP5; A0A1X3KFT1; V0YVJ6; A0A234TI64; A0A028E4Z9; A0A0G3KEB1; A0A232NSS6; L4IVI5; C8TYK0; A0A073UMA3; A0A069XJZ8; A0A0K4WBJ1; A0A1C7CH45; A0A0K5R1X4; A0A1D3KP69; A0A0K4MAU2; D3H4Z5; A0A234NA78; A0A193LZZ3; A0A222AYV3; A0A1R1TSF2; S0X5G3; T8KDK7; V0A6B1; D6IG92; A0A029HDE3; I2RCQ8; I4S4T7; A0A125WVT9; L2VKE2; W1H872; T8ZZV9; A0A234Y9E9;…	0	2	0.2273	0	1	1	396.735	792.462	792.461	0.46	0.00018	HCD (High Energy Collision Dissociation)	MS2	21.2288	50	101.479	26442	LW_ISAPL1_20200812.raw	F85	1.1	0	0.2015
	FALSE	High	ATAAEVFGLPLETVTSEQRR		0.00155464	0	1	85	1	A0A062XXF7	1	2175.14	High	0	0.001301	4.21
		Checked	Confidence	Identifying Node	PSM Ambiguity	Annotated Sequence	Modifications	# Protein Groups	# Proteins	Master Protein Accessions	Protein Accessions	# Missed Cleavages	Charge	DeltaScore	DeltaCn	Rank	Search Engine Rank	m/z [Da]	MH+ [Da]	Theo. MH+ [Da]	DeltaM [ppm]	Deltam/z [Da]	Activation Type	MS Order	Isolation Interference [%]	Ion Inject Time [ms]	RT [min]	First Scan	Spectrum File	File ID	XCorr	Percolator q-Value	Percolator PEP
		FALSE	High	Sequest HT (A2)	Unambiguous	ATAAEVFGLPLETVTSEQRR		1	85	A0A062XXF7	A0A1Q6B9H6; A0A1R1T027; F4T688; I2X4A8; A0A024KLL3; L3NRP5; A0A1X3KFT1; V0YVJ6; A0A234TI64; A0A0G3KEB1; A0A232NSS6; L4IVI5; C8TYK0; A0A073UMA3; A0A069XJZ8; A0A0K4WBJ1; A0A1C7CH45; Q8VSV3; A0A0K5R1X4; D3H4Z5; A0A234NA78; A0A193LZZ3; A0A222AYV3; A0A1R1TSF2; T8KDK7; V0A6B1; D6IG92; A0A029HDE3; I2RCQ8; I4S4T7; A0A125WVT9; T8ZZV9; A0A234Y9E9; L3PUG2; L2VCG3; T9D788; L3C158; A0A0S3NFT8; A0A1X3M6D0; A0A…	1	3	0.6556	0	1	1	725.719	2175.14	2175.14	1.51	0.0011	HCD (High Energy Collision Dissociation)	MS2	0	50	108.8	30385	LW_ISAPL1_20200812.raw	F85	4.21	0	0.001301
	FALSE	High	ALELLKPLLEDEKALK		0.0302267	0	1	77	2	A0A062XXF7	1	1823.09	High	0	0.0253	2.42
		Checked	Confidence	Identifying Node	PSM Ambiguity	Annotated Sequence	Modifications	# Protein Groups	# Proteins	Master Protein Accessions	Protein Accessions	# Missed Cleavages	Charge	DeltaScore	DeltaCn	Rank	Search Engine Rank	m/z [Da]	MH+ [Da]	Theo. MH+ [Da]	DeltaM [ppm]	Deltam/z [Da]	Activation Type	MS Order	Isolation Interference [%]	Ion Inject Time [ms]	RT [min]	First Scan	Spectrum File	File ID	XCorr	Percolator q-Value	Percolator PEP
		FALSE	High	Sequest HT (A2)	Unambiguous	ALELLKPLLEDEKALK		1	76	A0A062XXF7	A0A1Q6B9H6; A0A1R1T027; F4T688; K4WA91; I2X4A8; L3NRP5; A0A1X3KFT1; V0YVJ6; A0A234TI64; A0A028E4Z9; A0A0G3KEB1; A0A232NSS6; C8TYK0; A0A073UMA3; A0A069XJZ8; A0A1C7CH45; A0A0K5R1X4; A0A0K4MAU2; D3H4Z5; A0A234NA78; A0A193LZZ3; A0A222AYV3; A0A1R1TSF2; S0X5G3; T8KDK7; Q6IU33; D6IG92; A0A029HDE3; I2RCQ8; I4S4T7; A0A125WVT9; A0A234Y9E9; L3PUG2; L2VCG3; T9D788; L3C158; A0A1X3M6D0; A0A062XXF7; N4NC36; H4K…	1	3	0	0	1	1	608.368	1823.09	1823.09	-0.19	-0.00012	HCD (High Energy Collision Dissociation)	MS2	11.3598	50	109.64	30925	LW_ISAPL1_20200812.raw	F85	2.42	0	0.0253
		FALSE	High	Sequest HT (A2)	Unambiguous	ALELLKPILEDEKALK		1	1		A0A0T5XIE2	1	3		0	1	2	608.368	1823.09	1823.09	-0.19	-0.00012	HCD (High Energy Collision Dissociation)	MS2	11.3598	50	109.64	30925	LW_ISAPL1_20200812.raw	F85	2.42	0	0.0253
FALSE	High	Master Protein	A0A0J1YB77	DNA-directed RNA polymerase subunit alpha OS=Escherichia coli GN=rpoA PE=3 SV=1	0	8.358	10	3	5	3	1	329	36.4	5.06	12.08	3
	Checked	Confidence	Sequence	Modifications	Qvality PEP	Qvality q-value	# Protein Groups	# Proteins	# PSMs	Master Protein Accessions	# Missed Cleavages	Theo. MH+ [Da]	Confidence (by Search Engine): Sequest HT	Percolator q-Value (by Search Engine): Sequest HT	Percolator PEP (by Search Engine): Sequest HT	XCorr (by Search Engine): Sequest HT
	FALSE	High	MQGSVTEFLKPR	1xOxidation [M1]	0.00750174	0	1	15	2	A0A0J1YB77	0	1408.73	High	0	0.006276	3.06
		Checked	Confidence	Identifying Node	PSM Ambiguity	Annotated Sequence	Modifications	# Protein Groups	# Proteins	Master Protein Accessions	Protein Accessions	# Missed Cleavages	Charge	DeltaScore	DeltaCn	Rank	Search Engine Rank	m/z [Da]	MH+ [Da]	Theo. MH+ [Da]	DeltaM [ppm]	Deltam/z [Da]	Activation Type	MS Order	Isolation Interference [%]	Ion Inject Time [ms]	RT [min]	First Scan	Spectrum File	File ID	XCorr	Percolator q-Value	Percolator PEP
		FALSE	High	Sequest HT (A2)	Unambiguous	mQGSVTEFLKPR	M1(Oxidation)	1	15	A0A0J1YB77	F4TL18; A0A1D7PE87; L2VJF2; R8WR32; A0A234UIF7; A0A0J3YKY7; N3F4S9; Q7M1B7; A0A0K4VMU0; A0A0J1YB77; I4T822; W1G5Y9; A0A1K0JB86; A0A0A2R3P0; A0A228YMY9	0	2	0.6438	0	1	1	704.866	1408.72	1408.73	-0.81	-0.00057	HCD (High Energy Collision Dissociation)	MS2	24.3076	50	107.326	29387	LW_ISAPL1_20200812.raw	F85	3.06	0	0.006276
		FALSE	High	Sequest HT (A2)	Unambiguous	mQGSVTEFLKPR	M1(Oxidation)	1	15	A0A0J1YB77	F4TL18; A0A1D7PE87; L2VJF2; R8WR32; A0A234UIF7; A0A0J3YKY7; N3F4S9; Q7M1B7; A0A0K4VMU0; A0A0J1YB77; I4T822; W1G5Y9; A0A1K0JB86; A0A0A2R3P0; A0A228YMY9	0	3	0.7186	0	1	1	470.247	1408.73	1408.73	-0.21	-0.0001	HCD (High Energy Collision Dissociation)	MS2	9.26358	50	107.341	29399	LW_ISAPL1_20200812.raw	F85	2.95	0	0.02356
	FALSE	High	LVDIEQVSSTHAK		0.00139281	0	1	14	2	A0A0J1YB77	0	1426.75	High	0	0.001164	3.4
		Checked	Confidence	Identifying Node	PSM Ambiguity	Annotated Sequence	Modifications	# Protein Groups	# Proteins	Master Protein Accessions	Protein Accessions	# Missed Cleavages	Charge	DeltaScore	DeltaCn	Rank	Search Engine Rank	m/z [Da]	MH+ [Da]	Theo. MH+ [Da]	DeltaM [ppm]	Deltam/z [Da]	Activation Type	MS Order	Isolation Interference [%]	Ion Inject Time [ms]	RT [min]	First Scan	Spectrum File	File ID	XCorr	Percolator q-Value	Percolator PEP
		FALSE	High	Sequest HT (A2)	Unambiguous	LVDIEQVSSTHAK		1	14	A0A0J1YB77	F4TL18; A0A1D7PE87; L2VJF2; E3XT57; R8WR32; A0A234UIF7; A0A0J3YKY7; N3F4S9; A0A0K4VMU0; A0A0J1YB77; I4T822; W1G5Y9; A0A1K0JB86; A0A228YMY9	0	3	0.5169	0	1	1	476.256	1426.75	1426.75	0.66	0.00032	HCD (High Energy Collision Dissociation)	MS2	60.9057	28.759	107.207	29308	LW_ISAPL1_20200812.raw	F85	2.67	0	0.1148
		FALSE	High	Sequest HT (A2)	Unambiguous	LVDIEQVSSTHAK		1	14	A0A0J1YB77	F4TL18; A0A1D7PE87; L2VJF2; E3XT57; R8WR32; A0A234UIF7; A0A0J3YKY7; N3F4S9; A0A0K4VMU0; A0A0J1YB77; I4T822; W1G5Y9; A0A1K0JB86; A0A228YMY9	0	2	0.5971	0	1	1	713.882	1426.76	1426.75	1.76	0.00126	HCD (High Energy Collision Dissociation)	MS2	11.4	47.196	107.208	29309	LW_ISAPL1_20200812.raw	F85	3.4	0	0.001164
	FALSE	High	VTLEPLER		0.260841	0	1	14	1	A0A0J1YB77	0	956.541	High	0	0.2218	1.37
		Checked	Confidence	Identifying Node	PSM Ambiguity	Annotated Sequence	Modifications	# Protein Groups	# Proteins	Master Protein Accessions	Protein Accessions	# Missed Cleavages	Charge	DeltaScore	DeltaCn	Rank	Search Engine Rank	m/z [Da]	MH+ [Da]	Theo. MH+ [Da]	DeltaM [ppm]	Deltam/z [Da]	Activation Type	MS Order	Isolation Interference [%]	Ion Inject Time [ms]	RT [min]	First Scan	Spectrum File	File ID	XCorr	Percolator q-Value	Percolator PEP
		FALSE	High	Sequest HT (A2)	Selected	VTLEPLER		1	14	A0A0J1YB77	F4TL18; A0A1D7PE87; L2VJF2; E3XT57; R8WR32; A0A234UIF7; A0A0J3YKY7; N3F4S9; A0A0K4VMU0; A0A0J1YB77; I4T822; W1G5Y9; A0A1K0JB86; A0A0A2R3P0	0	2	0	0	1	1	478.776	956.544	956.541	3	0.00144	HCD (High Energy Collision Dissociation)	MS2	0	50	101.247	26302	LW_ISAPL1_20200812.raw	F85	1.37	0	0.2218
FALSE	High	Master Protein	P10809	60 kDa heat shock protein, mitochondrial OS=Homo sapiens GN=HSPD1 PE=1 SV=2	0	8.199	7	3	3	3	1	573	61	5.87	9.36	3
	Checked	Confidence	Sequence	Modifications	Qvality PEP	Qvality q-value	# Protein Groups	# Proteins	# PSMs	Master Protein Accessions	# Missed Cleavages	Theo. MH+ [Da]	Confidence (by Search Engine): Sequest HT	Percolator q-Value (by Search Engine): Sequest HT	Percolator PEP (by Search Engine): Sequest HT	XCorr (by Search Engine): Sequest HT
	FALSE	High	NAGVEGSLIVEK		0.0553952	0	1	1	1	P10809	0	1215.66	High	0	0.04657	2.45
		Checked	Confidence	Identifying Node	PSM Ambiguity	Annotated Sequence	Modifications	# Protein Groups	# Proteins	Master Protein Accessions	Protein Accessions	# Missed Cleavages	Charge	DeltaScore	DeltaCn	Rank	Search Engine Rank	m/z [Da]	MH+ [Da]	Theo. MH+ [Da]	DeltaM [ppm]	Deltam/z [Da]	Activation Type	MS Order	Isolation Interference [%]	Ion Inject Time [ms]	RT [min]	First Scan	Spectrum File	File ID	XCorr	Percolator q-Value	Percolator PEP
		FALSE	High	Sequest HT (A2)	Unambiguous	NAGVEGSLIVEK		1	1	P10809	P10809	0	2	0.5592	0	1	1	608.333	1215.66	1215.66	-0.05	-3e-05	HCD (High Energy Collision Dissociation)	MS2	8.69284	50	99.781	25486	LW_ISAPL1_20200812.raw	F85	2.45	0	0.04657
	FALSE	High	EIGNIISDAMK		0.00867338	0	1	1	1	P10809	0	1190.61	High	0	0.007242	1.81
		Checked	Confidence	Identifying Node	PSM Ambiguity	Annotated Sequence	Modifications	# Protein Groups	# Proteins	Master Protein Accessions	Protein Accessions	# Missed Cleavages	Charge	DeltaScore	DeltaCn	Rank	Search Engine Rank	m/z [Da]	MH+ [Da]	Theo. MH+ [Da]	DeltaM [ppm]	Deltam/z [Da]	Activation Type	MS Order	Isolation Interference [%]	Ion Inject Time [ms]	RT [min]	First Scan	Spectrum File	File ID	XCorr	Percolator q-Value	Percolator PEP
		FALSE	High	Sequest HT (A2)	Unambiguous	EIGNIISDAMK		1	1	P10809	P10809	0	2	0.5635	0	1	1	595.807	1190.61	1190.61	-0.91	-0.00054	HCD (High Energy Collision Dissociation)	MS2	7.86225	50	106.815	29123	LW_ISAPL1_20200812.raw	F85	1.81	0	0.007242
	FALSE	High	AAVEEGIVLGGGCALLR	1xCarbamidomethyl [C13]	2.24599e-05	0	1	1	1	P10809	0	1684.91	High	0	1.877e-05	5.11
		Checked	Confidence	Identifying Node	PSM Ambiguity	Annotated Sequence	Modifications	# Protein Groups	# Proteins	Master Protein Accessions	Protein Accessions	# Missed Cleavages	Charge	DeltaScore	DeltaCn	Rank	Search Engine Rank	m/z [Da]	MH+ [Da]	Theo. MH+ [Da]	DeltaM [ppm]	Deltam/z [Da]	Activation Type	MS Order	Isolation Interference [%]	Ion Inject Time [ms]	RT [min]	First Scan	Spectrum File	File ID	XCorr	Percolator q-Value	Percolator PEP
		FALSE	High	Sequest HT (A2)	Unambiguous	AAVEEGIVLGGGcALLR	C13(Carbamidomethyl)	1	1	P10809	P10809	0	2	0.7691	0	1	1	842.956	1684.91	1684.91	0.15	0.00013	HCD (High Energy Collision Dissociation)	MS2	33.2575	50	106.893	29177	LW_ISAPL1_20200812.raw	F85	5.11	0	1.877e-05
FALSE	High	Master Protein	O43852	Calumenin OS=Homo sapiens GN=CALU PE=1 SV=2	0	7.084	7	3	4	3	1	315	37.1	4.64	10.75	3
	Checked	Confidence	Sequence	Modifications	Qvality PEP	Qvality q-value	# Protein Groups	# Proteins	# PSMs	Master Protein Accessions	# Missed Cleavages	Theo. MH+ [Da]	Confidence (by Search Engine): Sequest HT	Percolator q-Value (by Search Engine): Sequest HT	Percolator PEP (by Search Engine): Sequest HT	XCorr (by Search Engine): Sequest HT
	FALSE	High	VHHEPQLSDK		0.00547332	0	1	1	2	O43852	0	1189.6	High	0	0.00457	3.24
		Checked	Confidence	Identifying Node	PSM Ambiguity	Annotated Sequence	Modifications	# Protein Groups	# Proteins	Master Protein Accessions	Protein Accessions	# Missed Cleavages	Charge	DeltaScore	DeltaCn	Rank	Search Engine Rank	m/z [Da]	MH+ [Da]	Theo. MH+ [Da]	DeltaM [ppm]	Deltam/z [Da]	Activation Type	MS Order	Isolation Interference [%]	Ion Inject Time [ms]	RT [min]	First Scan	Spectrum File	File ID	XCorr	Percolator q-Value	Percolator PEP
		FALSE	High	Sequest HT (A2)	Unambiguous	VHHEPQLSDK		1	1	O43852	O43852	0	2	0.6735	0	1	1	595.302	1189.6	1189.6	-0.01	-1e-05	HCD (High Energy Collision Dissociation)	MS2	1.12258	16.795	107.603	29576	LW_ISAPL1_20200812.raw	F85	2.91	0	0.0096
		FALSE	High	Sequest HT (A2)	Unambiguous	VHHEPQLSDK		1	1	O43852	O43852	0	3	0.5988	0	1	1	397.203	1189.6	1189.6	-0.31	-0.00012	HCD (High Energy Collision Dissociation)	MS2	2.69066	9.493	107.634	29597	LW_ISAPL1_20200812.raw	F85	3.24	0	0.00457
	FALSE	High	HLVYESDQNK		0.164107	0	1	1	1	O43852	0	1232.59	High	0	0.1386	1.15
		Checked	Confidence	Identifying Node	PSM Ambiguity	Annotated Sequence	Modifications	# Protein Groups	# Proteins	Master Protein Accessions	Protein Accessions	# Missed Cleavages	Charge	DeltaScore	DeltaCn	Rank	Search Engine Rank	m/z [Da]	MH+ [Da]	Theo. MH+ [Da]	DeltaM [ppm]	Deltam/z [Da]	Activation Type	MS Order	Isolation Interference [%]	Ion Inject Time [ms]	RT [min]	First Scan	Spectrum File	File ID	XCorr	Percolator q-Value	Percolator PEP
		FALSE	High	Sequest HT (A2)	Unambiguous	HLVYESDQNK		1	1	O43852	O43852	0	2	0.6	0	1	1	616.797	1232.59	1232.59	-2.94	-0.00181	HCD (High Energy Collision Dissociation)	MS2	35.3272	50	106.131	28741	LW_ISAPL1_20200812.raw	F85	1.15	0	0.1386
	FALSE	High	HLVYESDQNKDGK		0.0162111	0	1	1	1	O43852	1	1532.73	High	0	0.01356	4.61
		Checked	Confidence	Identifying Node	PSM Ambiguity	Annotated Sequence	Modifications	# Protein Groups	# Proteins	Master Protein Accessions	Protein Accessions	# Missed Cleavages	Charge	DeltaScore	DeltaCn	Rank	Search Engine Rank	m/z [Da]	MH+ [Da]	Theo. MH+ [Da]	DeltaM [ppm]	Deltam/z [Da]	Activation Type	MS Order	Isolation Interference [%]	Ion Inject Time [ms]	RT [min]	First Scan	Spectrum File	File ID	XCorr	Percolator q-Value	Percolator PEP
		FALSE	High	Sequest HT (A2)	Unambiguous	HLVYESDQNKDGK		1	1	O43852	O43852	1	3	0.7223	0	1	1	511.584	1532.74	1532.73	2.96	0.00151	HCD (High Energy Collision Dissociation)	MS2	10.5104	50	107.496	29505	LW_ISAPL1_20200812.raw	F85	4.61	0	0.01356
FALSE	High	Master Protein	R8WXN7	Osmotically-inducible lipoprotein E OS=Citrobacter sp. KTE151 GN=WC7_01855 PE=4 SV=1	0	6.691	27	2	2	2	1	113	12.1	8.28	4.34	2
	Checked	Confidence	Sequence	Modifications	Qvality PEP	Qvality q-value	# Protein Groups	# Proteins	# PSMs	Master Protein Accessions	# Missed Cleavages	Theo. MH+ [Da]	Confidence (by Search Engine): Sequest HT	Percolator q-Value (by Search Engine): Sequest HT	Percolator PEP (by Search Engine): Sequest HT	XCorr (by Search Engine): Sequest HT
	FALSE	High	AQVAQIAGKPSSEVSMIHAR	1xOxidation [M16]	2.93418e-06	0	1	20	1	R8WXN7	0	2096.09	High	0	2.45e-06	4.34
		Checked	Confidence	Identifying Node	PSM Ambiguity	Annotated Sequence	Modifications	# Protein Groups	# Proteins	Master Protein Accessions	Protein Accessions	# Missed Cleavages	Charge	DeltaScore	DeltaCn	Rank	Search Engine Rank	m/z [Da]	MH+ [Da]	Theo. MH+ [Da]	DeltaM [ppm]	Deltam/z [Da]	Activation Type	MS Order	Isolation Interference [%]	Ion Inject Time [ms]	RT [min]	First Scan	Spectrum File	File ID	XCorr	Percolator q-Value	Percolator PEP
		FALSE	High	Sequest HT (A2)	Unambiguous	AQVAQIAGKPSSEVSmIHAR	M16(Oxidation)	1	20	R8WXN7	E3XNV2; E6BEY3; A0A125X3L6; A0A1X0YT10; A0A070F2H4; A0A017IGN6; A0A0E0TYX4; A0A080IVZ1; A0A0H2YZ95; R8WXN7; N4NX10; B7LQ53; W1X8B1; A0A023YXP0; A0A166Y7M1; A0A1X3MBJ3; A0A0S3NKL8; W1G1X5; H4UJU6; D8AB31	0	3	0.6613	0	1	1	699.369	2096.09	2096.09	-0.31	-0.00022	HCD (High Energy Collision Dissociation)	MS2	2.93414	50	107.553	29544	LW_ISAPL1_20200812.raw	F85	4.34	0	2.45e-06
	FALSE	High	GTCQTYILGQR	1xCarbamidomethyl [C3]	0.0989658	0	1	22	1	R8WXN7	0	1296.64	High	0	0.08321	0.99
		Checked	Confidence	Identifying Node	PSM Ambiguity	Annotated Sequence	Modifications	# Protein Groups	# Proteins	Master Protein Accessions	Protein Accessions	# Missed Cleavages	Charge	DeltaScore	DeltaCn	Rank	Search Engine Rank	m/z [Da]	MH+ [Da]	Theo. MH+ [Da]	DeltaM [ppm]	Deltam/z [Da]	Activation Type	MS Order	Isolation Interference [%]	Ion Inject Time [ms]	RT [min]	First Scan	Spectrum File	File ID	XCorr	Percolator q-Value	Percolator PEP
		FALSE	High	Sequest HT (A2)	Unambiguous	GTcQTYILGQR	C3(Carbamidomethyl)	1	22	R8WXN7	E3XNV2; A0A125X3L6; A0A1X0YT10; D2TGR7; A0A070F2H4; A0A017IGN6; A0A0E0TYX4; A0A080IVZ1; A0A0H2YZ95; R8WXN7; N4NX10; W1H4C5; B7LQ53; W1X8B1; A0A023YXP0; A0A166Y7M1; A0A1X3MBJ3; A0A0S3NKL8; A0A0T5XQE2; W1G1X5; H4UJU6; D8AB31	0	2	0.697	0	1	1	648.822	1296.64	1296.64	0.77	0.0005	HCD (High Energy Collision Dissociation)	MS2	0	50	99.5811	25401	LW_ISAPL1_20200812.raw	F85	0.99	0	0.08321
FALSE	High	Master Protein	A0A0A2RBF5	Glyceraldehyde-3-phosphate dehydrogenase OS=Morganella morganii GN=B5724_12075 PE=3 SV=1	0	4.736	11	3	6	1	1	331	35.4	6.95	11.2	3
	Checked	Confidence	Sequence	Modifications	Qvality PEP	Qvality q-value	# Protein Groups	# Proteins	# PSMs	Master Protein Accessions	# Missed Cleavages	Theo. MH+ [Da]	Confidence (by Search Engine): Sequest HT	Percolator q-Value (by Search Engine): Sequest HT	Percolator PEP (by Search Engine): Sequest HT	XCorr (by Search Engine): Sequest HT
	FALSE	High	GASQNIIPSSTGAAK		0.00188941	0	1	32	4	A0A0A2RBF5	0	1401.73	High	0	0.004693	2.71
		Checked	Confidence	Identifying Node	PSM Ambiguity	Annotated Sequence	Modifications	# Protein Groups	# Proteins	Master Protein Accessions	Protein Accessions	# Missed Cleavages	Charge	DeltaScore	DeltaCn	Rank	Search Engine Rank	m/z [Da]	MH+ [Da]	Theo. MH+ [Da]	DeltaM [ppm]	Deltam/z [Da]	Activation Type	MS Order	Isolation Interference [%]	Ion Inject Time [ms]	RT [min]	First Scan	Spectrum File	File ID	XCorr	Percolator q-Value	Percolator PEP
		FALSE	High	Sequest HT (A2)	Unambiguous	GASQNIIPSSTGAAK		1	32	A0A0A2RBF5	A7YLY3; Q6WAN9; Q03596; Q03594; A0A0A2RBF5; A0A0K4LCA7; A0A1X3KS46; Q9L704; Q9KIK8; E1J6I9; Q9KIL0; M9G3M4; D6HXR0; A0A1L7AU40; A0A1M2EXD6; H4UJZ0; Q9K2R9; E0WA13; B7LQ20; A0A136X735; A0A1Y4KEU5; A0A0S3MX63; Q03597; Q5ETX8; Q6WAP3; E0WA12; E0W9Y9; R8WXK3; Q5ETX9; Q56094; Q5ETX6; W1FZS1	0	2	0.5174	0	1	1	701.37	1401.73	1401.73	0.33	0.00023	HCD (High Energy Collision Dissociation)	MS2	3.51629	50	71.3502	15806	LW_ISAPL1_20200812.raw	F85	1.72	0	0.03128
		FALSE	High	Sequest HT (A2)	Unambiguous	GASQNIIPSSTGAAK		1	32	A0A0A2RBF5	A7YLY3; Q6WAN9; Q03596; Q03594; A0A0A2RBF5; A0A0K4LCA7; A0A1X3KS46; Q9L704; Q9KIK8; E1J6I9; Q9KIL0; M9G3M4; D6HXR0; A0A1L7AU40; A0A1M2EXD6; H4UJZ0; Q9K2R9; E0WA13; B7LQ20; A0A136X735; A0A1Y4KEU5; A0A0S3MX63; Q03597; Q5ETX8; Q6WAP3; E0WA12; E0W9Y9; R8WXK3; Q5ETX9; Q56094; Q5ETX6; W1FZS1	0	2	0.6335	0	1	1	701.37	1401.73	1401.73	-0.28	-0.0002	HCD (High Energy Collision Dissociation)	MS2	2.32165	50	71.6871	15913	LW_ISAPL1_20200812.raw	F85	2.51	0	0.001582
		FALSE	High	Sequest HT (A2)	Unambiguous	GASQNIIPSSTGAAK		1	32	A0A0A2RBF5	A7YLY3; Q6WAN9; Q03596; Q03594; A0A0A2RBF5; A0A0K4LCA7; A0A1X3KS46; Q9L704; Q9KIK8; E1J6I9; Q9KIL0; M9G3M4; D6HXR0; A0A1L7AU40; A0A1M2EXD6; H4UJZ0; Q9K2R9; E0WA13; B7LQ20; A0A136X735; A0A1Y4KEU5; A0A0S3MX63; Q03597; Q5ETX8; Q6WAP3; E0WA12; E0W9Y9; R8WXK3; Q5ETX9; Q56094; Q5ETX6; W1FZS1	0	2	0.6458	0	1	1	701.37	1401.73	1401.73	-0.02	-2e-05	HCD (High Energy Collision Dissociation)	MS2	1.90085	50	72.0217	16016	LW_ISAPL1_20200812.raw	F85	2.71	0	0.004693
		FALSE	High	Sequest HT (A2)	Unambiguous	GASQNIIPSSTGAAK		1	32	A0A0A2RBF5	A7YLY3; Q6WAN9; Q03596; Q03594; A0A0A2RBF5; A0A0K4LCA7; A0A1X3KS46; Q9L704; Q9KIK8; E1J6I9; Q9KIL0; M9G3M4; D6HXR0; A0A1L7AU40; A0A1M2EXD6; H4UJZ0; Q9K2R9; E0WA13; B7LQ20; A0A136X735; A0A1Y4KEU5; A0A0S3MX63; Q03597; Q5ETX8; Q6WAP3; E0WA12; E0W9Y9; R8WXK3; Q5ETX9; Q56094; Q5ETX6; W1FZS1	0	2	0.6992	0	1	1	701.37	1401.73	1401.73	-0.37	-0.00026	HCD (High Energy Collision Dissociation)	MS2	3.76787	50	72.3618	16124	LW_ISAPL1_20200812.raw	F85	2.36	0	0.009956
	FALSE	High	AGIALNDNFVK		0.0732086	0	2	26	1	A0A0A2RBF5; A0A1D3KBU5	0	1161.63	High	0	0.06149	1.89
		Checked	Confidence	Identifying Node	PSM Ambiguity	Annotated Sequence	Modifications	# Protein Groups	# Proteins	Master Protein Accessions	Protein Accessions	# Missed Cleavages	Charge	DeltaScore	DeltaCn	Rank	Search Engine Rank	m/z [Da]	MH+ [Da]	Theo. MH+ [Da]	DeltaM [ppm]	Deltam/z [Da]	Activation Type	MS Order	Isolation Interference [%]	Ion Inject Time [ms]	RT [min]	First Scan	Spectrum File	File ID	XCorr	Percolator q-Value	Percolator PEP
		FALSE	High	Sequest HT (A2)	Unambiguous	AGIALNDNFVK		2	26	A0A0A2RBF5; A0A1D3KBU5	A7YLY3; Q03596; Q03594; A0A0A2RBF5; A0A0K4LCA7; A0A1X3KS46; A0A0T5XQ90; E1J6I9; M9G3M4; D6HXR0; A0A1L7AU40; A0A1M2EXD6; A0A1D3KBU5; H4UJZ0; Q9ESV6; D2TUI4; B7LQ20; A0A136X735; A0A1Y4KEU5; A0A0S3MX63; P24164; Q03597; Q03595; R8WXK3; Q56094; W1FZS1	0	2	0.3862	0	1	1	581.317	1161.63	1161.63	0.33	0.00019	HCD (High Energy Collision Dissociation)	MS2	5.33386	50	103.243	27299	LW_ISAPL1_20200812.raw	F85	1.89	0	0.06149
	FALSE	High	KVVLTGPSK		0.223234	0	2	20	1	A0A0A2RBF5; A0A1D3KBU5	1	928.583	High	0	0.189	1.23
		Checked	Confidence	Identifying Node	PSM Ambiguity	Annotated Sequence	Modifications	# Protein Groups	# Proteins	Master Protein Accessions	Protein Accessions	# Missed Cleavages	Charge	DeltaScore	DeltaCn	Rank	Search Engine Rank	m/z [Da]	MH+ [Da]	Theo. MH+ [Da]	DeltaM [ppm]	Deltam/z [Da]	Activation Type	MS Order	Isolation Interference [%]	Ion Inject Time [ms]	RT [min]	First Scan	Spectrum File	File ID	XCorr	Percolator q-Value	Percolator PEP
		FALSE	High	Sequest HT (A2)	Unambiguous	KVVLTGPSK		2	20	A0A0A2RBF5; A0A1D3KBU5	Q03596; Q03594; A0A0A2RBF5; Q9KIK9; Q5ETX7; A0A0T5XQ90; Q9KIK8; Q9KIL0; A0A1D3KBU5; D2TUI4; B7LQ20; P24164; Q03597; Q5ETX8; R8WXK3; Q5ETX9; Q56094; Q5ETX6; Q9KIL1; W1FZS1	1	2	0.1545	0	1	1	464.796	928.584	928.583	1.94	0.0009	HCD (High Energy Collision Dissociation)	MS2	56.8633	50	106.336	28855	LW_ISAPL1_20200812.raw	F85	1.23	0	0.189
FALSE	High	Master Protein	A0A0A2R562	Elongation factor G OS=Morganella morganii GN=fusA PE=3 SV=1	0	4.628	3	2	2	2	1	708	78.2	5.34	3.1	2
	Checked	Confidence	Sequence	Modifications	Qvality PEP	Qvality q-value	# Protein Groups	# Proteins	# PSMs	Master Protein Accessions	# Missed Cleavages	Theo. MH+ [Da]	Confidence (by Search Engine): Sequest HT	Percolator q-Value (by Search Engine): Sequest HT	Percolator PEP (by Search Engine): Sequest HT	XCorr (by Search Engine): Sequest HT
	FALSE	High	MGLALGR	1xOxidation [M1]	0.137839	0	1	20	2	A0A0A2R562	0	733.403	High	0	0.1162	1.5
		Checked	Confidence	Identifying Node	PSM Ambiguity	Annotated Sequence	Modifications	# Protein Groups	# Proteins	Master Protein Accessions	Protein Accessions	# Missed Cleavages	Charge	DeltaScore	DeltaCn	Rank	Search Engine Rank	m/z [Da]	MH+ [Da]	Theo. MH+ [Da]	DeltaM [ppm]	Deltam/z [Da]	Activation Type	MS Order	Isolation Interference [%]	Ion Inject Time [ms]	RT [min]	First Scan	Spectrum File	File ID	XCorr	Percolator q-Value	Percolator PEP
		FALSE	High	Sequest HT (A2)	Unambiguous	mGLALGR	M1(Oxidation)	1	19		A0A0J2E7C3; A0A1Q6B7M7; D2TMG0; A0A0T5XLV6; A0A0K3KAE1; A0A0G3KCQ7; R8WM02; A0A080EUZ8; A0A1Q6ADN2; W1FQS7; P0A1H3; N4NSS5; I0VVU4; W1H5T5; S0VPX0; A0A0G3J7A9; N3F9M4; Q83JC3; V6FF17	0	2	0	0	1	1	367.205	733.402	733.403	-0.34	-0.00013	HCD (High Energy Collision Dissociation)	MS2	38.1034	50	99.4515	25360	LW_ISAPL1_20200812.raw	F85	1.5	0	0.1162
		FALSE	High	Sequest HT (A2)	Unambiguous	mGIALGR	M1(Oxidation)	1	1	A0A0A2R562	A0A0A2R562	0	2		0	1	2	367.205	733.402	733.403	-0.34	-0.00013	HCD (High Energy Collision Dissociation)	MS2	38.1034	50	99.4515	25360	LW_ISAPL1_20200812.raw	F85	1.5	0	0.1162
	FALSE	High	IATDPFVGNLTFFR		0.000242496	0	1	20	1	A0A0A2R562	0	1597.84	High	0	0.0002025	3.1
		Checked	Confidence	Identifying Node	PSM Ambiguity	Annotated Sequence	Modifications	# Protein Groups	# Proteins	Master Protein Accessions	Protein Accessions	# Missed Cleavages	Charge	DeltaScore	DeltaCn	Rank	Search Engine Rank	m/z [Da]	MH+ [Da]	Theo. MH+ [Da]	DeltaM [ppm]	Deltam/z [Da]	Activation Type	MS Order	Isolation Interference [%]	Ion Inject Time [ms]	RT [min]	First Scan	Spectrum File	File ID	XCorr	Percolator q-Value	Percolator PEP
		FALSE	High	Sequest HT (A2)	Unambiguous	IATDPFVGNLTFFR		1	20	A0A0A2R562	A0A0J2E7C3; A0A1Q6B7M7; D2TMG0; A0A0T5XLV6; W1FST4; A0A0K3KAE1; A0A0G3KCQ7; R8WM02; A0A080EUZ8; A0A0A2R562; A0A1Q6ADN2; P0A1H3; N4NSS5; I0VVU4; W1H5T5; S0VPX0; A0A0G3J7A9; N3F9M4; Q83JC3; V6FF17	0	2	0.5935	0	1	1	799.423	1597.84	1597.84	1.16	0.00093	HCD (High Energy Collision Dissociation)	MS2	0	50	109.147	30616	LW_ISAPL1_20200812.raw	F85	3.1	0	0.0002025
FALSE	High	Master Protein	A0A0A5UIQ6	Isocitrate dehydrogenase [NADP] OS=Morganella morganii GN=B5724_10575 PE=4 SV=1	0	4.143	5	2	2	1	1	417	45.5	5.33	3.09	2
	Checked	Confidence	Sequence	Modifications	Qvality PEP	Qvality q-value	# Protein Groups	# Proteins	# PSMs	Master Protein Accessions	# Missed Cleavages	Theo. MH+ [Da]	Confidence (by Search Engine): Sequest HT	Percolator q-Value (by Search Engine): Sequest HT	Percolator PEP (by Search Engine): Sequest HT	XCorr (by Search Engine): Sequest HT
	FALSE	High	AGSAEADKVIK		0.000311917	0	1	1	1	A0A0A5UIQ6	1	1088.59	High	0	0.000261	3.09
		Checked	Confidence	Identifying Node	PSM Ambiguity	Annotated Sequence	Modifications	# Protein Groups	# Proteins	Master Protein Accessions	Protein Accessions	# Missed Cleavages	Charge	DeltaScore	DeltaCn	Rank	Search Engine Rank	m/z [Da]	MH+ [Da]	Theo. MH+ [Da]	DeltaM [ppm]	Deltam/z [Da]	Activation Type	MS Order	Isolation Interference [%]	Ion Inject Time [ms]	RT [min]	First Scan	Spectrum File	File ID	XCorr	Percolator q-Value	Percolator PEP
		FALSE	High	Sequest HT (A2)	Unambiguous	AGSAEADKVIK		1	1	A0A0A5UIQ6	A0A0A5UIQ6	1	2	0.466	0	1	1	544.802	1088.6	1088.59	1.27	0.00069	HCD (High Energy Collision Dissociation)	MS2	18.5828	50	105.201	28239	LW_ISAPL1_20200812.raw	F85	3.09	0	0.000261
	FALSE	High	TVTYDFER		0.32164	0.00553635	2	123	1	A0A0T5XQ88; A0A0A5UIQ6	0	1030.48	High	0.003815	0.2756	1.19
		Checked	Confidence	Identifying Node	PSM Ambiguity	Annotated Sequence	Modifications	# Protein Groups	# Proteins	Master Protein Accessions	Protein Accessions	# Missed Cleavages	Charge	DeltaScore	DeltaCn	Rank	Search Engine Rank	m/z [Da]	MH+ [Da]	Theo. MH+ [Da]	DeltaM [ppm]	Deltam/z [Da]	Activation Type	MS Order	Isolation Interference [%]	Ion Inject Time [ms]	RT [min]	First Scan	Spectrum File	File ID	XCorr	Percolator q-Value	Percolator PEP
		FALSE	High	Sequest HT (A2)	Unambiguous	TVTYDFER		2	123	A0A0T5XQ88; A0A0A5UIQ6	Q6JZI0; S0X4B2; F4NHG1; Q6JZG2; Q6JZE7; Q6JZE6; A0A0E0Y1R7; Q7WV55; Q9K2X2; Q6JZG3; L3Q8R2; D6HVN1; Q6JZG7; A0A1Y0QU00; Q7WV49; Q6JZI6; Q7WRN7; V2UV62; Q6JZI9; O34316; A0A1X3MBQ7; Q6JZH0; S1CV61; Q7WV56; A0A1V2SW18; Q6JZI3; A0A0K5CA22; O35035; Q7WV60; Q6JZH4; D6HVH8; W1FWJ7; A0A210NEE4; W1HC27; V8K3S7; Q9K304; Q6JZG4; O34422; Q7WV54; D3H1V3; O34361; A0A097L0X7; A0A228T1U9; O34462; Q9K311; A0A0A0G…	0	2	0.605	0	1	1	515.746	1030.49	1030.48	1.12	0.00058	HCD (High Energy Collision Dissociation)	MS2	21.2488	50	100.343	25784	LW_ISAPL1_20200812.raw	F85	1.19	0.003815	0.2756
FALSE	High	Master Protein	A0A0G3K2Y1	Murein lipoprotein OS=Escherichia coli PCN033 GN=lpp PE=4 SV=1	0	3.923	49	3	4	3	1	78	8.3	9.25	2.3	3
	Checked	Confidence	Sequence	Modifications	Qvality PEP	Qvality q-value	# Protein Groups	# Proteins	# PSMs	Master Protein Accessions	# Missed Cleavages	Theo. MH+ [Da]	Confidence (by Search Engine): Sequest HT	Percolator q-Value (by Search Engine): Sequest HT	Percolator PEP (by Search Engine): Sequest HT	XCorr (by Search Engine): Sequest HT
	FALSE	High	SDVQAAKDDAAR		0.0194044	0	1	6	1	A0A0G3K2Y1	1	1246.6	High	0	0.01622	2.3
		Checked	Confidence	Identifying Node	PSM Ambiguity	Annotated Sequence	Modifications	# Protein Groups	# Proteins	Master Protein Accessions	Protein Accessions	# Missed Cleavages	Charge	DeltaScore	DeltaCn	Rank	Search Engine Rank	m/z [Da]	MH+ [Da]	Theo. MH+ [Da]	DeltaM [ppm]	Deltam/z [Da]	Activation Type	MS Order	Isolation Interference [%]	Ion Inject Time [ms]	RT [min]	First Scan	Spectrum File	File ID	XCorr	Percolator q-Value	Percolator PEP
		FALSE	High	Sequest HT (A2)	Unambiguous	SDVQAAKDDAAR		1	6	A0A0G3K2Y1	B7LQ99; D2TGX3; W1H9M7; A0A0G3K2Y1; W1G323; A0A232MXE9	1	2	0.6174	0	1	1	623.805	1246.6	1246.6	0.78	0.00049	HCD (High Energy Collision Dissociation)	MS2	63.5906	50	101.207	26277	LW_ISAPL1_20200812.raw	F85	2.3	0	0.01622
	FALSE	High	VDQLSNDVNAMR	1xOxidation [M11]	0.0478353	0	1	7	2	A0A0G3K2Y1	0	1377.64	High	0	0.1216	1.59
		Checked	Confidence	Identifying Node	PSM Ambiguity	Annotated Sequence	Modifications	# Protein Groups	# Proteins	Master Protein Accessions	Protein Accessions	# Missed Cleavages	Charge	DeltaScore	DeltaCn	Rank	Search Engine Rank	m/z [Da]	MH+ [Da]	Theo. MH+ [Da]	DeltaM [ppm]	Deltam/z [Da]	Activation Type	MS Order	Isolation Interference [%]	Ion Inject Time [ms]	RT [min]	First Scan	Spectrum File	File ID	XCorr	Percolator q-Value	Percolator PEP
		FALSE	High	Sequest HT (A2)	Unambiguous	VDQLSNDVNAmR	M11(Oxidation)	1	7	A0A0G3K2Y1	D7XFN1; B7LQ99; D2TGX3; W1H9M7; A0A0G3K2Y1; W1G323; A0A232MXE9	0	2	0.5849	0	1	1	689.325	1377.64	1377.64	0.21	0.00014	HCD (High Energy Collision Dissociation)	MS2	0	50	60.594	12801	LW_ISAPL1_20200812.raw	F85	1.59	0	0.1216
		FALSE	High	Sequest HT (A2)	Unambiguous	VDQLSNDVNAmR	M11(Oxidation)	1	7	A0A0G3K2Y1	D7XFN1; B7LQ99; D2TGX3; W1H9M7; A0A0G3K2Y1; W1G323; A0A232MXE9	0	2	0.3706	0	1	1	689.325	1377.64	1377.64	0.12	8e-05	HCD (High Energy Collision Dissociation)	MS2	0	50	60.9315	12891	LW_ISAPL1_20200812.raw	F85	1.43	0	0.04017
	FALSE	High	IDQLSSDVQTLNAK		0.21616	0	1	7	1	A0A0G3K2Y1	0	1531.8	High	0	0.1831	1.16
		Checked	Confidence	Identifying Node	PSM Ambiguity	Annotated Sequence	Modifications	# Protein Groups	# Proteins	Master Protein Accessions	Protein Accessions	# Missed Cleavages	Charge	DeltaScore	DeltaCn	Rank	Search Engine Rank	m/z [Da]	MH+ [Da]	Theo. MH+ [Da]	DeltaM [ppm]	Deltam/z [Da]	Activation Type	MS Order	Isolation Interference [%]	Ion Inject Time [ms]	RT [min]	First Scan	Spectrum File	File ID	XCorr	Percolator q-Value	Percolator PEP
		FALSE	High	Sequest HT (A2)	Unambiguous	IDQLSSDVQTLNAK		1	7	A0A0G3K2Y1	D7XFN1; B7LQ99; D2TGX3; W1H9M7; A0A0G3K2Y1; W1G323; A0A232MXE9	0	2	0.3534	0	1	1	766.403	1531.8	1531.8	1.25	0.00096	HCD (High Energy Collision Dissociation)	MS2	11.1851	50	96.7635	24319	LW_ISAPL1_20200812.raw	F85	1.16	0	0.1831
FALSE	High	Master Protein	A0A140RL06	60 kDa chaperonin OS=Escherichia coli GN=groEL PE=3 SV=1	0	3.824	3	2	2	2	1	551	57.5	4.94	4.28	2
	Checked	Confidence	Sequence	Modifications	Qvality PEP	Qvality q-value	# Protein Groups	# Proteins	# PSMs	Master Protein Accessions	# Missed Cleavages	Theo. MH+ [Da]	Confidence (by Search Engine): Sequest HT	Percolator q-Value (by Search Engine): Sequest HT	Percolator PEP (by Search Engine): Sequest HT	XCorr (by Search Engine): Sequest HT
	FALSE	High	VEDALHATR		0.0290813	0	1	44	1	A0A140RL06	0	1011.52	High	0	0.02437	2.32
		Checked	Confidence	Identifying Node	PSM Ambiguity	Annotated Sequence	Modifications	# Protein Groups	# Proteins	Master Protein Accessions	Protein Accessions	# Missed Cleavages	Charge	DeltaScore	DeltaCn	Rank	Search Engine Rank	m/z [Da]	MH+ [Da]	Theo. MH+ [Da]	DeltaM [ppm]	Deltam/z [Da]	Activation Type	MS Order	Isolation Interference [%]	Ion Inject Time [ms]	RT [min]	First Scan	Spectrum File	File ID	XCorr	Percolator q-Value	Percolator PEP
		FALSE	High	Sequest HT (A2)	Unambiguous	VEDALHATR		1	44	A0A140RL06	Q6UDB5; Q548M0; D2TMA3; Q6UDB4; Q6Q099; A0A0K4RLM6; S0WE44; A0A070SVX2; A0A0C5AXR5; P19421; P42382; Q6UDB2; Q2NW94; Q83Z43; A0A1V2T4H3; P31293; Q6UDB1; Q6UDB0; T2L1B5; N3ESL2; Q6WAA7; C4NV17; A0A0A8J983; A0A080GAD6; Q9ANR9; Q0T9P8; P25750; M9G1E9; A0A0K5JW88; A0A236X6T7; E9XRP2; T2FM50; Q83Z44; G2I9K8; A0A152CGR6; P0C193; S1KW10; R8X784; Q6WAB0; A0A140RL06; W1EU62; Q6UDB3; Q8VTM5; S0UWN2	0	2	0.5991	0	1	1	506.264	1011.52	1011.52	-0.49	-0.00025	HCD (High Energy Collision Dissociation)	MS2	0	50	105.283	28291	LW_ISAPL1_20200812.raw	F85	2.32	0	0.02437
	FALSE	High	GVNVLADAVK		0.0073701	0	1	31	1	A0A140RL06	0	985.568	High	0	0.006153	1.96
		Checked	Confidence	Identifying Node	PSM Ambiguity	Annotated Sequence	Modifications	# Protein Groups	# Proteins	Master Protein Accessions	Protein Accessions	# Missed Cleavages	Charge	DeltaScore	DeltaCn	Rank	Search Engine Rank	m/z [Da]	MH+ [Da]	Theo. MH+ [Da]	DeltaM [ppm]	Deltam/z [Da]	Activation Type	MS Order	Isolation Interference [%]	Ion Inject Time [ms]	RT [min]	First Scan	Spectrum File	File ID	XCorr	Percolator q-Value	Percolator PEP
		FALSE	High	Sequest HT (A2)	Unambiguous	GVNVLADAVK		1	31	A0A140RL06	Q548M0; D2TMA3; A0A0A5UBP2; Q6UDB4; Q6Q099; A0A0K4RLM6; S0WE44; A0A070SVX2; Q6UDB2; W1EVS4; Q2NW94; Q6UDB1; Q6UDB0; N3ESL2; A0A080GAD6; Q9ANR9; A0A0T5XF13; Q0T9P8; P25750; M9G1E9; A0A0K5JW88; A0A236X6T7; E9XRP2; W1HGK0; A0A152CGR6; P0C193; S1KW10; R8X784; A0A140RL06; Q6UDB3; S0UWN2	0	2	0.352	0	1	1	493.288	985.569	985.568	1.06	0.00052	HCD (High Energy Collision Dissociation)	MS2	39.9173	50	102.251	26830	LW_ISAPL1_20200812.raw	F85	1.96	0	0.006153
FALSE	High	Master Protein	P08166	Adenylate kinase 2, mitochondrial OS=Bos taurus GN=AK2 PE=1 SV=2	0	3.8	10	1	2	1	1	241	26.5	8.13	6.94	1
	Checked	Confidence	Sequence	Modifications	Qvality PEP	Qvality q-value	# Protein Groups	# Proteins	# PSMs	Master Protein Accessions	# Missed Cleavages	Theo. MH+ [Da]	Confidence (by Search Engine): Sequest HT	Percolator q-Value (by Search Engine): Sequest HT	Percolator PEP (by Search Engine): Sequest HT	XCorr (by Search Engine): Sequest HT
	FALSE	High	SYHEEFNPPKEPMKDDITGEPLIR	1xOxidation [M13]	0.0112681	0	1	1	2	P08166	2	2858.37	High	0	0.009431	3.57
		Checked	Confidence	Identifying Node	PSM Ambiguity	Annotated Sequence	Modifications	# Protein Groups	# Proteins	Master Protein Accessions	Protein Accessions	# Missed Cleavages	Charge	DeltaScore	DeltaCn	Rank	Search Engine Rank	m/z [Da]	MH+ [Da]	Theo. MH+ [Da]	DeltaM [ppm]	Deltam/z [Da]	Activation Type	MS Order	Isolation Interference [%]	Ion Inject Time [ms]	RT [min]	First Scan	Spectrum File	File ID	XCorr	Percolator q-Value	Percolator PEP
		FALSE	High	Sequest HT (A2)	Unambiguous	SYHEEFNPPKEPmKDDITGEPLIR	M13(Oxidation)	1	1	P08166	P08166	2	4	0.7339	0	1	1	715.343	2858.35	2858.37	-5.1	-0.00365	HCD (High Energy Collision Dissociation)	MS2	21.593	50	108.85	30417	LW_ISAPL1_20200812.raw	F85	3.57	0	0.009431
		FALSE	High	Sequest HT (A2)	Unambiguous	SYHEEFNPPKEPmKDDITGEPLIR	M13(Oxidation)	1	1	P08166	P08166	2	3	0.7211	0	1	1	953.459	2858.36	2858.37	-0.93	-0.00089	HCD (High Energy Collision Dissociation)	MS2	6.14683	50	108.868	30431	LW_ISAPL1_20200812.raw	F85	3.37	0	0.01679
FALSE	High	Master Protein	A0A1R1VIV4	Chaperone protein DnaK OS=Escherichia coli N36254PS GN=dnaK PE=2 SV=1	0	3.773	3	2	2	2	1	648	70.3	5.02	2.86	2
	Checked	Confidence	Sequence	Modifications	Qvality PEP	Qvality q-value	# Protein Groups	# Proteins	# PSMs	Master Protein Accessions	# Missed Cleavages	Theo. MH+ [Da]	Confidence (by Search Engine): Sequest HT	Percolator q-Value (by Search Engine): Sequest HT	Percolator PEP (by Search Engine): Sequest HT	XCorr (by Search Engine): Sequest HT
	FALSE	High	VAEFFGKEPR		0.00301715	0	1	25	1	A0A1R1VIV4	1	1179.62	High	0	0.002521	2.86
		Checked	Confidence	Identifying Node	PSM Ambiguity	Annotated Sequence	Modifications	# Protein Groups	# Proteins	Master Protein Accessions	Protein Accessions	# Missed Cleavages	Charge	DeltaScore	DeltaCn	Rank	Search Engine Rank	m/z [Da]	MH+ [Da]	Theo. MH+ [Da]	DeltaM [ppm]	Deltam/z [Da]	Activation Type	MS Order	Isolation Interference [%]	Ion Inject Time [ms]	RT [min]	First Scan	Spectrum File	File ID	XCorr	Percolator q-Value	Percolator PEP
		FALSE	High	Sequest HT (A2)	Unambiguous	VAEFFGKEPR		1	25	A0A1R1VIV4	W1F688; H4L721; A0A220KQI6; A0A125X9H3; A0A209NUZ5; W1HFC5; W1FT18; A0A0K3VX71; E1J5E1; N3FB92; Q83MH5; R8X3W7; A0A1R1T932; A0A1Y0PLJ5; A0A0T5XG07; V2U567; D2TGJ0; L3QI22; Q1RGI8; A0A1D3KKQ2; A0A0K5XQ84; G0F7W1; A0A192CIF4; A0A1R1VIV4; A0A1V2SUK4	1	2	0.5944	0	1	1	590.312	1179.62	1179.62	1.42	0.00084	HCD (High Energy Collision Dissociation)	MS2	0	50	107.4	29439	LW_ISAPL1_20200812.raw	F85	2.86	0	0.002521
	FALSE	High	ASSGLNEDEIQK		0.079578	0	1	19	1	A0A1R1VIV4	0	1290.62	High	0	0.06685	1.2
		Checked	Confidence	Identifying Node	PSM Ambiguity	Annotated Sequence	Modifications	# Protein Groups	# Proteins	Master Protein Accessions	Protein Accessions	# Missed Cleavages	Charge	DeltaScore	DeltaCn	Rank	Search Engine Rank	m/z [Da]	MH+ [Da]	Theo. MH+ [Da]	DeltaM [ppm]	Deltam/z [Da]	Activation Type	MS Order	Isolation Interference [%]	Ion Inject Time [ms]	RT [min]	First Scan	Spectrum File	File ID	XCorr	Percolator q-Value	Percolator PEP
		FALSE	High	Sequest HT (A2)	Unambiguous	ASSGLNEDEIQK		1	19	A0A1R1VIV4	W1F688; H4L721; A0A220KQI6; A0A125X9H3; A0A209NUZ5; A0A237NMG6; A0A0K3VX71; E1J5E1; N3FB92; Q83MH5; A0A1R1T932; A0A1Y0PLJ5; V2U567; L3QI22; Q1RGI8; A0A0K5XQ84; G0F7W1; A0A192CHB0; A0A1R1VIV4	0	2	0.45	0	1	1	645.813	1290.62	1290.62	0.5	0.00032	HCD (High Energy Collision Dissociation)	MS2	9.9439	50	60.0794	12661	LW_ISAPL1_20200812.raw	F85	1.2	0	0.06685
FALSE	High	Master Protein	A0A1X3KR32	Outer membrane protein A OS=Escherichia coli H605 GN=EATG_00734 PE=3 SV=1	0	3.671	9	3	5	3	1	374	40.5	6.43	5.7	3
	Checked	Confidence	Sequence	Modifications	Qvality PEP	Qvality q-value	# Protein Groups	# Proteins	# PSMs	Master Protein Accessions	# Missed Cleavages	Theo. MH+ [Da]	Confidence (by Search Engine): Sequest HT	Percolator q-Value (by Search Engine): Sequest HT	Percolator PEP (by Search Engine): Sequest HT	XCorr (by Search Engine): Sequest HT
	FALSE	High	DGSVVVLGYTDR		0.0395982	0	1	91	1	A0A1X3KR32	0	1280.65	High	0	0.03316	1.83
		Checked	Confidence	Identifying Node	PSM Ambiguity	Annotated Sequence	Modifications	# Protein Groups	# Proteins	Master Protein Accessions	Protein Accessions	# Missed Cleavages	Charge	DeltaScore	DeltaCn	Rank	Search Engine Rank	m/z [Da]	MH+ [Da]	Theo. MH+ [Da]	DeltaM [ppm]	Deltam/z [Da]	Activation Type	MS Order	Isolation Interference [%]	Ion Inject Time [ms]	RT [min]	First Scan	Spectrum File	File ID	XCorr	Percolator q-Value	Percolator PEP
		FALSE	High	Sequest HT (A2)	Unambiguous	DGSVVVLGYTDR		1	91	A0A1X3KR32	D7X246; S0XW16; F4V0H8; A0A0H2V5V4; A0A066R3U4; A0A073GBI4; I2S5W6; V5RSQ4; Q6WAH0; A0A0A1AEL6; A0A0K9TDS6; E3PIY1; A0A1Y2XX50; A0A243V7U2; T9EFM6; A0A244A9S5; A0A234X7E1; Q49P73; A0A1Y5BF66; A0A1X3L4V7; A0A070T3V8; I2SZ62; A0A236XR83; U9YF74; W8ZQE5; D8EBW8; A0A0K5L014; S1CBH4; V8KT22; A0A1X3IA77; A8VTD8; R8Z4N1; F4TCI5; Q83RX2; B7UN36; A0A0C5L2N0; A0A0K4KZ12; A0A1R1TET8; A0A1M0ECB8; D3QPF3; H4I…	0	2	0.6011	0	1	1	640.829	1280.65	1280.65	2.01	0.00129	HCD (High Energy Collision Dissociation)	MS2	10.7299	50	100.345	25785	LW_ISAPL1_20200812.raw	F85	1.83	0	0.03316
	FALSE	High	IGSDAYNQGLSER		0.249584	0	1	62	1	A0A1X3KR32	0	1409.67	High	0	0.2122	0.75
		Checked	Confidence	Identifying Node	PSM Ambiguity	Annotated Sequence	Modifications	# Protein Groups	# Proteins	Master Protein Accessions	Protein Accessions	# Missed Cleavages	Charge	DeltaScore	DeltaCn	Rank	Search Engine Rank	m/z [Da]	MH+ [Da]	Theo. MH+ [Da]	DeltaM [ppm]	Deltam/z [Da]	Activation Type	MS Order	Isolation Interference [%]	Ion Inject Time [ms]	RT [min]	First Scan	Spectrum File	File ID	XCorr	Percolator q-Value	Percolator PEP
		FALSE	High	Sequest HT (A2)	Unambiguous	IGSDAYNQGLSER		1	62	A0A1X3KR32	D7X246; S0XW16; F4V0H8; A0A066R3U4; A0A073GBI4; I2S5W6; V5RSQ4; A0A0K9TDS6; E3PIY1; A0A1Y2XX50; T9EFM6; A0A244A9S5; A0A234X7E1; Q49P73; A0A1X3L4V7; A0A070T3V8; I2SZ62; A0A236XR83; U9YF74; D8EBW8; A0A0K5L014; V8KT22; A0A1X3IA77; A8VTD8; R8Z4N1; F4TCI5; Q83RX2; A0A0C5L2N0; A0A0K4KZ12; A0A1R1TET8; A0A1M0ECB8; D3QPF3; I2RAS8; A0A246W569; A0A1X3J431; A0A246NWJ7; A0A1X3KR32; D3H0H9; J7QPE7; A0A024KUG0;…	0	2	0.3333	0	1	1	705.338	1409.67	1409.67	1.75	0.00123	HCD (High Energy Collision Dissociation)	MS2	0	50	78.8671	18153	LW_ISAPL1_20200812.raw	F85	0.75	0	0.2122
	FALSE	High	GIPSDKISAR		0.0361498	0	1	11	3	A0A1X3KR32	1	1043.58	High	0	0.03033	2.13
		Checked	Confidence	Identifying Node	PSM Ambiguity	Annotated Sequence	Modifications	# Protein Groups	# Proteins	Master Protein Accessions	Protein Accessions	# Missed Cleavages	Charge	DeltaScore	DeltaCn	Rank	Search Engine Rank	m/z [Da]	MH+ [Da]	Theo. MH+ [Da]	DeltaM [ppm]	Deltam/z [Da]	Activation Type	MS Order	Isolation Interference [%]	Ion Inject Time [ms]	RT [min]	First Scan	Spectrum File	File ID	XCorr	Percolator q-Value	Percolator PEP
		FALSE	High	Sequest HT (A2)	Unambiguous	GIPSDKISAR		1	11	A0A1X3KR32	R8X0E2; Q5ETV8; S1CBH4; Q5ETV9; Q5ETV5; R8Z4N1; A0A0K4KZ12; A0A1X3KR32; Q5ETV6; W1FU14; A0A017IHJ4	1	2	0.4167	0	1	1	522.296	1043.58	1043.58	0.13	7e-05	HCD (High Energy Collision Dissociation)	MS2	44.9101	50	105.614	28474	LW_ISAPL1_20200812.raw	F85	1.2	0	0.1197
		FALSE	High	Sequest HT (A2)	Unambiguous	GIPSDKISAR		1	11	A0A1X3KR32	R8X0E2; Q5ETV8; S1CBH4; Q5ETV9; Q5ETV5; R8Z4N1; A0A0K4KZ12; A0A1X3KR32; Q5ETV6; W1FU14; A0A017IHJ4	1	2	0.5399	0	1	1	522.296	1043.58	1043.58	0.36	0.00019	HCD (High Energy Collision Dissociation)	MS2	8.75409	50	105.953	28651	LW_ISAPL1_20200812.raw	F85	2.13	0	0.03033
		FALSE	High	Sequest HT (A2)	Unambiguous	GIPSDKISAR		1	11	A0A1X3KR32	R8X0E2; Q5ETV8; S1CBH4; Q5ETV9; Q5ETV5; R8Z4N1; A0A0K4KZ12; A0A1X3KR32; Q5ETV6; W1FU14; A0A017IHJ4	1	2	0.3276	0	1	1	522.297	1043.59	1043.58	2.59	0.00135	HCD (High Energy Collision Dissociation)	MS2	34.714	50	106.317	28843	LW_ISAPL1_20200812.raw	F85	1.74	0	0.06053
FALSE	High	Master Protein	A0A0M3KKV2	Elongation factor Ts OS=Escherichia coli (strain ATCC 33849 / DSM 4235 / NCIB 12045 / K12 / DH1) GN=tsf PE=1 SV=1	0	3.469	9	3	3	3	1	282	30.3	5.29	1.73	3
	Checked	Confidence	Sequence	Modifications	Qvality PEP	Qvality q-value	# Protein Groups	# Proteins	# PSMs	Master Protein Accessions	# Missed Cleavages	Theo. MH+ [Da]	Confidence (by Search Engine): Sequest HT	Percolator q-Value (by Search Engine): Sequest HT	Percolator PEP (by Search Engine): Sequest HT	XCorr (by Search Engine): Sequest HT
	FALSE	High	IGVLVAAK		0.0173346	0	1	17	1	A0A0M3KKV2	0	770.513	High	0	0.01452	1.73
		Checked	Confidence	Identifying Node	PSM Ambiguity	Annotated Sequence	Modifications	# Protein Groups	# Proteins	Master Protein Accessions	Protein Accessions	# Missed Cleavages	Charge	DeltaScore	DeltaCn	Rank	Search Engine Rank	m/z [Da]	MH+ [Da]	Theo. MH+ [Da]	DeltaM [ppm]	Deltam/z [Da]	Activation Type	MS Order	Isolation Interference [%]	Ion Inject Time [ms]	RT [min]	First Scan	Spectrum File	File ID	XCorr	Percolator q-Value	Percolator PEP
		FALSE	High	Sequest HT (A2)	Unambiguous	IGVLVAAK		1	17	A0A0M3KKV2	F4ST56; A0A1V2T4I9; K4W9D0; C8U1N8; I2RTU9; D2TI57; A0A163D878; A0A1R1VJ77; I2WRQ3; W1HMF8; A0A0M3KKV2; E3PDC2; A0A1X3L9J8; I2SLD2; A0A0S3N4A6; A0A234HNM4; A0A0T5XFM7	0	2	0.3699	0	1	1	385.76	770.514	770.513	0.11	4e-05	HCD (High Energy Collision Dissociation)	MS2	17.3229	50	101.611	26515	LW_ISAPL1_20200812.raw	F85	1.73	0	0.01452
	FALSE	High	AEITASLVK		0.10457	0	1	1	1	A0A0M3KKV2	0	931.546	High	0	0.08789	1.38
		Checked	Confidence	Identifying Node	PSM Ambiguity	Annotated Sequence	Modifications	# Protein Groups	# Proteins	Master Protein Accessions	Protein Accessions	# Missed Cleavages	Charge	DeltaScore	DeltaCn	Rank	Search Engine Rank	m/z [Da]	MH+ [Da]	Theo. MH+ [Da]	DeltaM [ppm]	Deltam/z [Da]	Activation Type	MS Order	Isolation Interference [%]	Ion Inject Time [ms]	RT [min]	First Scan	Spectrum File	File ID	XCorr	Percolator q-Value	Percolator PEP
		FALSE	High	Sequest HT (A2)	Unambiguous	AEITASLVK		1	1	A0A0M3KKV2	A0A0M3KKV2	0	2	0.2754	0	1	1	466.277	931.547	931.546	0.67	0.00031	HCD (High Energy Collision Dissociation)	MS2	0	50	100.341	25782	LW_ISAPL1_20200812.raw	F85	1.38	0	0.08789
	FALSE	High	IGENINIR		0.311109	0	1	19	1	A0A0M3KKV2	0	928.521	High	0	0.266	1.34
		Checked	Confidence	Identifying Node	PSM Ambiguity	Annotated Sequence	Modifications	# Protein Groups	# Proteins	Master Protein Accessions	Protein Accessions	# Missed Cleavages	Charge	DeltaScore	DeltaCn	Rank	Search Engine Rank	m/z [Da]	MH+ [Da]	Theo. MH+ [Da]	DeltaM [ppm]	Deltam/z [Da]	Activation Type	MS Order	Isolation Interference [%]	Ion Inject Time [ms]	RT [min]	First Scan	Spectrum File	File ID	XCorr	Percolator q-Value	Percolator PEP
		FALSE	High	Sequest HT (A2)	Unambiguous	IGENINIR		1	19	A0A0M3KKV2	F4ST56; A0A1V2T4I9; K4W9D0; C8U1N8; W1FSG7; I2RTU9; D2TI57; A0A163D878; R8X367; A0A1R1VJ77; I2WRQ3; W1HMF8; A0A0M3KKV2; E3PDC2; A0A1X3L9J8; I2SLD2; A0A0S3N4A6; A0A234HNM4; A0A0T5XFM7	0	2	0.1866	0	1	1	464.764	928.52	928.521	-1	-0.00046	HCD (High Energy Collision Dissociation)	MS2	34.662	50	99.1854	25222	LW_ISAPL1_20200812.raw	F85	1.34	0	0.266
FALSE	High	Master Protein	A0A0E0VE47	HU, DNA-binding transcriptional regulator, alpha subunit OS=Escherichia coli O7:K1 str. CE10 GN=hupA PE=3 SV=1	0	3.393	14	1	1	1	1	90	9.5	9.58	3.07	1
	Checked	Confidence	Sequence	Modifications	Qvality PEP	Qvality q-value	# Protein Groups	# Proteins	# PSMs	Master Protein Accessions	# Missed Cleavages	Theo. MH+ [Da]	Confidence (by Search Engine): Sequest HT	Percolator q-Value (by Search Engine): Sequest HT	Percolator PEP (by Search Engine): Sequest HT	XCorr (by Search Engine): Sequest HT
	FALSE	High	IAAANVPAFVSGK		0.000484163	0	1	8	1	A0A0E0VE47	0	1244.7	High	0	0.0004048	3.07
		Checked	Confidence	Identifying Node	PSM Ambiguity	Annotated Sequence	Modifications	# Protein Groups	# Proteins	Master Protein Accessions	Protein Accessions	# Missed Cleavages	Charge	DeltaScore	DeltaCn	Rank	Search Engine Rank	m/z [Da]	MH+ [Da]	Theo. MH+ [Da]	DeltaM [ppm]	Deltam/z [Da]	Activation Type	MS Order	Isolation Interference [%]	Ion Inject Time [ms]	RT [min]	First Scan	Spectrum File	File ID	XCorr	Percolator q-Value	Percolator PEP
		FALSE	High	Sequest HT (A2)	Unambiguous	IAAANVPAFVSGK		1	8	A0A0E0VE47	W1HKQ7; A0A0T5XNJ9; D3GSX9; N4NAM3; R8WJ72; A0A0G3KBW3; A0A0E0VE47; P52680	0	2	0.6254	0	1	1	622.854	1244.7	1244.7	0.1	6e-05	HCD (High Energy Collision Dissociation)	MS2	28.2843	50	101.901	26663	LW_ISAPL1_20200812.raw	F85	3.07	0	0.0004048
FALSE	High	Master Protein	A0A135PYD4	Malate dehydrogenase OS=Escherichia coli GN=mdh PE=3 SV=1	0	3.295	4	2	3	2	1	334	35	7.33	6.16	2
	Checked	Confidence	Sequence	Modifications	Qvality PEP	Qvality q-value	# Protein Groups	# Proteins	# PSMs	Master Protein Accessions	# Missed Cleavages	Theo. MH+ [Da]	Confidence (by Search Engine): Sequest HT	Percolator q-Value (by Search Engine): Sequest HT	Percolator PEP (by Search Engine): Sequest HT	XCorr (by Search Engine): Sequest HT
	FALSE	High	RIQNAGTEVVEAK		0.214076	0	1	233	1	A0A135PYD4	1	1414.76	High	0	0.1812	2.31
		Checked	Confidence	Identifying Node	PSM Ambiguity	Annotated Sequence	Modifications	# Protein Groups	# Proteins	Master Protein Accessions	Protein Accessions	# Missed Cleavages	Charge	DeltaScore	DeltaCn	Rank	Search Engine Rank	m/z [Da]	MH+ [Da]	Theo. MH+ [Da]	DeltaM [ppm]	Deltam/z [Da]	Activation Type	MS Order	Isolation Interference [%]	Ion Inject Time [ms]	RT [min]	First Scan	Spectrum File	File ID	XCorr	Percolator q-Value	Percolator PEP
		FALSE	High	Sequest HT (A2)	Unambiguous	RIQNAGTEVVEAK		1	233	A0A135PYD4	D8A6Y8; D5A756; Q9F6J7; A0A0T5XRN2; Q59842; Q5IMK8; A0A1Q4PX32; Q1PHF8; Q5IMR8; A0A193PGM7; A0A0A7DQ22; Q60155; A0A0A7DP96; A3QYU5; Q1PHF3; H3JXT9; Q5IMS7; W1X4L7; A0A0A7DPH6; W1FV49; Q5IMN9; Q5IMQ1; Q9L701; Q9F6J1; Q52R36; A0A076V617; Q5IMG9; L3QEG0; A3QYK9; F1D794; Q60156; Q5IMS6; Q5IMK6; D5A741; Q5IMP6; Q59845; X2GMI5; Q5IMH5; Q5IMR2; Q5IMR6; Q1PI63; Q0TCN0; A0A1M2R3T3; Q5IMJ7; Q59846; Q5IML5;…	1	2	0.355	0	1	1	707.886	1414.77	1414.76	0.31	0.00022	HCD (High Energy Collision Dissociation)	MS2	0	50	105.231	28259	LW_ISAPL1_20200812.raw	F85	2.31	0	0.1812
	FALSE	High	IQNAGTEVVEAK		0.00334392	0	1	234	2	A0A135PYD4	0	1258.66	High	0	0.002799	2.15
		Checked	Confidence	Identifying Node	PSM Ambiguity	Annotated Sequence	Modifications	# Protein Groups	# Proteins	Master Protein Accessions	Protein Accessions	# Missed Cleavages	Charge	DeltaScore	DeltaCn	Rank	Search Engine Rank	m/z [Da]	MH+ [Da]	Theo. MH+ [Da]	DeltaM [ppm]	Deltam/z [Da]	Activation Type	MS Order	Isolation Interference [%]	Ion Inject Time [ms]	RT [min]	First Scan	Spectrum File	File ID	XCorr	Percolator q-Value	Percolator PEP
		FALSE	High	Sequest HT (A2)	Unambiguous	IQNAGTEVVEAK		1	234	A0A135PYD4	D8A6Y8; D5A756; Q9F6J7; A0A0T5XRN2; Q59842; Q5IMK8; A0A1Q4PX32; Q1PHF8; Q5IMR8; A0A193PGM7; A0A0A7DQ22; Q60155; A0A0A7DP96; A3QYU5; Q1PHF3; H3JXT9; Q5IMS7; W1X4L7; A0A0A7DPH6; W1FV49; Q5IMN9; Q5IMQ1; Q9L701; Q9F6J1; Q52R36; A0A076V617; Q5IMG9; L3QEG0; A3QYK9; F1D794; Q60156; Q5IMS6; Q5IMK6; D5A741; Q5IMP6; Q59845; X2GMI5; Q5IMH5; Q5IMR2; Q5IMR6; Q1PI63; Q0TCN0; A0A1M2R3T3; Q5IMJ7; Q59846; Q5IML5;…	0	2	0.5628	0	1	1	629.835	1258.66	1258.66	-0.11	-7e-05	HCD (High Energy Collision Dissociation)	MS2	0	50	60.9965	12912	LW_ISAPL1_20200812.raw	F85	2.15	0	0.002799
		FALSE	High	Sequest HT (A2)	Unambiguous	IQNAGTEVVEAK		1	234	A0A135PYD4	D8A6Y8; D5A756; Q9F6J7; A0A0T5XRN2; Q59842; Q5IMK8; A0A1Q4PX32; Q1PHF8; Q5IMR8; A0A193PGM7; A0A0A7DQ22; Q60155; A0A0A7DP96; A3QYU5; Q1PHF3; H3JXT9; Q5IMS7; W1X4L7; A0A0A7DPH6; W1FV49; Q5IMN9; Q5IMQ1; Q9L701; Q9F6J1; Q52R36; A0A076V617; Q5IMG9; L3QEG0; A3QYK9; F1D794; Q60156; Q5IMS6; Q5IMK6; D5A741; Q5IMP6; Q59845; X2GMI5; Q5IMH5; Q5IMR2; Q5IMR6; Q1PI63; Q0TCN0; A0A1M2R3T3; Q5IMJ7; Q59846; Q5IML5;…	0	2	0.6805	0	1	1	629.835	1258.66	1258.66	-0.4	-0.00025	HCD (High Energy Collision Dissociation)	MS2	0	50	61.3314	13004	LW_ISAPL1_20200812.raw	F85	1.69	0	0.02421
FALSE	High	Master Protein	A0A017IH84	Alcohol dehydrogenase, propanol-preferring OS=Escherichia coli 1-176-05_S3_C2 GN=adhP PE=3 SV=1	0	3.277	6	2	5	2	1	336	35.3	6.35	7.6	2
	Checked	Confidence	Sequence	Modifications	Qvality PEP	Qvality q-value	# Protein Groups	# Proteins	# PSMs	Master Protein Accessions	# Missed Cleavages	Theo. MH+ [Da]	Confidence (by Search Engine): Sequest HT	Percolator q-Value (by Search Engine): Sequest HT	Percolator PEP (by Search Engine): Sequest HT	XCorr (by Search Engine): Sequest HT
	FALSE	High	AAFNSAVDAVR		0.00802367	0	1	80	3	A0A017IH84	0	1120.57	High	0	0.006716	1.87
		Checked	Confidence	Identifying Node	PSM Ambiguity	Annotated Sequence	Modifications	# Protein Groups	# Proteins	Master Protein Accessions	Protein Accessions	# Missed Cleavages	Charge	DeltaScore	DeltaCn	Rank	Search Engine Rank	m/z [Da]	MH+ [Da]	Theo. MH+ [Da]	DeltaM [ppm]	Deltam/z [Da]	Activation Type	MS Order	Isolation Interference [%]	Ion Inject Time [ms]	RT [min]	First Scan	Spectrum File	File ID	XCorr	Percolator q-Value	Percolator PEP
		FALSE	High	Sequest HT (A2)	Unambiguous	AAFNSAVDAVR		1	80	A0A017IH84	A0A210EHY4; A0A0B0VJY4; A0A1R1UWP1; A0A1D3U3B6; A0A0F3U933; U9XWC1; A0A241QRE0; A0A080F7M9; A0A210KWQ3; A0A0E1LX00; A0A245NPH8; A0A161R3R4; A0A1Y2ZDA8; A0A0K3X4L3; A0A1Y2Y0Z1; T9DD85; A0A017IH84; A0A166TNB5; A0A0J3VE25; J7Q7F7; A0A0L1CBZ6; C3TAC0; A0A0P8CTH4; A0A192EQD4; A0A1X3MCY5; F4V1Y8; A0A0E2TQM7; A0A192C6D6; A0A1X3I7T6; A0A0E1T0E4; A0A1M2PVD2; D6J9S6; Q1RBU0; A0A1X3JI53; A0A1X3J1W5; A0A064T…	0	2	0.4973	0	1	1	560.792	1120.58	1120.57	1.82	0.00102	HCD (High Energy Collision Dissociation)	MS2	5.92277	50	98.0978	24876	LW_ISAPL1_20200812.raw	F85	1.87	0	0.006716
		FALSE	High	Sequest HT (A2)	Unambiguous	AAFNSAVDAVR		1	80	A0A017IH84	A0A210EHY4; A0A0B0VJY4; A0A1R1UWP1; A0A1D3U3B6; A0A0F3U933; U9XWC1; A0A241QRE0; A0A080F7M9; A0A210KWQ3; A0A0E1LX00; A0A245NPH8; A0A161R3R4; A0A1Y2ZDA8; A0A0K3X4L3; A0A1Y2Y0Z1; T9DD85; A0A017IH84; A0A166TNB5; A0A0J3VE25; J7Q7F7; A0A0L1CBZ6; C3TAC0; A0A0P8CTH4; A0A192EQD4; A0A1X3MCY5; F4V1Y8; A0A0E2TQM7; A0A192C6D6; A0A1X3I7T6; A0A0E1T0E4; A0A1M2PVD2; D6J9S6; Q1RBU0; A0A1X3JI53; A0A1X3J1W5; A0A064T…	0	2	0.1122	0	1	1	560.791	1120.57	1120.57	-0.36	-0.0002	HCD (High Energy Collision Dissociation)	MS2	0	50	99.5686	25396	LW_ISAPL1_20200812.raw	F85	0.98	0	0.2474
		FALSE	High	Sequest HT (A2)	Unambiguous	AAFNSAVDAVR		1	80	A0A017IH84	A0A210EHY4; A0A0B0VJY4; A0A1R1UWP1; A0A1D3U3B6; A0A0F3U933; U9XWC1; A0A241QRE0; A0A080F7M9; A0A210KWQ3; A0A0E1LX00; A0A245NPH8; A0A161R3R4; A0A1Y2ZDA8; A0A0K3X4L3; A0A1Y2Y0Z1; T9DD85; A0A017IH84; A0A166TNB5; A0A0J3VE25; J7Q7F7; A0A0L1CBZ6; C3TAC0; A0A0P8CTH4; A0A192EQD4; A0A1X3MCY5; F4V1Y8; A0A0E2TQM7; A0A192C6D6; A0A1X3I7T6; A0A0E1T0E4; A0A1M2PVD2; D6J9S6; Q1RBU0; A0A1X3JI53; A0A1X3J1W5; A0A064T…	0	2	0.3519	0	1	1	560.791	1120.58	1120.57	0.84	0.00047	HCD (High Energy Collision Dissociation)	MS2	19.6139	50	99.9031	25547	LW_ISAPL1_20200812.raw	F85	1.62	0	0.05677
	FALSE	High	MKAAVVTK	1xOxidation [M1]	0.0933268	0	1	59	2	A0A017IH84	1	863.502	High	0	0.07904	2.22
		Checked	Confidence	Identifying Node	PSM Ambiguity	Annotated Sequence	Modifications	# Protein Groups	# Proteins	Master Protein Accessions	Protein Accessions	# Missed Cleavages	Charge	DeltaScore	DeltaCn	Rank	Search Engine Rank	m/z [Da]	MH+ [Da]	Theo. MH+ [Da]	DeltaM [ppm]	Deltam/z [Da]	Activation Type	MS Order	Isolation Interference [%]	Ion Inject Time [ms]	RT [min]	First Scan	Spectrum File	File ID	XCorr	Percolator q-Value	Percolator PEP
		FALSE	High	Sequest HT (A2)	Unambiguous	mKAAVVTK	M1(Oxidation)	1	59	A0A017IH84	A0A210EHY4; A0A0B0VJY4; A0A1R1UWP1; A0A0F3U933; A0A241QRE0; A0A210KWQ3; A0A0E1LX00; A0A245NPH8; A0A161R3R4; A0A1Y2ZDA8; A0A0K3X4L3; A0A1Y2Y0Z1; T9DD85; A0A017IH84; A0A166TNB5; A0A0J3VE25; A0A0L1CBZ6; A0A0P8CTH4; A0A192EQD4; A0A1X3MCY5; A0A0E2TQM7; A0A0E1T0E4; D6J9S6; A0A064TGY6; A0A229AWE3; A0A1V2G0S4; B7LQX0; I0VMP7; A0A1X1LWG1; A0A228UM03; A0A244BKU4; A0A070UIY8; A0A0K5Y5L7; V2T3U4; A0A0D0N485;…	1	2	0.4054	0	1	1	432.255	863.503	863.502	1.6	0.00069	HCD (High Energy Collision Dissociation)	MS2	13.3145	50	102.886	27138	LW_ISAPL1_20200812.raw	F85	2.22	0	0.07904
		FALSE	High	Sequest HT (A2)	Unambiguous	mKAAVVTK	M1(Oxidation)	1	59	A0A017IH84	A0A210EHY4; A0A0B0VJY4; A0A1R1UWP1; A0A0F3U933; A0A241QRE0; A0A210KWQ3; A0A0E1LX00; A0A245NPH8; A0A161R3R4; A0A1Y2ZDA8; A0A0K3X4L3; A0A1Y2Y0Z1; T9DD85; A0A017IH84; A0A166TNB5; A0A0J3VE25; A0A0L1CBZ6; A0A0P8CTH4; A0A192EQD4; A0A1X3MCY5; A0A0E2TQM7; A0A0E1T0E4; D6J9S6; A0A064TGY6; A0A229AWE3; A0A1V2G0S4; B7LQX0; I0VMP7; A0A1X1LWG1; A0A228UM03; A0A244BKU4; A0A070UIY8; A0A0K5Y5L7; V2T3U4; A0A0D0N485;…	1	2	0.3704	0	1	1	432.255	863.503	863.502	1.04	0.00045	HCD (High Energy Collision Dissociation)	MS2	11.0919	50	103.223	27288	LW_ISAPL1_20200812.raw	F85	1.89	0	0.07861
FALSE	High	Master Protein	A0A1X3M463	50S ribosomal protein L28 OS=Escherichia coli E1118 GN=rpmB PE=3 SV=1	0	3.177	19	2	2	2	1	78	9	11.41	2.9	2
	Checked	Confidence	Sequence	Modifications	Qvality PEP	Qvality q-value	# Protein Groups	# Proteins	# PSMs	Master Protein Accessions	# Missed Cleavages	Theo. MH+ [Da]	Confidence (by Search Engine): Sequest HT	Percolator q-Value (by Search Engine): Sequest HT	Percolator PEP (by Search Engine): Sequest HT	XCorr (by Search Engine): Sequest HT
	FALSE	High	VIDKKGIDTVLAELR		0.0249143	0	1	2	1	A0A1X3M463	2	1669.98	High	0	0.02084	1.63
		Checked	Confidence	Identifying Node	PSM Ambiguity	Annotated Sequence	Modifications	# Protein Groups	# Proteins	Master Protein Accessions	Protein Accessions	# Missed Cleavages	Charge	DeltaScore	DeltaCn	Rank	Search Engine Rank	m/z [Da]	MH+ [Da]	Theo. MH+ [Da]	DeltaM [ppm]	Deltam/z [Da]	Activation Type	MS Order	Isolation Interference [%]	Ion Inject Time [ms]	RT [min]	First Scan	Spectrum File	File ID	XCorr	Percolator q-Value	Percolator PEP
		FALSE	High	Sequest HT (A2)	Unambiguous	VIDKKGIDTVLAELR		1	2	A0A1X3M463	H4KNS1; A0A1X3M463	2	3	0.5583	0	1	1	557.335	1669.99	1669.98	2.61	0.00145	HCD (High Energy Collision Dissociation)	MS2	21.2703	50	109.15	30618	LW_ISAPL1_20200812.raw	F85	1.63	0	0.02084
	FALSE	High	GIDTVLAELR		0.0381012	0	1	2	1	A0A1X3M463	0	1086.62	High	0	0.03189	2.9
		Checked	Confidence	Identifying Node	PSM Ambiguity	Annotated Sequence	Modifications	# Protein Groups	# Proteins	Master Protein Accessions	Protein Accessions	# Missed Cleavages	Charge	DeltaScore	DeltaCn	Rank	Search Engine Rank	m/z [Da]	MH+ [Da]	Theo. MH+ [Da]	DeltaM [ppm]	Deltam/z [Da]	Activation Type	MS Order	Isolation Interference [%]	Ion Inject Time [ms]	RT [min]	First Scan	Spectrum File	File ID	XCorr	Percolator q-Value	Percolator PEP
		FALSE	High	Sequest HT (A2)	Unambiguous	GIDTVLAELR		1	2	A0A1X3M463	H4KNS1; A0A1X3M463	0	2	0.4448	0	1	1	543.812	1086.62	1086.62	1.62	0.00088	HCD (High Energy Collision Dissociation)	MS2	11.1285	48.77	107.422	29453	LW_ISAPL1_20200812.raw	F85	2.9	0	0.03189
FALSE	High	Master Protein	A0A0S3NE77	50S ribosomal protein L7/L12 OS=Escherichia albertii GN=rplL PE=3 SV=1	0	3.171	19	2	5	2	1	122	12.3	4.65	5.46	2
	Checked	Confidence	Sequence	Modifications	Qvality PEP	Qvality q-value	# Protein Groups	# Proteins	# PSMs	Master Protein Accessions	# Missed Cleavages	Theo. MH+ [Da]	Confidence (by Search Engine): Sequest HT	Percolator q-Value (by Search Engine): Sequest HT	Percolator PEP (by Search Engine): Sequest HT	XCorr (by Search Engine): Sequest HT
	FALSE	High	DLVESAPAALK		0.106748	0	1	11	1	A0A0S3NE77	0	1113.62	High	0	0.08987	1.43
		Checked	Confidence	Identifying Node	PSM Ambiguity	Annotated Sequence	Modifications	# Protein Groups	# Proteins	Master Protein Accessions	Protein Accessions	# Missed Cleavages	Charge	DeltaScore	DeltaCn	Rank	Search Engine Rank	m/z [Da]	MH+ [Da]	Theo. MH+ [Da]	DeltaM [ppm]	Deltam/z [Da]	Activation Type	MS Order	Isolation Interference [%]	Ion Inject Time [ms]	RT [min]	First Scan	Spectrum File	File ID	XCorr	Percolator q-Value	Percolator PEP
		FALSE	High	Sequest HT (A2)	Unambiguous	DLVESAPAALK		1	11	A0A0S3NE77	A0A0S3NE77; A0A0T5XQ44; D2TTH2; D7XWJ4; A0A0A2R7H4; A0A220L1J1; D7X5C6; R8WNM8; A0A029IGC6; V5UZV4; W1H644	0	2	0.4685	0	1	1	557.311	1113.62	1113.62	0.57	0.00032	HCD (High Energy Collision Dissociation)	MS2	15.1379	50	99.2788	25270	LW_ISAPL1_20200812.raw	F85	1.43	0	0.08987
	FALSE	High	ALEEAGAEVEVK		0.00898577	0	1	5	4	A0A0S3NE77	0	1244.64	High	0	0.007504	2.09
		Checked	Confidence	Identifying Node	PSM Ambiguity	Annotated Sequence	Modifications	# Protein Groups	# Proteins	Master Protein Accessions	Protein Accessions	# Missed Cleavages	Charge	DeltaScore	DeltaCn	Rank	Search Engine Rank	m/z [Da]	MH+ [Da]	Theo. MH+ [Da]	DeltaM [ppm]	Deltam/z [Da]	Activation Type	MS Order	Isolation Interference [%]	Ion Inject Time [ms]	RT [min]	First Scan	Spectrum File	File ID	XCorr	Percolator q-Value	Percolator PEP
		FALSE	High	Sequest HT (A2)	Unambiguous	ALEEAGAEVEVK		1	5	A0A0S3NE77	A0A0S3NE77; A0A220L1J1; D7X5C6; A0A029IGC6; V5UZV4	0	2	0.6667	0	1	1	622.823	1244.64	1244.64	0.8	0.0005	HCD (High Energy Collision Dissociation)	MS2	20.7257	50	90.3934	22147	LW_ISAPL1_20200812.raw	F85	1.71	0	0.07175
		FALSE	High	Sequest HT (A2)	Unambiguous	ALEEAGAEVEVK		1	5	A0A0S3NE77	A0A0S3NE77; A0A220L1J1; D7X5C6; A0A029IGC6; V5UZV4	0	2	0.7321	0	1	1	622.822	1244.64	1244.64	0.21	0.00013	HCD (High Energy Collision Dissociation)	MS2	0	50	90.0441	22008	LW_ISAPL1_20200812.raw	F85	2.09	0	0.007504
		FALSE	High	Sequest HT (A2)	Unambiguous	ALEEAGAEVEVK		1	5	A0A0S3NE77	A0A0S3NE77; A0A220L1J1; D7X5C6; A0A029IGC6; V5UZV4	0	2	0.62	0	1	1	622.822	1244.64	1244.64	0.11	7e-05	HCD (High Energy Collision Dissociation)	MS2	4.81386	50	89.7046	21868	LW_ISAPL1_20200812.raw	F85	1.5	0	0.01532
		FALSE	High	Sequest HT (A2)	Unambiguous	ALEEAGAEVEVK		1	5	A0A0S3NE77	A0A0S3NE77; A0A220L1J1; D7X5C6; A0A029IGC6; V5UZV4	0	2	0.7289	0	1	1	622.822	1244.64	1244.64	0.11	7e-05	HCD (High Energy Collision Dissociation)	MS2	0	50	89.3576	21733	LW_ISAPL1_20200812.raw	F85	1.66	0	0.03398
FALSE	High	Master Protein	A0A1D3U735	Peptidoglycan-associated outer membrane lipoprotein OS=Escherichia coli GN=pal PE=3 SV=1	0	3.117	15	2	2	2	1	174	18.9	6.8	2.28	2
	Checked	Confidence	Sequence	Modifications	Qvality PEP	Qvality q-value	# Protein Groups	# Proteins	# PSMs	Master Protein Accessions	# Missed Cleavages	Theo. MH+ [Da]	Confidence (by Search Engine): Sequest HT	Percolator q-Value (by Search Engine): Sequest HT	Percolator PEP (by Search Engine): Sequest HT	XCorr (by Search Engine): Sequest HT
	FALSE	High	GTPEYNIALGER		0.150955	0	1	3	1	A0A1D3U735	0	1319.66	High	0	0.1274	1.04
		Checked	Confidence	Identifying Node	PSM Ambiguity	Annotated Sequence	Modifications	# Protein Groups	# Proteins	Master Protein Accessions	Protein Accessions	# Missed Cleavages	Charge	DeltaScore	DeltaCn	Rank	Search Engine Rank	m/z [Da]	MH+ [Da]	Theo. MH+ [Da]	DeltaM [ppm]	Deltam/z [Da]	Activation Type	MS Order	Isolation Interference [%]	Ion Inject Time [ms]	RT [min]	First Scan	Spectrum File	File ID	XCorr	Percolator q-Value	Percolator PEP
		FALSE	High	Sequest HT (A2)	Unambiguous	GTPEYNIALGER		1	3	A0A1D3U735	A0A0A2REI6; A0A1D3U735; R9YK36	0	2	0.5769	0	1	1	660.333	1319.66	1319.66	-0.02	-1e-05	HCD (High Energy Collision Dissociation)	MS2	7.69198	50	100.362	25795	LW_ISAPL1_20200812.raw	F85	1.04	0	0.1274
	FALSE	High	GVSADQISIVSYGK		0.00716426	0	1	19	1	A0A1D3U735	0	1423.74	High	0	0.005989	2.28
		Checked	Confidence	Identifying Node	PSM Ambiguity	Annotated Sequence	Modifications	# Protein Groups	# Proteins	Master Protein Accessions	Protein Accessions	# Missed Cleavages	Charge	DeltaScore	DeltaCn	Rank	Search Engine Rank	m/z [Da]	MH+ [Da]	Theo. MH+ [Da]	DeltaM [ppm]	Deltam/z [Da]	Activation Type	MS Order	Isolation Interference [%]	Ion Inject Time [ms]	RT [min]	First Scan	Spectrum File	File ID	XCorr	Percolator q-Value	Percolator PEP
		FALSE	High	Sequest HT (A2)	Unambiguous	GVSADQISIVSYGK		1	19	A0A1D3U735	A0A1L1KRA7; F4NPM7; S0TR39; A0A0S3MU60; S1G4M5; A0A1X3IPW1; T9EZ54; A0A024KQ85; A0A0K3W6E5; A0A243ZVM5; D2TPE3; Q1REI3; A0A1X3J4H0; B7LKL7; A0A1D3U735; A0A0T5XP54; A0A1V2T8E7; R8WZV2; A0A0G3J7V2	0	2	0.7018	0	1	1	712.375	1423.74	1423.74	0.68	0.00048	HCD (High Energy Collision Dissociation)	MS2	13.6977	50	100.516	25892	LW_ISAPL1_20200812.raw	F85	2.28	0	0.005989
FALSE	High	Master Protein	A0A1D3KBU5	Glyceraldehyde-3-phosphate dehydrogenase OS=Escherichia coli GN=gapA_2 PE=3 SV=1	0	2.907	13	3	3	1	1	331	35.4	7.11	1.89	3
	Checked	Confidence	Sequence	Modifications	Qvality PEP	Qvality q-value	# Protein Groups	# Proteins	# PSMs	Master Protein Accessions	# Missed Cleavages	Theo. MH+ [Da]	Confidence (by Search Engine): Sequest HT	Percolator q-Value (by Search Engine): Sequest HT	Percolator PEP (by Search Engine): Sequest HT	XCorr (by Search Engine): Sequest HT
	FALSE	High	VINDNFGIVEGLMTTVHATTATQK		0.12664	0	1	5	1	A0A1D3KBU5	0	2560.31	High	0	0.1065	1.67
		Checked	Confidence	Identifying Node	PSM Ambiguity	Annotated Sequence	Modifications	# Protein Groups	# Proteins	Master Protein Accessions	Protein Accessions	# Missed Cleavages	Charge	DeltaScore	DeltaCn	Rank	Search Engine Rank	m/z [Da]	MH+ [Da]	Theo. MH+ [Da]	DeltaM [ppm]	Deltam/z [Da]	Activation Type	MS Order	Isolation Interference [%]	Ion Inject Time [ms]	RT [min]	First Scan	Spectrum File	File ID	XCorr	Percolator q-Value	Percolator PEP
		FALSE	High	Sequest HT (A2)	Unambiguous	VINDNFGIVEGLMTTVHATTATQK		1	5	A0A1D3KBU5	Q9KIK9; A0A1D3KBU5; P24164; Q03595; Q9KIL1	0	3	0.6108	0	1	1	854.109	2560.31	2560.31	2.13	0.00182	HCD (High Energy Collision Dissociation)	MS2	0	50	109.839	31017	LW_ISAPL1_20200812.raw	F85	1.67	0	0.1065
	FALSE	High	AGIALNDNFVK		0.0732086	0	2	26	1	A0A0A2RBF5; A0A1D3KBU5	0	1161.63	High	0	0.06149	1.89
		Checked	Confidence	Identifying Node	PSM Ambiguity	Annotated Sequence	Modifications	# Protein Groups	# Proteins	Master Protein Accessions	Protein Accessions	# Missed Cleavages	Charge	DeltaScore	DeltaCn	Rank	Search Engine Rank	m/z [Da]	MH+ [Da]	Theo. MH+ [Da]	DeltaM [ppm]	Deltam/z [Da]	Activation Type	MS Order	Isolation Interference [%]	Ion Inject Time [ms]	RT [min]	First Scan	Spectrum File	File ID	XCorr	Percolator q-Value	Percolator PEP
		FALSE	High	Sequest HT (A2)	Unambiguous	AGIALNDNFVK		2	26	A0A0A2RBF5; A0A1D3KBU5	A7YLY3; Q03596; Q03594; A0A0A2RBF5; A0A0K4LCA7; A0A1X3KS46; A0A0T5XQ90; E1J6I9; M9G3M4; D6HXR0; A0A1L7AU40; A0A1M2EXD6; A0A1D3KBU5; H4UJZ0; Q9ESV6; D2TUI4; B7LQ20; A0A136X735; A0A1Y4KEU5; A0A0S3MX63; P24164; Q03597; Q03595; R8WXK3; Q56094; W1FZS1	0	2	0.3862	0	1	1	581.317	1161.63	1161.63	0.33	0.00019	HCD (High Energy Collision Dissociation)	MS2	5.33386	50	103.243	27299	LW_ISAPL1_20200812.raw	F85	1.89	0	0.06149
	FALSE	High	KVVLTGPSK		0.223234	0	2	20	1	A0A0A2RBF5; A0A1D3KBU5	1	928.583	High	0	0.189	1.23
		Checked	Confidence	Identifying Node	PSM Ambiguity	Annotated Sequence	Modifications	# Protein Groups	# Proteins	Master Protein Accessions	Protein Accessions	# Missed Cleavages	Charge	DeltaScore	DeltaCn	Rank	Search Engine Rank	m/z [Da]	MH+ [Da]	Theo. MH+ [Da]	DeltaM [ppm]	Deltam/z [Da]	Activation Type	MS Order	Isolation Interference [%]	Ion Inject Time [ms]	RT [min]	First Scan	Spectrum File	File ID	XCorr	Percolator q-Value	Percolator PEP
		FALSE	High	Sequest HT (A2)	Unambiguous	KVVLTGPSK		2	20	A0A0A2RBF5; A0A1D3KBU5	Q03596; Q03594; A0A0A2RBF5; Q9KIK9; Q5ETX7; A0A0T5XQ90; Q9KIK8; Q9KIL0; A0A1D3KBU5; D2TUI4; B7LQ20; P24164; Q03597; Q5ETX8; R8WXK3; Q5ETX9; Q56094; Q5ETX6; Q9KIL1; W1FZS1	1	2	0.1545	0	1	1	464.796	928.584	928.583	1.94	0.0009	HCD (High Energy Collision Dissociation)	MS2	56.8633	50	106.336	28855	LW_ISAPL1_20200812.raw	F85	1.23	0	0.189
FALSE	High	Master Protein	P05155	Plasma protease C1 inhibitor OS=Homo sapiens GN=SERPING1 PE=1 SV=2	0	2.734	3	1	1	1	1	500	55.1	6.55	2.85	1
	Checked	Confidence	Sequence	Modifications	Qvality PEP	Qvality q-value	# Protein Groups	# Proteins	# PSMs	Master Protein Accessions	# Missed Cleavages	Theo. MH+ [Da]	Confidence (by Search Engine): Sequest HT	Percolator q-Value (by Search Engine): Sequest HT	Percolator PEP (by Search Engine): Sequest HT	XCorr (by Search Engine): Sequest HT
	FALSE	High	KYPVAHFIDQTLK		0.00220843	0	1	1	1	P05155	1	1559.86	High	0	0.001846	2.85
		Checked	Confidence	Identifying Node	PSM Ambiguity	Annotated Sequence	Modifications	# Protein Groups	# Proteins	Master Protein Accessions	Protein Accessions	# Missed Cleavages	Charge	DeltaScore	DeltaCn	Rank	Search Engine Rank	m/z [Da]	MH+ [Da]	Theo. MH+ [Da]	DeltaM [ppm]	Deltam/z [Da]	Activation Type	MS Order	Isolation Interference [%]	Ion Inject Time [ms]	RT [min]	First Scan	Spectrum File	File ID	XCorr	Percolator q-Value	Percolator PEP
		FALSE	High	Sequest HT (A2)	Unambiguous	KYPVAHFIDQTLK		1	1	P05155	P05155	1	2	0.5544	0	1	1	780.431	1559.86	1559.86	-1.54	-0.0012	HCD (High Energy Collision Dissociation)	MS2	12.2243	50	108.511	30192	LW_ISAPL1_20200812.raw	F85	2.85	0	0.001846
FALSE	High	Master Protein	A0A017IKH9	Uncharacterized protein OS=Escherichia coli 1-176-05_S3_C2 GN=AC26_0517 PE=4 SV=1	0	2.659	13	1	1	1	1	190	19.4	8.15	3.07	1
	Checked	Confidence	Sequence	Modifications	Qvality PEP	Qvality q-value	# Protein Groups	# Proteins	# PSMs	Master Protein Accessions	# Missed Cleavages	Theo. MH+ [Da]	Confidence (by Search Engine): Sequest HT	Percolator q-Value (by Search Engine): Sequest HT	Percolator PEP (by Search Engine): Sequest HT	XCorr (by Search Engine): Sequest HT
	FALSE	High	TEGKQSPFSFVLPFNPADVQPNAR		0.00261818	0	1	29	1	A0A017IKH9	1	2646.33	High	0	0.002192	3.07
		Checked	Confidence	Identifying Node	PSM Ambiguity	Annotated Sequence	Modifications	# Protein Groups	# Proteins	Master Protein Accessions	Protein Accessions	# Missed Cleavages	Charge	DeltaScore	DeltaCn	Rank	Search Engine Rank	m/z [Da]	MH+ [Da]	Theo. MH+ [Da]	DeltaM [ppm]	Deltam/z [Da]	Activation Type	MS Order	Isolation Interference [%]	Ion Inject Time [ms]	RT [min]	First Scan	Spectrum File	File ID	XCorr	Percolator q-Value	Percolator PEP
		FALSE	High	Sequest HT (A2)	Unambiguous	TEGKQSPFSFVLPFNPADVQPNAR		1	29	A0A017IKH9	A0A193LMR7; A0A080J8T1; B7UJS6; A0A1X3LUL7; T9BDW4; A0A070UU99; A0A062YGH8; A0A029IAH5; A0A1Y0QR87; W1F508; W8ZEA5; M9KU94; R8XMY2; E1IPD3; A0A1V2GJ19; A0A1Q4PD30; A0A1Y5BIC1; T9DUW0; A0A017IKH9; A0A0E0V1A4; A0A0M1TLV0; D3GV83; A0A0G3JZC1; L2W5V2; L3QES2; A0A1V2SW01; A0A0H3EGL8; S0ZSF1; V6FPR2	1	3	0.7818	0	1	1	882.781	2646.33	2646.33	-1.47	-0.0013	HCD (High Energy Collision Dissociation)	MS2	22.8953	50	109.373	30766	LW_ISAPL1_20200812.raw	F85	3.07	0	0.002192
FALSE	High	Master Protein	A0A0E0VBJ3	Acid stress chaperone HdeB OS=Escherichia coli O7:K1 str. CE10 GN=hdeB PE=3 SV=1	0	2.488	15	1	1	1	1	112	12.5	7.12	2.08	1
	Checked	Confidence	Sequence	Modifications	Qvality PEP	Qvality q-value	# Protein Groups	# Proteins	# PSMs	Master Protein Accessions	# Missed Cleavages	Theo. MH+ [Da]	Confidence (by Search Engine): Sequest HT	Percolator q-Value (by Search Engine): Sequest HT	Percolator PEP (by Search Engine): Sequest HT	XCorr (by Search Engine): Sequest HT
	FALSE	High	GGDTVTLNETDLTQIPK		0.00388087	0	1	19	1	A0A0E0VBJ3	0	1801.92	High	0	0.00325	2.08
		Checked	Confidence	Identifying Node	PSM Ambiguity	Annotated Sequence	Modifications	# Protein Groups	# Proteins	Master Protein Accessions	Protein Accessions	# Missed Cleavages	Charge	DeltaScore	DeltaCn	Rank	Search Engine Rank	m/z [Da]	MH+ [Da]	Theo. MH+ [Da]	DeltaM [ppm]	Deltam/z [Da]	Activation Type	MS Order	Isolation Interference [%]	Ion Inject Time [ms]	RT [min]	First Scan	Spectrum File	File ID	XCorr	Percolator q-Value	Percolator PEP
		FALSE	High	Sequest HT (A2)	Unambiguous	GGDTVTLNETDLTQIPK		1	19	A0A0E0VBJ3	D3QUE6; A0A136WL35; A0A1X9THE2; A0A1R1T7R4; F4VKF2; A0A0E0VBJ3; A0A0F6FDP9; A0A1X3KFF4; A0A0S3NQ82; A0A1V2SW19; B7N1V0; S0XE21; A0A0H3MM01; A0A228Z931; A0A234H7C2; B6I374; A0A229JL54; A0A233XBG3; S1L6G3	0	2	0.6779	0	1	1	901.462	1801.92	1801.92	-0.29	-0.00026	HCD (High Energy Collision Dissociation)	MS2	33.2207	50	100.499	25881	LW_ISAPL1_20200812.raw	F85	2.08	0	0.00325
FALSE	High	Master Protein	Q1R312	Uncharacterized protein OS=Escherichia coli (strain UTI89 / UPEC) GN=yjgF PE=4 SV=1	0	2.403	9	1	4	1	1	152	16.5	7.96	6.46	1
	Checked	Confidence	Sequence	Modifications	Qvality PEP	Qvality q-value	# Protein Groups	# Proteins	# PSMs	Master Protein Accessions	# Missed Cleavages	Theo. MH+ [Da]	Confidence (by Search Engine): Sequest HT	Percolator q-Value (by Search Engine): Sequest HT	Percolator PEP (by Search Engine): Sequest HT	XCorr (by Search Engine): Sequest HT
	FALSE	High	TGEVPADVAAQAR		0.00473309	0	1	21	4	Q1R312	0	1284.65	High	0	0.0104	2.39
		Checked	Confidence	Identifying Node	PSM Ambiguity	Annotated Sequence	Modifications	# Protein Groups	# Proteins	Master Protein Accessions	Protein Accessions	# Missed Cleavages	Charge	DeltaScore	DeltaCn	Rank	Search Engine Rank	m/z [Da]	MH+ [Da]	Theo. MH+ [Da]	DeltaM [ppm]	Deltam/z [Da]	Activation Type	MS Order	Isolation Interference [%]	Ion Inject Time [ms]	RT [min]	First Scan	Spectrum File	File ID	XCorr	Percolator q-Value	Percolator PEP
		FALSE	High	Sequest HT (A2)	Unambiguous	TGEVPADVAAQAR		1	21	Q1R312	D6I4D3; A0A1X0YJU7; A0A0T5XF22; T8J9K4; A0A222BQM2; D7XSM6; F4UY72; A7ZVC5; Q8XCD0; A0A1R1UUJ9; Q1R312; A0A1Z3UVW5; A0A167CK09; A0A0K3TUC2; A0A1X3M4S0; A0A1M0WI07; L3PEW0; D7XA10; V0Y7M7; A0A024L6Y6; A0A1X9TFA0	0	2	0.663	0	1	1	642.831	1284.65	1284.65	0.07	5e-05	HCD (High Energy Collision Dissociation)	MS2	2.083	50	74.4791	16780	LW_ISAPL1_20200812.raw	F85	1.81	0	0.02589
		FALSE	High	Sequest HT (A2)	Unambiguous	TGEVPADVAAQAR		1	21	Q1R312	D6I4D3; A0A1X0YJU7; A0A0T5XF22; T8J9K4; A0A222BQM2; D7XSM6; F4UY72; A7ZVC5; Q8XCD0; A0A1R1UUJ9; Q1R312; A0A1Z3UVW5; A0A167CK09; A0A0K3TUC2; A0A1X3M4S0; A0A1M0WI07; L3PEW0; D7XA10; V0Y7M7; A0A024L6Y6; A0A1X9TFA0	0	2	0.7197	0	1	1	642.83	1284.65	1284.65	-0.59	-0.00038	HCD (High Energy Collision Dissociation)	MS2	0	50	74.813	16894	LW_ISAPL1_20200812.raw	F85	2.39	0	0.0104
		FALSE	High	Sequest HT (A2)	Unambiguous	TGEVPADVAAQAR		1	21	Q1R312	D6I4D3; A0A1X0YJU7; A0A0T5XF22; T8J9K4; A0A222BQM2; D7XSM6; F4UY72; A7ZVC5; Q8XCD0; A0A1R1UUJ9; Q1R312; A0A1Z3UVW5; A0A167CK09; A0A0K3TUC2; A0A1X3M4S0; A0A1M0WI07; L3PEW0; D7XA10; V0Y7M7; A0A024L6Y6; A0A1X9TFA0	0	2	0.7511	0	1	1	642.831	1284.65	1284.65	-0.21	-0.00014	HCD (High Energy Collision Dissociation)	MS2	0	50	75.1491	17003	LW_ISAPL1_20200812.raw	F85	2.25	0	0.003957
		FALSE	High	Sequest HT (A2)	Unambiguous	TGEVPADVAAQAR		1	21	Q1R312	D6I4D3; A0A1X0YJU7; A0A0T5XF22; T8J9K4; A0A222BQM2; D7XSM6; F4UY72; A7ZVC5; Q8XCD0; A0A1R1UUJ9; Q1R312; A0A1Z3UVW5; A0A167CK09; A0A0K3TUC2; A0A1X3M4S0; A0A1M0WI07; L3PEW0; D7XA10; V0Y7M7; A0A024L6Y6; A0A1X9TFA0	0	2	0.6452	0	1	1	642.831	1284.65	1284.65	0.45	0.00029	HCD (High Energy Collision Dissociation)	MS2	11.7846	50	75.4861	17110	LW_ISAPL1_20200812.raw	F85	1.55	0	0.0752
FALSE	High	Master Protein	A0A228RU77	Actin, cytoplasmic 2 (Fragment) OS=Escherichia coli GN=CDL34_26260 PE=4 SV=1	0	2.228	10	2	3	2	1	182	20.2	6.42	4.36	2
	Checked	Confidence	Sequence	Modifications	Qvality PEP	Qvality q-value	# Protein Groups	# Proteins	# PSMs	Master Protein Accessions	# Missed Cleavages	Theo. MH+ [Da]	Confidence (by Search Engine): Sequest HT	Percolator q-Value (by Search Engine): Sequest HT	Percolator PEP (by Search Engine): Sequest HT	XCorr (by Search Engine): Sequest HT
	FALSE	High	DLTDYLMK	1xOxidation [M7]	0.282003	0	1	5	1	A0A228RU77	0	1014.48	High	0	0.2402	1.06
		Checked	Confidence	Identifying Node	PSM Ambiguity	Annotated Sequence	Modifications	# Protein Groups	# Proteins	Master Protein Accessions	Protein Accessions	# Missed Cleavages	Charge	DeltaScore	DeltaCn	Rank	Search Engine Rank	m/z [Da]	MH+ [Da]	Theo. MH+ [Da]	DeltaM [ppm]	Deltam/z [Da]	Activation Type	MS Order	Isolation Interference [%]	Ion Inject Time [ms]	RT [min]	First Scan	Spectrum File	File ID	XCorr	Percolator q-Value	Percolator PEP
		FALSE	High	Sequest HT (A2)	Unambiguous	DLTDYLmK	M7(Oxidation)	1	5	A0A228RU77	A0A228RS79; A0A228RU77; A0A228ZSI6; A0A228V8F5; A0A228TJ79	0	2	0.4151	0	1	1	507.745	1014.48	1014.48	1.05	0.00053	HCD (High Energy Collision Dissociation)	MS2	0	50	99.6756	25439	LW_ISAPL1_20200812.raw	F85	1.06	0	0.2402
	FALSE	High	HQGVMVGMGQK	1xOxidation [M8]	0.178875	0	1	1	1	A0A228RU77	0	1187.57	High	0	0.1511	2.3
		Checked	Confidence	Identifying Node	PSM Ambiguity	Annotated Sequence	Modifications	# Protein Groups	# Proteins	Master Protein Accessions	Protein Accessions	# Missed Cleavages	Charge	DeltaScore	DeltaCn	Rank	Search Engine Rank	m/z [Da]	MH+ [Da]	Theo. MH+ [Da]	DeltaM [ppm]	Deltam/z [Da]	Activation Type	MS Order	Isolation Interference [%]	Ion Inject Time [ms]	RT [min]	First Scan	Spectrum File	File ID	XCorr	Percolator q-Value	Percolator PEP
		FALSE	High	Sequest HT (A2)	Unambiguous	HQGVMVGmGQK	M8(Oxidation)	1	1	A0A228RU77	A0A228RU77	0	2	0.313	0	1	1	594.288	1187.57	1187.57	2.25	0.00134	HCD (High Energy Collision Dissociation)	MS2	9.25331	50	105.178	28224	LW_ISAPL1_20200812.raw	F85	2.3	0	0.1511
	FALSE	High	HQGVMVGMGQK	2xOxidation [M5; M8]	0.192919	0	1	1	1	A0A228RU77	0	1203.56	High	0	0.163	2.05
		Checked	Confidence	Identifying Node	PSM Ambiguity	Annotated Sequence	Modifications	# Protein Groups	# Proteins	Master Protein Accessions	Protein Accessions	# Missed Cleavages	Charge	DeltaScore	DeltaCn	Rank	Search Engine Rank	m/z [Da]	MH+ [Da]	Theo. MH+ [Da]	DeltaM [ppm]	Deltam/z [Da]	Activation Type	MS Order	Isolation Interference [%]	Ion Inject Time [ms]	RT [min]	First Scan	Spectrum File	File ID	XCorr	Percolator q-Value	Percolator PEP
		FALSE	High	Sequest HT (A2)	Unambiguous	HQGVmVGmGQK	M5(Oxidation); M8(Oxidation)	1	1	A0A228RU77	A0A228RU77	0	2	0.761	0	1	1	602.284	1203.56	1203.56	-0.14	-9e-05	HCD (High Energy Collision Dissociation)	MS2	15.6925	50	101.866	26647	LW_ISAPL1_20200812.raw	F85	2.05	0	0.163
FALSE	High	Master Protein	Q83QQ9	3-oxoacyl-[acyl-carrier-protein] synthase I OS=Shigella flexneri GN=fabB PE=3 SV=1	0	2.19	5	2	2	2	1	413	43.5	5.69	2	2
	Checked	Confidence	Sequence	Modifications	Qvality PEP	Qvality q-value	# Protein Groups	# Proteins	# PSMs	Master Protein Accessions	# Missed Cleavages	Theo. MH+ [Da]	Confidence (by Search Engine): Sequest HT	Percolator q-Value (by Search Engine): Sequest HT	Percolator PEP (by Search Engine): Sequest HT	XCorr (by Search Engine): Sequest HT
	FALSE	High	VGLIAGSGGGSPR		0.0293893	0	1	23	1	Q83QQ9	0	1127.62	High	0	0.02464	2
		Checked	Confidence	Identifying Node	PSM Ambiguity	Annotated Sequence	Modifications	# Protein Groups	# Proteins	Master Protein Accessions	Protein Accessions	# Missed Cleavages	Charge	DeltaScore	DeltaCn	Rank	Search Engine Rank	m/z [Da]	MH+ [Da]	Theo. MH+ [Da]	DeltaM [ppm]	Deltam/z [Da]	Activation Type	MS Order	Isolation Interference [%]	Ion Inject Time [ms]	RT [min]	First Scan	Spectrum File	File ID	XCorr	Percolator q-Value	Percolator PEP
		FALSE	High	Sequest HT (A2)	Unambiguous	VGLIAGSGGGSPR		1	23	Q83QQ9	R8X095; T8JF42; D6I9R3; E9YQI7; U9YA44; A0A0K4PEW5; A0A017IDM7; A0A0V9R830; Q83QQ9; S1H508; A0A0E2TWG2; Q8XCQ8; A0A0S3NA62; W1FT74; A0A1V1GAV1; L2VS83; B7LLE7; A0A1X3KK85; A0A1V2SZL6; I2X765; A0A0K3Z9S9; A0A0S3NML4; A0A0E0U0X8	0	2	0.555	0	1	1	564.312	1127.62	1127.62	-0.87	-0.00049	HCD (High Energy Collision Dissociation)	MS2	22.6203	50	99.2584	25259	LW_ISAPL1_20200812.raw	F85	2	0	0.02464
	FALSE	High	AVGPYVVTK		0.306411	0	1	25	1	Q83QQ9	0	933.54	High	0	0.2619	1.57
		Checked	Confidence	Identifying Node	PSM Ambiguity	Annotated Sequence	Modifications	# Protein Groups	# Proteins	Master Protein Accessions	Protein Accessions	# Missed Cleavages	Charge	DeltaScore	DeltaCn	Rank	Search Engine Rank	m/z [Da]	MH+ [Da]	Theo. MH+ [Da]	DeltaM [ppm]	Deltam/z [Da]	Activation Type	MS Order	Isolation Interference [%]	Ion Inject Time [ms]	RT [min]	First Scan	Spectrum File	File ID	XCorr	Percolator q-Value	Percolator PEP
		FALSE	High	Sequest HT (A2)	Unambiguous	AVGPYVVTK		1	25	Q83QQ9	R8X095; T8JF42; D6I9R3; E9YQI7; A0A0T5XL42; U9YA44; A0A0K4PEW5; A0A017IDM7; D2THP7; A0A0V9R830; Q83QQ9; S1H508; A0A0E2TWG2; A0A0S3NA62; W1FT74; A0A1V1GAV1; L2VS83; B7LLE7; A0A1X3KK85; A0A1V2SZL6; I2X765; A0A0K3Z9S9; A0A1D3U0M0; A0A0S3NML4; A0A0E0U0X8	0	2	0.6369	0	1	1	467.273	933.539	933.54	-1.57	-0.00073	HCD (High Energy Collision Dissociation)	MS2	0	50	99.2363	25248	LW_ISAPL1_20200812.raw	F85	1.57	0	0.2619
FALSE	High	Master Protein	A0A1D3KM22	Entericidin B OS=Escherichia coli GN=SAMEA3531867_04443 PE=4 SV=1	0	2.163	30	1	2	1	1	63	6.5	5.91	4.04	1
	Checked	Confidence	Sequence	Modifications	Qvality PEP	Qvality q-value	# Protein Groups	# Proteins	# PSMs	Master Protein Accessions	# Missed Cleavages	Theo. MH+ [Da]	Confidence (by Search Engine): Sequest HT	Percolator q-Value (by Search Engine): Sequest HT	Percolator PEP (by Search Engine): Sequest HT	XCorr (by Search Engine): Sequest HT
	FALSE	High	GVGEDISDGGNAISGAATK		0.00822496	0	1	5	2	A0A1D3KM22	0	1718.82	High	0	0.006877	2.35
		Checked	Confidence	Identifying Node	PSM Ambiguity	Annotated Sequence	Modifications	# Protein Groups	# Proteins	Master Protein Accessions	Protein Accessions	# Missed Cleavages	Charge	DeltaScore	DeltaCn	Rank	Search Engine Rank	m/z [Da]	MH+ [Da]	Theo. MH+ [Da]	DeltaM [ppm]	Deltam/z [Da]	Activation Type	MS Order	Isolation Interference [%]	Ion Inject Time [ms]	RT [min]	First Scan	Spectrum File	File ID	XCorr	Percolator q-Value	Percolator PEP
		FALSE	High	Sequest HT (A2)	Unambiguous	GVGEDISDGGNAISGAATK		1	5	A0A1D3KM22	A0A0T5XEZ3; A0A1D3KM22; S1CGN8; W1HGT4; A0A1Q6B3L1	0	2	0.7574	0	1	1	859.914	1718.82	1718.82	0.42	0.00036	HCD (High Energy Collision Dissociation)	MS2	0	50	80.8423	18803	LW_ISAPL1_20200812.raw	F85	2.35	0	0.006877
		FALSE	High	Sequest HT (A2)	Unambiguous	GVGEDISDGGNAISGAATK		1	5	A0A1D3KM22	A0A0T5XEZ3; A0A1D3KM22; S1CGN8; W1HGT4; A0A1Q6B3L1	0	2	0.7811	0	1	1	859.913	1718.82	1718.82	-0.79	-0.00068	HCD (High Energy Collision Dissociation)	MS2	0	50	81.184	18920	LW_ISAPL1_20200812.raw	F85	1.69	0	0.05023
FALSE	High	Master Protein	A0A0T5XQ88	Isocitrate dehydrogenase [NADP] OS=Escherichia coli GN=AOX65_17490 PE=4 SV=1	0	2.132	4	2	2	1	1	416	45.8	5.26	1.69	2
	Checked	Confidence	Sequence	Modifications	Qvality PEP	Qvality q-value	# Protein Groups	# Proteins	# PSMs	Master Protein Accessions	# Missed Cleavages	Theo. MH+ [Da]	Confidence (by Search Engine): Sequest HT	Percolator q-Value (by Search Engine): Sequest HT	Percolator PEP (by Search Engine): Sequest HT	XCorr (by Search Engine): Sequest HT
	FALSE	High	VVVPAEGKK		0.0319731	0	1	4	1	A0A0T5XQ88	1	926.567	High	0	0.02678	1.69
		Checked	Confidence	Identifying Node	PSM Ambiguity	Annotated Sequence	Modifications	# Protein Groups	# Proteins	Master Protein Accessions	Protein Accessions	# Missed Cleavages	Charge	DeltaScore	DeltaCn	Rank	Search Engine Rank	m/z [Da]	MH+ [Da]	Theo. MH+ [Da]	DeltaM [ppm]	Deltam/z [Da]	Activation Type	MS Order	Isolation Interference [%]	Ion Inject Time [ms]	RT [min]	First Scan	Spectrum File	File ID	XCorr	Percolator q-Value	Percolator PEP
		FALSE	High	Sequest HT (A2)	Unambiguous	VVVPAEGKK		1	4	A0A0T5XQ88	W1FWJ7; A0A0T5XQ88; D2TUD6; R8WUF3	1	2	0.5621	0	1	1	463.787	926.567	926.567	-0.13	-6e-05	HCD (High Energy Collision Dissociation)	MS2	34.9268	50	105.356	28336	LW_ISAPL1_20200812.raw	F85	1.69	0	0.02678
	FALSE	High	TVTYDFER		0.32164	0.00553635	2	123	1	A0A0T5XQ88; A0A0A5UIQ6	0	1030.48	High	0.003815	0.2756	1.19
		Checked	Confidence	Identifying Node	PSM Ambiguity	Annotated Sequence	Modifications	# Protein Groups	# Proteins	Master Protein Accessions	Protein Accessions	# Missed Cleavages	Charge	DeltaScore	DeltaCn	Rank	Search Engine Rank	m/z [Da]	MH+ [Da]	Theo. MH+ [Da]	DeltaM [ppm]	Deltam/z [Da]	Activation Type	MS Order	Isolation Interference [%]	Ion Inject Time [ms]	RT [min]	First Scan	Spectrum File	File ID	XCorr	Percolator q-Value	Percolator PEP
		FALSE	High	Sequest HT (A2)	Unambiguous	TVTYDFER		2	123	A0A0T5XQ88; A0A0A5UIQ6	Q6JZI0; S0X4B2; F4NHG1; Q6JZG2; Q6JZE7; Q6JZE6; A0A0E0Y1R7; Q7WV55; Q9K2X2; Q6JZG3; L3Q8R2; D6HVN1; Q6JZG7; A0A1Y0QU00; Q7WV49; Q6JZI6; Q7WRN7; V2UV62; Q6JZI9; O34316; A0A1X3MBQ7; Q6JZH0; S1CV61; Q7WV56; A0A1V2SW18; Q6JZI3; A0A0K5CA22; O35035; Q7WV60; Q6JZH4; D6HVH8; W1FWJ7; A0A210NEE4; W1HC27; V8K3S7; Q9K304; Q6JZG4; O34422; Q7WV54; D3H1V3; O34361; A0A097L0X7; A0A228T1U9; O34462; Q9K311; A0A0A0G…	0	2	0.605	0	1	1	515.746	1030.49	1030.48	1.12	0.00058	HCD (High Energy Collision Dissociation)	MS2	21.2488	50	100.343	25784	LW_ISAPL1_20200812.raw	F85	1.19	0.003815	0.2756
FALSE	High	Master Protein	P62960	Nuclease-sensitive element-binding protein 1 OS=Mus musculus GN=Ybx1 PE=1 SV=3	0	2.056	4	1	2	1	1	322	35.7	9.88	7.15	1
	Checked	Confidence	Sequence	Modifications	Qvality PEP	Qvality q-value	# Protein Groups	# Proteins	# PSMs	Master Protein Accessions	# Missed Cleavages	Theo. MH+ [Da]	Confidence (by Search Engine): Sequest HT	Percolator q-Value (by Search Engine): Sequest HT	Percolator PEP (by Search Engine): Sequest HT	XCorr (by Search Engine): Sequest HT
	FALSE	High	RRPENPKPQDGK		0.105291	0	1	1	2	P62960	1	1421.76	High	0	0.08862	3.91
		Checked	Confidence	Identifying Node	PSM Ambiguity	Annotated Sequence	Modifications	# Protein Groups	# Proteins	Master Protein Accessions	Protein Accessions	# Missed Cleavages	Charge	DeltaScore	DeltaCn	Rank	Search Engine Rank	m/z [Da]	MH+ [Da]	Theo. MH+ [Da]	DeltaM [ppm]	Deltam/z [Da]	Activation Type	MS Order	Isolation Interference [%]	Ion Inject Time [ms]	RT [min]	First Scan	Spectrum File	File ID	XCorr	Percolator q-Value	Percolator PEP
		FALSE	High	Sequest HT (A2)	Unambiguous	RRPENPKPQDGK		1	1	P62960	P62960	1	4	0.5833	0	1	1	356.196	1421.76	1421.76	-0.02	-1e-05	HCD (High Energy Collision Dissociation)	MS2	2.83624	21.919	108.38	30103	LW_ISAPL1_20200812.raw	F85	3.24	0	0.09918
		FALSE	High	Sequest HT (A2)	Unambiguous	RRPENPKPQDGK		1	1	P62960	P62960	1	3	0.5678	0	1	1	474.592	1421.76	1421.76	0.36	0.00017	HCD (High Energy Collision Dissociation)	MS2	11.8263	30.831	108.351	30084	LW_ISAPL1_20200812.raw	F85	3.91	0	0.08862
FALSE	High	Master Protein	A0A125X7Q2	Lipoprotein OS=Escherichia coli 1-110-08_S3_C1 GN=metQ PE=3 SV=1	0	2.008	4	1	1	1	1	280	30.5	5.3	1.97	1
	Checked	Confidence	Sequence	Modifications	Qvality PEP	Qvality q-value	# Protein Groups	# Proteins	# PSMs	Master Protein Accessions	# Missed Cleavages	Theo. MH+ [Da]	Confidence (by Search Engine): Sequest HT	Percolator q-Value (by Search Engine): Sequest HT	Percolator PEP (by Search Engine): Sequest HT	XCorr (by Search Engine): Sequest HT
	FALSE	High	LVELEAPQLPR		0.0117563	0	1	23	2	A0A125X7Q2	0	1264.73	High	0	0.009825	1.97
		Checked	Confidence	Identifying Node	PSM Ambiguity	Annotated Sequence	Modifications	# Protein Groups	# Proteins	Master Protein Accessions	Protein Accessions	# Missed Cleavages	Charge	DeltaScore	DeltaCn	Rank	Search Engine Rank	m/z [Da]	MH+ [Da]	Theo. MH+ [Da]	DeltaM [ppm]	Deltam/z [Da]	Activation Type	MS Order	Isolation Interference [%]	Ion Inject Time [ms]	RT [min]	First Scan	Spectrum File	File ID	XCorr	Percolator q-Value	Percolator PEP
		FALSE	High	Sequest HT (A2)	Unambiguous	LVELEAPQLPR		1	2		W1FUL4; R8X3D5	0	2	0	0	1	1	632.866	1264.73	1264.73	-0.36	-0.00023	HCD (High Energy Collision Dissociation)	MS2	0	50	105.094	28168	LW_ISAPL1_20200812.raw	F85	1.97	0	0.009825
		FALSE	High	Sequest HT (A2)	Unambiguous	IVELEAPQLPR		1	21	A0A125X7Q2	A0A1Z3UUX1; A0A070SPR3; T6IF59; A0A0H2V4A0; S1G8N2; A0A0S3N320; A0A1D3KJS7; A0A0K3ZUS4; A0A0T5XDT5; D6J6J1; W1HCV3; A0A244BFJ3; N4NUR6; A0A1X3J817; A0A0E0Y549; W1WFH3; A0A1D7PS31; D2TI89; A0A0S3MSP7; L3BUN8; A0A125X7Q2	0	2		0	1	2	632.866	1264.73	1264.73	-0.36	-0.00023	HCD (High Energy Collision Dissociation)	MS2	0	50	105.094	28168	LW_ISAPL1_20200812.raw	F85	1.97	0	0.009825
FALSE	High	Master Protein	P12346	Serotransferrin OS=Rattus norvegicus GN=Tf PE=1 SV=3	0	1.959	1	1	1	1	1	698	76.3	7.28	3.04	1
	Checked	Confidence	Sequence	Modifications	Qvality PEP	Qvality q-value	# Protein Groups	# Proteins	# PSMs	Master Protein Accessions	# Missed Cleavages	Theo. MH+ [Da]	Confidence (by Search Engine): Sequest HT	Percolator q-Value (by Search Engine): Sequest HT	Percolator PEP (by Search Engine): Sequest HT	XCorr (by Search Engine): Sequest HT
	FALSE	High	KSCHTGLGR	1xCarbamidomethyl [C3]	0.013117	0	1	2	1	P12346	1	1015.51	High	0	0.01099	3.04
		Checked	Confidence	Identifying Node	PSM Ambiguity	Annotated Sequence	Modifications	# Protein Groups	# Proteins	Master Protein Accessions	Protein Accessions	# Missed Cleavages	Charge	DeltaScore	DeltaCn	Rank	Search Engine Rank	m/z [Da]	MH+ [Da]	Theo. MH+ [Da]	DeltaM [ppm]	Deltam/z [Da]	Activation Type	MS Order	Isolation Interference [%]	Ion Inject Time [ms]	RT [min]	First Scan	Spectrum File	File ID	XCorr	Percolator q-Value	Percolator PEP
		FALSE	High	Sequest HT (A2)	Unambiguous	KScHTGLGR	C3(Carbamidomethyl)	1	2	P12346	P12346; A0FJ29	1	2	0.4605	0	1	1	508.259	1015.51	1015.51	-0.35	-0.00018	HCD (High Energy Collision Dissociation)	MS2	10.3205	50	107.64	29602	LW_ISAPL1_20200812.raw	F85	3.04	0	0.01099
FALSE	High	Master Protein	S1P3M1	Triosephosphate isomerase OS=Escherichia coli KTE182 GN=tpiA PE=3 SV=1	0	1.905	5	1	1	1	1	257	27.1	5.96	2.51	1
	Checked	Confidence	Sequence	Modifications	Qvality PEP	Qvality q-value	# Protein Groups	# Proteins	# PSMs	Master Protein Accessions	# Missed Cleavages	Theo. MH+ [Da]	Confidence (by Search Engine): Sequest HT	Percolator q-Value (by Search Engine): Sequest HT	Percolator PEP (by Search Engine): Sequest HT	XCorr (by Search Engine): Sequest HT
	FALSE	High	SATPAQAQAVHK		0.0148948	0	1	24	1	S1P3M1	0	1208.64	High	0	0.01244	2.51
		Checked	Confidence	Identifying Node	PSM Ambiguity	Annotated Sequence	Modifications	# Protein Groups	# Proteins	Master Protein Accessions	Protein Accessions	# Missed Cleavages	Charge	DeltaScore	DeltaCn	Rank	Search Engine Rank	m/z [Da]	MH+ [Da]	Theo. MH+ [Da]	DeltaM [ppm]	Deltam/z [Da]	Activation Type	MS Order	Isolation Interference [%]	Ion Inject Time [ms]	RT [min]	First Scan	Spectrum File	File ID	XCorr	Percolator q-Value	Percolator PEP
		FALSE	High	Sequest HT (A2)	Unambiguous	SATPAQAQAVHK		1	24	S1P3M1	A0A193M057; D2TU66; U9XKC2; A0A234AMY9; A0A073H0C2; A0A0K3T6N9; R8WJ23; A0A1X9TG76; A0A234D140; A0A0S3NSE7; W1HKJ3; A0A0T5XIH6; A0A1E5WPP1; L4IUK6; W1F021; A0A0A2R4X9; W1WXK6; S1P3M1; A0A0K3QKD8; S0TV84; R8WM97; A0A228ZF55; A0A1Y2XLK0; A0A1Q9L6J0	0	2	0.7092	0	1	1	604.823	1208.64	1208.64	0.93	0.00056	HCD (High Energy Collision Dissociation)	MS2	8.92407	50	101.33	26350	LW_ISAPL1_20200812.raw	F85	2.51	0	0.01244
FALSE	High	Master Protein	A0A0K5Z365	Sequest HT (A2)	0	1.784	11	1	1	1	1	71	8.5	11.15	1.83	1
	Checked	Confidence	Sequence	Modifications	Qvality PEP	Qvality q-value	# Protein Groups	# Proteins	# PSMs	Master Protein Accessions	# Missed Cleavages	Theo. MH+ [Da]	Confidence (by Search Engine): Sequest HT	Percolator q-Value (by Search Engine): Sequest HT	Percolator PEP (by Search Engine): Sequest HT	XCorr (by Search Engine): Sequest HT
	FALSE	High	AGVLAEVR		0.0196798	0	1	5	1	A0A0K5Z365	0	814.478	High	0	0.01646	1.83
		Checked	Confidence	Identifying Node	PSM Ambiguity	Annotated Sequence	Modifications	# Protein Groups	# Proteins	Master Protein Accessions	Protein Accessions	# Missed Cleavages	Charge	DeltaScore	DeltaCn	Rank	Search Engine Rank	m/z [Da]	MH+ [Da]	Theo. MH+ [Da]	DeltaM [ppm]	Deltam/z [Da]	Activation Type	MS Order	Isolation Interference [%]	Ion Inject Time [ms]	RT [min]	First Scan	Spectrum File	File ID	XCorr	Percolator q-Value	Percolator PEP
		FALSE	High	Sequest HT (A2)	Unambiguous	AGVLAEVR		1	5	A0A0K5Z365	A0A0K5Z365; A0A1R1U2W9; A0A125WYV3; S0YG94; N4NW20	0	2	0.2732	0	1	1	407.744	814.48	814.478	2.48	0.00101	HCD (High Energy Collision Dissociation)	MS2	0	50	100.639	25951	LW_ISAPL1_20200812.raw	F85	1.83	0	0.01646
FALSE	High	Master Protein	A0A1X3KH66	Aminomethyltransferase OS=Escherichia coli H605 GN=gcvT PE=3 SV=1	0	1.754	2	1	1	1	1	418	46.2	6.16	1.76	1
	Checked	Confidence	Sequence	Modifications	Qvality PEP	Qvality q-value	# Protein Groups	# Proteins	# PSMs	Master Protein Accessions	# Missed Cleavages	Theo. MH+ [Da]	Confidence (by Search Engine): Sequest HT	Percolator q-Value (by Search Engine): Sequest HT	Percolator PEP (by Search Engine): Sequest HT	XCorr (by Search Engine): Sequest HT
	FALSE	High	YLLANDVAK		0.0211161	0	1	65	1	A0A1X3KH66	0	1006.56	High	0	0.01764	1.76
		Checked	Confidence	Identifying Node	PSM Ambiguity	Annotated Sequence	Modifications	# Protein Groups	# Proteins	Master Protein Accessions	Protein Accessions	# Missed Cleavages	Charge	DeltaScore	DeltaCn	Rank	Search Engine Rank	m/z [Da]	MH+ [Da]	Theo. MH+ [Da]	DeltaM [ppm]	Deltam/z [Da]	Activation Type	MS Order	Isolation Interference [%]	Ion Inject Time [ms]	RT [min]	First Scan	Spectrum File	File ID	XCorr	Percolator q-Value	Percolator PEP
		FALSE	High	Sequest HT (A2)	Unambiguous	YLLANDVAK		1	65	A0A1X3KH66	A0A1X3KH66; F4V5N7; W1WY09; A0A1X3LFR7; A0A0K4GZX8; A0A0S3MZL6; A0A070STS2; A0A1X3K647; V1A049; T5ULU0; W1FXP6; A0A085P078; A0A0E1SXQ0; A0A125WZ62; D2TS11; A0A1X3I244; A0A064TAW2; S1M0J3; A0A0S3NC16; A0A0A0FH71; A0A0L1CBN9; A0A234KGV4; A0A0E2TR48; L2VND0; D6ICZ1; I0VUQ8; A0A0A2RTP7; I2R9I2; V0V2S4; A0A1Q4PYD5; A0A025CEF8; B7MZ57; R8WN71; A0A0T5XQP2; I4SQ47; V8K9H9; W1HHB1; I2RZE2; V2SVP5; D7X1R5;…	0	2	0.392	0	1	1	503.782	1006.56	1006.56	0.1	5e-05	HCD (High Energy Collision Dissociation)	MS2	15.5387	50	101.1	26212	LW_ISAPL1_20200812.raw	F85	1.76	0	0.01764
FALSE	High	Master Protein	A0A024KM97	Pyruvate dehydrogenase E1 component OS=Escherichia coli D6-113.11 GN=aceE PE=4 SV=1	0	1.734	1	1	1	1	1	887	99.6	5.68	0	1
	Checked	Confidence	Sequence	Modifications	Qvality PEP	Qvality q-value	# Protein Groups	# Proteins	# PSMs	Master Protein Accessions	# Missed Cleavages	Theo. MH+ [Da]	Confidence (by Search Engine): Sequest HT	Percolator q-Value (by Search Engine): Sequest HT	Percolator PEP (by Search Engine): Sequest HT	XCorr (by Search Engine): Sequest HT
	FALSE	High	LVPIIADEAR		0.0220274	0	1	43	2	A0A024KM97	0	1096.64	High	0	0.01846	1.43
		Checked	Confidence	Identifying Node	PSM Ambiguity	Annotated Sequence	Modifications	# Protein Groups	# Proteins	Master Protein Accessions	Protein Accessions	# Missed Cleavages	Charge	DeltaScore	DeltaCn	Rank	Search Engine Rank	m/z [Da]	MH+ [Da]	Theo. MH+ [Da]	DeltaM [ppm]	Deltam/z [Da]	Activation Type	MS Order	Isolation Interference [%]	Ion Inject Time [ms]	RT [min]	First Scan	Spectrum File	File ID	XCorr	Percolator q-Value	Percolator PEP
		FALSE	High	Sequest HT (A2)	Unambiguous	LVPIIADEAR		1	42	A0A024KM97	D3H492; W1X1H7; A0A236WXY0; L4JGY6; L2VJU6; A0A1V3W6L3; D6II73; A0A166RMP3; A0A1X3KTZ9; A0A062YGR5; I2UQY7; A0A0S3N4K2; A0A234P818; W1H8M3; A0A220KP79; D6I507; A0A1M2TGU2; D2TGQ1; W1FST1; A0A0S3NHN3; A0A0T5XDY2; A0A1D3KRA9; A0A024KM97; U9XQA5; A0A070SPE4; A0A0K3GTV2; A0A193LLP5; R8X369; W1F7B3; A0A234IB45; A0A221UE47; I0VZ22; A0A0K3ZVR8; B7LVX6; A0A0J3ZAS8; A0A1Z3UUY5; A0A0H2V5Y0; A0A070UWF6; Q83…	0	2	0	0	1	1	548.822	1096.64	1096.64	0.84	0.00046	HCD (High Energy Collision Dissociation)	MS2	37.8585	50	106.21	28784	LW_ISAPL1_20200812.raw	F85	1.43	0	0.01846
		FALSE	High	Sequest HT (A2)	Unambiguous	IVPIIADEAR		1	1		A0A0A2RGK2	0	2		0	1	2	548.822	1096.64	1096.64	0.84	0.00046	HCD (High Energy Collision Dissociation)	MS2	37.8585	50	106.21	28784	LW_ISAPL1_20200812.raw	F85	1.43	0	0.01846
FALSE	High	Master Protein	F4TB93	Outer membrane porin protein NmpC OS=Escherichia coli M718 GN=ECJG_04942 PE=3 SV=1	0	1.729	3	1	1	1	1	385	42.5	5.02	1.79	1
	Checked	Confidence	Sequence	Modifications	Qvality PEP	Qvality q-value	# Protein Groups	# Proteins	# PSMs	Master Protein Accessions	# Missed Cleavages	Theo. MH+ [Da]	Confidence (by Search Engine): Sequest HT	Percolator q-Value (by Search Engine): Sequest HT	Percolator PEP (by Search Engine): Sequest HT	XCorr (by Search Engine): Sequest HT
	FALSE	High	VLPEVFASGK		0.0222613	0	1	12	1	F4TB93	0	1046.59	High	0	0.01865	1.79
		Checked	Confidence	Identifying Node	PSM Ambiguity	Annotated Sequence	Modifications	# Protein Groups	# Proteins	Master Protein Accessions	Protein Accessions	# Missed Cleavages	Charge	DeltaScore	DeltaCn	Rank	Search Engine Rank	m/z [Da]	MH+ [Da]	Theo. MH+ [Da]	DeltaM [ppm]	Deltam/z [Da]	Activation Type	MS Order	Isolation Interference [%]	Ion Inject Time [ms]	RT [min]	First Scan	Spectrum File	File ID	XCorr	Percolator q-Value	Percolator PEP
		FALSE	High	Sequest HT (A2)	Unambiguous	VLPEVFASGK		1	12	F4TB93	A0A1R1SV39; F4TB93; A0A1M2T5G2; A0A166U9C5; A0A1S6T7V0; P07238; D6I5J3; G0FDM1; A0A233WXJ1; E3PHI5; I2XGI0; A0A1X7Q023	0	2	0.581	0	1	1	523.798	1046.59	1046.59	1.04	0.00054	HCD (High Energy Collision Dissociation)	MS2	27.4545	50	104.848	28026	LW_ISAPL1_20200812.raw	F85	1.79	0	0.01865
FALSE	High	Master Protein	A0A023YVH1	Glutaredoxin 2 OS=Escherichia coli O145:H28 str. RM12581 GN=grxB PE=4 SV=1	0	1.702	6	1	1	1	1	215	24.3	7.49	0	1
	Checked	Confidence	Sequence	Modifications	Qvality PEP	Qvality q-value	# Protein Groups	# Proteins	# PSMs	Master Protein Accessions	# Missed Cleavages	Theo. MH+ [Da]	Confidence (by Search Engine): Sequest HT	Percolator q-Value (by Search Engine): Sequest HT	Percolator PEP (by Search Engine): Sequest HT	XCorr (by Search Engine): Sequest HT
	FALSE	High	SAFDEFSTPAAR		0.023717	0	1	35	1	A0A023YVH1	0	1298.6	High	0	0.01986	1.26
		Checked	Confidence	Identifying Node	PSM Ambiguity	Annotated Sequence	Modifications	# Protein Groups	# Proteins	Master Protein Accessions	Protein Accessions	# Missed Cleavages	Charge	DeltaScore	DeltaCn	Rank	Search Engine Rank	m/z [Da]	MH+ [Da]	Theo. MH+ [Da]	DeltaM [ppm]	Deltam/z [Da]	Activation Type	MS Order	Isolation Interference [%]	Ion Inject Time [ms]	RT [min]	First Scan	Spectrum File	File ID	XCorr	Percolator q-Value	Percolator PEP
		FALSE	High	Sequest HT (A2)	Unambiguous	SAFDEFSTPAAR		1	35	A0A023YVH1	T5V394; V6FMI1; I4SC54; A0A135PZM7; S1I1L6; A0A0U4J3R1; H4UHB2; A0A210NKR8; A0A073UIS1; A0A062Y297; A0A244BFC8; D8E3E0; L4VWH5; V0VIS5; A0A0K3SW92; D7ZGD9; A0A023YVH1; A0A0V9RQX0; Q83RT7; A0A070CMB2; A0A0Q3BIB8; A0A024KUU2; A0A0K4WXU3; A0A0Q3EXM1; A0A0A1A2U9; L2XRU3; H4LAA3; A0A0A8U9V0; S1DXS5; S0Y3I0; A0A0K4AII0; A0A1Q4PFF4; A0A070DBX7; A0A0P8AIB7; W1WYB8	0	2	0.6905	0	1	1	649.804	1298.6	1298.6	-0.87	-0.00057	HCD (High Energy Collision Dissociation)	MS2	10.7529	50	101.062	26190	LW_ISAPL1_20200812.raw	F85	1.26	0	0.01986
FALSE	High	Master Protein	A0A1X3LB41	Transaldolase OS=Escherichia coli H420 GN=tal PE=3 SV=1	0	1.63	3	1	1	1	1	338	37.5	5.4	3.11	1
	Checked	Confidence	Sequence	Modifications	Qvality PEP	Qvality q-value	# Protein Groups	# Proteins	# PSMs	Master Protein Accessions	# Missed Cleavages	Theo. MH+ [Da]	Confidence (by Search Engine): Sequest HT	Percolator q-Value (by Search Engine): Sequest HT	Percolator PEP (by Search Engine): Sequest HT	XCorr (by Search Engine): Sequest HT
	FALSE	High	KLSYTGEVK		0.0279789	0	1	27	1	A0A1X3LB41	1	1024.57	High	0	0.02344	3.11
		Checked	Confidence	Identifying Node	PSM Ambiguity	Annotated Sequence	Modifications	# Protein Groups	# Proteins	Master Protein Accessions	Protein Accessions	# Missed Cleavages	Charge	DeltaScore	DeltaCn	Rank	Search Engine Rank	m/z [Da]	MH+ [Da]	Theo. MH+ [Da]	DeltaM [ppm]	Deltam/z [Da]	Activation Type	MS Order	Isolation Interference [%]	Ion Inject Time [ms]	RT [min]	First Scan	Spectrum File	File ID	XCorr	Percolator q-Value	Percolator PEP
		FALSE	High	Sequest HT (A2)	Unambiguous	KLSYTGEVK		1	27	A0A1X3LB41	V6G0I9; A0A029J3I5; D8E5T1; A0A073GQJ4; A0A0B1MI19; I2WRN7; L3QI14; E1IXQ7; A0A080G8C7; A0A027U2A4; F4UXE4; A0A0A0GX31; F4NLH4; B1LFT9; A0A1X3LB41; F4VN89; S1CDL8; E9XQX0; S1PDB7; A0A1E5MBM8; A0A0S3NHH3; A0A222BCY8; V2U569; A0A0L0Z581; A0A070DGM9; A0A1M0SU10; A0A0T5XEB1	1	2	0.492	0	1	1	512.787	1024.57	1024.57	0.09	5e-05	HCD (High Energy Collision Dissociation)	MS2	0	50	106.909	29187	LW_ISAPL1_20200812.raw	F85	3.11	0	0.02344
FALSE	High	Master Protein	A0A023I6Z3	Outer membrane protein A (Fragment) OS=Budvicia aquatica GN=ompA PE=4 SV=1	0	1.628	5	1	3	1	1	196	21.1	8.78	5.8	1
	Checked	Confidence	Sequence	Modifications	Qvality PEP	Qvality q-value	# Protein Groups	# Proteins	# PSMs	Master Protein Accessions	# Missed Cleavages	Theo. MH+ [Da]	Confidence (by Search Engine): Sequest HT	Percolator q-Value (by Search Engine): Sequest HT	Percolator PEP (by Search Engine): Sequest HT	XCorr (by Search Engine): Sequest HT
	FALSE	High	AQGVQLAAK		0.0280773	0	1	2	3	A0A023I6Z3	0	885.515	High	0	0.02353	2.05
		Checked	Confidence	Identifying Node	PSM Ambiguity	Annotated Sequence	Modifications	# Protein Groups	# Proteins	Master Protein Accessions	Protein Accessions	# Missed Cleavages	Charge	DeltaScore	DeltaCn	Rank	Search Engine Rank	m/z [Da]	MH+ [Da]	Theo. MH+ [Da]	DeltaM [ppm]	Deltam/z [Da]	Activation Type	MS Order	Isolation Interference [%]	Ion Inject Time [ms]	RT [min]	First Scan	Spectrum File	File ID	XCorr	Percolator q-Value	Percolator PEP
		FALSE	High	Sequest HT (A2)	Unambiguous	AQGVQLAAK		1	2	A0A023I6Z3	A0A023I6Z3; A0A023I718	0	2	0.4713	0	1	1	443.261	885.516	885.515	0.42	0.00018	HCD (High Energy Collision Dissociation)	MS2	24.2181	50	57.4134	11954	LW_ISAPL1_20200812.raw	F85	1.74	0	0.09041
		FALSE	High	Sequest HT (A2)	Unambiguous	AQGVQLAAK		1	2	A0A023I6Z3	A0A023I6Z3; A0A023I718	0	2	0.5323	0	1	1	443.262	885.516	885.515	0.9	0.0004	HCD (High Energy Collision Dissociation)	MS2	15.3489	50	57.7593	12042	LW_ISAPL1_20200812.raw	F85	2.01	0	0.03925
		FALSE	High	Sequest HT (A2)	Unambiguous	AQGVQLAAK		1	2	A0A023I6Z3	A0A023I6Z3; A0A023I718	0	2	0.5659	0	1	1	443.262	885.517	885.515	1.52	0.00067	HCD (High Energy Collision Dissociation)	MS2	11.4453	50	58.1378	12140	LW_ISAPL1_20200812.raw	F85	2.05	0	0.02353
FALSE	High	Master Protein	A0A1X3I9B3	Succinate dehydrogenase flavoprotein subunit OS=Escherichia coli M056 GN=EAMG_00153 PE=3 SV=1	0	1.593	2	1	1	1	1	592	64.7	6.27	0	1
	Checked	Confidence	Sequence	Modifications	Qvality PEP	Qvality q-value	# Protein Groups	# Proteins	# PSMs	Master Protein Accessions	# Missed Cleavages	Theo. MH+ [Da]	Confidence (by Search Engine): Sequest HT	Percolator q-Value (by Search Engine): Sequest HT	Percolator PEP (by Search Engine): Sequest HT	XCorr (by Search Engine): Sequest HT
	FALSE	High	LGGNSLLDLVVFGR		0.0304397	0	1	47	1	A0A1X3I9B3	0	1459.83	High	0	0.02554	1.34
		Checked	Confidence	Identifying Node	PSM Ambiguity	Annotated Sequence	Modifications	# Protein Groups	# Proteins	Master Protein Accessions	Protein Accessions	# Missed Cleavages	Charge	DeltaScore	DeltaCn	Rank	Search Engine Rank	m/z [Da]	MH+ [Da]	Theo. MH+ [Da]	DeltaM [ppm]	Deltam/z [Da]	Activation Type	MS Order	Isolation Interference [%]	Ion Inject Time [ms]	RT [min]	First Scan	Spectrum File	File ID	XCorr	Percolator q-Value	Percolator PEP
		FALSE	High	Sequest HT (A2)	Unambiguous	LGGNSLLDLVVFGR		1	47	A0A1X3I9B3	W1HHZ0; E9XNU5; A0A1D3U703; A0A166TZQ1; U9Z718; F4UZT2; A0A167ASR8; A0A1M0PZI2; A0A073UG73; A0A1Q6A8M6; A0A234G4V3; D2TPC8; A0A234X8L9; A0A1X3I9B3; V8KT21; A0A125X607; A0A210KYK2; A0A1X3J4F7; W1FPY6; A0A080FBC4; C8UK22; A0A1U9T0I7; S1CF46; A0A0A2RF60; T9DRU0; A0A233XER1; T8JLK7; A7ZJA4; I0VQ42; A0A0T5XP16; A0A140RM01; R8XK21; A0A0V9REA1; Q83S93; A0A244BVC8; W1EUP8; H4J563; A0A017IK77; A0A1X3KQU5;…	0	2	0.3582	0	1	1	730.418	1459.83	1459.83	0.9	0.00066	HCD (High Energy Collision Dissociation)	MS2	0	50	110.822	31442	LW_ISAPL1_20200812.raw	F85	1.34	0	0.02554
FALSE	High	Master Protein	Q45XG2	6-phosphogluconate dehydrogenase, decarboxylating OS=Escherichia coli PE=3 SV=2	0	1.518	4	2	2	2	1	479	52.3	5.4	0	2
	Checked	Confidence	Sequence	Modifications	Qvality PEP	Qvality q-value	# Protein Groups	# Proteins	# PSMs	Master Protein Accessions	# Missed Cleavages	Theo. MH+ [Da]	Confidence (by Search Engine): Sequest HT	Percolator q-Value (by Search Engine): Sequest HT	Percolator PEP (by Search Engine): Sequest HT	XCorr (by Search Engine): Sequest HT
	FALSE	High	NLALNIESR		0.204582	0	1	256	1	Q45XG2	0	1029.57	High	0	0.1732	1.58
		Checked	Confidence	Identifying Node	PSM Ambiguity	Annotated Sequence	Modifications	# Protein Groups	# Proteins	Master Protein Accessions	Protein Accessions	# Missed Cleavages	Charge	DeltaScore	DeltaCn	Rank	Search Engine Rank	m/z [Da]	MH+ [Da]	Theo. MH+ [Da]	DeltaM [ppm]	Deltam/z [Da]	Activation Type	MS Order	Isolation Interference [%]	Ion Inject Time [ms]	RT [min]	First Scan	Spectrum File	File ID	XCorr	Percolator q-Value	Percolator PEP
		FALSE	High	Sequest HT (A2)	Unambiguous	NLALNIESR		1	256	Q45XG2	A0A1X3M9J7; Q45XG2; A0A1Y2ZP37; A0A154CFC9; Q6LDT6; A0A1J1DTU6; H4KII8; Q93CU4; B7LUG0; A0A028E4L5; A0A229DL02; A0A0A8J6X2; A0A1E5LZT9; A0A1D3U163; A0A167AYE9; A0A0A8J6R2; A0A236XQ13; A0A234JQD6; B7MDI3; A0A0A8J581; A0A0A8J6M3; A0A0A8J315; A0A080IUL0; A0A027ZUB9; L3P5W6; A0A228S3X2; H4LDI8; T9SP93; A0A1A9PHJ0; A0A0B1KEY6; A0A1Q9KXW4; A0A228UVY5; A0A023YZF7; A0A1J1DKQ8; Q9S5G0; A0A146IF70; A0A0A8J…	0	2	0.2405	0	1	1	515.288	1029.57	1029.57	-0.55	-0.00029	HCD (High Energy Collision Dissociation)	MS2	0	50	101.079	26201	LW_ISAPL1_20200812.raw	F85	1.58	0	0.1732
	FALSE	High	GYTVSIFNR		0.206585	0	1	232	1	Q45XG2	0	1056.55	High	0	0.1751	1.37
		Checked	Confidence	Identifying Node	PSM Ambiguity	Annotated Sequence	Modifications	# Protein Groups	# Proteins	Master Protein Accessions	Protein Accessions	# Missed Cleavages	Charge	DeltaScore	DeltaCn	Rank	Search Engine Rank	m/z [Da]	MH+ [Da]	Theo. MH+ [Da]	DeltaM [ppm]	Deltam/z [Da]	Activation Type	MS Order	Isolation Interference [%]	Ion Inject Time [ms]	RT [min]	First Scan	Spectrum File	File ID	XCorr	Percolator q-Value	Percolator PEP
		FALSE	High	Sequest HT (A2)	Unambiguous	GYTVSIFNR		1	232	Q45XG2	A0A1X3M9J7; Q45XG2; A0A1Y2ZP37; A0A1J1DTU6; A0A140N7U4; A0A0B0V8C9; Q93CU4; B7LUG0; A0A028E4L5; A0A1E5LZT9; A0A167AYE9; A0A0A8J6R2; A0A236XQ13; A0A234JQD6; T6HBL7; A0A0A8J6M3; A0A1Q9RMJ5; A0A0A8J315; A0A080IUL0; B7UT66; A0A027ZUB9; A0A070UT35; L3P5W6; A0A0A8J476; T9SP93; A0A1A9PHJ0; A0A0B1KEY6; A0A228UVY5; A0A023YZF7; A0A1J1DKQ8; Q9S5G0; A0A146IF70; A7ZNK1; A0A0H2Z0C6; A0A234MLZ4; A0A0A8J5K4; Q59…	0	2	0.4891	0	1	1	528.776	1056.55	1056.55	-1.6	-0.00085	HCD (High Energy Collision Dissociation)	MS2		50	105.913	28630	LW_ISAPL1_20200812.raw	F85	1.37	0	0.1751
FALSE	High	Master Protein	Q45TR8	Ubiquitin (Fragment) OS=Musca domestica PE=2 SV=1	0	1.475	12	1	1	1	1	76	8.6	7.25	2.64	1
	Checked	Confidence	Sequence	Modifications	Qvality PEP	Qvality q-value	# Protein Groups	# Proteins	# PSMs	Master Protein Accessions	# Missed Cleavages	Theo. MH+ [Da]	Confidence (by Search Engine): Sequest HT	Percolator q-Value (by Search Engine): Sequest HT	Percolator PEP (by Search Engine): Sequest HT	XCorr (by Search Engine): Sequest HT
	FALSE	High	ESTLHLVLR		0.0400165	0	1	1	1	Q45TR8	0	1067.62	High	0	0.03352	2.64
		Checked	Confidence	Identifying Node	PSM Ambiguity	Annotated Sequence	Modifications	# Protein Groups	# Proteins	Master Protein Accessions	Protein Accessions	# Missed Cleavages	Charge	DeltaScore	DeltaCn	Rank	Search Engine Rank	m/z [Da]	MH+ [Da]	Theo. MH+ [Da]	DeltaM [ppm]	Deltam/z [Da]	Activation Type	MS Order	Isolation Interference [%]	Ion Inject Time [ms]	RT [min]	First Scan	Spectrum File	File ID	XCorr	Percolator q-Value	Percolator PEP
		FALSE	High	Sequest HT (A2)	Unambiguous	ESTLHLVLR		1	1	Q45TR8	Q45TR8	0	2	0.6023	0	1	1	534.314	1067.62	1067.62	0.69	0.00037	HCD (High Energy Collision Dissociation)	MS2	0	50	107.606	29579	LW_ISAPL1_20200812.raw	F85	2.64	0	0.03352
FALSE	High	Master Protein	A0A0P8CFV7	Chaperone protein Skp OS=Escherichia coli TW10598 GN=skp PE=3 SV=1	0	1.475	7	1	1	1	1	161	17.7	9.61	1.7	1
	Checked	Confidence	Sequence	Modifications	Qvality PEP	Qvality q-value	# Protein Groups	# Proteins	# PSMs	Master Protein Accessions	# Missed Cleavages	Theo. MH+ [Da]	Confidence (by Search Engine): Sequest HT	Percolator q-Value (by Search Engine): Sequest HT	Percolator PEP (by Search Engine): Sequest HT	XCorr (by Search Engine): Sequest HT
	FALSE	High	TGVSNTLENEFK		0.0400165	0	1	13	1	A0A0P8CFV7	0	1338.65	High	0	0.03353	1.7
		Checked	Confidence	Identifying Node	PSM Ambiguity	Annotated Sequence	Modifications	# Protein Groups	# Proteins	Master Protein Accessions	Protein Accessions	# Missed Cleavages	Charge	DeltaScore	DeltaCn	Rank	Search Engine Rank	m/z [Da]	MH+ [Da]	Theo. MH+ [Da]	DeltaM [ppm]	Deltam/z [Da]	Activation Type	MS Order	Isolation Interference [%]	Ion Inject Time [ms]	RT [min]	First Scan	Spectrum File	File ID	XCorr	Percolator q-Value	Percolator PEP
		FALSE	High	Sequest HT (A2)	Unambiguous	TGVSNTLENEFK		1	13	A0A0P8CFV7	A0A193LMB8; A0A233Y176; A0A1D3KK04; H4IM59; W1HK18; A0A234DKU2; B7UIM3; L2VHY4; I0VZ69; I2RUK9; B7LW75; A0A0S3NG30; A0A0P8CFV7	0	2	0.5765	0	1	1	669.83	1338.65	1338.65	-0.89	-0.0006	HCD (High Energy Collision Dissociation)	MS2	33.6469	50	101.078	26200	LW_ISAPL1_20200812.raw	F85	1.7	0	0.03353
FALSE	High	Master Protein	A0A0A2R4P6	Transketolase OS=Morganella morganii GN=LR61_13235 PE=3 SV=1	0	1.367	2	1	1	1	1	664	72.3	6	0	1
	Checked	Confidence	Sequence	Modifications	Qvality PEP	Qvality q-value	# Protein Groups	# Proteins	# PSMs	Master Protein Accessions	# Missed Cleavages	Theo. MH+ [Da]	Confidence (by Search Engine): Sequest HT	Percolator q-Value (by Search Engine): Sequest HT	Percolator PEP (by Search Engine): Sequest HT	XCorr (by Search Engine): Sequest HT
	FALSE	High	ASQNALEAFGK		0.0511197	0	1	1	1	A0A0A2R4P6	0	1135.57	High	0	0.04296	1.33
		Checked	Confidence	Identifying Node	PSM Ambiguity	Annotated Sequence	Modifications	# Protein Groups	# Proteins	Master Protein Accessions	Protein Accessions	# Missed Cleavages	Charge	DeltaScore	DeltaCn	Rank	Search Engine Rank	m/z [Da]	MH+ [Da]	Theo. MH+ [Da]	DeltaM [ppm]	Deltam/z [Da]	Activation Type	MS Order	Isolation Interference [%]	Ion Inject Time [ms]	RT [min]	First Scan	Spectrum File	File ID	XCorr	Percolator q-Value	Percolator PEP
		FALSE	High	Sequest HT (A2)	Unambiguous	ASQNALEAFGK		1	1	A0A0A2R4P6	A0A0A2R4P6	0	2	0.4887	0	1	1	568.29	1135.57	1135.57	-0.49	-0.00028	HCD (High Energy Collision Dissociation)	MS2	55.6298	50	100.649	25956	LW_ISAPL1_20200812.raw	F85	1.33	0	0.04296
FALSE	High	Master Protein	D2TH64	Thioredoxin OS=Citrobacter rodentium (strain ICC168) GN=trxA PE=3 SV=1	0	1.341	8	1	1	1	1	109	11.8	4.88	0	1
	Checked	Confidence	Sequence	Modifications	Qvality PEP	Qvality q-value	# Protein Groups	# Proteins	# PSMs	Master Protein Accessions	# Missed Cleavages	Theo. MH+ [Da]	Confidence (by Search Engine): Sequest HT	Percolator q-Value (by Search Engine): Sequest HT	Percolator PEP (by Search Engine): Sequest HT	XCorr (by Search Engine): Sequest HT
	FALSE	High	GIPTLLLFR		0.0544366	0	1	1	1	D2TH64	0	1029.65	High	0	0.04565	1.37
		Checked	Confidence	Identifying Node	PSM Ambiguity	Annotated Sequence	Modifications	# Protein Groups	# Proteins	Master Protein Accessions	Protein Accessions	# Missed Cleavages	Charge	DeltaScore	DeltaCn	Rank	Search Engine Rank	m/z [Da]	MH+ [Da]	Theo. MH+ [Da]	DeltaM [ppm]	Deltam/z [Da]	Activation Type	MS Order	Isolation Interference [%]	Ion Inject Time [ms]	RT [min]	First Scan	Spectrum File	File ID	XCorr	Percolator q-Value	Percolator PEP
		FALSE	High	Sequest HT (A2)	Unambiguous	GIPTLLLFR		1	1	D2TH64	D2TH64	0	2	0.5547	0	1	1	515.327	1029.65	1029.65	1.33	0.00069	HCD (High Energy Collision Dissociation)	MS2	13.1496	50	109.533	30864	LW_ISAPL1_20200812.raw	F85	1.37	0	0.04565
FALSE	High	Master Protein	A0A1X3KLV6	DNA mismatch repair protein MutH OS=Escherichia coli GN=mutH PE=3 SV=1	0	1.293	3	1	1	1	1	384	42.1	7.23	1.89	1
	Checked	Confidence	Sequence	Modifications	Qvality PEP	Qvality q-value	# Protein Groups	# Proteins	# PSMs	Master Protein Accessions	# Missed Cleavages	Theo. MH+ [Da]	Confidence (by Search Engine): Sequest HT	Percolator q-Value (by Search Engine): Sequest HT	Percolator PEP (by Search Engine): Sequest HT	XCorr (by Search Engine): Sequest HT
	FALSE	High	AGGMGLILGR	1xOxidation [M4]	0.0606554	0	1	54	1	A0A1X3KLV6	0	960.53	High	0	0.05088	1.89
		Checked	Confidence	Identifying Node	PSM Ambiguity	Annotated Sequence	Modifications	# Protein Groups	# Proteins	Master Protein Accessions	Protein Accessions	# Missed Cleavages	Charge	DeltaScore	DeltaCn	Rank	Search Engine Rank	m/z [Da]	MH+ [Da]	Theo. MH+ [Da]	DeltaM [ppm]	Deltam/z [Da]	Activation Type	MS Order	Isolation Interference [%]	Ion Inject Time [ms]	RT [min]	First Scan	Spectrum File	File ID	XCorr	Percolator q-Value	Percolator PEP
		FALSE	High	Sequest HT (A2)	Unambiguous	AGGmGLILGR	M4(Oxidation)	1	54	A0A1X3KLV6	D2TQN9; A0A028E5Y0; D8A507; S0TT16; A0A0K9TBY0; Q1R9X5; R8WZP5; A0A0E1L9R8; A0A0A0FBZ8; A0A1X3M9Q0; A0A234WPF9; S1GVW4; S1M782; A0A1L7AT53; V0A2I6; S1I6Q0; W8ZTK5; A0A085P2U5; D3GZF5; A0A1Y0R1C2; A0A1M2I9D6; V0XNZ5; A0A228V2L2; D7Y052; A0A222QM79; A0A0B1JRD9; A0A1M2T4D5; A0A0H2Z0I4; B7NCC7; A0A1D3U471; A0A064TK70; S0WRL8; A0A210FZH2; W1HJP6; A0A0A2RSI9; T9DWF9; A0A229APJ7; A0A1Q9IM63; A0A1X3JDY2;…	0	2	0.6032	0	1	1	480.769	960.53	960.53	0.46	0.00022	HCD (High Energy Collision Dissociation)	MS2	0	50	100.981	26145	LW_ISAPL1_20200812.raw	F85	1.89	0	0.05088
FALSE	High	Master Protein	A0A0A2RAD6	10 kDa chaperonin OS=Morganella morganii GN=groS PE=3 SV=1	0	1.241	14	1	2	1	1	97	10.4	5.54	1.84	1
	Checked	Confidence	Sequence	Modifications	Qvality PEP	Qvality q-value	# Protein Groups	# Proteins	# PSMs	Master Protein Accessions	# Missed Cleavages	Theo. MH+ [Da]	Confidence (by Search Engine): Sequest HT	Percolator q-Value (by Search Engine): Sequest HT	Percolator PEP (by Search Engine): Sequest HT	XCorr (by Search Engine): Sequest HT
	FALSE	High	SAGGIVLTGTAAGK		0.0682854	0	1	1	2	A0A0A2RAD6	0	1202.67	High	0	0.05745	1.84
		Checked	Confidence	Identifying Node	PSM Ambiguity	Annotated Sequence	Modifications	# Protein Groups	# Proteins	Master Protein Accessions	Protein Accessions	# Missed Cleavages	Charge	DeltaScore	DeltaCn	Rank	Search Engine Rank	m/z [Da]	MH+ [Da]	Theo. MH+ [Da]	DeltaM [ppm]	Deltam/z [Da]	Activation Type	MS Order	Isolation Interference [%]	Ion Inject Time [ms]	RT [min]	First Scan	Spectrum File	File ID	XCorr	Percolator q-Value	Percolator PEP
		FALSE	High	Sequest HT (A2)	Selected	SAGGIVLTGTAAGK		1	1	A0A0A2RAD6	A0A0A2RAD6	0	2	0	0	1	1	601.841	1202.67	1202.67	0.06	4e-05	HCD (High Energy Collision Dissociation)	MS2	27.8187	50	97.5008	24586	LW_ISAPL1_20200812.raw	F85	1.84	0	0.05745
		FALSE	High	Sequest HT (A2)	Selected	SAGGIVLTGTAAGK		1	1	A0A0A2RAD6	A0A0A2RAD6	0	2	0	0	1	1	601.841	1202.68	1202.67	1.48	0.00089	HCD (High Energy Collision Dissociation)	MS2	24.8244	50	97.8418	24766	LW_ISAPL1_20200812.raw	F85	1.33	0	0.2413
FALSE	High	Master Protein	F4NKE3	10 kDa chaperonin (Fragment) OS=Escherichia coli D9 GN=groS PE=3 SV=1	0	1.241	12	1	3	1	1	114	12.1	4.97	1.84	1
	Checked	Confidence	Sequence	Modifications	Qvality PEP	Qvality q-value	# Protein Groups	# Proteins	# PSMs	Master Protein Accessions	# Missed Cleavages	Theo. MH+ [Da]	Confidence (by Search Engine): Sequest HT	Percolator q-Value (by Search Engine): Sequest HT	Percolator PEP (by Search Engine): Sequest HT	XCorr (by Search Engine): Sequest HT
	FALSE	High	SAGGIVLTGSAAAK		0.0682854	0	1	5	3	F4NKE3	0	1202.67	High	0	0.05745	1.84
		Checked	Confidence	Identifying Node	PSM Ambiguity	Annotated Sequence	Modifications	# Protein Groups	# Proteins	Master Protein Accessions	Protein Accessions	# Missed Cleavages	Charge	DeltaScore	DeltaCn	Rank	Search Engine Rank	m/z [Da]	MH+ [Da]	Theo. MH+ [Da]	DeltaM [ppm]	Deltam/z [Da]	Activation Type	MS Order	Isolation Interference [%]	Ion Inject Time [ms]	RT [min]	First Scan	Spectrum File	File ID	XCorr	Percolator q-Value	Percolator PEP
		FALSE	High	Sequest HT (A2)	Unambiguous	SAGGIVLTGSAAAK		1	5	F4NKE3	A0A1R1U3P3; W1WBY3; A0A0T5XEY4; F4NKE3; A0A1D3KNK9	0	2	0.0921	0	1	1	601.841	1202.67	1202.67	-0.14	-9e-05	HCD (High Energy Collision Dissociation)	MS2	23.4464	50	97.1618	24460	LW_ISAPL1_20200812.raw	F85	1.52	0	0.1195
		FALSE	High	Sequest HT (A2)	Rejected	SAGGIVLTGSAAAK		1	5	F4NKE3	A0A1R1U3P3; W1WBY3; A0A0T5XEY4; F4NKE3; A0A1D3KNK9	0	2		0	2	2	601.841	1202.67	1202.67	0.06	4e-05	HCD (High Energy Collision Dissociation)	MS2	27.8187	50	97.5008	24586	LW_ISAPL1_20200812.raw	F85	1.84	0	0.05745
		FALSE	High	Sequest HT (A2)	Rejected	SAGGIVLTGSAAAK		1	5	F4NKE3	A0A1R1U3P3; W1WBY3; A0A0T5XEY4; F4NKE3; A0A1D3KNK9	0	2		0	2	2	601.841	1202.68	1202.67	1.48	0.00089	HCD (High Energy Collision Dissociation)	MS2	24.8244	50	97.8418	24766	LW_ISAPL1_20200812.raw	F85	1.33	0	0.2413
FALSE	High	Master Protein	A0A0H2V4N5	Aconitate hydratase 2 OS=Escherichia coli O6:H1 (strain CFT073 / ATCC 700928 / UPEC) GN=acnB PE=4 SV=1	0	1.229	1	1	2	1	1	916	99.2	6.13	1.65	1
	Checked	Confidence	Sequence	Modifications	Qvality PEP	Qvality q-value	# Protein Groups	# Proteins	# PSMs	Master Protein Accessions	# Missed Cleavages	Theo. MH+ [Da]	Confidence (by Search Engine): Sequest HT	Percolator q-Value (by Search Engine): Sequest HT	Percolator PEP (by Search Engine): Sequest HT	XCorr (by Search Engine): Sequest HT
	FALSE	High	VADGATVVSTSTR		0.0702142	0	1	80	2	A0A0H2V4N5	0	1263.65	High	0	0.06134	1.65
		Checked	Confidence	Identifying Node	PSM Ambiguity	Annotated Sequence	Modifications	# Protein Groups	# Proteins	Master Protein Accessions	Protein Accessions	# Missed Cleavages	Charge	DeltaScore	DeltaCn	Rank	Search Engine Rank	m/z [Da]	MH+ [Da]	Theo. MH+ [Da]	DeltaM [ppm]	Deltam/z [Da]	Activation Type	MS Order	Isolation Interference [%]	Ion Inject Time [ms]	RT [min]	First Scan	Spectrum File	File ID	XCorr	Percolator q-Value	Percolator PEP
		FALSE	High	Sequest HT (A2)	Unambiguous	VADGATVVSTSTR		1	80	A0A0H2V4N5	E9XQK9; A0A0S3MSU6; E0IYR3; A0A1Z3ZIE9; V0YB54; A0A1M0MEX6; S1G7G3; N4P9G5; A0A0S3N475; R8X329; B7LVY0; A0A1X3IC42; E9YYW8; A0A0H3PMJ2; A0A1Y2XSR0; W1FSY9; A0A0K3NJY9; A0A062XZP2; W1F7B9; S1CDX6; T9EEH5; A0A070D5D6; A0A073HW12; D3H496; D3QVK3; A0A0E2L9S4; A0A1X3KUA4; F4UXP7; D6J5X8; A0A136WNN5; A0A1X3J7U6; A0A062YE57; A0A1M0SUE2; A0A073ULS6; A0A233X9W1; K4Y1R0; B7UIG6; L3PGG1; A0A0K4FIQ3; W1HKC7;…	0	2	0.3758	0	1	1	632.33	1263.65	1263.65	-0.73	-0.00046	HCD (High Energy Collision Dissociation)	MS2	0	50	56.7532	11787	LW_ISAPL1_20200812.raw	F85	1.65	0	0.06134
		FALSE	High	Sequest HT (A2)	Unambiguous	VADGATVVSTSTR		1	80	A0A0H2V4N5	E9XQK9; A0A0S3MSU6; E0IYR3; A0A1Z3ZIE9; V0YB54; A0A1M0MEX6; S1G7G3; N4P9G5; A0A0S3N475; R8X329; B7LVY0; A0A1X3IC42; E9YYW8; A0A0H3PMJ2; A0A1Y2XSR0; W1FSY9; A0A0K3NJY9; A0A062XZP2; W1F7B9; S1CDX6; T9EEH5; A0A070D5D6; A0A073HW12; D3H496; D3QVK3; A0A0E2L9S4; A0A1X3KUA4; F4UXP7; D6J5X8; A0A136WNN5; A0A1X3J7U6; A0A062YE57; A0A1M0SUE2; A0A073ULS6; A0A233X9W1; K4Y1R0; B7UIG6; L3PGG1; A0A0K4FIQ3; W1HKC7;…	0	2	0.6376	0	1	1	632.331	1263.65	1263.65	0.63	0.0004	HCD (High Energy Collision Dissociation)	MS2	0	50	57.0896	11868	LW_ISAPL1_20200812.raw	F85	1.49	0	0.05905
FALSE	High	Master Protein	A0A029I5T4	Outer membrane protein F OS=Escherichia coli 2-005-03_S4_C3 GN=ompF PE=3 SV=1	0	1.22	3	1	1	1	1	376	40.8	4.84	0	1
	Checked	Confidence	Sequence	Modifications	Qvality PEP	Qvality q-value	# Protein Groups	# Proteins	# PSMs	Master Protein Accessions	# Missed Cleavages	Theo. MH+ [Da]	Confidence (by Search Engine): Sequest HT	Percolator q-Value (by Search Engine): Sequest HT	Percolator PEP (by Search Engine): Sequest HT	XCorr (by Search Engine): Sequest HT
	FALSE	High	YADVGSFDYGR		0.071696	0	1	37	1	A0A029I5T4	0	1249.55	High	0	0.06027	1.59
		Checked	Confidence	Identifying Node	PSM Ambiguity	Annotated Sequence	Modifications	# Protein Groups	# Proteins	Master Protein Accessions	Protein Accessions	# Missed Cleavages	Charge	DeltaScore	DeltaCn	Rank	Search Engine Rank	m/z [Da]	MH+ [Da]	Theo. MH+ [Da]	DeltaM [ppm]	Deltam/z [Da]	Activation Type	MS Order	Isolation Interference [%]	Ion Inject Time [ms]	RT [min]	First Scan	Spectrum File	File ID	XCorr	Percolator q-Value	Percolator PEP
		FALSE	High	Sequest HT (A2)	Unambiguous	YADVGSFDYGR		1	37	A0A029I5T4	A0A029I5T4; A0A0J9ASU2; A0A0D8W162; A0A1V2SUU6; C9E713; I2UKE6; I0VPH7; L4VZD8; A0A228ZJR6; F4SWD3; E6BCU1; A0A193LPU1; A0A1Y5C4D8; T9DIP5; U9YC08; A0A222BFL4; A0A0L6Y4R6; I1VC99; C9E721; A0A1V0MRP4; F4NE19; I2S5N6; L7URV4; A0A0K4IU38; L7UV55; T6IA54; A0A0V9RFR6; I2RA84; A0A0K4K4F2; C9E717; A0A0B1MWG4; A0A1X3LHJ4; A0A023YUL8; Q83RY4; A0A1M2DHC2; A0A143E890; H4UGH8	0	2	0.3585	0	1	1	625.277	1249.55	1249.55	-1.27	-0.0008	HCD (High Energy Collision Dissociation)	MS2	26.3867	50	100.657	25960	LW_ISAPL1_20200812.raw	F85	1.59	0	0.06027
FALSE	High	Master Protein	A0A0E2TIE8	Trigger factor OS=Escherichia coli O121:H19 str. 2010C-3609 GN=tig PE=3 SV=1	0	1.159	3	1	1	1	1	432	48.2	4.88	0	1
	Checked	Confidence	Sequence	Modifications	Qvality PEP	Qvality q-value	# Protein Groups	# Proteins	# PSMs	Master Protein Accessions	# Missed Cleavages	Theo. MH+ [Da]	Confidence (by Search Engine): Sequest HT	Percolator q-Value (by Search Engine): Sequest HT	Percolator PEP (by Search Engine): Sequest HT	XCorr (by Search Engine): Sequest HT
	FALSE	High	VVVGLLLGEVIR		0.0823888	0	1	31	1	A0A0E2TIE8	0	1266.81	High	0	0.06938	1.37
		Checked	Confidence	Identifying Node	PSM Ambiguity	Annotated Sequence	Modifications	# Protein Groups	# Proteins	Master Protein Accessions	Protein Accessions	# Missed Cleavages	Charge	DeltaScore	DeltaCn	Rank	Search Engine Rank	m/z [Da]	MH+ [Da]	Theo. MH+ [Da]	DeltaM [ppm]	Deltam/z [Da]	Activation Type	MS Order	Isolation Interference [%]	Ion Inject Time [ms]	RT [min]	First Scan	Spectrum File	File ID	XCorr	Percolator q-Value	Percolator PEP
		FALSE	High	Sequest HT (A2)	Unambiguous	VVVGLLLGEVIR		1	31	A0A0E2TIE8	E0J0K0; A0A1E5WRN9; A0A1M2TW09; A0A1D3KI87; A0A0T5XFP4; D2TLR2; A1A8A5; A0A0K3WU32; A0A0K4NK40; A0A1X3MDX0; A0A232JXJ8; A0A0E2TIE8; A0A1Y2Y729; F4SU62; W1HI60; S1Q777; A0A1X3J6H0; A0A1M0SNG5; A0A0K3ZG25; R8WZU7; A0A163EMR7; A0A0Q3ITV0; A0A0F3UGJ3; A0A0K3VUT9; S0U723; B7LME3; A0A1Y5BJG1; W1F6P9; W1FV69; A0A234UFC1; D8A672	0	2	0.4745	0	1	1	633.913	1266.82	1266.81	3.27	0.00207	HCD (High Energy Collision Dissociation)	MS2	0	50	109.895	31052	LW_ISAPL1_20200812.raw	F85	1.37	0	0.06938
FALSE	High	Master Protein	A0A0M3VGF9	ATP synthase subunit alpha OS=Bacillus sp. (strain PS3) GN=uncA PE=3 SV=1	0	1.146	2	1	1	1	1	502	54.9	5.95	2.22	1
	Checked	Confidence	Sequence	Modifications	Qvality PEP	Qvality q-value	# Protein Groups	# Proteins	# PSMs	Master Protein Accessions	# Missed Cleavages	Theo. MH+ [Da]	Confidence (by Search Engine): Sequest HT	Percolator q-Value (by Search Engine): Sequest HT	Percolator PEP (by Search Engine): Sequest HT	XCorr (by Search Engine): Sequest HT
	FALSE	High	HVLVVYDDLSK		0.0850008	0	1	1	1	A0A0M3VGF9	0	1287.69	High	0	0.07153	2.22
		Checked	Confidence	Identifying Node	PSM Ambiguity	Annotated Sequence	Modifications	# Protein Groups	# Proteins	Master Protein Accessions	Protein Accessions	# Missed Cleavages	Charge	DeltaScore	DeltaCn	Rank	Search Engine Rank	m/z [Da]	MH+ [Da]	Theo. MH+ [Da]	DeltaM [ppm]	Deltam/z [Da]	Activation Type	MS Order	Isolation Interference [%]	Ion Inject Time [ms]	RT [min]	First Scan	Spectrum File	File ID	XCorr	Percolator q-Value	Percolator PEP
		FALSE	High	Sequest HT (A2)	Unambiguous	HVLVVYDDLSK		1	1	A0A0M3VGF9	A0A0M3VGF9	0	2	0.4234	0	1	1	644.35	1287.69	1287.69	-0.91	-0.00058	HCD (High Energy Collision Dissociation)	MS2	51.1292	50	107.535	29532	LW_ISAPL1_20200812.raw	F85	2.22	0	0.07153
FALSE	High	Master Protein	W1FP53	Peptidyl-prolyl cis-trans isomerase OS=Escherichia coli ISC11 PE=3 SV=1	0	1.062	4	1	1	1	1	201	21.2	5	1.8	1
	Checked	Confidence	Sequence	Modifications	Qvality PEP	Qvality q-value	# Protein Groups	# Proteins	# PSMs	Master Protein Accessions	# Missed Cleavages	Theo. MH+ [Da]	Confidence (by Search Engine): Sequest HT	Percolator q-Value (by Search Engine): Sequest HT	Percolator PEP (by Search Engine): Sequest HT	XCorr (by Search Engine): Sequest HT
	FALSE	High	FNVEVVAIR		0.103141	0	1	20	1	W1FP53	0	1046.6	High	0	0.08677	1.8
		Checked	Confidence	Identifying Node	PSM Ambiguity	Annotated Sequence	Modifications	# Protein Groups	# Proteins	Master Protein Accessions	Protein Accessions	# Missed Cleavages	Charge	DeltaScore	DeltaCn	Rank	Search Engine Rank	m/z [Da]	MH+ [Da]	Theo. MH+ [Da]	DeltaM [ppm]	Deltam/z [Da]	Activation Type	MS Order	Isolation Interference [%]	Ion Inject Time [ms]	RT [min]	First Scan	Spectrum File	File ID	XCorr	Percolator q-Value	Percolator PEP
		FALSE	High	Sequest HT (A2)	Unambiguous	FNVEVVAIR		1	20	W1FP53	B7LS55; A0A1S6TGN5; A0A0S3N136; A0A246NZK1; A0A1D3KQQ1; I4T7J8; S1BZ70; A0A0T5XLW1; S1E9U2; A0A0A0FHI2; A0A220KF26; F4T4N6; C3SQN5; A0A017I5J9; A0A1V2SWQ9; W1FP53; A0A0E2TMC9; D2TMF1; S0TTX9; V0UZB0	0	2	0.45	0	1	1	523.805	1046.6	1046.6	2.55	0.00134	HCD (High Energy Collision Dissociation)	MS2	75.3165	50	106.413	28903	LW_ISAPL1_20200812.raw	F85	1.8	0	0.08677
FALSE	High	Master Protein	A0A0K6E086	PTS system subunit IIABC OS=Escherichia coli GN=mtlA PE=4 SV=1	0	1.051	1	1	1	1	1	645	68.9	7.01	2.06	1
	Checked	Confidence	Sequence	Modifications	Qvality PEP	Qvality q-value	# Protein Groups	# Proteins	# PSMs	Master Protein Accessions	# Missed Cleavages	Theo. MH+ [Da]	Confidence (by Search Engine): Sequest HT	Percolator q-Value (by Search Engine): Sequest HT	Percolator PEP (by Search Engine): Sequest HT	XCorr (by Search Engine): Sequest HT
	FALSE	High	LVIGIAAR		0.105653	0	1	55	1	A0A0K6E086	0	812.535	High	0	0.089	2.06
		Checked	Confidence	Identifying Node	PSM Ambiguity	Annotated Sequence	Modifications	# Protein Groups	# Proteins	Master Protein Accessions	Protein Accessions	# Missed Cleavages	Charge	DeltaScore	DeltaCn	Rank	Search Engine Rank	m/z [Da]	MH+ [Da]	Theo. MH+ [Da]	DeltaM [ppm]	Deltam/z [Da]	Activation Type	MS Order	Isolation Interference [%]	Ion Inject Time [ms]	RT [min]	First Scan	Spectrum File	File ID	XCorr	Percolator q-Value	Percolator PEP
		FALSE	High	Sequest HT (A2)	Unambiguous	LVIGIAAR		1	55	A0A0K6E086	A0A0T5XJ43; A0A0Q3ITA9; R8WKN5; S1FNL9; Q8XDH1; A0A1R1T2H9; V0SBC4; E3PMW2; A0A1Q9KYT9; L4IY12; A0A0A1AAE4; A0A0K3PU05; B7LTK3; A0A070D7W6; A0A0K5YH00; D2TJS1; I2RT35; A0A024KR32; D3QV24; A0A070S9X6; A0A0K5IZU5; A0A0K6E086; A0A0B1N222; T9SDT5; A0A0F6FDZ7; A0A0K3NWD8; A0A073UPU3; I2WAS5; A0A1Y0P5Q6; A0A017I400; A0A236XWQ3; W1H7A1; A0A0K4K5I0; A0A0F3VJU5; W1XFH0; S0WJI5; A0A163IL58; A0A074IE85; A0A…	0	2	0.3301	0	1	1	406.771	812.535	812.535	-0.58	-0.00024	HCD (High Energy Collision Dissociation)	MS2	36.8916	50	105.175	28222	LW_ISAPL1_20200812.raw	F85	2.06	0	0.089
FALSE	High	Master Protein	W8ZYQ9	Thioredoxin 1 OS=Escherichia coli O25b:H4-ST131 GN=trxA PE=4 SV=1	0	1.021	6	1	1	1	1	144	16	5.29	2.16	1
	Checked	Confidence	Sequence	Modifications	Qvality PEP	Qvality q-value	# Protein Groups	# Proteins	# PSMs	Master Protein Accessions	# Missed Cleavages	Theo. MH+ [Da]	Confidence (by Search Engine): Sequest HT	Percolator q-Value (by Search Engine): Sequest HT	Percolator PEP (by Search Engine): Sequest HT	XCorr (by Search Engine): Sequest HT
	FALSE	High	GIPTLLLFK		0.113155	0	1	15	1	W8ZYQ9	0	1001.64	High	0	0.0953	2.16
		Checked	Confidence	Identifying Node	PSM Ambiguity	Annotated Sequence	Modifications	# Protein Groups	# Proteins	Master Protein Accessions	Protein Accessions	# Missed Cleavages	Charge	DeltaScore	DeltaCn	Rank	Search Engine Rank	m/z [Da]	MH+ [Da]	Theo. MH+ [Da]	DeltaM [ppm]	Deltam/z [Da]	Activation Type	MS Order	Isolation Interference [%]	Ion Inject Time [ms]	RT [min]	First Scan	Spectrum File	File ID	XCorr	Percolator q-Value	Percolator PEP
		FALSE	High	Sequest HT (A2)	Unambiguous	GIPTLLLFK		1	15	W8ZYQ9	U9ZK11; D6JH98; A0A069XPJ9; A0A026UYY1; A0A166ZJH8; W8ZYQ9; A0A166VQY9; A0A1X3LAR6; D8ADY2; D7ZDM6; E1J5U0; F4NQH8; A0A1D3KPJ3; A0A0T5XNE7; A0A0A2R6I6	0	2	0.6389	0	1	1	501.324	1001.64	1001.64	0.8	0.0004	HCD (High Energy Collision Dissociation)	MS2	4.94548	50	109.353	30751	LW_ISAPL1_20200812.raw	F85	2.16	0	0.0953
FALSE	High	Master Protein	A0A0G3J972	Single-stranded DNA-binding protein OS=Escherichia coli APEC O18 GN=APECO18_16775 PE=3 SV=1	0	0.987	5	1	1	1	1	199	21.5	5.63	0	1	Plays an important role in DNA replication, recombination and repair. Binds to ssDNA and to an array of partner proteins to recruit them to their sites of action during DNA metabolism.
	Checked	Confidence	Sequence	Modifications	Qvality PEP	Qvality q-value	# Protein Groups	# Proteins	# PSMs	Master Protein Accessions	# Missed Cleavages	Theo. MH+ [Da]	Confidence (by Search Engine): Sequest HT	Percolator q-Value (by Search Engine): Sequest HT	Percolator PEP (by Search Engine): Sequest HT	XCorr (by Search Engine): Sequest HT
	FALSE	High	LAEVASEYLR		0.122403	0	1	20	1	A0A0G3J972	0	1150.61	High	0	0.1031	1.24
		Checked	Confidence	Identifying Node	PSM Ambiguity	Annotated Sequence	Modifications	# Protein Groups	# Proteins	Master Protein Accessions	Protein Accessions	# Missed Cleavages	Charge	DeltaScore	DeltaCn	Rank	Search Engine Rank	m/z [Da]	MH+ [Da]	Theo. MH+ [Da]	DeltaM [ppm]	Deltam/z [Da]	Activation Type	MS Order	Isolation Interference [%]	Ion Inject Time [ms]	RT [min]	First Scan	Spectrum File	File ID	XCorr	Percolator q-Value	Percolator PEP
		FALSE	High	Sequest HT (A2)	Unambiguous	LAEVASEYLR		1	20	A0A0G3J972	R8WYE5; A0A1R1UBY3; A0A1X3KIH0; A0A1Q6AM22; W1WQV8; A0A0K5YVG7; A0A241QZM5; T9T6D5; A0A0K4I8H9; H4ILF6; A0A1X3J9K5; A0A125WUU0; A0A1V2SW44; A0A062Y1E6; I2RD42; A0A0K4QET1; A0A140N5W9; A0A0G3J972; A0A085PAP7; R8WIE6	0	2	0.2097	0	1	1	575.809	1150.61	1150.61	1.07	0.00062	HCD (High Energy Collision Dissociation)	MS2	36.8287	50	102.549	26985	LW_ISAPL1_20200812.raw	F85	1.24	0	0.1031
FALSE	High	Master Protein	C3SWI0	DNA mismatch repair protein MutH OS=Escherichia coli GN=mutH PE=3 SV=1	0	0.952	3	1	2	1	1	229	25.5	6.95	0	1
	Checked	Confidence	Sequence	Modifications	Qvality PEP	Qvality q-value	# Protein Groups	# Proteins	# PSMs	Master Protein Accessions	# Missed Cleavages	Theo. MH+ [Da]	Confidence (by Search Engine): Sequest HT	Percolator q-Value (by Search Engine): Sequest HT	Percolator PEP (by Search Engine): Sequest HT	XCorr (by Search Engine): Sequest HT
	FALSE	High	LQTLPR		0.132803	0	1	6	4	C3SWI0	0	727.446	High	0	0.183	1.2
		Checked	Confidence	Identifying Node	PSM Ambiguity	Annotated Sequence	Modifications	# Protein Groups	# Proteins	Master Protein Accessions	Protein Accessions	# Missed Cleavages	Charge	DeltaScore	DeltaCn	Rank	Search Engine Rank	m/z [Da]	MH+ [Da]	Theo. MH+ [Da]	DeltaM [ppm]	Deltam/z [Da]	Activation Type	MS Order	Isolation Interference [%]	Ion Inject Time [ms]	RT [min]	First Scan	Spectrum File	File ID	XCorr	Percolator q-Value	Percolator PEP
		FALSE	High	Sequest HT (A2)	Unambiguous	IQTLPR		1	1	C3SWI0	C3SWI0	0	2		0	1	2	364.227	727.447	727.446	1.08	0.00039	HCD (High Energy Collision Dissociation)	MS2	41.3758	50	92.9131	23057	LW_ISAPL1_20200812.raw	F85	1.2	0	0.183
		FALSE	High	Sequest HT (A2)	Unambiguous	IQTLPR		1	1	C3SWI0	C3SWI0	0	2	0	0	1	1	364.226	727.445	727.446	-1.18	-0.00043	HCD (High Energy Collision Dissociation)	MS2	15.6417	50	93.2604	23167	LW_ISAPL1_20200812.raw	F85	1.05	0	0.1117
		FALSE	High	Sequest HT (A2)	Unambiguous	LQTLPR		1	5		D2TMJ6; A0A1R1T3D1; E9YV49; W1HDE4; A0A090BZT4	0	2		0	1	2	364.226	727.445	727.446	-1.18	-0.00043	HCD (High Energy Collision Dissociation)	MS2	15.6417	50	93.2604	23167	LW_ISAPL1_20200812.raw	F85	1.05	0	0.1117
		FALSE	High	Sequest HT (A2)	Unambiguous	LQTLPR		1	5		D2TMJ6; A0A1R1T3D1; E9YV49; W1HDE4; A0A090BZT4	0	2	0	0	1	1	364.227	727.447	727.446	1.08	0.00039	HCD (High Energy Collision Dissociation)	MS2	41.3758	50	92.9131	23057	LW_ISAPL1_20200812.raw	F85	1.2	0	0.183
FALSE	High	Master Protein	A0A0A5SG73	ATP synthase subunit alpha OS=Morganella morganii GN=atpA PE=3 SV=1	0	0.947	2	1	2	1	1	513	55.5	5.82	0	1
	Checked	Confidence	Sequence	Modifications	Qvality PEP	Qvality q-value	# Protein Groups	# Proteins	# PSMs	Master Protein Accessions	# Missed Cleavages	Theo. MH+ [Da]	Confidence (by Search Engine): Sequest HT	Percolator q-Value (by Search Engine): Sequest HT	Percolator PEP (by Search Engine): Sequest HT	XCorr (by Search Engine): Sequest HT
	FALSE	High	ILEVPVGR		0.134159	0	1	18	2	A0A0A5SG73	0	882.541	High	0	0.1787	1.4
		Checked	Confidence	Identifying Node	PSM Ambiguity	Annotated Sequence	Modifications	# Protein Groups	# Proteins	Master Protein Accessions	Protein Accessions	# Missed Cleavages	Charge	DeltaScore	DeltaCn	Rank	Search Engine Rank	m/z [Da]	MH+ [Da]	Theo. MH+ [Da]	DeltaM [ppm]	Deltam/z [Da]	Activation Type	MS Order	Isolation Interference [%]	Ion Inject Time [ms]	RT [min]	First Scan	Spectrum File	File ID	XCorr	Percolator q-Value	Percolator PEP
		FALSE	High	Sequest HT (A2)	Unambiguous	ILEVPVGR		1	18	A0A0A5SG73	A0A1V2SVL3; E3PNT3; A0A0A5SG73; R8WL47; L2X7Y0; N4NQF5; D2THA4; W1G3Z8; W1HAQ5; A0A1D3KH85; A0A229D9B8; N3EW72; A0A0T5XLY2; A0A0B1MQ83; A0A0K9TEP2; D7ZCP0; A0A1X3KAG5; I4S2H8	0	2	0.3429	0	1	1	441.775	882.542	882.541	1.49	0.00066	HCD (High Energy Collision Dissociation)	MS2	45.8498	50	101.546	26479	LW_ISAPL1_20200812.raw	F85	1.4	0	0.1787
		FALSE	High	Sequest HT (A2)	Unambiguous	ILEVPVGR		1	18	A0A0A5SG73	A0A1V2SVL3; E3PNT3; A0A0A5SG73; R8WL47; L2X7Y0; N4NQF5; D2THA4; W1G3Z8; W1HAQ5; A0A1D3KH85; A0A229D9B8; N3EW72; A0A0T5XLY2; A0A0B1MQ83; A0A0K9TEP2; D7ZCP0; A0A1X3KAG5; I4S2H8	0	2	0.3986	0	1	1	441.775	882.542	882.541	1.56	0.00069	HCD (High Energy Collision Dissociation)	MS2	0	50	101.884	26656	LW_ISAPL1_20200812.raw	F85	1.38	0	0.1131
FALSE	High	Master Protein	A0A024KMY2	Biotin carboxyl carrier protein of acetyl-CoA carboxylase OS=Escherichia coli D6-113.11 GN=accB PE=4 SV=1	0	0.939	6	1	1	1	1	156	16.7	4.65	2.04	1
	Checked	Confidence	Sequence	Modifications	Qvality PEP	Qvality q-value	# Protein Groups	# Proteins	# PSMs	Master Protein Accessions	# Missed Cleavages	Theo. MH+ [Da]	Confidence (by Search Engine): Sequest HT	Percolator q-Value (by Search Engine): Sequest HT	Percolator PEP (by Search Engine): Sequest HT	XCorr (by Search Engine): Sequest HT
	FALSE	High	SPMVGTFYR	1xOxidation [M3]	0.136448	0	1	15	1	A0A024KMY2	0	1073.51	High	0	0.115	2.04
		Checked	Confidence	Identifying Node	PSM Ambiguity	Annotated Sequence	Modifications	# Protein Groups	# Proteins	Master Protein Accessions	Protein Accessions	# Missed Cleavages	Charge	DeltaScore	DeltaCn	Rank	Search Engine Rank	m/z [Da]	MH+ [Da]	Theo. MH+ [Da]	DeltaM [ppm]	Deltam/z [Da]	Activation Type	MS Order	Isolation Interference [%]	Ion Inject Time [ms]	RT [min]	First Scan	Spectrum File	File ID	XCorr	Percolator q-Value	Percolator PEP
		FALSE	High	Sequest HT (A2)	Unambiguous	SPmVGTFYR	M3(Oxidation)	1	15	A0A024KMY2	A0A0A2R5N5; D3QSW8; N4NQN2; A0A0F3WJS8; D2TNC6; A0A0K4IA65; S0X9H8; A0A0T5XS25; R8WME1; A0A234TRQ8; A0A0S3MYR8; A0A1R1TS66; A0A024KMY2; W1H994; W1FYS6	0	2	0.6373	0	1	1	537.258	1073.51	1073.51	0.71	0.00038	HCD (High Energy Collision Dissociation)	MS2	15.1083	50	100.543	25907	LW_ISAPL1_20200812.raw	F85	2.04	0	0.115
FALSE	High	Master Protein	U9YF23	Aldehyde dehydrogenase B (Fragment) OS=Escherichia coli 110957 GN=HMPREF1588_02503 PE=3 SV=1	0	0.934	2	1	1	1	1	575	63.3	6.19	0	1
	Checked	Confidence	Sequence	Modifications	Qvality PEP	Qvality q-value	# Protein Groups	# Proteins	# PSMs	Master Protein Accessions	# Missed Cleavages	Theo. MH+ [Da]	Confidence (by Search Engine): Sequest HT	Percolator q-Value (by Search Engine): Sequest HT	Percolator PEP (by Search Engine): Sequest HT	XCorr (by Search Engine): Sequest HT
	FALSE	High	ALVQESIYER		0.138305	0	1	81	1	U9YF23	0	1207.63	High	0	0.1165	1.46
		Checked	Confidence	Identifying Node	PSM Ambiguity	Annotated Sequence	Modifications	# Protein Groups	# Proteins	Master Protein Accessions	Protein Accessions	# Missed Cleavages	Charge	DeltaScore	DeltaCn	Rank	Search Engine Rank	m/z [Da]	MH+ [Da]	Theo. MH+ [Da]	DeltaM [ppm]	Deltam/z [Da]	Activation Type	MS Order	Isolation Interference [%]	Ion Inject Time [ms]	RT [min]	First Scan	Spectrum File	File ID	XCorr	Percolator q-Value	Percolator PEP
		FALSE	High	Sequest HT (A2)	Unambiguous	ALVQESIYER		1	81	U9YF23	A0A244BLB1; A0A070URF1; A0A243ZU02; A0A1X3K444; D7XIV6; A0A140N649; A0A0K3PSX2; A0A0K4CJ87; A0A229CJE2; A0A1C7CPI6; T6GUA4; A0A0T5XJ15; A0A1X3KA73; B7LTJ5; D2TJS9; S0WJZ8; A0A234TYV1; T9SF72; A0A066TAR6; L4IWW6; A0A1Q9L7K2; E3PMV3; L2X6L5; A0A0Q3F4Y7; A0A1R1U1H9; A0A085P9D4; A0A1X3LQQ0; A0A220LSA3; A0A1X3M4J6; W1WPZ0; F4V7T5; H4IYQ9; A0A1Q4PWG7; V8K5G3; A0A148HXZ6; H4JEM4; A0A069XPW4; Q8XDJ1; D7Y…	0	2	0.5274	0	1	1	604.319	1207.63	1207.63	-1.19	-0.00072	HCD (High Energy Collision Dissociation)	MS2	30.3247	50	100.642	25953	LW_ISAPL1_20200812.raw	F85	1.46	0	0.1165
FALSE	High	Master Protein	P26284	Pyruvate dehydrogenase E1 component subunit alpha, somatic form, mitochondrial OS=Rattus norvegicus GN=Pdha1 PE=1 SV=2	0	0.929	4	1	1	1	1	390	43.2	8.19	2.02	1
	Checked	Confidence	Sequence	Modifications	Qvality PEP	Qvality q-value	# Protein Groups	# Proteins	# PSMs	Master Protein Accessions	# Missed Cleavages	Theo. MH+ [Da]	Confidence (by Search Engine): Sequest HT	Percolator q-Value (by Search Engine): Sequest HT	Percolator PEP (by Search Engine): Sequest HT	XCorr (by Search Engine): Sequest HT
	FALSE	High	YHGHSMSDPGVSYR	1xOxidation [M6]	0.139713	0	1	1	1	P26284	0	1608.69	High	0	0.1178	2.02
		Checked	Confidence	Identifying Node	PSM Ambiguity	Annotated Sequence	Modifications	# Protein Groups	# Proteins	Master Protein Accessions	Protein Accessions	# Missed Cleavages	Charge	DeltaScore	DeltaCn	Rank	Search Engine Rank	m/z [Da]	MH+ [Da]	Theo. MH+ [Da]	DeltaM [ppm]	Deltam/z [Da]	Activation Type	MS Order	Isolation Interference [%]	Ion Inject Time [ms]	RT [min]	First Scan	Spectrum File	File ID	XCorr	Percolator q-Value	Percolator PEP
		FALSE	High	Sequest HT (A2)	Unambiguous	YHGHSmSDPGVSYR	M6(Oxidation)	1	1	P26284	P26284	0	3	0.2723	0	1	1	536.899	1608.68	1608.69	-2.33	-0.00125	HCD (High Energy Collision Dissociation)	MS2	43.4742	50	107.715	29654	LW_ISAPL1_20200812.raw	F85	2.02	0	0.1178
FALSE	High	Master Protein	A0A028E5D0	Enoyl-[acyl-carrier-protein] reductase [NADH] OS=Escherichia coli O118:H16 str. 2009C-4446 GN=BX23_13665 PE=3 SV=1	0	0.911	4	1	1	1	1	262	27.8	5.87	2.14	1
	Checked	Confidence	Sequence	Modifications	Qvality PEP	Qvality q-value	# Protein Groups	# Proteins	# PSMs	Master Protein Accessions	# Missed Cleavages	Theo. MH+ [Da]	Confidence (by Search Engine): Sequest HT	Percolator q-Value (by Search Engine): Sequest HT	Percolator PEP (by Search Engine): Sequest HT	XCorr (by Search Engine): Sequest HT
	FALSE	High	VNAISAGPIR		0.145479	0	1	25	1	A0A028E5D0	0	997.579	High	0	0.1227	2.14
		Checked	Confidence	Identifying Node	PSM Ambiguity	Annotated Sequence	Modifications	# Protein Groups	# Proteins	Master Protein Accessions	Protein Accessions	# Missed Cleavages	Charge	DeltaScore	DeltaCn	Rank	Search Engine Rank	m/z [Da]	MH+ [Da]	Theo. MH+ [Da]	DeltaM [ppm]	Deltam/z [Da]	Activation Type	MS Order	Isolation Interference [%]	Ion Inject Time [ms]	RT [min]	First Scan	Spectrum File	File ID	XCorr	Percolator q-Value	Percolator PEP
		FALSE	High	Sequest HT (A2)	Unambiguous	VNAISAGPIR		1	25	A0A028E5D0	A0A1V2GJH1; A0A1E5WQQ6; A0A028E5D0; L3PB23; A0A073V4K4; D2TKC6; L2VWD7; W1HD79; H4IQU7; A0A209N9Y9; L3BLP2; P16657; A0A0P7NMH5; V0YH83; U9YJL2; B7LRY9; A0A0K4HC80; A0A0B0VTT3; D7X4P6; T8K5I8; W1G250; A0A0T5XJB8; A0A0V7X8R5; A0A1M2RG33; R8WT41	0	2	0.5654	0	1	1	499.292	997.576	997.579	-2.51	-0.00125	HCD (High Energy Collision Dissociation)	MS2	38.9253	50	99.3247	25296	LW_ISAPL1_20200812.raw	F85	2.14	0	0.1227
FALSE	High	Master Protein	Q1R3Z2	Glycerol kinase OS=Escherichia coli (strain UTI89 / UPEC) GN=glpK PE=3 SV=1	0	0.894	3	1	1	1	1	537	60.2	6.34	0	1
	Checked	Confidence	Sequence	Modifications	Qvality PEP	Qvality q-value	# Protein Groups	# Proteins	# PSMs	Master Protein Accessions	# Missed Cleavages	Theo. MH+ [Da]	Confidence (by Search Engine): Sequest HT	Percolator q-Value (by Search Engine): Sequest HT	Percolator PEP (by Search Engine): Sequest HT	XCorr (by Search Engine): Sequest HT
	FALSE	High	SNTGLVLDPYFSGTK		0.151462	0	1	28	2	Q1R3Z2	0	1598.81	High	0	0.1275	1.31
		Checked	Confidence	Identifying Node	PSM Ambiguity	Annotated Sequence	Modifications	# Protein Groups	# Proteins	Master Protein Accessions	Protein Accessions	# Missed Cleavages	Charge	DeltaScore	DeltaCn	Rank	Search Engine Rank	m/z [Da]	MH+ [Da]	Theo. MH+ [Da]	DeltaM [ppm]	Deltam/z [Da]	Activation Type	MS Order	Isolation Interference [%]	Ion Inject Time [ms]	RT [min]	First Scan	Spectrum File	File ID	XCorr	Percolator q-Value	Percolator PEP
		FALSE	High	Sequest HT (A2)	Unambiguous	SNTGLVLDPYFSGTK		1	1		Q7UB84	0	2	0	0	1	1	799.909	1598.81	1598.81	3.22	0.00257	HCD (High Energy Collision Dissociation)	MS2	16.7885	50	105.661	28499	LW_ISAPL1_20200812.raw	F85	1.31	0	0.1275
		FALSE	High	Sequest HT (A2)	Unambiguous	SNTGLVIDPYFSGTK		1	27	Q1R3Z2	U9XFY1; A0A1V3W2Z3; A0A228ZUP1; A0A167CME6; Q1R3Z2; N3F7L7; L4IUU9; A0A167A4A6; A0A062XXM5; W1X867; A0A0K3QRQ7; B7M6X7; K4W276; F4TMW6; A0A0L6Y2D6; L3PUP9; A0A0B1MFH7; A0A1X3ITX2; W1F030; A0A0K9T827; V0AEI1; F4NQJ9; A0A210G2H1; D7XBC7; S1ES49; V0X0C9; J7QJ37	0	2		0	1	2	799.909	1598.81	1598.81	3.22	0.00257	HCD (High Energy Collision Dissociation)	MS2	16.7885	50	105.661	28499	LW_ISAPL1_20200812.raw	F85	1.31	0	0.1275
FALSE	High	Master Protein	A0A0A2R3T9	Bacterioferritin OS=Morganella morganii GN=LR61_21025 PE=3 SV=1	0	0.83	9	1	1	1	1	160	18.6	4.75	1.7	1
	Checked	Confidence	Sequence	Modifications	Qvality PEP	Qvality q-value	# Protein Groups	# Proteins	# PSMs	Master Protein Accessions	# Missed Cleavages	Theo. MH+ [Da]	Confidence (by Search Engine): Sequest HT	Percolator q-Value (by Search Engine): Sequest HT	Percolator PEP (by Search Engine): Sequest HT	XCorr (by Search Engine): Sequest HT
	FALSE	High	ILFLEGLPNLQDLGK		0.175365	0	1	26	2	A0A0A2R3T9	0	1669.95	High	0	0.1479	1.7
		Checked	Confidence	Identifying Node	PSM Ambiguity	Annotated Sequence	Modifications	# Protein Groups	# Proteins	Master Protein Accessions	Protein Accessions	# Missed Cleavages	Charge	DeltaScore	DeltaCn	Rank	Search Engine Rank	m/z [Da]	MH+ [Da]	Theo. MH+ [Da]	DeltaM [ppm]	Deltam/z [Da]	Activation Type	MS Order	Isolation Interference [%]	Ion Inject Time [ms]	RT [min]	First Scan	Spectrum File	File ID	XCorr	Percolator q-Value	Percolator PEP
		FALSE	High	Sequest HT (A2)	Unambiguous	ILFLEGLPNLQDLGK		1	9		A0A210DSD7; R8WL46; A0A017I6H5; Q1R5Y6; L3NU26; F4T4M2; A0A1M1MM65; W1G615; L3PZA7	0	2	0	0	1	1	835.481	1669.96	1669.95	1.89	0.00158	HCD (High Energy Collision Dissociation)	MS2	17.1798	50	109.921	31067	LW_ISAPL1_20200812.raw	F85	1.7	0	0.1479
		FALSE	High	Sequest HT (A2)	Unambiguous	ILFLEGIPNLQDLGK		1	17	A0A0A2R3T9	S1BXT6; D6IEM1; A0A0T5XIU0; A0A210MPT9; W1F5G8; D2TMG7; B7LS43; B7UK47; L2X8R7; A0A1D7PEF3; A0A0E0VBG6; A0A0S3MYX8; A0A0A2R3T9; V6FY67; A0A0H3PUB1; W1HHM8; L2VLC5	0	2		0	1	2	835.481	1669.96	1669.95	1.89	0.00158	HCD (High Energy Collision Dissociation)	MS2	17.1798	50	109.921	31067	LW_ISAPL1_20200812.raw	F85	1.7	0	0.1479
FALSE	High	Master Protein	A0A1D3KFC1	Peptidyl-prolyl cis-trans isomerase OS=Escherichia coli GN=fkpA_1 PE=3 SV=1	0	0.78	4	1	1	1	1	276	29.5	8.72	1.76	1
	Checked	Confidence	Sequence	Modifications	Qvality PEP	Qvality q-value	# Protein Groups	# Proteins	# PSMs	Master Protein Accessions	# Missed Cleavages	Theo. MH+ [Da]	Confidence (by Search Engine): Sequest HT	Percolator q-Value (by Search Engine): Sequest HT	Percolator PEP (by Search Engine): Sequest HT	XCorr (by Search Engine): Sequest HT
	FALSE	High	SAYALGASLGR		0.196099	0	1	28	1	A0A1D3KFC1	0	1065.57	High	0	0.1661	1.76
		Checked	Confidence	Identifying Node	PSM Ambiguity	Annotated Sequence	Modifications	# Protein Groups	# Proteins	Master Protein Accessions	Protein Accessions	# Missed Cleavages	Charge	DeltaScore	DeltaCn	Rank	Search Engine Rank	m/z [Da]	MH+ [Da]	Theo. MH+ [Da]	DeltaM [ppm]	Deltam/z [Da]	Activation Type	MS Order	Isolation Interference [%]	Ion Inject Time [ms]	RT [min]	First Scan	Spectrum File	File ID	XCorr	Percolator q-Value	Percolator PEP
		FALSE	High	Sequest HT (A2)	Unambiguous	SAYALGASLGR		1	28	A0A1D3KFC1	L2VLD5; A0A0T5XLS6; A0A1X3LPS7; D2TMF3; A0A1V2T376; T6H4Y2; T6LG40; I2RSG2; T9A4B0; R8XCN8; A0A220KZ78; A0A017I4Z4; A0A024KQY7; F4TL90; H4IH12; A0A0S3NCZ9; B7LS53; A0A1D3KFC1; A0A237F6I8; A0A0S3N0L3; A0A1V2GC96; W1WH63; Q83JB9; A0A233Y511; A0A073H4E3; N4NNL4; A0A070D7E2; W1H870	0	2	0.5284	0	1	1	533.288	1065.57	1065.57	0.61	0.00032	HCD (High Energy Collision Dissociation)	MS2	69.3244	50	100.893	26098	LW_ISAPL1_20200812.raw	F85	1.76	0	0.1661
FALSE	High	Master Protein	A0A0A2RRL6	Succinate--CoA ligase [ADP-forming] subunit alpha OS=Morganella morganii GN=sucD PE=3 SV=1	0	0.758	3	1	1	1	1	290	29.7	6.54	0	1
	Checked	Confidence	Sequence	Modifications	Qvality PEP	Qvality q-value	# Protein Groups	# Proteins	# PSMs	Master Protein Accessions	# Missed Cleavages	Theo. MH+ [Da]	Confidence (by Search Engine): Sequest HT	Percolator q-Value (by Search Engine): Sequest HT	Percolator PEP (by Search Engine): Sequest HT	XCorr (by Search Engine): Sequest HT
	FALSE	High	SLADIGDAVK		0.205915	0	1	1	1	A0A0A2RRL6	0	988.531	High	0	0.1744	1.41
		Checked	Confidence	Identifying Node	PSM Ambiguity	Annotated Sequence	Modifications	# Protein Groups	# Proteins	Master Protein Accessions	Protein Accessions	# Missed Cleavages	Charge	DeltaScore	DeltaCn	Rank	Search Engine Rank	m/z [Da]	MH+ [Da]	Theo. MH+ [Da]	DeltaM [ppm]	Deltam/z [Da]	Activation Type	MS Order	Isolation Interference [%]	Ion Inject Time [ms]	RT [min]	First Scan	Spectrum File	File ID	XCorr	Percolator q-Value	Percolator PEP
		FALSE	High	Sequest HT (A2)	Unambiguous	SLADIGDAVK		1	1	A0A0A2RRL6	A0A0A2RRL6	0	2	0.305	0	1	1	494.77	988.533	988.531	1.96	0.00097	HCD (High Energy Collision Dissociation)	MS2	21.9605	50	100.328	25775	LW_ISAPL1_20200812.raw	F85	1.41	0	0.1744
FALSE	High	Master Protein	A0A024KYJ2	Galactose-binding transport protein OS=Escherichia coli D6-113.11 GN=mglB PE=4 SV=1	0	0.748	2	1	1	1	1	332	35.7	6.02	0	1
	Checked	Confidence	Sequence	Modifications	Qvality PEP	Qvality q-value	# Protein Groups	# Proteins	# PSMs	Master Protein Accessions	# Missed Cleavages	Theo. MH+ [Da]	Confidence (by Search Engine): Sequest HT	Percolator q-Value (by Search Engine): Sequest HT	Percolator PEP (by Search Engine): Sequest HT	XCorr (by Search Engine): Sequest HT
	FALSE	High	ATFDLAK		0.210642	0	1	33	1	A0A024KYJ2	0	765.414	High	0	0.1785	1.42
		Checked	Confidence	Identifying Node	PSM Ambiguity	Annotated Sequence	Modifications	# Protein Groups	# Proteins	Master Protein Accessions	Protein Accessions	# Missed Cleavages	Charge	DeltaScore	DeltaCn	Rank	Search Engine Rank	m/z [Da]	MH+ [Da]	Theo. MH+ [Da]	DeltaM [ppm]	Deltam/z [Da]	Activation Type	MS Order	Isolation Interference [%]	Ion Inject Time [ms]	RT [min]	First Scan	Spectrum File	File ID	XCorr	Percolator q-Value	Percolator PEP
		FALSE	High	Sequest HT (A2)	Selected	ATFDLAK		1	33	A0A024KYJ2	I2WI72; B7NCH9; T9B5F1; I0VSK2; A0A080IV84; D6IBU9; A0A220Z9R0; J7R684; A0A233ZQN0; L2VUK7; E1IJG5; W1FTY7; A0A0B1NH02; A0A166S9K1; A0A0K4J7C1; A0A024KYJ2; A0A0S3N8W6; B7LVB0; S1CR17; N4NV98; A0A0H3PK96; S1EIF2; A0A0F3UFY7; D2TRH8; A0A1X3J115; A0A0J3VXD1; I2RHY8; A0A029HT05; A0A0T5XKW7; A0A1Q4PII3; A0A192ESD9; A0A0E1SUT1; R8WVH5	0	2	0	0	1	1	383.211	765.414	765.414	-0.19	-7e-05	HCD (High Energy Collision Dissociation)	MS2	44.6008	50	100.431	25839	LW_ISAPL1_20200812.raw	F85	1.42	0	0.1785
FALSE	High	Master Protein	A0A1D3KSP1	Lactaldehyde dehydrogenase OS=Escherichia coli GN=aldB_2 PE=3 SV=1	0	0.704	2	1	1	1	1	506	55.1	5.72	0	1
	Checked	Confidence	Sequence	Modifications	Qvality PEP	Qvality q-value	# Protein Groups	# Proteins	# PSMs	Master Protein Accessions	# Missed Cleavages	Theo. MH+ [Da]	Confidence (by Search Engine): Sequest HT	Percolator q-Value (by Search Engine): Sequest HT	Percolator PEP (by Search Engine): Sequest HT	XCorr (by Search Engine): Sequest HT
	FALSE	High	LAFTGSTPVGR		0.233472	0	1	3	2	A0A1D3KSP1	0	1105.6	High	0	0.1979	1.14
		Checked	Confidence	Identifying Node	PSM Ambiguity	Annotated Sequence	Modifications	# Protein Groups	# Proteins	Master Protein Accessions	Protein Accessions	# Missed Cleavages	Charge	DeltaScore	DeltaCn	Rank	Search Engine Rank	m/z [Da]	MH+ [Da]	Theo. MH+ [Da]	DeltaM [ppm]	Deltam/z [Da]	Activation Type	MS Order	Isolation Interference [%]	Ion Inject Time [ms]	RT [min]	First Scan	Spectrum File	File ID	XCorr	Percolator q-Value	Percolator PEP
		FALSE	High	Sequest HT (A2)	Unambiguous	LAFTGSTPVGR		1	2	A0A1D3KSP1	A0A1D3KSP1; W1HJM6	0	2	0	0	1	1	553.303	1105.6	1105.6	-0.56	-0.00031	HCD (High Energy Collision Dissociation)	MS2	40.2615	50	99.9805	25587	LW_ISAPL1_20200812.raw	F85	1.14	0	0.1979
		FALSE	High	Sequest HT (A2)	Unambiguous	IAFTGSTPVGR		1	1		A0A1M2FM29	0	2		0	1	2	553.303	1105.6	1105.6	-0.56	-0.00031	HCD (High Energy Collision Dissociation)	MS2	40.2615	50	99.9805	25587	LW_ISAPL1_20200812.raw	F85	1.14	0	0.1979
FALSE	High	Master Protein	B7LFR1	Uncharacterized protein OS=Escherichia coli (strain 55989 / EAEC) GN=EC55989_3294 PE=4 SV=1	0	0.687	1	1	1	1	1	600	68.6	6.06	0	1
	Checked	Confidence	Sequence	Modifications	Qvality PEP	Qvality q-value	# Protein Groups	# Proteins	# PSMs	Master Protein Accessions	# Missed Cleavages	Theo. MH+ [Da]	Confidence (by Search Engine): Sequest HT	Percolator q-Value (by Search Engine): Sequest HT	Percolator PEP (by Search Engine): Sequest HT	XCorr (by Search Engine): Sequest HT
	FALSE	High	QGIEFAK		0.241797	0	1	3	1	B7LFR1	0	792.425	High	0	0.2054	1.08
		Checked	Confidence	Identifying Node	PSM Ambiguity	Annotated Sequence	Modifications	# Protein Groups	# Proteins	Master Protein Accessions	Protein Accessions	# Missed Cleavages	Charge	DeltaScore	DeltaCn	Rank	Search Engine Rank	m/z [Da]	MH+ [Da]	Theo. MH+ [Da]	DeltaM [ppm]	Deltam/z [Da]	Activation Type	MS Order	Isolation Interference [%]	Ion Inject Time [ms]	RT [min]	First Scan	Spectrum File	File ID	XCorr	Percolator q-Value	Percolator PEP
		FALSE	High	Sequest HT (A2)	Unambiguous	QGIEFAK		1	3	B7LFR1	X5FUV0; D6HU34; B7LFR1	0	2	0.3704	0	1	1	396.716	792.425	792.425	0.08	3e-05	HCD (High Energy Collision Dissociation)	MS2	0	50	99.2828	25273	LW_ISAPL1_20200812.raw	F85	1.08	0	0.2054
FALSE	High	Master Protein	W8ZMB4	Iron-sulfur cluster insertion protein ErpA OS=Escherichia coli O25b:H4-ST131 GN=yadR PE=3 SV=1	0	0.661	7	1	1	1	1	125	13.4	4.46	0	1
	Checked	Confidence	Sequence	Modifications	Qvality PEP	Qvality q-value	# Protein Groups	# Proteins	# PSMs	Master Protein Accessions	# Missed Cleavages	Theo. MH+ [Da]	Confidence (by Search Engine): Sequest HT	Percolator q-Value (by Search Engine): Sequest HT	Percolator PEP (by Search Engine): Sequest HT	XCorr (by Search Engine): Sequest HT
	FALSE	High	FIVTNPNAK		0.256773	0	1	6	1	W8ZMB4	0	1003.56	High	0	0.2183	1.38
		Checked	Confidence	Identifying Node	PSM Ambiguity	Annotated Sequence	Modifications	# Protein Groups	# Proteins	Master Protein Accessions	Protein Accessions	# Missed Cleavages	Charge	DeltaScore	DeltaCn	Rank	Search Engine Rank	m/z [Da]	MH+ [Da]	Theo. MH+ [Da]	DeltaM [ppm]	Deltam/z [Da]	Activation Type	MS Order	Isolation Interference [%]	Ion Inject Time [ms]	RT [min]	First Scan	Spectrum File	File ID	XCorr	Percolator q-Value	Percolator PEP
		FALSE	High	Sequest HT (A2)	Unambiguous	FIVTNPNAK		1	6	W8ZMB4	E1JAD2; A0A0A5SIP4; A0A0K9TI26; W8ZMB4; A0A1D3KK50; F4ST43	0	2	0.5507	0	1	1	502.282	1003.56	1003.56	-1.03	-0.00051	HCD (High Energy Collision Dissociation)	MS2	17.8899	50	99.307	25287	LW_ISAPL1_20200812.raw	F85	1.38	0	0.2183
FALSE	High	Master Protein	A0A0F6C7A5	Glucose-specific PTS system component OS=Escherichia coli Xuzhou21 GN=CDCO157_3054 PE=4 SV=1	0	0.65	8	1	1	1	1	169	18.3	4.84	0	1
	Checked	Confidence	Sequence	Modifications	Qvality PEP	Qvality q-value	# Protein Groups	# Proteins	# PSMs	Master Protein Accessions	# Missed Cleavages	Theo. MH+ [Da]	Confidence (by Search Engine): Sequest HT	Percolator q-Value (by Search Engine): Sequest HT	Percolator PEP (by Search Engine): Sequest HT	XCorr (by Search Engine): Sequest HT
	FALSE	High	LSGSVTVGETPVIR		0.263309	0	1	10	1	A0A0F6C7A5	0	1414.79	High	0	0.2239	1.28
		Checked	Confidence	Identifying Node	PSM Ambiguity	Annotated Sequence	Modifications	# Protein Groups	# Proteins	Master Protein Accessions	Protein Accessions	# Missed Cleavages	Charge	DeltaScore	DeltaCn	Rank	Search Engine Rank	m/z [Da]	MH+ [Da]	Theo. MH+ [Da]	DeltaM [ppm]	Deltam/z [Da]	Activation Type	MS Order	Isolation Interference [%]	Ion Inject Time [ms]	RT [min]	First Scan	Spectrum File	File ID	XCorr	Percolator q-Value	Percolator PEP
		FALSE	High	Sequest HT (A2)	Unambiguous	LSGSVTVGETPVIR		1	10	A0A0F6C7A5	A0A193MSL2; D7ZF03; D2TSF5; A0A0K4VV24; W8ZUE5; A0A0T5XMW1; A0A0F6C7A5; W1XDV4; A0A240CX15; W1FSH4	0	2	0.5703	0	1	1	707.898	1414.79	1414.79	-0.3	-0.00021	HCD (High Energy Collision Dissociation)	MS2	0	50	100.522	25896	LW_ISAPL1_20200812.raw	F85	1.28	0	0.2239
FALSE	High	Master Protein	A0A1X3HXK2	Putative replication protein OS=Escherichia coli M056 GN=EAMG_05280 PE=4 SV=1	0	0.647	2	1	1	1	1	356	41.1	9.01	0	1
	Checked	Confidence	Sequence	Modifications	Qvality PEP	Qvality q-value	# Protein Groups	# Proteins	# PSMs	Master Protein Accessions	# Missed Cleavages	Theo. MH+ [Da]	Confidence (by Search Engine): Sequest HT	Percolator q-Value (by Search Engine): Sequest HT	Percolator PEP (by Search Engine): Sequest HT	XCorr (by Search Engine): Sequest HT
	FALSE	High	LYEIAR		0.264964	0	1	5	1	A0A1X3HXK2	0	764.43	High	0	0.2254	1.06
		Checked	Confidence	Identifying Node	PSM Ambiguity	Annotated Sequence	Modifications	# Protein Groups	# Proteins	Master Protein Accessions	Protein Accessions	# Missed Cleavages	Charge	DeltaScore	DeltaCn	Rank	Search Engine Rank	m/z [Da]	MH+ [Da]	Theo. MH+ [Da]	DeltaM [ppm]	Deltam/z [Da]	Activation Type	MS Order	Isolation Interference [%]	Ion Inject Time [ms]	RT [min]	First Scan	Spectrum File	File ID	XCorr	Percolator q-Value	Percolator PEP
		FALSE	High	Sequest HT (A2)	Unambiguous	LYEIAR		1	5	A0A1X3HXK2	A0A1X3HXK2; A0A023ZUM2; D9IE35; A0A159B793; A0A0A0PZB2	0	2	0.1226	0	1	1	382.719	764.43	764.43	0.38	0.00015	HCD (High Energy Collision Dissociation)	MS2	33.3008	50	100.616	25938	LW_ISAPL1_20200812.raw	F85	1.06	0	0.2254
FALSE	High	Master Protein	A0A0A5SD62	DNA-binding protein HU OS=Morganella morganii GN=B5724_00480 PE=3 SV=1	0	0.639	11	1	1	1	1	91	9.3	10.08	2.55	1
	Checked	Confidence	Sequence	Modifications	Qvality PEP	Qvality q-value	# Protein Groups	# Proteins	# PSMs	Master Protein Accessions	# Missed Cleavages	Theo. MH+ [Da]	Confidence (by Search Engine): Sequest HT	Percolator q-Value (by Search Engine): Sequest HT	Percolator PEP (by Search Engine): Sequest HT	XCorr (by Search Engine): Sequest HT
	FALSE	High	IAAAKVPAFR		0.269983	0	1	1	1	A0A0A5SD62	1	1043.64	High	0	0.2296	2.55
		Checked	Confidence	Identifying Node	PSM Ambiguity	Annotated Sequence	Modifications	# Protein Groups	# Proteins	Master Protein Accessions	Protein Accessions	# Missed Cleavages	Charge	DeltaScore	DeltaCn	Rank	Search Engine Rank	m/z [Da]	MH+ [Da]	Theo. MH+ [Da]	DeltaM [ppm]	Deltam/z [Da]	Activation Type	MS Order	Isolation Interference [%]	Ion Inject Time [ms]	RT [min]	First Scan	Spectrum File	File ID	XCorr	Percolator q-Value	Percolator PEP
		FALSE	High	Sequest HT (A2)	Unambiguous	IAAAKVPAFR		1	1	A0A0A5SD62	A0A0A5SD62	1	2	0.5804	0	1	1	522.322	1043.64	1043.64	1.53	0.0008	HCD (High Energy Collision Dissociation)	MS2	5.40163	50	107.406	29444	LW_ISAPL1_20200812.raw	F85	2.55	0	0.2296
FALSE	High	Master Protein	A0A0H2VG83	Uncharacterized protein OS=Escherichia coli O6:H1 (strain CFT073 / ATCC 700928 / UPEC) GN=c5293 PE=4 SV=1	0	0.604	9	1	1	1	1	162	18.7	5.71	0	1
	Checked	Confidence	Sequence	Modifications	Qvality PEP	Qvality q-value	# Protein Groups	# Proteins	# PSMs	Master Protein Accessions	# Missed Cleavages	Theo. MH+ [Da]	Confidence (by Search Engine): Sequest HT	Percolator q-Value (by Search Engine): Sequest HT	Percolator PEP (by Search Engine): Sequest HT	XCorr (by Search Engine): Sequest HT
	FALSE	High	MNNELFSYYVYDHFR	1xAcetyl [N-Term]	0.291751	0	1	2	1	A0A0H2VG83	0	2039.9	High	0	0.2487	0.24
		Checked	Confidence	Identifying Node	PSM Ambiguity	Annotated Sequence	Modifications	# Protein Groups	# Proteins	Master Protein Accessions	Protein Accessions	# Missed Cleavages	Charge	DeltaScore	DeltaCn	Rank	Search Engine Rank	m/z [Da]	MH+ [Da]	Theo. MH+ [Da]	DeltaM [ppm]	Deltam/z [Da]	Activation Type	MS Order	Isolation Interference [%]	Ion Inject Time [ms]	RT [min]	First Scan	Spectrum File	File ID	XCorr	Percolator q-Value	Percolator PEP
		FALSE	High	Sequest HT (A2)	Selected	mNNELFSYYVYDHFR	N-Term(Prot)(Acetyl)	1	2	A0A0H2VG83	J7QUH9; A0A0H2VG83	0	5		0	2	2	408.781	2039.88	2039.9	-9.43	-0.00385	HCD (High Energy Collision Dissociation)	MS2	0	50	47.5488	9611	LW_ISAPL1_20200812.raw	F85	0.24	0	0.2487
FALSE	High	Master Protein	S0XLE7	Ribose-phosphate pyrophosphokinase OS=Escherichia coli KTE37 GN=prs PE=3 SV=1	0	0.579	4	1	1	1	1	337	36.6	5.74	1.86	1
	Checked	Confidence	Sequence	Modifications	Qvality PEP	Qvality q-value	# Protein Groups	# Proteins	# PSMs	Master Protein Accessions	# Missed Cleavages	Theo. MH+ [Da]	Confidence (by Search Engine): Sequest HT	Percolator q-Value (by Search Engine): Sequest HT	Percolator PEP (by Search Engine): Sequest HT	XCorr (by Search Engine): Sequest HT
	FALSE	High	LFAGNATPELAQR		0.308283	0	1	13	1	S0XLE7	0	1387.73	High	0	0.2639	1.86
		Checked	Confidence	Identifying Node	PSM Ambiguity	Annotated Sequence	Modifications	# Protein Groups	# Proteins	Master Protein Accessions	Protein Accessions	# Missed Cleavages	Charge	DeltaScore	DeltaCn	Rank	Search Engine Rank	m/z [Da]	MH+ [Da]	Theo. MH+ [Da]	DeltaM [ppm]	Deltam/z [Da]	Activation Type	MS Order	Isolation Interference [%]	Ion Inject Time [ms]	RT [min]	First Scan	Spectrum File	File ID	XCorr	Percolator q-Value	Percolator PEP
		FALSE	High	Sequest HT (A2)	Unambiguous	LFAGNATPELAQR		1	13	S0XLE7	A0A0T5XLQ3; S0XLE7; D6J9I1; A0A1D3U1Y6; A0A1Q6ALT7; A0A027U3W1; W1G7B2; A0A1V3VGS9; D2TLY4; L2VWL3; A0A229C1I6; D7Z770; Q2EVI1	0	2	0.5753	0	1	1	694.37	1387.73	1387.73	0.09	6e-05	HCD (High Energy Collision Dissociation)	MS2	41.5836	50	100.734	26004	LW_ISAPL1_20200812.raw	F85	1.86	0	0.2639
FALSE	High	Master Protein	A0A222AXL4	Uncharacterized protein OS=Escherichia coli GN=AKN40_4378 PE=4 SV=1	0	0.569	2	1	1	1	1	332	38.3	8.22	0	1
	Checked	Confidence	Sequence	Modifications	Qvality PEP	Qvality q-value	# Protein Groups	# Proteins	# PSMs	Master Protein Accessions	# Missed Cleavages	Theo. MH+ [Da]	Confidence (by Search Engine): Sequest HT	Percolator q-Value (by Search Engine): Sequest HT	Percolator PEP (by Search Engine): Sequest HT	XCorr (by Search Engine): Sequest HT
	FALSE	High	LISDITK		0.315862	0	1	2	2	A0A222AXL4	0	789.472	High	0	0.27	1.06
		Checked	Confidence	Identifying Node	PSM Ambiguity	Annotated Sequence	Modifications	# Protein Groups	# Proteins	Master Protein Accessions	Protein Accessions	# Missed Cleavages	Charge	DeltaScore	DeltaCn	Rank	Search Engine Rank	m/z [Da]	MH+ [Da]	Theo. MH+ [Da]	DeltaM [ppm]	Deltam/z [Da]	Activation Type	MS Order	Isolation Interference [%]	Ion Inject Time [ms]	RT [min]	First Scan	Spectrum File	File ID	XCorr	Percolator q-Value	Percolator PEP
		FALSE	High	Sequest HT (A2)	Unambiguous	LISDITK		1	1	A0A222AXL4	A0A222AXL4	0	2	0	0	1	1	395.239	789.472	789.472	-0.13	-5e-05	HCD (High Energy Collision Dissociation)	MS2	18.724	50	94.4267	23542	LW_ISAPL1_20200812.raw	F85	1.06	0	0.27
		FALSE	High	Sequest HT (A2)	Unambiguous	ILSDITK		1	1		I6Q9C8	0	2		0	1	2	395.239	789.472	789.472	-0.13	-5e-05	HCD (High Energy Collision Dissociation)	MS2	18.724	50	94.4267	23542	LW_ISAPL1_20200812.raw	F85	1.06	0	0.27
FALSE	High	Master Protein	A0A070D3N2	Deoxyribodipyrimidine photolyase OS=Escherichia coli O145:H25 str. 07-3858 GN=BU56_02230 PE=3 SV=1	0	0.552	4	1	1	1	1	472	53.7	7.99	1.68	1
	Checked	Confidence	Sequence	Modifications	Qvality PEP	Qvality q-value	# Protein Groups	# Proteins	# PSMs	Master Protein Accessions	# Missed Cleavages	Theo. MH+ [Da]	Confidence (by Search Engine): Sequest HT	Percolator q-Value (by Search Engine): Sequest HT	Percolator PEP (by Search Engine): Sequest HT	XCorr (by Search Engine): Sequest HT
	FALSE	High	SSGSIEPSPSITLNYPR		0.327498	0.00553635	1	17	1	A0A070D3N2	0	1804.91	High	0.007506	0.2803	1.68
		Checked	Confidence	Identifying Node	PSM Ambiguity	Annotated Sequence	Modifications	# Protein Groups	# Proteins	Master Protein Accessions	Protein Accessions	# Missed Cleavages	Charge	DeltaScore	DeltaCn	Rank	Search Engine Rank	m/z [Da]	MH+ [Da]	Theo. MH+ [Da]	DeltaM [ppm]	Deltam/z [Da]	Activation Type	MS Order	Isolation Interference [%]	Ion Inject Time [ms]	RT [min]	First Scan	Spectrum File	File ID	XCorr	Percolator q-Value	Percolator PEP
		FALSE	High	Sequest HT (A2)	Unambiguous	SSGSIEPSPSITLNYPR		1	17	A0A070D3N2	A0A167CP12; G0FEZ2; V2R1U3; A0A228SZQ8; A0A0Q2Y7Y7; M9H8W0; A0A070D3N2; A0A0H0DTT8; A0A1Y0PNC4; A0A080G3B2; A0A229E5E7; A0A0P7ZME1; A0A0J2F0K8; K4VHM3; A0A0A8U9K1; S1I415; A0A1L4IRD1	0	2	0.631	0	1	1	902.958	1804.91	1804.91	0.24	0.00022	HCD (High Energy Collision Dissociation)	MS2	6.80825	50	100.89	26096	LW_ISAPL1_20200812.raw	F85	1.68	0.007506	0.2803
