# Supplementary material for: Transposition mechanism of ISApl1—the determinant of colistin resistance dissemination
Source: Antimicrob Agents Chemother. 2024 Jan 30;68(3):e01231-23. doi: 10.1128/aac.01231-23 (PMC10916398; doi:10.1128/aac.01231-23)
Supplement: Supplemental Excel 3 — Pull-down for 16S rRNA. [file aac.01231-23-s0003.xlsx]

## Sheet: 16SrRNA-biotin
Checked	Protein FDR Confidence: Combined	Master	Accession	Description	Exp. q-value: Combined	Sum PEP Score	Coverage [%]	# Peptides	# PSMs	# Unique Peptides	# Protein Groups	# AAs	MW [kDa]	calc. pI	Score Sequest HT: Sequest HT	# Peptides (by Search Engine): Sequest HT
FALSE	High	Master Protein	A0A029IH39	DNA-directed RNA polymerase subunit beta' OS=Escherichia coli 2-005-03_S4_C2 GN=rpoC PE=3 SV=1	0	67.723	19	21	27	21	1	1407	155.1	7.08	59.23	21
	Checked	Confidence	Sequence	Modifications	Qvality PEP	Qvality q-value	# Protein Groups	# Proteins	# PSMs	Master Protein Accessions	# Missed Cleavages	Theo. MH+ [Da]	Confidence (by Search Engine): Sequest HT	Percolator q-Value (by Search Engine): Sequest HT	Percolator PEP (by Search Engine): Sequest HT	XCorr (by Search Engine): Sequest HT
	FALSE	High	AAAESSIQVK		0.036276	0	1	31	2	A0A029IH39	0	1003.54	High	0.002697	0.1351	1.61
		Checked	Confidence	Identifying Node	PSM Ambiguity	Annotated Sequence	Modifications	# Protein Groups	# Proteins	Master Protein Accessions	Protein Accessions	# Missed Cleavages	Charge	DeltaScore	DeltaCn	Rank	Search Engine Rank	m/z [Da]	MH+ [Da]	Theo. MH+ [Da]	DeltaM [ppm]	Deltam/z [Da]	Activation Type	MS Order	Isolation Interference [%]	Ion Inject Time [ms]	RT [min]	First Scan	Spectrum File	File ID	XCorr	Percolator q-Value	Percolator PEP
		FALSE	High	Sequest HT (A2)	Unambiguous	AAAESSIQVK		1	31	A0A029IH39	W1X2L6; W1H8J3; A0A029IH39; A0A0T5XNL4; S0U651; A0A1X3M4V8; F4T6M1; E3XJK9; Q0TA77; E1CBR6; S1LBC6; W1G3L6; A0A0S3NEM0; A0A1M2TX39; A0A1Y2Y006; D6JHU5; V0X319; A0A229D4X0; A0A1X3LNZ1; A0A0H3ESM3; A0A1X3LAA6; R8WJ59; I2RFT8; A0A0L6ZVJ1; I2UC06; A0A0K4G280; S0YQK2; Q8FB83; N3EUT8; A0A070FCD2; D2TTH0	0	2	0.525	0	1	1	502.275	1003.54	1003.54	0.74	0.00037	HCD (High Energy Collision Dissociation)	MS2	18.1689	50	52.8585	11161	LW_16srRNA_20200812.raw	F84	1.6	0	0.01781
		FALSE	High	Sequest HT (A2)	Unambiguous	AAAESSIQVK		1	31	A0A029IH39	W1X2L6; W1H8J3; A0A029IH39; A0A0T5XNL4; S0U651; A0A1X3M4V8; F4T6M1; E3XJK9; Q0TA77; E1CBR6; S1LBC6; W1G3L6; A0A0S3NEM0; A0A1M2TX39; A0A1Y2Y006; D6JHU5; V0X319; A0A229D4X0; A0A1X3LNZ1; A0A0H3ESM3; A0A1X3LAA6; R8WJ59; I2RFT8; A0A0L6ZVJ1; I2UC06; A0A0K4G280; S0YQK2; Q8FB83; N3EUT8; A0A070FCD2; D2TTH0	0	2	0.5342	0	1	1	502.275	1003.54	1003.54	0.68	0.00034	HCD (High Energy Collision Dissociation)	MS2	17.375	50	53.2255	11259	LW_16srRNA_20200812.raw	F84	1.61	0.002697	0.1351
	FALSE	High	SGLASLHAR		0.070348	0	1	24	1	A0A029IH39	0	911.506	High	0	0.03836	1.74
		Checked	Confidence	Identifying Node	PSM Ambiguity	Annotated Sequence	Modifications	# Protein Groups	# Proteins	Master Protein Accessions	Protein Accessions	# Missed Cleavages	Charge	DeltaScore	DeltaCn	Rank	Search Engine Rank	m/z [Da]	MH+ [Da]	Theo. MH+ [Da]	DeltaM [ppm]	Deltam/z [Da]	Activation Type	MS Order	Isolation Interference [%]	Ion Inject Time [ms]	RT [min]	First Scan	Spectrum File	File ID	XCorr	Percolator q-Value	Percolator PEP
		FALSE	High	Sequest HT (A2)	Unambiguous	SGLASLHAR		1	24	A0A029IH39	W1X2L6; A0A029IH39; F4T6M1; E3XJK9; Q0TA77; E1CBR6; A0A0S3NEM0; A0A1M2TX39; A0A1Y2Y006; D6JHU5; V0X319; A0A229D4X0; A0A1X3LNZ1; A0A0H3ESM3; A0A1V2SY69; A0A1X3LAA6; I2RFT8; A0A0L6ZVJ1; I2UC06; A0A0K4G280; S0YQK2; Q8FB83; N3EUT8; A0A070FCD2	0	2	0.3333	0	1	1	456.257	911.507	911.506	1.72	0.00079	HCD (High Energy Collision Dissociation)	MS2	41.7842	43.878	107.422	33358	LW_16srRNA_20200812.raw	F84	1.74	0	0.03836
	FALSE	High	LIPAGTGYAYHQDR		0.0131429	0	1	31	1	A0A029IH39	0	1561.78	High	0	0.005499	3.31
		Checked	Confidence	Identifying Node	PSM Ambiguity	Annotated Sequence	Modifications	# Protein Groups	# Proteins	Master Protein Accessions	Protein Accessions	# Missed Cleavages	Charge	DeltaScore	DeltaCn	Rank	Search Engine Rank	m/z [Da]	MH+ [Da]	Theo. MH+ [Da]	DeltaM [ppm]	Deltam/z [Da]	Activation Type	MS Order	Isolation Interference [%]	Ion Inject Time [ms]	RT [min]	First Scan	Spectrum File	File ID	XCorr	Percolator q-Value	Percolator PEP
		FALSE	High	Sequest HT (A2)	Unambiguous	LIPAGTGYAYHQDR		1	31	A0A029IH39	W1H8J3; A0A029IH39; A0A0T5XNL4; S0U651; A0A1X3M4V8; F4T6M1; E3XJK9; Q0TA77; V0WVI2; E1CBR6; S1LBC6; W1G3L6; A0A0S3NEM0; A0A1M2TX39; A0A1Y2Y006; D6JHU5; A0A229D4X0; A0A1X3LNZ1; A0A0H3ESM3; A0A1X3LAA6; R8WJ59; I2RFT8; A0A0L6ZVJ1; I2UC06; A0A0K4G280; S0YQK2; Q8FB83; N3EUT8; A0A070FCD2; D2TTH0; W1WRP8	0	2	0.6949	0	1	1	781.392	1561.78	1561.78	0.65	0.00051	HCD (High Energy Collision Dissociation)	MS2	17.9319	50	107.457	33382	LW_16srRNA_20200812.raw	F84	3.31	0	0.005499
	FALSE	High	LLDLAAPDIIVR		0.0228518	0	1	34	1	A0A029IH39	0	1308.79	High	0	0.01045	3.03
		Checked	Confidence	Identifying Node	PSM Ambiguity	Annotated Sequence	Modifications	# Protein Groups	# Proteins	Master Protein Accessions	Protein Accessions	# Missed Cleavages	Charge	DeltaScore	DeltaCn	Rank	Search Engine Rank	m/z [Da]	MH+ [Da]	Theo. MH+ [Da]	DeltaM [ppm]	Deltam/z [Da]	Activation Type	MS Order	Isolation Interference [%]	Ion Inject Time [ms]	RT [min]	First Scan	Spectrum File	File ID	XCorr	Percolator q-Value	Percolator PEP
		FALSE	High	Sequest HT (A2)	Unambiguous	LLDLAAPDIIVR		1	34	A0A029IH39	W1X2L6; W1H8J3; A0A029IH39; A0A0T5XNL4; S0U651; A0A1X3M4V8; F4T6M1; E3XJK9; Q0TA77; E1CBR6; S1LBC6; W1G3L6; A0A0S3NEM0; A0A1M2TX39; A0A0A5SHC3; Q9KW13; A0A1Y2Y006; D6JHU5; V0X319; A0A229D4X0; A0A1X3LNZ1; A0A0H3ESM3; A0A1V2SY69; A0A1X3LAA6; R8WJ59; I2RFT8; A0A0L6ZVJ1; I2UC06; A0A0K4G280; S0YQK2; Q8FB83; N3EUT8; A0A070FCD2; D2TTH0	0	2	0.7327	0	1	1	654.898	1308.79	1308.79	-0.14	-9e-05	HCD (High Energy Collision Dissociation)	MS2	40.997	50	108.089	33809	LW_16srRNA_20200812.raw	F84	3.03	0	0.01045
	FALSE	High	LGIQAFEPVLIEGK		0.000148421	0	1	33	1	A0A029IH39	0	1513.86	High	0	3.112e-05	3.74
		Checked	Confidence	Identifying Node	PSM Ambiguity	Annotated Sequence	Modifications	# Protein Groups	# Proteins	Master Protein Accessions	Protein Accessions	# Missed Cleavages	Charge	DeltaScore	DeltaCn	Rank	Search Engine Rank	m/z [Da]	MH+ [Da]	Theo. MH+ [Da]	DeltaM [ppm]	Deltam/z [Da]	Activation Type	MS Order	Isolation Interference [%]	Ion Inject Time [ms]	RT [min]	First Scan	Spectrum File	File ID	XCorr	Percolator q-Value	Percolator PEP
		FALSE	High	Sequest HT (A2)	Unambiguous	LGIQAFEPVLIEGK		1	33	A0A029IH39	W1X2L6; W1H8J3; A0A029IH39; A0A0T5XNL4; S0U651; A0A1X3M4V8; F4T6M1; E3XJK9; Q0TA77; E1CBR6; S1LBC6; W1G3L6; A0A0S3NEM0; A0A1M2TX39; Q9KW13; A0A1Y2Y006; D6JHU5; V0X319; A0A229D4X0; A0A1X3LNZ1; A0A0H3ESM3; A0A1V2SY69; A0A1X3LAA6; R8WJ59; I2RFT8; A0A0L6ZVJ1; I2UC06; A0A0K4G280; S0YQK2; Q8FB83; N3EUT8; A0A070FCD2; D2TTH0	0	2	0.6765	0	1	1	757.437	1513.87	1513.86	2.19	0.00166	HCD (High Energy Collision Dissociation)	MS2	13.4549	50	108.186	33874	LW_16srRNA_20200812.raw	F84	3.74	0	3.112e-05
	FALSE	High	IPQESGGTKDITGGLPR		1.851e-07	0	1	29	1	A0A029IH39	1	1725.91	High	0	1.386e-08	4.76
		Checked	Confidence	Identifying Node	PSM Ambiguity	Annotated Sequence	Modifications	# Protein Groups	# Proteins	Master Protein Accessions	Protein Accessions	# Missed Cleavages	Charge	DeltaScore	DeltaCn	Rank	Search Engine Rank	m/z [Da]	MH+ [Da]	Theo. MH+ [Da]	DeltaM [ppm]	Deltam/z [Da]	Activation Type	MS Order	Isolation Interference [%]	Ion Inject Time [ms]	RT [min]	First Scan	Spectrum File	File ID	XCorr	Percolator q-Value	Percolator PEP
		FALSE	High	Sequest HT (A2)	Unambiguous	IPQESGGTKDITGGLPR		1	29	A0A029IH39	W1X2L6; W1H8J3; A0A029IH39; A0A0T5XNL4; S0U651; A0A1X3M4V8; F4T6M1; E3XJK9; Q0TA77; E1CBR6; S1LBC6; A0A0S3NEM0; A0A1M2TX39; A0A1Y2Y006; D6JHU5; V0X319; A0A229D4X0; A0A1X3LNZ1; A0A0H3ESM3; A0A1X3LAA6; I2RFT8; A0A0L6ZVJ1; I2UC06; A0A0K4G280; S0YQK2; Q8FB83; N3EUT8; A0A070FCD2; D2TTH0	1	3	0.7227	0	1	1	575.976	1725.91	1725.91	0.71	0.00041	HCD (High Energy Collision Dissociation)	MS2	0	50	106.824	33062	LW_16srRNA_20200812.raw	F84	4.76	0	1.386e-08
	FALSE	High	VLTEAAVAGKR		0.00279676	0	1	31	1	A0A029IH39	1	1114.66	High	0	0.0009219	3.02
		Checked	Confidence	Identifying Node	PSM Ambiguity	Annotated Sequence	Modifications	# Protein Groups	# Proteins	Master Protein Accessions	Protein Accessions	# Missed Cleavages	Charge	DeltaScore	DeltaCn	Rank	Search Engine Rank	m/z [Da]	MH+ [Da]	Theo. MH+ [Da]	DeltaM [ppm]	Deltam/z [Da]	Activation Type	MS Order	Isolation Interference [%]	Ion Inject Time [ms]	RT [min]	First Scan	Spectrum File	File ID	XCorr	Percolator q-Value	Percolator PEP
		FALSE	High	Sequest HT (A2)	Unambiguous	VLTEAAVAGKR		1	31	A0A029IH39	W1H8J3; A0A029IH39; A0A0T5XNL4; S0U651; A0A1X3M4V8; F4T6M1; E3XJK9; Q0TA77; V0WVI2; E1CBR6; S1LBC6; W1G3L6; A0A0S3NEM0; A0A1M2TX39; A0A0A5SHC3; A0A1Y2Y006; D6JHU5; A0A229D4X0; A0A1X3LNZ1; A0A0H3ESM3; A0A1X3LAA6; R8WJ59; I2RFT8; A0A0L6ZVJ1; I2UC06; A0A0K4G280; S0YQK2; Q8FB83; N3EUT8; A0A070FCD2; D2TTH0	1	2	0.447	0	1	1	557.833	1114.66	1114.66	0.55	0.00031	HCD (High Energy Collision Dissociation)	MS2	0	50	106.853	33082	LW_16srRNA_20200812.raw	F84	3.02	0	0.0009219
	FALSE	High	YIVNEVQDVYR		0.0484601	0	1	31	1	A0A029IH39	0	1397.71	High	0	0.02488	1.59
		Checked	Confidence	Identifying Node	PSM Ambiguity	Annotated Sequence	Modifications	# Protein Groups	# Proteins	Master Protein Accessions	Protein Accessions	# Missed Cleavages	Charge	DeltaScore	DeltaCn	Rank	Search Engine Rank	m/z [Da]	MH+ [Da]	Theo. MH+ [Da]	DeltaM [ppm]	Deltam/z [Da]	Activation Type	MS Order	Isolation Interference [%]	Ion Inject Time [ms]	RT [min]	First Scan	Spectrum File	File ID	XCorr	Percolator q-Value	Percolator PEP
		FALSE	High	Sequest HT (A2)	Unambiguous	YIVNEVQDVYR		1	31	A0A029IH39	W1H8J3; A0A029IH39; A0A0T5XNL4; S0U651; A0A1X3M4V8; F4T6M1; E3XJK9; Q0TA77; E1CBR6; S1LBC6; W1G3L6; A0A0S3NEM0; A0A1M2TX39; A0A1Y2Y006; D6JHU5; V0X319; A0A229D4X0; A0A1X3LNZ1; A0A0H3ESM3; A0A1X3LAA6; W1XAE4; R8WJ59; I2RFT8; A0A0L6ZVJ1; I2UC06; A0A0K4G280; S0YQK2; Q8FB83; N3EUT8; A0A070FCD2; D2TTH0	0	2	0.4969	0	1	1	699.358	1397.71	1397.71	1.42	0.00099	HCD (High Energy Collision Dissociation)	MS2	11.8757	50	103.286	31057	LW_16srRNA_20200812.raw	F84	1.59	0	0.02488
	FALSE	High	VTAEDVLKPGTADILVPR		3.12875e-08	0	1	30	2	A0A029IH39	0	1894.06	High	0	1.776e-09	4.42
		Checked	Confidence	Identifying Node	PSM Ambiguity	Annotated Sequence	Modifications	# Protein Groups	# Proteins	Master Protein Accessions	Protein Accessions	# Missed Cleavages	Charge	DeltaScore	DeltaCn	Rank	Search Engine Rank	m/z [Da]	MH+ [Da]	Theo. MH+ [Da]	DeltaM [ppm]	Deltam/z [Da]	Activation Type	MS Order	Isolation Interference [%]	Ion Inject Time [ms]	RT [min]	First Scan	Spectrum File	File ID	XCorr	Percolator q-Value	Percolator PEP
		FALSE	High	Sequest HT (A2)	Unambiguous	VTAEDVLKPGTADILVPR		1	30	A0A029IH39	W1X2L6; W1H8J3; A0A029IH39; S0U651; A0A1X3M4V8; F4T6M1; E3XJK9; Q0TA77; E1CBR6; S1LBC6; W1G3L6; A0A0S3NEM0; A0A1M2TX39; A0A1Y2Y006; D6JHU5; V0X319; A0A229D4X0; A0A1X3LNZ1; A0A0H3ESM3; A0A1X3LAA6; R8WJ59; I2RFT8; A0A0L6ZVJ1; I2UC06; A0A0K4G280; S0YQK2; Q8FB83; N3EUT8; A0A070FCD2; D2TTH0	0	2	0.8009	0	1	1	947.537	1894.07	1894.06	0.95	0.0009	HCD (High Energy Collision Dissociation)	MS2	0	50	107.873	33664	LW_16srRNA_20200812.raw	F84	4.42	0	1.776e-09
		FALSE	High	Sequest HT (A2)	Unambiguous	VTAEDVLKPGTADILVPR		1	30	A0A029IH39	W1X2L6; W1H8J3; A0A029IH39; S0U651; A0A1X3M4V8; F4T6M1; E3XJK9; Q0TA77; E1CBR6; S1LBC6; W1G3L6; A0A0S3NEM0; A0A1M2TX39; A0A1Y2Y006; D6JHU5; V0X319; A0A229D4X0; A0A1X3LNZ1; A0A0H3ESM3; A0A1X3LAA6; R8WJ59; I2RFT8; A0A0L6ZVJ1; I2UC06; A0A0K4G280; S0YQK2; Q8FB83; N3EUT8; A0A070FCD2; D2TTH0	0	3	0.6484	0	1	1	632.027	1894.07	1894.06	1.14	0.00072	HCD (High Energy Collision Dissociation)	MS2	21.3989	29.575	107.9	33682	LW_16srRNA_20200812.raw	F84	4.38	0	2.789e-08
	FALSE	High	TANSGYLTR		0.0811635	0	1	34	1	A0A029IH39	0	982.495	High	0	0.04547	1.54
		Checked	Confidence	Identifying Node	PSM Ambiguity	Annotated Sequence	Modifications	# Protein Groups	# Proteins	Master Protein Accessions	Protein Accessions	# Missed Cleavages	Charge	DeltaScore	DeltaCn	Rank	Search Engine Rank	m/z [Da]	MH+ [Da]	Theo. MH+ [Da]	DeltaM [ppm]	Deltam/z [Da]	Activation Type	MS Order	Isolation Interference [%]	Ion Inject Time [ms]	RT [min]	First Scan	Spectrum File	File ID	XCorr	Percolator q-Value	Percolator PEP
		FALSE	High	Sequest HT (A2)	Unambiguous	TANSGYLTR		1	34	A0A029IH39	W1X2L6; W1H8J3; A0A029IH39; A0A0T5XNL4; S0U651; A0A1X3M4V8; F4T6M1; E3XJK9; Q0TA77; E1CBR6; S1LBC6; W1G3L6; A0A0S3NEM0; A0A1M2TX39; A0A0A5SHC3; Q9KW13; A0A1Y2Y006; D6JHU5; V0X319; A0A229D4X0; A0A1X3LNZ1; A0A0H3ESM3; A0A1X3LAA6; R8WJ59; I2RFT8; A0A0L6ZVJ1; I2UC06; A0A0K4G280; S0YQK2; Q8FB83; W1X8P9; N3EUT8; A0A070FCD2; D2TTH0	0	2	0.5779	0	1	1	491.752	982.496	982.495	0.86	0.00042	HCD (High Energy Collision Dissociation)	MS2	10.7856	50	65.2854	14933	LW_16srRNA_20200812.raw	F84	1.54	0	0.04547
	FALSE	High	TAGGKDLRPALK		0.0001067	0	1	30	2	A0A029IH39	1	1226.72	High	0	2.127e-05	3.72
		Checked	Confidence	Identifying Node	PSM Ambiguity	Annotated Sequence	Modifications	# Protein Groups	# Proteins	Master Protein Accessions	Protein Accessions	# Missed Cleavages	Charge	DeltaScore	DeltaCn	Rank	Search Engine Rank	m/z [Da]	MH+ [Da]	Theo. MH+ [Da]	DeltaM [ppm]	Deltam/z [Da]	Activation Type	MS Order	Isolation Interference [%]	Ion Inject Time [ms]	RT [min]	First Scan	Spectrum File	File ID	XCorr	Percolator q-Value	Percolator PEP
		FALSE	High	Sequest HT (A2)	Unambiguous	TAGGKDLRPALK		1	30	A0A029IH39	W1X2L6; W1H8J3; A0A029IH39; S0U651; A0A1X3M4V8; F4T6M1; E3XJK9; Q0TA77; E1CBR6; S1LBC6; W1G3L6; A0A0S3NEM0; A0A1M2TX39; A0A1Y2Y006; D6JHU5; W1WEN5; V0X319; A0A229D4X0; A0A1X3LNZ1; A0A0H3ESM3; A0A1X3LAA6; R8WJ59; I2RFT8; A0A0L6ZVJ1; I2UC06; A0A0K4G280; S0YQK2; Q8FB83; N3EUT8; A0A070FCD2	1	2	0.5726	0	1	1	613.865	1226.72	1226.72	0.15	9e-05	HCD (High Energy Collision Dissociation)	MS2	22.1308	50	107.844	33645	LW_16srRNA_20200812.raw	F84	3.72	0	2.127e-05
		FALSE	High	Sequest HT (A2)	Unambiguous	TAGGKDLRPALK		1	30	A0A029IH39	W1X2L6; W1H8J3; A0A029IH39; S0U651; A0A1X3M4V8; F4T6M1; E3XJK9; Q0TA77; E1CBR6; S1LBC6; W1G3L6; A0A0S3NEM0; A0A1M2TX39; A0A1Y2Y006; D6JHU5; W1WEN5; V0X319; A0A229D4X0; A0A1X3LNZ1; A0A0H3ESM3; A0A1X3LAA6; R8WJ59; I2RFT8; A0A0L6ZVJ1; I2UC06; A0A0K4G280; S0YQK2; Q8FB83; N3EUT8; A0A070FCD2	1	3	0.5803	0	1	1	409.579	1226.72	1226.72	0.61	0.00025	HCD (High Energy Collision Dissociation)	MS2	4.6845	33.115	107.839	33641	LW_16srRNA_20200812.raw	F84	3.55	0	0.006553
	FALSE	High	TSLKDTTVGR		0.0963494	0	1	27	1	A0A029IH39	1	1077.59	High	0	0.0553	1.79
		Checked	Confidence	Identifying Node	PSM Ambiguity	Annotated Sequence	Modifications	# Protein Groups	# Proteins	Master Protein Accessions	Protein Accessions	# Missed Cleavages	Charge	DeltaScore	DeltaCn	Rank	Search Engine Rank	m/z [Da]	MH+ [Da]	Theo. MH+ [Da]	DeltaM [ppm]	Deltam/z [Da]	Activation Type	MS Order	Isolation Interference [%]	Ion Inject Time [ms]	RT [min]	First Scan	Spectrum File	File ID	XCorr	Percolator q-Value	Percolator PEP
		FALSE	High	Sequest HT (A2)	Unambiguous	TSLKDTTVGR		1	27	A0A029IH39	W1X2L6; W1H8J3; A0A029IH39; S0U651; A0A1X3M4V8; F4T6M1; E3XJK9; Q0TA77; E1CBR6; S1LBC6; A0A0S3NEM0; A0A1M2TX39; A0A1Y2Y006; D6JHU5; V0X319; A0A229D4X0; A0A1X3LNZ1; A0A0H3ESM3; A0A1V2SY69; A0A1X3LAA6; I2RFT8; A0A0L6ZVJ1; I2UC06; A0A0K4G280; S0YQK2; N3EUT8; A0A070FCD2	1	2	0.5642	0	1	1	539.299	1077.59	1077.59	0.59	0.00032	HCD (High Energy Collision Dissociation)	MS2	15.6746	50	105.54	32279	LW_16srRNA_20200812.raw	F84	1.79	0	0.0553
	FALSE	High	TKESYKVPYGAVLAK		0.0981173	0	1	27	1	A0A029IH39	2	1653.92	High	0	0.0567	2.82
		Checked	Confidence	Identifying Node	PSM Ambiguity	Annotated Sequence	Modifications	# Protein Groups	# Proteins	Master Protein Accessions	Protein Accessions	# Missed Cleavages	Charge	DeltaScore	DeltaCn	Rank	Search Engine Rank	m/z [Da]	MH+ [Da]	Theo. MH+ [Da]	DeltaM [ppm]	Deltam/z [Da]	Activation Type	MS Order	Isolation Interference [%]	Ion Inject Time [ms]	RT [min]	First Scan	Spectrum File	File ID	XCorr	Percolator q-Value	Percolator PEP
		FALSE	High	Sequest HT (A2)	Unambiguous	TKESYKVPYGAVLAK		1	27	A0A029IH39	W1X2L6; A0A029IH39; S0U651; A0A1X3M4V8; F4T6M1; E3XJK9; Q0TA77; E1CBR6; S1LBC6; A0A0S3NEM0; A0A1M2TX39; A0A1Y2Y006; D6JHU5; W1WEN5; V0X319; A0A229D4X0; A0A1X3LNZ1; A0A0H3ESM3; A0A1X3LAA6; I2RFT8; A0A0L6ZVJ1; I2UC06; A0A0K4G280; S0YQK2; Q8FB83; N3EUT8; A0A070FCD2	2	3	0.6667	0	1	1	551.98	1653.93	1653.92	3.52	0.00194	HCD (High Energy Collision Dissociation)	MS2	16.3996	50	108.318	33963	LW_16srRNA_20200812.raw	F84	2.82	0	0.0567
	FALSE	High	ASLATESFISAASFQETTR		0.0189597	0	1	31	2	A0A029IH39	0	2016.99	High	0	0.008414	2.29
		Checked	Confidence	Identifying Node	PSM Ambiguity	Annotated Sequence	Modifications	# Protein Groups	# Proteins	Master Protein Accessions	Protein Accessions	# Missed Cleavages	Charge	DeltaScore	DeltaCn	Rank	Search Engine Rank	m/z [Da]	MH+ [Da]	Theo. MH+ [Da]	DeltaM [ppm]	Deltam/z [Da]	Activation Type	MS Order	Isolation Interference [%]	Ion Inject Time [ms]	RT [min]	First Scan	Spectrum File	File ID	XCorr	Percolator q-Value	Percolator PEP
		FALSE	High	Sequest HT (A2)	Unambiguous	ASLATESFISAASFQETTR		1	31	A0A029IH39	W1H8J3; A0A029IH39; A0A0T5XNL4; S0U651; A0A1X3M4V8; F4T6M1; E3XJK9; Q0TA77; E1CBR6; S1LBC6; W1G3L6; A0A0S3NEM0; A0A1M2TX39; A0A0A5SHC3; Q9KW13; A0A1Y2Y006; D6JHU5; A0A229D4X0; A0A1X3LNZ1; A0A0H3ESM3; A0A1X3LAA6; R8WJ59; I2RFT8; A0A0L6ZVJ1; I2UC06; A0A0K4G280; S0YQK2; Q8FB83; N3EUT8; A0A070FCD2; D2TTH0	0	2	0.7074	0	1	1	1009	2016.99	2016.99	-0.14	-0.00014	HCD (High Energy Collision Dissociation)	MS2	0	50	106.497	32854	LW_16srRNA_20200812.raw	F84	2.29	0	0.008414
		FALSE	High	Sequest HT (A2)	Unambiguous	ASLATESFISAASFQETTR		1	31	A0A029IH39	W1H8J3; A0A029IH39; A0A0T5XNL4; S0U651; A0A1X3M4V8; F4T6M1; E3XJK9; Q0TA77; E1CBR6; S1LBC6; W1G3L6; A0A0S3NEM0; A0A1M2TX39; A0A0A5SHC3; Q9KW13; A0A1Y2Y006; D6JHU5; A0A229D4X0; A0A1X3LNZ1; A0A0H3ESM3; A0A1X3LAA6; R8WJ59; I2RFT8; A0A0L6ZVJ1; I2UC06; A0A0K4G280; S0YQK2; Q8FB83; N3EUT8; A0A070FCD2; D2TTH0	0	3	0.5404	0	1	1	673.001	2016.99	2016.99	0.09	6e-05	HCD (High Energy Collision Dissociation)	MS2	69.7114	50	106.552	32888	LW_16srRNA_20200812.raw	F84	1.98	0	0.01184
	FALSE	High	FATSDLNDLYR		0.0098148	0	1	35	1	A0A029IH39	0	1314.63	High	0	0.003926	1.96
		Checked	Confidence	Identifying Node	PSM Ambiguity	Annotated Sequence	Modifications	# Protein Groups	# Proteins	Master Protein Accessions	Protein Accessions	# Missed Cleavages	Charge	DeltaScore	DeltaCn	Rank	Search Engine Rank	m/z [Da]	MH+ [Da]	Theo. MH+ [Da]	DeltaM [ppm]	Deltam/z [Da]	Activation Type	MS Order	Isolation Interference [%]	Ion Inject Time [ms]	RT [min]	First Scan	Spectrum File	File ID	XCorr	Percolator q-Value	Percolator PEP
		FALSE	High	Sequest HT (A2)	Unambiguous	FATSDLNDLYR		1	35	A0A029IH39	W1X2L6; W1H8J3; A0A029IH39; A0A0T5XNL4; S0U651; A0A1X3M4V8; F4T6M1; E3XJK9; Q0TA77; E1CBR6; S1LBC6; W1G3L6; A0A0S3NEM0; A0A1M2TX39; A0A0A5SHC3; Q9KW13; A0A1Y2Y006; D6JHU5; V0X319; A0A229D4X0; A0A1X3LNZ1; A0A0H3ESM3; A0A1V2SY69; A0A1X3LAA6; R8WJ59; I2RFT8; A0A0L6ZVJ1; I2UC06; A0A0K4G280; S0YQK2; Q8FB83; N3EUT8; A0A070FCD2; D2TTH0; P14563	0	2	0.5561	0	1	1	657.82	1314.63	1314.63	0.31	0.0002	HCD (High Energy Collision Dissociation)	MS2	10.3456	50	104.192	31499	LW_16srRNA_20200812.raw	F84	1.96	0	0.003926
	FALSE	High	EGLNVLQYFISTHGAR		0.0826619	0	1	33	1	A0A029IH39	0	1804.93	High	0	0.04631	2.27
		Checked	Confidence	Identifying Node	PSM Ambiguity	Annotated Sequence	Modifications	# Protein Groups	# Proteins	Master Protein Accessions	Protein Accessions	# Missed Cleavages	Charge	DeltaScore	DeltaCn	Rank	Search Engine Rank	m/z [Da]	MH+ [Da]	Theo. MH+ [Da]	DeltaM [ppm]	Deltam/z [Da]	Activation Type	MS Order	Isolation Interference [%]	Ion Inject Time [ms]	RT [min]	First Scan	Spectrum File	File ID	XCorr	Percolator q-Value	Percolator PEP
		FALSE	High	Sequest HT (A2)	Unambiguous	EGLNVLQYFISTHGAR		1	33	A0A029IH39	W1X2L6; W1H8J3; A0A029IH39; A0A0T5XNL4; S0U651; A0A1X3M4V8; F4T6M1; E3XJK9; Q0TA77; Q9R5V1; E1CBR6; S1LBC6; W1G3L6; A0A0S3NEM0; A0A1M2TX39; A0A1Y2Y006; D6JHU5; V0X319; A0A229D4X0; A0A1X3LNZ1; A0A0H3ESM3; A0A1X3LAA6; R8WJ59; I2RFT8; A0A0L6ZVJ1; I2UC06; A0A0K4G280; S0YQK2; Q8FB83; W1X8P9; N3EUT8; A0A070FCD2; D2TTH0	0	3	0.5815	0	1	1	602.318	1804.94	1804.93	2.97	0.00179	HCD (High Energy Collision Dissociation)	MS2	0	50	110.604	35364	LW_16srRNA_20200812.raw	F84	2.27	0	0.04631
	FALSE	High	AIVQLEDGVQISSGDTLAR		0.00190088	0	1	31	3	A0A029IH39	0	1972.03	High	0	0.0005904	2.13
		Checked	Confidence	Identifying Node	PSM Ambiguity	Annotated Sequence	Modifications	# Protein Groups	# Proteins	Master Protein Accessions	Protein Accessions	# Missed Cleavages	Charge	DeltaScore	DeltaCn	Rank	Search Engine Rank	m/z [Da]	MH+ [Da]	Theo. MH+ [Da]	DeltaM [ppm]	Deltam/z [Da]	Activation Type	MS Order	Isolation Interference [%]	Ion Inject Time [ms]	RT [min]	First Scan	Spectrum File	File ID	XCorr	Percolator q-Value	Percolator PEP
		FALSE	High	Sequest HT (A2)	Unambiguous	AIVQLEDGVQISSGDTLAR		1	31	A0A029IH39	W1X2L6; W1H8J3; A0A029IH39; A0A0T5XNL4; S0U651; A0A1X3M4V8; F4T6M1; E3XJK9; Q0TA77; E1CBR6; S1LBC6; W1G3L6; A0A0S3NEM0; A0A1M2TX39; A0A1Y2Y006; D6JHU5; V0X319; A0A229D4X0; A0A1X3LNZ1; A0A0H3ESM3; A0A1X3LAA6; R8WJ59; I2RFT8; A0A0L6ZVJ1; I2UC06; A0A0K4G280; S0YQK2; Q8FB83; N3EUT8; A0A070FCD2; D2TTH0	0	2	0.7746	0	1	1	986.521	1972.03	1972.03	-0.29	-0.00029	HCD (High Energy Collision Dissociation)	MS2	21.5701	50	103.592	31213	LW_16srRNA_20200812.raw	F84	2.13	0	0.0005904
		FALSE	High	Sequest HT (A2)	Unambiguous	AIVQLEDGVQISSGDTLAR		1	31	A0A029IH39	W1X2L6; W1H8J3; A0A029IH39; A0A0T5XNL4; S0U651; A0A1X3M4V8; F4T6M1; E3XJK9; Q0TA77; E1CBR6; S1LBC6; W1G3L6; A0A0S3NEM0; A0A1M2TX39; A0A1Y2Y006; D6JHU5; V0X319; A0A229D4X0; A0A1X3LNZ1; A0A0H3ESM3; A0A1X3LAA6; R8WJ59; I2RFT8; A0A0L6ZVJ1; I2UC06; A0A0K4G280; S0YQK2; Q8FB83; N3EUT8; A0A070FCD2; D2TTH0	0	2	0.6641	0	1	1	986.52	1972.03	1972.03	-0.66	-0.00065	HCD (High Energy Collision Dissociation)	MS2	20.197	50	103.249	31038	LW_16srRNA_20200812.raw	F84	1.28	0	0.08246
		FALSE	High	Sequest HT (A2)	Unambiguous	AIVQLEDGVQISSGDTLAR		1	31	A0A029IH39	W1X2L6; W1H8J3; A0A029IH39; A0A0T5XNL4; S0U651; A0A1X3M4V8; F4T6M1; E3XJK9; Q0TA77; E1CBR6; S1LBC6; W1G3L6; A0A0S3NEM0; A0A1M2TX39; A0A1Y2Y006; D6JHU5; V0X319; A0A229D4X0; A0A1X3LNZ1; A0A0H3ESM3; A0A1X3LAA6; R8WJ59; I2RFT8; A0A0L6ZVJ1; I2UC06; A0A0K4G280; S0YQK2; Q8FB83; N3EUT8; A0A070FCD2; D2TTH0	0	3	0.6047	0	1	1	658.017	1972.04	1972.03	1.28	0.00084	HCD (High Energy Collision Dissociation)	MS2	28.9688	50	103.332	31082	LW_16srRNA_20200812.raw	F84	1.29	0.00504	0.2093
	FALSE	High	AITGSNKRPLK		0.0685612	0	1	34	1	A0A029IH39	1	1184.71	High	0	0.03731	1.98
		Checked	Confidence	Identifying Node	PSM Ambiguity	Annotated Sequence	Modifications	# Protein Groups	# Proteins	Master Protein Accessions	Protein Accessions	# Missed Cleavages	Charge	DeltaScore	DeltaCn	Rank	Search Engine Rank	m/z [Da]	MH+ [Da]	Theo. MH+ [Da]	DeltaM [ppm]	Deltam/z [Da]	Activation Type	MS Order	Isolation Interference [%]	Ion Inject Time [ms]	RT [min]	First Scan	Spectrum File	File ID	XCorr	Percolator q-Value	Percolator PEP
		FALSE	High	Sequest HT (A2)	Unambiguous	AITGSNKRPLK		1	34	A0A029IH39	W1X2L6; W1H8J3; A0A029IH39; A0A0T5XNL4; S0U651; A0A1X3M4V8; F4T6M1; E3XJK9; Q0TA77; E1CBR6; S1LBC6; W1G3L6; A0A0S3NEM0; A0A1M2TX39; A0A0A5SHC3; Q9KW13; A0A1Y2Y006; D6JHU5; V0X319; A0A229D4X0; A0A1X3LNZ1; A0A0H3ESM3; A0A1V2SY69; A0A1X3LAA6; R8WJ59; I2RFT8; A0A0L6ZVJ1; I2UC06; A0A0K4G280; S0YQK2; Q8FB83; N3EUT8; A0A070FCD2; D2TTH0	1	2	0.5303	0	1	1	592.86	1184.71	1184.71	1.75	0.00104	HCD (High Energy Collision Dissociation)	MS2	19.6045	50	107.877	33667	LW_16srRNA_20200812.raw	F84	1.98	0	0.03731
	FALSE	High	GLKENVIVGR		0.0441706	0	1	33	1	A0A029IH39	1	1084.65	High	0	0.02241	2.73
		Checked	Confidence	Identifying Node	PSM Ambiguity	Annotated Sequence	Modifications	# Protein Groups	# Proteins	Master Protein Accessions	Protein Accessions	# Missed Cleavages	Charge	DeltaScore	DeltaCn	Rank	Search Engine Rank	m/z [Da]	MH+ [Da]	Theo. MH+ [Da]	DeltaM [ppm]	Deltam/z [Da]	Activation Type	MS Order	Isolation Interference [%]	Ion Inject Time [ms]	RT [min]	First Scan	Spectrum File	File ID	XCorr	Percolator q-Value	Percolator PEP
		FALSE	High	Sequest HT (A2)	Unambiguous	GLKENVIVGR		1	33	A0A029IH39	W1H8J3; A0A029IH39; A0A0T5XNL4; S0U651; A0A1X3M4V8; F4T6M1; E3XJK9; Q0TA77; V0WVI2; E1CBR6; S1LBC6; W1G3L6; A0A0S3NEM0; A0A1M2TX39; A0A0A5SHC3; Q9KW13; A0A1Y2Y006; D6JHU5; A0A229D4X0; A0A1X3LNZ1; A0A0H3ESM3; A0A1X3LAA6; R8WJ59; I2RFT8; A0A0L6ZVJ1; I2UC06; A0A0K4G280; S0YQK2; Q8FB83; N3EUT8; A0A070FCD2; D2TTH0; W1WRP8	1	2	0.4432	0	1	1	542.828	1084.65	1084.65	1.75	0.00095	HCD (High Energy Collision Dissociation)	MS2	21.6554	33.34	107.412	33350	LW_16srRNA_20200812.raw	F84	2.73	0	0.02241
	FALSE	High	VADLFEAR		0.199739	0.00224505	1	33	1	A0A029IH39	0	920.484	High	0.001446	0.1306	2.36
		Checked	Confidence	Identifying Node	PSM Ambiguity	Annotated Sequence	Modifications	# Protein Groups	# Proteins	Master Protein Accessions	Protein Accessions	# Missed Cleavages	Charge	DeltaScore	DeltaCn	Rank	Search Engine Rank	m/z [Da]	MH+ [Da]	Theo. MH+ [Da]	DeltaM [ppm]	Deltam/z [Da]	Activation Type	MS Order	Isolation Interference [%]	Ion Inject Time [ms]	RT [min]	First Scan	Spectrum File	File ID	XCorr	Percolator q-Value	Percolator PEP
		FALSE	High	Sequest HT (A2)	Unambiguous	VADLFEAR		1	33	A0A029IH39	W1X2L6; W1H8J3; A0A029IH39; A0A0T5XNL4; S0U651; A0A1X3M4V8; F4T6M1; E3XJK9; Q0TA77; E1CBR6; S1LBC6; W1G3L6; A0A0S3NEM0; A0A1M2TX39; A0A0A5SHC3; Q9KW13; A0A1Y2Y006; D6JHU5; V0X319; A0A229D4X0; A0A1X3LNZ1; A0A0H3ESM3; A0A1X3LAA6; R8WJ59; I2RFT8; A0A0L6ZVJ1; I2UC06; A0A0K4G280; S0YQK2; Q8FB83; N3EUT8; A0A070FCD2; D2TTH0	0	2	0.6314	0	1	1	460.746	920.486	920.484	2.08	0.00096	HCD (High Energy Collision Dissociation)	MS2	3.03639	50	104.962	31921	LW_16srRNA_20200812.raw	F84	2.36	0.001446	0.1306
	FALSE	High	LIDEFGR		0.289555	0.00789054	1	33	1	A0A029IH39	0	849.446	High	0.00504	0.2026	1.01
		Checked	Confidence	Identifying Node	PSM Ambiguity	Annotated Sequence	Modifications	# Protein Groups	# Proteins	Master Protein Accessions	Protein Accessions	# Missed Cleavages	Charge	DeltaScore	DeltaCn	Rank	Search Engine Rank	m/z [Da]	MH+ [Da]	Theo. MH+ [Da]	DeltaM [ppm]	Deltam/z [Da]	Activation Type	MS Order	Isolation Interference [%]	Ion Inject Time [ms]	RT [min]	First Scan	Spectrum File	File ID	XCorr	Percolator q-Value	Percolator PEP
		FALSE	High	Sequest HT (A2)	Unambiguous	LIDEFGR		1	33	A0A029IH39	W1X2L6; W1H8J3; A0A029IH39; A0A0T5XNL4; S0U651; A0A1X3M4V8; F4T6M1; E3XJK9; Q0TA77; E1CBR6; S1LBC6; W1G3L6; A0A0S3NEM0; A0A1M2TX39; A0A0A5SHC3; A0A1Y2Y006; D6JHU5; W1WEN5; V0X319; A0A229D4X0; A0A1X3LNZ1; A0A0H3ESM3; A0A1X3LAA6; R8WJ59; I2RFT8; A0A0L6ZVJ1; I2UC06; A0A0K4G280; S0YQK2; Q8FB83; N3EUT8; A0A070FCD2; D2TTH0	0	2	0.3168	0	1	1	425.227	849.446	849.446	-0.4	-0.00017	HCD (High Energy Collision Dissociation)	MS2	10.678	50	102.305	30534	LW_16srRNA_20200812.raw	F84	1.01	0.00504	0.2026
FALSE	High	Master Protein	A0A062XXF7	DNA polymerase I OS=Escherichia coli 2-011-08_S1_C1 GN=polA PE=3 SV=1	0	60.639	23	16	25	16	1	928	103	5.67	57.06	16
	Checked	Confidence	Sequence	Modifications	Qvality PEP	Qvality q-value	# Protein Groups	# Proteins	# PSMs	Master Protein Accessions	# Missed Cleavages	Theo. MH+ [Da]	Confidence (by Search Engine): Sequest HT	Percolator q-Value (by Search Engine): Sequest HT	Percolator PEP (by Search Engine): Sequest HT	XCorr (by Search Engine): Sequest HT
	FALSE	High	NQLTFNQIALEEAGR		0.00191519	0	1	87	2	A0A062XXF7	0	1703.87	High	0	0.0005962	2.81
		Checked	Confidence	Identifying Node	PSM Ambiguity	Annotated Sequence	Modifications	# Protein Groups	# Proteins	Master Protein Accessions	Protein Accessions	# Missed Cleavages	Charge	DeltaScore	DeltaCn	Rank	Search Engine Rank	m/z [Da]	MH+ [Da]	Theo. MH+ [Da]	DeltaM [ppm]	Deltam/z [Da]	Activation Type	MS Order	Isolation Interference [%]	Ion Inject Time [ms]	RT [min]	First Scan	Spectrum File	File ID	XCorr	Percolator q-Value	Percolator PEP
		FALSE	High	Sequest HT (A2)	Unambiguous	NQLTFNQIALEEAGR		1	87	A0A062XXF7	A0A1Q6B9H6; A0A1R1T027; F4T688; K4WA91; I2X4A8; A0A024KLL3; L3NRP5; A0A1X3KFT1; V0YVJ6; A0A234TI64; A0A028E4Z9; A0A0G3KEB1; A0A232NSS6; L4IVI5; C8TYK0; A0A073UMA3; A0A069XJZ8; A0A0K4WBJ1; A0A1C7CH45; A0A0K5R1X4; A0A1D3KP69; A0A0K4MAU2; D3H4Z5; A0A234NA78; A0A193LZZ3; A0A222AYV3; A0A1R1TSF2; S0X5G3; T8KDK7; Q6IU33; V0A6B1; A0A029HDE3; I2RCQ8; I4S4T7; A0A125WVT9; L2VKE2; W1H872; T8ZZV9; A0A234Y9E9;…	0	2	0.7748	0	1	1	852.439	1703.87	1703.87	-0.2	-0.00017	HCD (High Energy Collision Dissociation)	MS2	0	50	104.821	31841	LW_16srRNA_20200812.raw	F84	1.11	0	0.02831
		FALSE	High	Sequest HT (A2)	Unambiguous	NQLTFNQIALEEAGR		1	87	A0A062XXF7	A0A1Q6B9H6; A0A1R1T027; F4T688; K4WA91; I2X4A8; A0A024KLL3; L3NRP5; A0A1X3KFT1; V0YVJ6; A0A234TI64; A0A028E4Z9; A0A0G3KEB1; A0A232NSS6; L4IVI5; C8TYK0; A0A073UMA3; A0A069XJZ8; A0A0K4WBJ1; A0A1C7CH45; A0A0K5R1X4; A0A1D3KP69; A0A0K4MAU2; D3H4Z5; A0A234NA78; A0A193LZZ3; A0A222AYV3; A0A1R1TSF2; S0X5G3; T8KDK7; Q6IU33; V0A6B1; A0A029HDE3; I2RCQ8; I4S4T7; A0A125WVT9; L2VKE2; W1H872; T8ZZV9; A0A234Y9E9;…	0	2	0.7473	0	1	1	852.44	1703.87	1703.87	1.09	0.00092	HCD (High Energy Collision Dissociation)	MS2	10.7827	50	105.163	32041	LW_16srRNA_20200812.raw	F84	2.81	0	0.0005962
	FALSE	High	QLQTILFEK		0.0854267	0	1	92	1	A0A062XXF7	0	1119.64	High	0	0.0482	1.57
		Checked	Confidence	Identifying Node	PSM Ambiguity	Annotated Sequence	Modifications	# Protein Groups	# Proteins	Master Protein Accessions	Protein Accessions	# Missed Cleavages	Charge	DeltaScore	DeltaCn	Rank	Search Engine Rank	m/z [Da]	MH+ [Da]	Theo. MH+ [Da]	DeltaM [ppm]	Deltam/z [Da]	Activation Type	MS Order	Isolation Interference [%]	Ion Inject Time [ms]	RT [min]	First Scan	Spectrum File	File ID	XCorr	Percolator q-Value	Percolator PEP
		FALSE	High	Sequest HT (A2)	Unambiguous	QLQTILFEK		1	92	A0A062XXF7	A0A1Q6B9H6; A0A1R1T027; A0A0A2R541; F4T688; K4WA91; I2X4A8; A0A024KLL3; L3NRP5; A0A1X3KFT1; V0YVJ6; A0A234TI64; A0A028E4Z9; A0A0G3KEB1; A0A232NSS6; L4IVI5; C8TYK0; A0A073UMA3; A0A069XJZ8; A0A0K4WBJ1; A0A1C7CH45; A0A0K5R1X4; A0A1D3KP69; A0A0K4MAU2; D3H4Z5; A0A234NA78; A0A193LZZ3; A0A222AYV3; A0A1R1TSF2; S0X5G3; T8KDK7; V0A6B1; D6IG92; A0A029HDE3; I2RCQ8; I4S4T7; A0A125WVT9; L2VKE2; W1H872; T8ZZV9;…	0	2	0.5096	0	1	1	560.323	1119.64	1119.64	-1.24	-0.00069	HCD (High Energy Collision Dissociation)	MS2	19.6096	50	106.758	33017	LW_16srRNA_20200812.raw	F84	1.57	0	0.0482
	FALSE	High	LSSTDPNLQNIPVRNEEGRR		0.0145399	0	1	90	1	A0A062XXF7	2	2295.18	High	0	0.006194	3.59
		Checked	Confidence	Identifying Node	PSM Ambiguity	Annotated Sequence	Modifications	# Protein Groups	# Proteins	Master Protein Accessions	Protein Accessions	# Missed Cleavages	Charge	DeltaScore	DeltaCn	Rank	Search Engine Rank	m/z [Da]	MH+ [Da]	Theo. MH+ [Da]	DeltaM [ppm]	Deltam/z [Da]	Activation Type	MS Order	Isolation Interference [%]	Ion Inject Time [ms]	RT [min]	First Scan	Spectrum File	File ID	XCorr	Percolator q-Value	Percolator PEP
		FALSE	High	Sequest HT (A2)	Unambiguous	LSSTDPNLQNIPVRNEEGRR		1	90	A0A062XXF7	A0A1Q6B9H6; A0A1R1T027; F4T688; I2X4A8; A0A024KLL3; L3NRP5; A0A1X3KFT1; V0YVJ6; A0A234TI64; A0A028E4Z9; A0A0G3KEB1; A0A232NSS6; L4IVI5; C8TYK0; A0A073UMA3; A0A069XJZ8; A0A0K4WBJ1; A0A1C7CH45; A0A0K5R1X4; A0A1D3KP69; A0A0K4MAU2; D3H4Z5; A0A234NA78; A0A193LZZ3; A0A222AYV3; A0A1R1TSF2; S0X5G3; T8KDK7; V0A6B1; D6IG92; A0A029HDE3; I2RCQ8; I4S4T7; A0A125WVT9; L2VKE2; W1H872; T8ZZV9; A0A234Y9E9; L3PUG2;…	2	3	0.4708	0	1	1	765.733	2295.18	2295.18	1.74	0.00133	HCD (High Energy Collision Dissociation)	MS2	0	50	107.722	33562	LW_16srRNA_20200812.raw	F84	3.59	0	0.006194
	FALSE	High	VLHNHSEELTLR		0.000585616	0	1	88	2	A0A062XXF7	0	1447.77	High	0	0.0001514	3.74
		Checked	Confidence	Identifying Node	PSM Ambiguity	Annotated Sequence	Modifications	# Protein Groups	# Proteins	Master Protein Accessions	Protein Accessions	# Missed Cleavages	Charge	DeltaScore	DeltaCn	Rank	Search Engine Rank	m/z [Da]	MH+ [Da]	Theo. MH+ [Da]	DeltaM [ppm]	Deltam/z [Da]	Activation Type	MS Order	Isolation Interference [%]	Ion Inject Time [ms]	RT [min]	First Scan	Spectrum File	File ID	XCorr	Percolator q-Value	Percolator PEP
		FALSE	High	Sequest HT (A2)	Unambiguous	VLHNHSEELTLR		1	88	A0A062XXF7	A0A1Q6B9H6; A0A1R1T027; F4T688; K4WA91; I2X4A8; A0A024KLL3; L3NRP5; A0A1X3KFT1; V0YVJ6; A0A234TI64; A0A028E4Z9; A0A0G3KEB1; A0A232NSS6; L4IVI5; C8TYK0; A0A073UMA3; A0A069XJZ8; A0A0K4WBJ1; A0A1C7CH45; A0A0K5R1X4; A0A0K4MAU2; D3H4Z5; A0A234NA78; A0A193LZZ3; A0A222AYV3; A0A1R1TSF2; S0X5G3; T8KDK7; Q6IU33; V0A6B1; D6IG92; A0A029HDE3; I2RCQ8; I4S4T7; A0A125WVT9; L2VKE2; T8ZZV9; A0A234Y9E9; L3PUG2; W1X…	0	3	0.6738	0	1	1	483.261	1447.77	1447.77	2.78	0.00134	HCD (High Energy Collision Dissociation)	MS2	20.5849	50	108.28	33937	LW_16srRNA_20200812.raw	F84	3.74	0	0.0001514
		FALSE	High	Sequest HT (A2)	Unambiguous	VLHNHSEELTLR		1	88	A0A062XXF7	A0A1Q6B9H6; A0A1R1T027; F4T688; K4WA91; I2X4A8; A0A024KLL3; L3NRP5; A0A1X3KFT1; V0YVJ6; A0A234TI64; A0A028E4Z9; A0A0G3KEB1; A0A232NSS6; L4IVI5; C8TYK0; A0A073UMA3; A0A069XJZ8; A0A0K4WBJ1; A0A1C7CH45; A0A0K5R1X4; A0A0K4MAU2; D3H4Z5; A0A234NA78; A0A193LZZ3; A0A222AYV3; A0A1R1TSF2; S0X5G3; T8KDK7; Q6IU33; V0A6B1; D6IG92; A0A029HDE3; I2RCQ8; I4S4T7; A0A125WVT9; L2VKE2; T8ZZV9; A0A234Y9E9; L3PUG2; W1X…	0	2	0.6265	0	1	1	724.387	1447.77	1447.77	1.59	0.00115	HCD (High Energy Collision Dissociation)	MS2	3.07062	50	108.281	33938	LW_16srRNA_20200812.raw	F84	3.24	0	0.001258
	FALSE	High	VHTSYHQAVTATGR		1.05491e-05	0	1	93	2	A0A062XXF7	0	1527.77	High	0	0.0002307	4.62
		Checked	Confidence	Identifying Node	PSM Ambiguity	Annotated Sequence	Modifications	# Protein Groups	# Proteins	Master Protein Accessions	Protein Accessions	# Missed Cleavages	Charge	DeltaScore	DeltaCn	Rank	Search Engine Rank	m/z [Da]	MH+ [Da]	Theo. MH+ [Da]	DeltaM [ppm]	Deltam/z [Da]	Activation Type	MS Order	Isolation Interference [%]	Ion Inject Time [ms]	RT [min]	First Scan	Spectrum File	File ID	XCorr	Percolator q-Value	Percolator PEP
		FALSE	High	Sequest HT (A2)	Unambiguous	VHTSYHQAVTATGR		1	93	A0A062XXF7	A0A1Q6B9H6; A0A1R1T027; A0A0A2R541; F4T688; K4WA91; I2X4A8; A0A024KLL3; L3NRP5; A0A1X3KFT1; V0YVJ6; A0A234TI64; A0A028E4Z9; A0A0G3KEB1; A0A232NSS6; L4IVI5; C8TYK0; A0A073UMA3; A0A069XJZ8; A0A0K4WBJ1; A0A1C7CH45; A0A0K5R1X4; A0A1D3KP69; A0A0K4MAU2; D3H4Z5; A0A234NA78; A0A193LZZ3; A0A222AYV3; A0A1R1TSF2; S0X5G3; T8KDK7; V0A6B1; D6IG92; A0A029HDE3; I2RCQ8; I4S4T7; A0A125WVT9; L2VKE2; W1H872; T8ZZV9;…	0	3	0.6104	0	1	1	509.927	1527.77	1527.77	0.06	3e-05	HCD (High Energy Collision Dissociation)	MS2	33.5335	28.081	107.776	33598	LW_16srRNA_20200812.raw	F84	4.62	0	0.0002307
		FALSE	High	Sequest HT (A2)	Unambiguous	VHTSYHQAVTATGR		1	93	A0A062XXF7	A0A1Q6B9H6; A0A1R1T027; A0A0A2R541; F4T688; K4WA91; I2X4A8; A0A024KLL3; L3NRP5; A0A1X3KFT1; V0YVJ6; A0A234TI64; A0A028E4Z9; A0A0G3KEB1; A0A232NSS6; L4IVI5; C8TYK0; A0A073UMA3; A0A069XJZ8; A0A0K4WBJ1; A0A1C7CH45; A0A0K5R1X4; A0A1D3KP69; A0A0K4MAU2; D3H4Z5; A0A234NA78; A0A193LZZ3; A0A222AYV3; A0A1R1TSF2; S0X5G3; T8KDK7; V0A6B1; D6IG92; A0A029HDE3; I2RCQ8; I4S4T7; A0A125WVT9; L2VKE2; W1H872; T8ZZV9;…	0	2	0.6204	0	1	1	764.387	1527.77	1527.77	-0.07	-5e-05	HCD (High Energy Collision Dissociation)	MS2	4.06797	47.611	107.779	33600	LW_16srRNA_20200812.raw	F84	4.61	0	1.468e-06
	FALSE	High	TITFEEIAGK		0.0444996	0	1	93	2	A0A062XXF7	0	1108.59	High	0	0.02255	2.09
		Checked	Confidence	Identifying Node	PSM Ambiguity	Annotated Sequence	Modifications	# Protein Groups	# Proteins	Master Protein Accessions	Protein Accessions	# Missed Cleavages	Charge	DeltaScore	DeltaCn	Rank	Search Engine Rank	m/z [Da]	MH+ [Da]	Theo. MH+ [Da]	DeltaM [ppm]	Deltam/z [Da]	Activation Type	MS Order	Isolation Interference [%]	Ion Inject Time [ms]	RT [min]	First Scan	Spectrum File	File ID	XCorr	Percolator q-Value	Percolator PEP
		FALSE	High	Sequest HT (A2)	Unambiguous	TITFEEIAGK		1	93	A0A062XXF7	A0A1Q6B9H6; A0A1R1T027; F4T688; K4WA91; I2X4A8; A0A024KLL3; L3NRP5; A0A1X3KFT1; V0YVJ6; A0A234TI64; A0A028E4Z9; A0A0G3KEB1; A0A232NSS6; L4IVI5; C8TYK0; A0A073UMA3; A0A069XJZ8; A0A0K4WBJ1; A0A1C7CH45; A0A0K5R1X4; A0A1D3KP69; A0A0K4MAU2; D3H4Z5; A0A234NA78; A0A193LZZ3; A0A222AYV3; A0A1R1TSF2; S0X5G3; T8KDK7; Q6IU33; V0A6B1; D6IG92; A0A029HDE3; I2RCQ8; I4S4T7; A0A125WVT9; L2VKE2; W1H872; T8ZZV9; A0A…	0	2	0.5127	0	1	1	554.799	1108.59	1108.59	1.29	0.00071	HCD (High Energy Collision Dissociation)	MS2	30.7386	50	104.725	31787	LW_16srRNA_20200812.raw	F84	1.58	0	0.0235
		FALSE	High	Sequest HT (A2)	Unambiguous	TITFEEIAGK		1	93	A0A062XXF7	A0A1Q6B9H6; A0A1R1T027; F4T688; K4WA91; I2X4A8; A0A024KLL3; L3NRP5; A0A1X3KFT1; V0YVJ6; A0A234TI64; A0A028E4Z9; A0A0G3KEB1; A0A232NSS6; L4IVI5; C8TYK0; A0A073UMA3; A0A069XJZ8; A0A0K4WBJ1; A0A1C7CH45; A0A0K5R1X4; A0A1D3KP69; A0A0K4MAU2; D3H4Z5; A0A234NA78; A0A193LZZ3; A0A222AYV3; A0A1R1TSF2; S0X5G3; T8KDK7; Q6IU33; V0A6B1; D6IG92; A0A029HDE3; I2RCQ8; I4S4T7; A0A125WVT9; L2VKE2; W1H872; T8ZZV9; A0A…	0	2	0.4498	0	1	1	554.799	1108.59	1108.59	1.29	0.00071	HCD (High Energy Collision Dissociation)	MS2	3.69292	50	105.083	31993	LW_16srRNA_20200812.raw	F84	2.09	0	0.02255
	FALSE	High	ATAAEVFGLPLETVTSEQRR		3.23755e-05	0	1	85	2	A0A062XXF7	1	2175.14	High	0	5.355e-06	4.41
		Checked	Confidence	Identifying Node	PSM Ambiguity	Annotated Sequence	Modifications	# Protein Groups	# Proteins	Master Protein Accessions	Protein Accessions	# Missed Cleavages	Charge	DeltaScore	DeltaCn	Rank	Search Engine Rank	m/z [Da]	MH+ [Da]	Theo. MH+ [Da]	DeltaM [ppm]	Deltam/z [Da]	Activation Type	MS Order	Isolation Interference [%]	Ion Inject Time [ms]	RT [min]	First Scan	Spectrum File	File ID	XCorr	Percolator q-Value	Percolator PEP
		FALSE	High	Sequest HT (A2)	Unambiguous	ATAAEVFGLPLETVTSEQRR		1	85	A0A062XXF7	A0A1Q6B9H6; A0A1R1T027; F4T688; I2X4A8; A0A024KLL3; L3NRP5; A0A1X3KFT1; V0YVJ6; A0A234TI64; A0A0G3KEB1; A0A232NSS6; L4IVI5; C8TYK0; A0A073UMA3; A0A069XJZ8; A0A0K4WBJ1; A0A1C7CH45; Q8VSV3; A0A0K5R1X4; D3H4Z5; A0A234NA78; A0A193LZZ3; A0A222AYV3; A0A1R1TSF2; T8KDK7; V0A6B1; D6IG92; A0A029HDE3; I2RCQ8; I4S4T7; A0A125WVT9; T8ZZV9; A0A234Y9E9; L3PUG2; L2VCG3; T9D788; L3C158; A0A0S3NFT8; A0A1X3M6D0; A0A…	1	3	0.6735	0	1	1	725.721	2175.15	2175.14	3.45	0.0025	HCD (High Energy Collision Dissociation)	MS2	17.4816	50	109.032	34437	LW_16srRNA_20200812.raw	F84	4.41	0	5.355e-06
		FALSE	High	Sequest HT (A2)	Unambiguous	ATAAEVFGLPLETVTSEQRR		1	85	A0A062XXF7	A0A1Q6B9H6; A0A1R1T027; F4T688; I2X4A8; A0A024KLL3; L3NRP5; A0A1X3KFT1; V0YVJ6; A0A234TI64; A0A0G3KEB1; A0A232NSS6; L4IVI5; C8TYK0; A0A073UMA3; A0A069XJZ8; A0A0K4WBJ1; A0A1C7CH45; Q8VSV3; A0A0K5R1X4; D3H4Z5; A0A234NA78; A0A193LZZ3; A0A222AYV3; A0A1R1TSF2; T8KDK7; V0A6B1; D6IG92; A0A029HDE3; I2RCQ8; I4S4T7; A0A125WVT9; T8ZZV9; A0A234Y9E9; L3PUG2; L2VCG3; T9D788; L3C158; A0A0S3NFT8; A0A1X3M6D0; A0A…	1	2	0.5385	0	1	1	1088.08	2175.14	2175.14	1.57	0.00171	HCD (High Energy Collision Dissociation)	MS2	6.65645	50	109.077	34468	LW_16srRNA_20200812.raw	F84	1.43	0.002697	0.1446
	FALSE	High	DKGLLTAFAEGKDIHR		0.00107912	0	1	97	1	A0A062XXF7	2	1770.95	High	0	0.0003067	4.65
		Checked	Confidence	Identifying Node	PSM Ambiguity	Annotated Sequence	Modifications	# Protein Groups	# Proteins	Master Protein Accessions	Protein Accessions	# Missed Cleavages	Charge	DeltaScore	DeltaCn	Rank	Search Engine Rank	m/z [Da]	MH+ [Da]	Theo. MH+ [Da]	DeltaM [ppm]	Deltam/z [Da]	Activation Type	MS Order	Isolation Interference [%]	Ion Inject Time [ms]	RT [min]	First Scan	Spectrum File	File ID	XCorr	Percolator q-Value	Percolator PEP
		FALSE	High	Sequest HT (A2)	Unambiguous	DKGLLTAFAEGKDIHR		1	97	A0A062XXF7	A0A1Q6B9H6; A0A1R1T027; F4T688; K4WA91; I2X4A8; A0A024KLL3; L3NRP5; A0A1X3KFT1; V0YVJ6; A0A234TI64; A0A028E4Z9; A0A0G3KEB1; A0A232NSS6; L4IVI5; C8TYK0; A0A073UMA3; A0A069XJZ8; A0A0K4WBJ1; A0A1C7CH45; Q8VSV3; A0A0K5R1X4; A0A1D3KP69; A0A0K4MAU2; D3H4Z5; A0A234NA78; A0A193LZZ3; A0A222AYV3; A0A1R1TSF2; S0X5G3; T8KDK7; V0A6B1; D6IG92; A0A029HDE3; I2RCQ8; I4S4T7; A0A125WVT9; L2VKE2; W1H872; T8ZZV9; A0A…	2	3	0.7376	0	1	1	590.99	1770.95	1770.95	2.71	0.0016	HCD (High Energy Collision Dissociation)	MS2	14.0267	50	108.972	34398	LW_16srRNA_20200812.raw	F84	4.65	0	0.0003067
	FALSE	High	AAINAPMQGTAADIIKR	1xOxidation [M7]	0.0310253	0	1	91	1	A0A062XXF7	1	1756.94	High	0	0.01483	2.31
		Checked	Confidence	Identifying Node	PSM Ambiguity	Annotated Sequence	Modifications	# Protein Groups	# Proteins	Master Protein Accessions	Protein Accessions	# Missed Cleavages	Charge	DeltaScore	DeltaCn	Rank	Search Engine Rank	m/z [Da]	MH+ [Da]	Theo. MH+ [Da]	DeltaM [ppm]	Deltam/z [Da]	Activation Type	MS Order	Isolation Interference [%]	Ion Inject Time [ms]	RT [min]	First Scan	Spectrum File	File ID	XCorr	Percolator q-Value	Percolator PEP
		FALSE	High	Sequest HT (A2)	Unambiguous	AAINAPmQGTAADIIKR	M7(Oxidation)	1	91	A0A062XXF7	A0A1Q6B9H6; A0A1R1T027; F4T688; K4WA91; I2X4A8; A0A024KLL3; L3NRP5; A0A1X3KFT1; V0YVJ6; A0A234TI64; A0A028E4Z9; A0A0G3KEB1; A0A232NSS6; L4IVI5; C8TYK0; A0A073UMA3; A0A069XJZ8; A0A0K4WBJ1; A0A1C7CH45; A0A0K5R1X4; A0A1D3KP69; A0A0K4MAU2; D3H4Z5; A0A234NA78; A0A193LZZ3; A0A222AYV3; A0A1R1TSF2; S0X5G3; T8KDK7; V0A6B1; D6IG92; A0A029HDE3; I2RCQ8; I4S4T7; A0A125WVT9; L2VKE2; W1H872; T8ZZV9; A0A234Y9E9;…	1	3	0.5758	0	1	1	586.317	1756.94	1756.94	-0.22	-0.00013	HCD (High Energy Collision Dissociation)	MS2	15.9813	50	106.546	32884	LW_16srRNA_20200812.raw	F84	2.31	0	0.01483
	FALSE	High	AMGLPLLAVSGVEADDVIGTLAR	1xOxidation [M2]	0.0942683	0	1	91	1	A0A062XXF7	0	2284.22	High	0	0.05407	1.47
		Checked	Confidence	Identifying Node	PSM Ambiguity	Annotated Sequence	Modifications	# Protein Groups	# Proteins	Master Protein Accessions	Protein Accessions	# Missed Cleavages	Charge	DeltaScore	DeltaCn	Rank	Search Engine Rank	m/z [Da]	MH+ [Da]	Theo. MH+ [Da]	DeltaM [ppm]	Deltam/z [Da]	Activation Type	MS Order	Isolation Interference [%]	Ion Inject Time [ms]	RT [min]	First Scan	Spectrum File	File ID	XCorr	Percolator q-Value	Percolator PEP
		FALSE	High	Sequest HT (A2)	Unambiguous	AmGLPLLAVSGVEADDVIGTLAR	M2(Oxidation)	1	91	A0A062XXF7	A0A1Q6B9H6; A0A1R1T027; F4T688; K4WA91; I2X4A8; A0A024KLL3; L3NRP5; A0A1X3KFT1; V0YVJ6; A0A234TI64; A0A028E4Z9; A0A0G3KEB1; A0A232NSS6; L4IVI5; C8TYK0; A0A073UMA3; A0A069XJZ8; A0A0K4WBJ1; A0A1C7CH45; A0A0K5R1X4; A0A0K4MAU2; D3H4Z5; A0A234NA78; A0A193LZZ3; A0A222AYV3; A0A1R1TSF2; S0X5G3; T8KDK7; V0A6B1; D6IG92; A0A029HDE3; I2RCQ8; I4S4T7; A0A125WVT9; L2VKE2; T8ZZV9; A0A234Y9E9; L3PUG2; W1G230; L2V…	0	3	0.6122	0	1	1	762.079	2284.22	2284.22	0.54	0.00041	HCD (High Energy Collision Dissociation)	MS2	0	50	111.071	35551	LW_16srRNA_20200812.raw	F84	1.47	0	0.05407
	FALSE	High	ALELLKPILEDEKALK		0.000254705	0	1	77	6	A0A062XXF7	1	1823.09	High	0	5.808e-05	3.48
		Checked	Confidence	Identifying Node	PSM Ambiguity	Annotated Sequence	Modifications	# Protein Groups	# Proteins	Master Protein Accessions	Protein Accessions	# Missed Cleavages	Charge	DeltaScore	DeltaCn	Rank	Search Engine Rank	m/z [Da]	MH+ [Da]	Theo. MH+ [Da]	DeltaM [ppm]	Deltam/z [Da]	Activation Type	MS Order	Isolation Interference [%]	Ion Inject Time [ms]	RT [min]	First Scan	Spectrum File	File ID	XCorr	Percolator q-Value	Percolator PEP
		FALSE	High	Sequest HT (A2)	Unambiguous	ALELLKPILEDEKALK		1	1		A0A0T5XIE2	1	4		0	1	2	456.528	1823.09	1823.09	0.7	0.00032	HCD (High Energy Collision Dissociation)	MS2	8.27312	50	110.282	35191	LW_16srRNA_20200812.raw	F84	2.49	0	0.002101
		FALSE	High	Sequest HT (A2)	Unambiguous	ALELLKPILEDEKALK		1	1		A0A0T5XIE2	1	2		0	1	2	912.048	1823.09	1823.09	-0.09	-8e-05	HCD (High Energy Collision Dissociation)	MS2	0	50	110.274	35188	LW_16srRNA_20200812.raw	F84	2.48	0	0.01096
		FALSE	High	Sequest HT (A2)	Unambiguous	ALELLKPLLEDEKALK		1	76	A0A062XXF7	A0A1Q6B9H6; A0A1R1T027; F4T688; K4WA91; I2X4A8; L3NRP5; A0A1X3KFT1; V0YVJ6; A0A234TI64; A0A028E4Z9; A0A0G3KEB1; A0A232NSS6; C8TYK0; A0A073UMA3; A0A069XJZ8; A0A1C7CH45; A0A0K5R1X4; A0A0K4MAU2; D3H4Z5; A0A234NA78; A0A193LZZ3; A0A222AYV3; A0A1R1TSF2; S0X5G3; T8KDK7; Q6IU33; D6IG92; A0A029HDE3; I2RCQ8; I4S4T7; A0A125WVT9; A0A234Y9E9; L3PUG2; L2VCG3; T9D788; L3C158; A0A1X3M6D0; A0A062XXF7; N4NC36; H4K…	1	4	0	0	1	1	456.528	1823.09	1823.09	0.7	0.00032	HCD (High Energy Collision Dissociation)	MS2	8.27312	50	110.282	35191	LW_16srRNA_20200812.raw	F84	2.49	0	0.002101
		FALSE	High	Sequest HT (A2)	Unambiguous	ALELLKPILEDEKALK		1	1		A0A0T5XIE2	1	3	0	0	1	1	608.366	1823.08	1823.09	-3.01	-0.00183	HCD (High Energy Collision Dissociation)	MS2	26.7199	50	110.257	35181	LW_16srRNA_20200812.raw	F84	3.48	0	5.808e-05
		FALSE	High	Sequest HT (A2)	Unambiguous	ALELLKPLLEDEKALK		1	76	A0A062XXF7	A0A1Q6B9H6; A0A1R1T027; F4T688; K4WA91; I2X4A8; L3NRP5; A0A1X3KFT1; V0YVJ6; A0A234TI64; A0A028E4Z9; A0A0G3KEB1; A0A232NSS6; C8TYK0; A0A073UMA3; A0A069XJZ8; A0A1C7CH45; A0A0K5R1X4; A0A0K4MAU2; D3H4Z5; A0A234NA78; A0A193LZZ3; A0A222AYV3; A0A1R1TSF2; S0X5G3; T8KDK7; Q6IU33; D6IG92; A0A029HDE3; I2RCQ8; I4S4T7; A0A125WVT9; A0A234Y9E9; L3PUG2; L2VCG3; T9D788; L3C158; A0A1X3M6D0; A0A062XXF7; N4NC36; H4K…	1	3		0	1	2	608.366	1823.08	1823.09	-3.01	-0.00183	HCD (High Energy Collision Dissociation)	MS2	26.7199	50	110.257	35181	LW_16srRNA_20200812.raw	F84	3.48	0	5.808e-05
		FALSE	High	Sequest HT (A2)	Unambiguous	ALELLKPLLEDEKALK		1	76	A0A062XXF7	A0A1Q6B9H6; A0A1R1T027; F4T688; K4WA91; I2X4A8; L3NRP5; A0A1X3KFT1; V0YVJ6; A0A234TI64; A0A028E4Z9; A0A0G3KEB1; A0A232NSS6; C8TYK0; A0A073UMA3; A0A069XJZ8; A0A1C7CH45; A0A0K5R1X4; A0A0K4MAU2; D3H4Z5; A0A234NA78; A0A193LZZ3; A0A222AYV3; A0A1R1TSF2; S0X5G3; T8KDK7; Q6IU33; D6IG92; A0A029HDE3; I2RCQ8; I4S4T7; A0A125WVT9; A0A234Y9E9; L3PUG2; L2VCG3; T9D788; L3C158; A0A1X3M6D0; A0A062XXF7; N4NC36; H4K…	1	2	0	0	1	1	912.048	1823.09	1823.09	-0.09	-8e-05	HCD (High Energy Collision Dissociation)	MS2	0	50	110.274	35188	LW_16srRNA_20200812.raw	F84	2.48	0	0.01096
	FALSE	High	AHEIAGEEFNLSSTK		0.00123972	0	1	86	2	A0A062XXF7	0	1632.79	High	0	0.06823	2.86
		Checked	Confidence	Identifying Node	PSM Ambiguity	Annotated Sequence	Modifications	# Protein Groups	# Proteins	Master Protein Accessions	Protein Accessions	# Missed Cleavages	Charge	DeltaScore	DeltaCn	Rank	Search Engine Rank	m/z [Da]	MH+ [Da]	Theo. MH+ [Da]	DeltaM [ppm]	Deltam/z [Da]	Activation Type	MS Order	Isolation Interference [%]	Ion Inject Time [ms]	RT [min]	First Scan	Spectrum File	File ID	XCorr	Percolator q-Value	Percolator PEP
		FALSE	High	Sequest HT (A2)	Unambiguous	AHEIAGEEFNLSSTK		1	86	A0A062XXF7	A0A1Q6B9H6; A0A1R1T027; F4T688; K4WA91; I2X4A8; A0A024KLL3; L3NRP5; A0A1X3KFT1; V0YVJ6; A0A234TI64; A0A028E4Z9; A0A0G3KEB1; A0A232NSS6; L4IVI5; C8TYK0; A0A073UMA3; A0A069XJZ8; A0A0K4WBJ1; A0A1C7CH45; A0A0K5R1X4; A0A0K4MAU2; D3H4Z5; A0A234NA78; A0A193LZZ3; A0A222AYV3; A0A1R1TSF2; S0X5G3; T8KDK7; V0A6B1; D6IG92; A0A029HDE3; I2RCQ8; I4S4T7; A0A125WVT9; L2VKE2; T8ZZV9; A0A234Y9E9; L3PUG2; W1X6F7; L2V…	0	2	0.7228	0	1	1	816.896	1632.79	1632.79	-0.65	-0.00053	HCD (High Energy Collision Dissociation)	MS2	36.6209	50	107.264	33259	LW_16srRNA_20200812.raw	F84	2.85	0	0.0003606
		FALSE	High	Sequest HT (A2)	Unambiguous	AHEIAGEEFNLSSTK		1	86	A0A062XXF7	A0A1Q6B9H6; A0A1R1T027; F4T688; K4WA91; I2X4A8; A0A024KLL3; L3NRP5; A0A1X3KFT1; V0YVJ6; A0A234TI64; A0A028E4Z9; A0A0G3KEB1; A0A232NSS6; L4IVI5; C8TYK0; A0A073UMA3; A0A069XJZ8; A0A0K4WBJ1; A0A1C7CH45; A0A0K5R1X4; A0A0K4MAU2; D3H4Z5; A0A234NA78; A0A193LZZ3; A0A222AYV3; A0A1R1TSF2; S0X5G3; T8KDK7; V0A6B1; D6IG92; A0A029HDE3; I2RCQ8; I4S4T7; A0A125WVT9; L2VKE2; T8ZZV9; A0A234Y9E9; L3PUG2; W1X6F7; L2V…	0	3	0.5944	0	1	1	544.934	1632.79	1632.79	0.91	0.0005	HCD (High Energy Collision Dissociation)	MS2	41.848	50	107.359	33315	LW_16srRNA_20200812.raw	F84	2.86	0	0.06823
	FALSE	High	GLLTAFAEGKDIHR		1.80355e-05	0	1	97	1	A0A062XXF7	1	1527.83	High	0	2.736e-06	3.79
		Checked	Confidence	Identifying Node	PSM Ambiguity	Annotated Sequence	Modifications	# Protein Groups	# Proteins	Master Protein Accessions	Protein Accessions	# Missed Cleavages	Charge	DeltaScore	DeltaCn	Rank	Search Engine Rank	m/z [Da]	MH+ [Da]	Theo. MH+ [Da]	DeltaM [ppm]	Deltam/z [Da]	Activation Type	MS Order	Isolation Interference [%]	Ion Inject Time [ms]	RT [min]	First Scan	Spectrum File	File ID	XCorr	Percolator q-Value	Percolator PEP
		FALSE	High	Sequest HT (A2)	Unambiguous	GLLTAFAEGKDIHR		1	97	A0A062XXF7	A0A1Q6B9H6; A0A1R1T027; F4T688; K4WA91; I2X4A8; A0A024KLL3; L3NRP5; A0A1X3KFT1; V0YVJ6; A0A234TI64; A0A028E4Z9; A0A0G3KEB1; A0A232NSS6; L4IVI5; C8TYK0; A0A073UMA3; A0A069XJZ8; A0A0K4WBJ1; A0A1C7CH45; Q8VSV3; A0A0K5R1X4; A0A1D3KP69; A0A0K4MAU2; D3H4Z5; A0A234NA78; A0A193LZZ3; A0A222AYV3; A0A1R1TSF2; S0X5G3; T8KDK7; V0A6B1; D6IG92; A0A029HDE3; I2RCQ8; I4S4T7; A0A125WVT9; L2VKE2; W1H872; T8ZZV9; A0A…	1	3	0.6517	0	1	1	509.949	1527.83	1527.83	3.59	0.00183	HCD (High Energy Collision Dissociation)	MS2	30.276	50	109.072	34464	LW_16srRNA_20200812.raw	F84	3.79	0	2.736e-06
	FALSE	High	GILANYGIELR		0.00977812	0	1	87	1	A0A062XXF7	0	1218.68	High	0	0.003914	3.03
		Checked	Confidence	Identifying Node	PSM Ambiguity	Annotated Sequence	Modifications	# Protein Groups	# Proteins	Master Protein Accessions	Protein Accessions	# Missed Cleavages	Charge	DeltaScore	DeltaCn	Rank	Search Engine Rank	m/z [Da]	MH+ [Da]	Theo. MH+ [Da]	DeltaM [ppm]	Deltam/z [Da]	Activation Type	MS Order	Isolation Interference [%]	Ion Inject Time [ms]	RT [min]	First Scan	Spectrum File	File ID	XCorr	Percolator q-Value	Percolator PEP
		FALSE	High	Sequest HT (A2)	Unambiguous	GILANYGIELR		1	87	A0A062XXF7	A0A1Q6B9H6; A0A1R1T027; F4T688; K4WA91; I2X4A8; A0A024KLL3; L3NRP5; A0A1X3KFT1; V0YVJ6; A0A234TI64; A0A028E4Z9; A0A0G3KEB1; A0A232NSS6; L4IVI5; C8TYK0; A0A073UMA3; A0A069XJZ8; A0A1C7CH45; A0A0K5R1X4; A0A0K4MAU2; D3H4Z5; A0A234NA78; A0A193LZZ3; A0A222AYV3; A0A1R1TSF2; S0X5G3; T8KDK7; Q6IU33; V0A6B1; D6IG92; A0A029HDE3; I2RCQ8; I4S4T7; A0A125WVT9; L2VKE2; T8ZZV9; A0A234Y9E9; L3PUG2; W1G230; L2VCG3;…	0	2	0.505	0	1	1	609.847	1218.69	1218.68	1.93	0.00118	HCD (High Energy Collision Dissociation)	MS2	47.2679	50	107.421	33357	LW_16srRNA_20200812.raw	F84	3.03	0	0.003914
	FALSE	High	EQGYVETLDGR		0.169033	0.00224505	1	82	2	A0A062XXF7	0	1266.6	High	0.001446	0.1069	1
		Checked	Confidence	Identifying Node	PSM Ambiguity	Annotated Sequence	Modifications	# Protein Groups	# Proteins	Master Protein Accessions	Protein Accessions	# Missed Cleavages	Charge	DeltaScore	DeltaCn	Rank	Search Engine Rank	m/z [Da]	MH+ [Da]	Theo. MH+ [Da]	DeltaM [ppm]	Deltam/z [Da]	Activation Type	MS Order	Isolation Interference [%]	Ion Inject Time [ms]	RT [min]	First Scan	Spectrum File	File ID	XCorr	Percolator q-Value	Percolator PEP
		FALSE	High	Sequest HT (A2)	Unambiguous	EQGYVETLDGR		1	82	A0A062XXF7	A0A1Q6B9H6; A0A1R1T027; F4T688; K4WA91; I2X4A8; A0A024KLL3; L3NRP5; A0A1X3KFT1; V0YVJ6; A0A234TI64; A0A028E4Z9; A0A0G3KEB1; A0A232NSS6; L4IVI5; C8TYK0; A0A073UMA3; A0A069XJZ8; A0A1C7CH45; A0A0K5R1X4; A0A1D3KP69; A0A0K4MAU2; D3H4Z5; A0A234NA78; A0A193LZZ3; A0A222AYV3; A0A1R1TSF2; S0X5G3; T8KDK7; V0A6B1; D6IG92; A0A029HDE3; I2RCQ8; I4S4T7; A0A125WVT9; L2VKE2; W1H872; T8ZZV9; A0A234Y9E9; L3PUG2; L2V…	0	2	0.46	0	1	1	633.802	1266.6	1266.6	1	0.00063	HCD (High Energy Collision Dissociation)	MS2	0	50	90.2111	24421	LW_16srRNA_20200812.raw	F84	1	0.001446	0.1069
		FALSE	High	Sequest HT (A2)	Unambiguous	EQGYVETLDGR		1	82	A0A062XXF7	A0A1Q6B9H6; A0A1R1T027; F4T688; K4WA91; I2X4A8; A0A024KLL3; L3NRP5; A0A1X3KFT1; V0YVJ6; A0A234TI64; A0A028E4Z9; A0A0G3KEB1; A0A232NSS6; L4IVI5; C8TYK0; A0A073UMA3; A0A069XJZ8; A0A1C7CH45; A0A0K5R1X4; A0A1D3KP69; A0A0K4MAU2; D3H4Z5; A0A234NA78; A0A193LZZ3; A0A222AYV3; A0A1R1TSF2; S0X5G3; T8KDK7; V0A6B1; D6IG92; A0A029HDE3; I2RCQ8; I4S4T7; A0A125WVT9; L2VKE2; W1H872; T8ZZV9; A0A234Y9E9; L3PUG2; L2V…	0	2	0.3333	0	1	1	633.804	1266.6	1266.6	3.6	0.00228	HCD (High Energy Collision Dissociation)	MS2	20.7261	50	90.5567	24574	LW_16srRNA_20200812.raw	F84	0.81	0.00504	0.1864
	FALSE	High	LSSTDPNLQNIPVR		0.190969	0.00224505	1	93	1	A0A062XXF7	0	1553.83	High	0.001446	0.1235	1.11
		Checked	Confidence	Identifying Node	PSM Ambiguity	Annotated Sequence	Modifications	# Protein Groups	# Proteins	Master Protein Accessions	Protein Accessions	# Missed Cleavages	Charge	DeltaScore	DeltaCn	Rank	Search Engine Rank	m/z [Da]	MH+ [Da]	Theo. MH+ [Da]	DeltaM [ppm]	Deltam/z [Da]	Activation Type	MS Order	Isolation Interference [%]	Ion Inject Time [ms]	RT [min]	First Scan	Spectrum File	File ID	XCorr	Percolator q-Value	Percolator PEP
		FALSE	High	Sequest HT (A2)	Unambiguous	LSSTDPNLQNIPVR		1	93	A0A062XXF7	A0A1Q6B9H6; A0A1R1T027; F4T688; K4WA91; I2X4A8; A0A024KLL3; L3NRP5; A0A1X3KFT1; V0YVJ6; A0A234TI64; A0A028E4Z9; A0A0G3KEB1; A0A232NSS6; L4IVI5; C8TYK0; A0A073UMA3; A0A069XJZ8; A0A0K4WBJ1; A0A1C7CH45; A0A0K5R1X4; A0A1D3KP69; A0A0K4MAU2; D3H4Z5; A0A234NA78; A0A193LZZ3; A0A222AYV3; A0A1R1TSF2; S0X5G3; T8KDK7; V0A6B1; D6IG92; A0A029HDE3; I2RCQ8; I4S4T7; A0A125WVT9; L2VKE2; W1H872; T8ZZV9; A0A234Y9E9;…	0	2	0.6937	0	1	1	777.418	1553.83	1553.83	0.46	0.00035	HCD (High Energy Collision Dissociation)	MS2	22.7761	50	97.338	27863	LW_16srRNA_20200812.raw	F84	1.11	0.001446	0.1235
FALSE	High	Master Protein	A0A140RL06	60 kDa chaperonin OS=Escherichia coli GN=groEL PE=3 SV=1	0	47.827	30	12	18	8	1	551	57.5	4.94	53.51	12
	Checked	Confidence	Sequence	Modifications	Qvality PEP	Qvality q-value	# Protein Groups	# Proteins	# PSMs	Master Protein Accessions	# Missed Cleavages	Theo. MH+ [Da]	Confidence (by Search Engine): Sequest HT	Percolator q-Value (by Search Engine): Sequest HT	Percolator PEP (by Search Engine): Sequest HT	XCorr (by Search Engine): Sequest HT
	FALSE	High	NVVLDKSFGAPTITKDGVSVAR		2.51819e-05	0	1	30	1	A0A140RL06	2	2274.25	High	0	4.007e-06	6.02
		Checked	Confidence	Identifying Node	PSM Ambiguity	Annotated Sequence	Modifications	# Protein Groups	# Proteins	Master Protein Accessions	Protein Accessions	# Missed Cleavages	Charge	DeltaScore	DeltaCn	Rank	Search Engine Rank	m/z [Da]	MH+ [Da]	Theo. MH+ [Da]	DeltaM [ppm]	Deltam/z [Da]	Activation Type	MS Order	Isolation Interference [%]	Ion Inject Time [ms]	RT [min]	First Scan	Spectrum File	File ID	XCorr	Percolator q-Value	Percolator PEP
		FALSE	High	Sequest HT (A2)	Unambiguous	NVVLDKSFGAPTITKDGVSVAR		1	30	A0A140RL06	Q6UDB5; Q548M0; D2TMA3; Q6UDB4; Q6Q099; A0A0K4RLM6; S0WE44; A0A070SVX2; Q6UDB2; W1EVS4; U5XVC2; Q6UDB1; Q6UDB0; N3ESL2; Q6WAA7; A0A080GAD6; A0A0T5XF13; Q0T9P8; M9G1E9; A0A0K5JW88; A0A236X6T7; E9XRP2; W1HGK0; A0A152CGR6; S1KW10; R8X784; Q6WAB0; A0A140RL06; Q6UDB3; S0UWN2	2	3	0.7359	0	1	1	758.756	2274.25	2274.25	3.67	0.00278	HCD (High Energy Collision Dissociation)	MS2	39.7186	50	108.283	33939	LW_16srRNA_20200812.raw	F84	6.02	0	4.007e-06
	FALSE	High	NVVLDKSFGAPTITK		0.00190088	0	1	33	1	A0A140RL06	1	1589.89	High	0	0.0005905	4.18
		Checked	Confidence	Identifying Node	PSM Ambiguity	Annotated Sequence	Modifications	# Protein Groups	# Proteins	Master Protein Accessions	Protein Accessions	# Missed Cleavages	Charge	DeltaScore	DeltaCn	Rank	Search Engine Rank	m/z [Da]	MH+ [Da]	Theo. MH+ [Da]	DeltaM [ppm]	Deltam/z [Da]	Activation Type	MS Order	Isolation Interference [%]	Ion Inject Time [ms]	RT [min]	First Scan	Spectrum File	File ID	XCorr	Percolator q-Value	Percolator PEP
		FALSE	High	Sequest HT (A2)	Unambiguous	NVVLDKSFGAPTITK		1	33	A0A140RL06	Q6UDB5; Q548M0; D2TMA3; Q6UDB4; Q6Q099; A0A0K4RLM6; S0WE44; A0A070SVX2; P19421; Q6UDB2; W1EVS4; Q83Z43; U5XVC2; Q6UDB1; Q6UDB0; N3ESL2; Q6WAA7; A0A080GAD6; A0A0T5XF13; Q0T9P8; M9G1E9; A0A0K5JW88; A0A236X6T7; E9XRP2; Q83Z44; W1HGK0; A0A152CGR6; S1KW10; R8X784; Q6WAB0; A0A140RL06; Q6UDB3; S0UWN2	1	2	0.5167	0	1	1	795.45	1589.89	1589.89	1.97	0.00157	HCD (High Energy Collision Dissociation)	MS2	16.4382	50	107.545	33442	LW_16srRNA_20200812.raw	F84	4.18	0	0.0005905
	FALSE	High	VVINKDTTTIIDGVGEEAAIQGR		0.000310714	0	1	27	1	A0A140RL06	1	2399.28	High	0	7.292e-05	5.16
		Checked	Confidence	Identifying Node	PSM Ambiguity	Annotated Sequence	Modifications	# Protein Groups	# Proteins	Master Protein Accessions	Protein Accessions	# Missed Cleavages	Charge	DeltaScore	DeltaCn	Rank	Search Engine Rank	m/z [Da]	MH+ [Da]	Theo. MH+ [Da]	DeltaM [ppm]	Deltam/z [Da]	Activation Type	MS Order	Isolation Interference [%]	Ion Inject Time [ms]	RT [min]	First Scan	Spectrum File	File ID	XCorr	Percolator q-Value	Percolator PEP
		FALSE	High	Sequest HT (A2)	Unambiguous	VVINKDTTTIIDGVGEEAAIQGR		1	27	A0A140RL06	Q6UDB5; Q548M0; D2TMA3; Q6UDB4; Q6Q099; A0A0K4RLM6; S0WE44; A0A070SVX2; A0A1V2T4H3; Q6UDB1; Q6UDB0; T2L1B5; N3ESL2; Q6WAA7; A0A080GAD6; A0A0T5XF13; Q0T9P8; M9G1E9; A0A0K5JW88; E9XRP2; A0A152CGR6; S1KW10; Q6WAB0; A0A140RL06; Q6UDB3; Q8VTM5; S0UWN2	1	3	0.7674	0	1	1	800.432	2399.28	2399.28	1.82	0.00146	HCD (High Energy Collision Dissociation)	MS2	0	50	107.557	33448	LW_16srRNA_20200812.raw	F84	5.16	0	7.292e-05
	FALSE	High	VEDALHATR		0.158662	0	1	44	1	A0A140RL06	0	1011.52	High	0	0.09954	2.98
		Checked	Confidence	Identifying Node	PSM Ambiguity	Annotated Sequence	Modifications	# Protein Groups	# Proteins	Master Protein Accessions	Protein Accessions	# Missed Cleavages	Charge	DeltaScore	DeltaCn	Rank	Search Engine Rank	m/z [Da]	MH+ [Da]	Theo. MH+ [Da]	DeltaM [ppm]	Deltam/z [Da]	Activation Type	MS Order	Isolation Interference [%]	Ion Inject Time [ms]	RT [min]	First Scan	Spectrum File	File ID	XCorr	Percolator q-Value	Percolator PEP
		FALSE	High	Sequest HT (A2)	Unambiguous	VEDALHATR		1	44	A0A140RL06	Q6UDB5; Q548M0; D2TMA3; Q6UDB4; Q6Q099; A0A0K4RLM6; S0WE44; A0A070SVX2; A0A0C5AXR5; P19421; P42382; Q6UDB2; Q2NW94; Q83Z43; A0A1V2T4H3; P31293; Q6UDB1; Q6UDB0; T2L1B5; N3ESL2; Q6WAA7; C4NV17; A0A0A8J983; A0A080GAD6; Q9ANR9; Q0T9P8; P25750; M9G1E9; A0A0K5JW88; A0A236X6T7; E9XRP2; T2FM50; Q83Z44; G2I9K8; A0A152CGR6; P0C193; S1KW10; R8X784; Q6WAB0; A0A140RL06; W1EU62; Q6UDB3; Q8VTM5; S0UWN2	0	2	0.5369	0	1	1	506.265	1011.52	1011.52	0.35	0.00018	HCD (High Energy Collision Dissociation)	MS2	10.1065	50	105.607	32321	LW_16srRNA_20200812.raw	F84	2.98	0	0.09954
	FALSE	High	ATLEDLGQAKR		0.000529223	0	2	31	1	A0A0A5UBP2; A0A140RL06	1	1201.65	High	0	0.0001348	3.77
		Checked	Confidence	Identifying Node	PSM Ambiguity	Annotated Sequence	Modifications	# Protein Groups	# Proteins	Master Protein Accessions	Protein Accessions	# Missed Cleavages	Charge	DeltaScore	DeltaCn	Rank	Search Engine Rank	m/z [Da]	MH+ [Da]	Theo. MH+ [Da]	DeltaM [ppm]	Deltam/z [Da]	Activation Type	MS Order	Isolation Interference [%]	Ion Inject Time [ms]	RT [min]	First Scan	Spectrum File	File ID	XCorr	Percolator q-Value	Percolator PEP
		FALSE	High	Sequest HT (A2)	Unambiguous	ATLEDLGQAKR		2	31	A0A0A5UBP2; A0A140RL06	Q6UDB5; Q548M0; D2TMA3; A0A0A5UBP2; Q6UDB4; Q6Q099; A0A0K4RLM6; S0WE44; A0A070SVX2; Q6UDB2; A0A1V2T4H3; Q6UDB1; Q6UDB0; T2L1B5; N3ESL2; Q6WAA7; A0A080GAD6; A0A0T5XF13; Q0T9P8; M9G1E9; A0A0K5JW88; A0A236X6T7; W1HGK0; A0A152CGR6; S1KW10; R8X784; Q6WAB0; A0A140RL06; Q6UDB3; Q8VTM5; S0UWN2	1	3	0.5172	0	1	1	401.223	1201.65	1201.65	0.75	0.0003	HCD (High Energy Collision Dissociation)	MS2	30.8693	50	106.797	33044	LW_16srRNA_20200812.raw	F84	3.77	0	0.0001348
	FALSE	High	AAVEEGVVAGGGVALIR		0.00108318	0	1	33	2	A0A140RL06	0	1567.88	High	0	0.0003079	3.69
		Checked	Confidence	Identifying Node	PSM Ambiguity	Annotated Sequence	Modifications	# Protein Groups	# Proteins	Master Protein Accessions	Protein Accessions	# Missed Cleavages	Charge	DeltaScore	DeltaCn	Rank	Search Engine Rank	m/z [Da]	MH+ [Da]	Theo. MH+ [Da]	DeltaM [ppm]	Deltam/z [Da]	Activation Type	MS Order	Isolation Interference [%]	Ion Inject Time [ms]	RT [min]	First Scan	Spectrum File	File ID	XCorr	Percolator q-Value	Percolator PEP
		FALSE	High	Sequest HT (A2)	Unambiguous	AAVEEGVVAGGGVALIR		1	33	A0A140RL06	Q6UDB5; Q548M0; D2TMA3; Q6UDB4; Q6Q099; A0A0K4RLM6; S0WE44; A0A070SVX2; Q5W4Z8; Q6UDB2; Q2NW94; A0A1V2T4H3; Q6UDB1; Q5W501; Q6UDB0; N3ESL2; A0A080GAD6; Q9ANR9; Q6A2S9; Q0T9P8; M9G1E9; A0A0K5JW88; A0A236X6T7; E9XRP2; A0A152CGR6; P0C193; S1KW10; R8X784; A0A140RL06; W1EU62; Q6UDB3; Q8VTM5; S0UWN2	0	2	0.6929	0	1	1	784.443	1567.88	1567.88	-0.5	-0.00039	HCD (High Energy Collision Dissociation)	MS2	5.58442	50	104.58	31707	LW_16srRNA_20200812.raw	F84	2.54	0	0.01341
		FALSE	High	Sequest HT (A2)	Unambiguous	AAVEEGVVAGGGVALIR		1	33	A0A140RL06	Q6UDB5; Q548M0; D2TMA3; Q6UDB4; Q6Q099; A0A0K4RLM6; S0WE44; A0A070SVX2; Q5W4Z8; Q6UDB2; Q2NW94; A0A1V2T4H3; Q6UDB1; Q5W501; Q6UDB0; N3ESL2; A0A080GAD6; Q9ANR9; Q6A2S9; Q0T9P8; M9G1E9; A0A0K5JW88; A0A236X6T7; E9XRP2; A0A152CGR6; P0C193; S1KW10; R8X784; A0A140RL06; W1EU62; Q6UDB3; Q8VTM5; S0UWN2	0	2	0.7453	0	1	1	784.445	1567.88	1567.88	1.37	0.00107	HCD (High Energy Collision Dissociation)	MS2	12.5444	50	104.931	31903	LW_16srRNA_20200812.raw	F84	3.69	0	0.0003079
	FALSE	High	ANDAAGDGTTTATVLAQAIITEGLK		0.00371861	0	1	28	1	A0A140RL06	0	2402.24	High	0	0.001279	3.65
		Checked	Confidence	Identifying Node	PSM Ambiguity	Annotated Sequence	Modifications	# Protein Groups	# Proteins	Master Protein Accessions	Protein Accessions	# Missed Cleavages	Charge	DeltaScore	DeltaCn	Rank	Search Engine Rank	m/z [Da]	MH+ [Da]	Theo. MH+ [Da]	DeltaM [ppm]	Deltam/z [Da]	Activation Type	MS Order	Isolation Interference [%]	Ion Inject Time [ms]	RT [min]	First Scan	Spectrum File	File ID	XCorr	Percolator q-Value	Percolator PEP
		FALSE	High	Sequest HT (A2)	Unambiguous	ANDAAGDGTTTATVLAQAIITEGLK		1	28	A0A140RL06	Q6UDB5; Q548M0; D2TMA3; Q6UDB4; Q6Q099; A0A0K4RLM6; S0WE44; A0A070SVX2; A0A1M2HT55; Q6UDB2; W1EVS4; U5XVC2; Q6UDB1; Q6UDB0; N3ESL2; Q6WAA7; A0A080GAD6; A0A0T5XF13; Q0T9P8; M9G1E9; A0A0K5JW88; A0A236X6T7; A0A152CGR6; Q6WAB0; A0A140RL06; Q6UDB3; Q8VTM5; S0UWN2	0	3	0.7479	0	1	1	801.419	2402.24	2402.24	1.02	0.00082	HCD (High Energy Collision Dissociation)	MS2	0	50	109.829	34946	LW_16srRNA_20200812.raw	F84	3.65	0	0.001279
	FALSE	High	AIAQVGTISANSDETVGK		0.0261368	0	1	34	4	A0A140RL06	0	1760.9	High	0	0.01219	2.34
		Checked	Confidence	Identifying Node	PSM Ambiguity	Annotated Sequence	Modifications	# Protein Groups	# Proteins	Master Protein Accessions	Protein Accessions	# Missed Cleavages	Charge	DeltaScore	DeltaCn	Rank	Search Engine Rank	m/z [Da]	MH+ [Da]	Theo. MH+ [Da]	DeltaM [ppm]	Deltam/z [Da]	Activation Type	MS Order	Isolation Interference [%]	Ion Inject Time [ms]	RT [min]	First Scan	Spectrum File	File ID	XCorr	Percolator q-Value	Percolator PEP
		FALSE	High	Sequest HT (A2)	Unambiguous	AIAQVGTISANSDETVGK		1	34	A0A140RL06	Q6UDB5; Q548M0; D2TMA3; Q6UDB4; Q6Q099; A0A222NPA6; A0A0K4RLM6; S0WE44; A0A070SVX2; Q6UDB2; W1EVS4; U5XVC2; Q6UDB1; Q5PS52; Q6UDB0; N3ESL2; Q6WAA7; A0A080GAD6; A0A0T5XF13; A0A0G4CRQ0; Q0T9P8; M9G1E9; A0A0K5JW88; A0A236X6T7; C4ME86; E9XRP2; W1HGK0; S1KW10; R8X784; Q6WAB0; A0A140RL06; Q6UDB3; Q8VTM5; S0UWN2	0	2	0.8034	0	1	1	880.954	1760.9	1760.9	-0.75	-0.00066	HCD (High Energy Collision Dissociation)	MS2	5.10898	50	80.6293	20488	LW_16srRNA_20200812.raw	F84	2.34	0	0.01219
		FALSE	High	Sequest HT (A2)	Unambiguous	AIAQVGTISANSDETVGK		1	34	A0A140RL06	Q6UDB5; Q548M0; D2TMA3; Q6UDB4; Q6Q099; A0A222NPA6; A0A0K4RLM6; S0WE44; A0A070SVX2; Q6UDB2; W1EVS4; U5XVC2; Q6UDB1; Q5PS52; Q6UDB0; N3ESL2; Q6WAA7; A0A080GAD6; A0A0T5XF13; A0A0G4CRQ0; Q0T9P8; M9G1E9; A0A0K5JW88; A0A236X6T7; C4ME86; E9XRP2; W1HGK0; S1KW10; R8X784; Q6WAB0; A0A140RL06; Q6UDB3; Q8VTM5; S0UWN2	0	2	0.4701	0	1	1	880.955	1760.9	1760.9	0.5	0.00044	HCD (High Energy Collision Dissociation)	MS2	23.6921	50	80.2872	20377	LW_16srRNA_20200812.raw	F84	1.17	0	0.03126
		FALSE	High	Sequest HT (A2)	Unambiguous	AIAQVGTISANSDETVGK		1	34	A0A140RL06	Q6UDB5; Q548M0; D2TMA3; Q6UDB4; Q6Q099; A0A222NPA6; A0A0K4RLM6; S0WE44; A0A070SVX2; Q6UDB2; W1EVS4; U5XVC2; Q6UDB1; Q5PS52; Q6UDB0; N3ESL2; Q6WAA7; A0A080GAD6; A0A0T5XF13; A0A0G4CRQ0; Q0T9P8; M9G1E9; A0A0K5JW88; A0A236X6T7; C4ME86; E9XRP2; W1HGK0; S1KW10; R8X784; Q6WAB0; A0A140RL06; Q6UDB3; Q8VTM5; S0UWN2	0	2	0.5948	0	1	1	880.956	1760.9	1760.9	1.06	0.00093	HCD (High Energy Collision Dissociation)	MS2	10.3126	50	80.9662	20603	LW_16srRNA_20200812.raw	F84	1.16	0.002697	0.1767
		FALSE	High	Sequest HT (A2)	Unambiguous	AIAQVGTISANSDETVGK		1	34	A0A140RL06	Q6UDB5; Q548M0; D2TMA3; Q6UDB4; Q6Q099; A0A222NPA6; A0A0K4RLM6; S0WE44; A0A070SVX2; Q6UDB2; W1EVS4; U5XVC2; Q6UDB1; Q5PS52; Q6UDB0; N3ESL2; Q6WAA7; A0A080GAD6; A0A0T5XF13; A0A0G4CRQ0; Q0T9P8; M9G1E9; A0A0K5JW88; A0A236X6T7; C4ME86; E9XRP2; W1HGK0; S1KW10; R8X784; Q6WAB0; A0A140RL06; Q6UDB3; Q8VTM5; S0UWN2	0	2	0.4571	0	1	1	880.956	1760.91	1760.9	1.47	0.0013	HCD (High Energy Collision Dissociation)	MS2	36.6718	50	79.9498	20266	LW_16srRNA_20200812.raw	F84	1.4	0.00504	0.1895
	FALSE	High	LADLRGQNEDQNVGIK		4.41918e-06	0	1	20	2	A0A140RL06	1	1769.91	High	0	5.379e-07	3.89
		Checked	Confidence	Identifying Node	PSM Ambiguity	Annotated Sequence	Modifications	# Protein Groups	# Proteins	Master Protein Accessions	Protein Accessions	# Missed Cleavages	Charge	DeltaScore	DeltaCn	Rank	Search Engine Rank	m/z [Da]	MH+ [Da]	Theo. MH+ [Da]	DeltaM [ppm]	Deltam/z [Da]	Activation Type	MS Order	Isolation Interference [%]	Ion Inject Time [ms]	RT [min]	First Scan	Spectrum File	File ID	XCorr	Percolator q-Value	Percolator PEP
		FALSE	High	Sequest HT (A2)	Unambiguous	LADLRGQNEDQNVGIK		1	20	A0A140RL06	Q6UDB5; Q548M0; Q6UDB4; Q6Q099; S0WE44; Q6UDB2; A0A1V2T4H3; Q6UDB1; Q6UDB0; N3ESL2; A0A080GAD6; Q0T9P8; M9G1E9; A0A0K5JW88; A0A236X6T7; A0A152CGR6; A0A140RL06; W1EU62; Q8VTM5; S0UWN2	1	2	0.7506	0	1	1	885.46	1769.91	1769.91	-0.59	-0.00052	HCD (High Energy Collision Dissociation)	MS2	0	50	106.796	33043	LW_16srRNA_20200812.raw	F84	3.89	0	5.379e-07
		FALSE	High	Sequest HT (A2)	Unambiguous	LADLRGQNEDQNVGIK		1	20	A0A140RL06	Q6UDB5; Q548M0; Q6UDB4; Q6Q099; S0WE44; Q6UDB2; A0A1V2T4H3; Q6UDB1; Q6UDB0; N3ESL2; A0A080GAD6; Q0T9P8; M9G1E9; A0A0K5JW88; A0A236X6T7; A0A152CGR6; A0A140RL06; W1EU62; Q8VTM5; S0UWN2	1	3	0.5587	0	1	1	590.643	1769.91	1769.91	0.13	8e-05	HCD (High Energy Collision Dissociation)	MS2	0	50	106.774	33029	LW_16srRNA_20200812.raw	F84	3.49	0	0.006999
	FALSE	High	GVNVLADAVKVTLGPK		4.53673e-06	0	2	31	2	A0A0A5UBP2; A0A140RL06	1	1580.94	High	0	5.553e-07	3.64
		Checked	Confidence	Identifying Node	PSM Ambiguity	Annotated Sequence	Modifications	# Protein Groups	# Proteins	Master Protein Accessions	Protein Accessions	# Missed Cleavages	Charge	DeltaScore	DeltaCn	Rank	Search Engine Rank	m/z [Da]	MH+ [Da]	Theo. MH+ [Da]	DeltaM [ppm]	Deltam/z [Da]	Activation Type	MS Order	Isolation Interference [%]	Ion Inject Time [ms]	RT [min]	First Scan	Spectrum File	File ID	XCorr	Percolator q-Value	Percolator PEP
		FALSE	High	Sequest HT (A2)	Unambiguous	GVNVLADAVKVTLGPK		2	31	A0A0A5UBP2; A0A140RL06	Q548M0; D2TMA3; A0A0A5UBP2; Q6UDB4; Q6Q099; A0A0K4RLM6; S0WE44; A0A070SVX2; Q6UDB2; W1EVS4; Q2NW94; Q6UDB1; Q6UDB0; N3ESL2; A0A080GAD6; Q9ANR9; A0A0T5XF13; Q0T9P8; P25750; M9G1E9; A0A0K5JW88; A0A236X6T7; E9XRP2; W1HGK0; A0A152CGR6; P0C193; S1KW10; R8X784; A0A140RL06; Q6UDB3; S0UWN2	1	3	0.7809	0	1	1	527.652	1580.94	1580.94	2.64	0.00139	HCD (High Energy Collision Dissociation)	MS2	46.3374	50	109.297	34614	LW_16srRNA_20200812.raw	F84	3.56	0	0.0001507
		FALSE	High	Sequest HT (A2)	Unambiguous	GVNVLADAVKVTLGPK		2	31	A0A0A5UBP2; A0A140RL06	Q548M0; D2TMA3; A0A0A5UBP2; Q6UDB4; Q6Q099; A0A0K4RLM6; S0WE44; A0A070SVX2; Q6UDB2; W1EVS4; Q2NW94; Q6UDB1; Q6UDB0; N3ESL2; A0A080GAD6; Q9ANR9; A0A0T5XF13; Q0T9P8; P25750; M9G1E9; A0A0K5JW88; A0A236X6T7; E9XRP2; W1HGK0; A0A152CGR6; P0C193; S1KW10; R8X784; A0A140RL06; Q6UDB3; S0UWN2	1	2	0.7857	0	1	1	790.974	1580.94	1580.94	2.34	0.00185	HCD (High Energy Collision Dissociation)	MS2	0	50	109.326	34633	LW_16srRNA_20200812.raw	F84	3.64	0	5.553e-07
	FALSE	High	GVNVLADAVK		0.0118798	0	2	31	1	A0A0A5UBP2; A0A140RL06	0	985.568	High	0	0.004904	2.22
		Checked	Confidence	Identifying Node	PSM Ambiguity	Annotated Sequence	Modifications	# Protein Groups	# Proteins	Master Protein Accessions	Protein Accessions	# Missed Cleavages	Charge	DeltaScore	DeltaCn	Rank	Search Engine Rank	m/z [Da]	MH+ [Da]	Theo. MH+ [Da]	DeltaM [ppm]	Deltam/z [Da]	Activation Type	MS Order	Isolation Interference [%]	Ion Inject Time [ms]	RT [min]	First Scan	Spectrum File	File ID	XCorr	Percolator q-Value	Percolator PEP
		FALSE	High	Sequest HT (A2)	Unambiguous	GVNVLADAVK		2	31	A0A0A5UBP2; A0A140RL06	Q548M0; D2TMA3; A0A0A5UBP2; Q6UDB4; Q6Q099; A0A0K4RLM6; S0WE44; A0A070SVX2; Q6UDB2; W1EVS4; Q2NW94; Q6UDB1; Q6UDB0; N3ESL2; A0A080GAD6; Q9ANR9; A0A0T5XF13; Q0T9P8; P25750; M9G1E9; A0A0K5JW88; A0A236X6T7; E9XRP2; W1HGK0; A0A152CGR6; P0C193; S1KW10; R8X784; A0A140RL06; Q6UDB3; S0UWN2	0	2	0.4234	0	1	1	493.288	985.568	985.568	0.56	0.00028	HCD (High Energy Collision Dissociation)	MS2	32.6062	50	102.517	30644	LW_16srRNA_20200812.raw	F84	2.22	0	0.004904
	FALSE	High	LAGGVAVIK		0.141654	0	2	50	1	A0A0A5UBP2; A0A140RL06	0	827.535	High	0	0.08682	2.38
		Checked	Confidence	Identifying Node	PSM Ambiguity	Annotated Sequence	Modifications	# Protein Groups	# Proteins	Master Protein Accessions	Protein Accessions	# Missed Cleavages	Charge	DeltaScore	DeltaCn	Rank	Search Engine Rank	m/z [Da]	MH+ [Da]	Theo. MH+ [Da]	DeltaM [ppm]	Deltam/z [Da]	Activation Type	MS Order	Isolation Interference [%]	Ion Inject Time [ms]	RT [min]	First Scan	Spectrum File	File ID	XCorr	Percolator q-Value	Percolator PEP
		FALSE	High	Sequest HT (A2)	Unambiguous	LAGGVAVIK		2	50	A0A0A5UBP2; A0A140RL06	Q6UDB5; Q548M0; D2TMA3; A0A0A5UBP2; Q6UDB4; Q6Q099; A0A0K4RLM6; S0WE44; P0A521; A0A070SVX2; Q5W4Z8; A0A0C5AXR5; P19421; Q6UDB2; Q2NW94; Q83Z43; A0A1V2T4H3; P31293; Q6UDB1; Q5W501; Q6UDB0; T2L1B5; N3ESL2; Q6WAA7; C4NV17; Q8VV84; A0A0A8J983; A0A080GAD6; Q9ANR9; A0A0T5XF13; Q6A2S9; Q0T9P8; M9G1E9; A0A0K5JW88; A0A236X6T7; E9XRP2; T2FM50; Q83Z44; G2I9K8; W1HGK0; A0A152CGR6; P0C193; S1KW10; R8X784; Q6W…	0	2	0.1134	0	1	1	414.271	827.535	827.535	-0.09	-4e-05	HCD (High Energy Collision Dissociation)	MS2	3.21734	50	100.606	29603	LW_16srRNA_20200812.raw	F84	2.38	0	0.08682
FALSE	High	Master Protein	A0A070CJK2	Enolase OS=Escherichia coli O145:H25 str. 07-3858 GN=eno PE=3 SV=1	0	32.834	26	8	18	8	1	432	45.6	5.48	49.22	8
	Checked	Confidence	Sequence	Modifications	Qvality PEP	Qvality q-value	# Protein Groups	# Proteins	# PSMs	Master Protein Accessions	# Missed Cleavages	Theo. MH+ [Da]	Confidence (by Search Engine): Sequest HT	Percolator q-Value (by Search Engine): Sequest HT	Percolator PEP (by Search Engine): Sequest HT	XCorr (by Search Engine): Sequest HT
	FALSE	High	SGETEDATIADLAVGTAAGQIK		4.6053e-06	0	1	15	8	A0A070CJK2	0	2118.06	High	0	5.657e-07	5.76
		Checked	Confidence	Identifying Node	PSM Ambiguity	Annotated Sequence	Modifications	# Protein Groups	# Proteins	Master Protein Accessions	Protein Accessions	# Missed Cleavages	Charge	DeltaScore	DeltaCn	Rank	Search Engine Rank	m/z [Da]	MH+ [Da]	Theo. MH+ [Da]	DeltaM [ppm]	Deltam/z [Da]	Activation Type	MS Order	Isolation Interference [%]	Ion Inject Time [ms]	RT [min]	First Scan	Spectrum File	File ID	XCorr	Percolator q-Value	Percolator PEP
		FALSE	High	Sequest HT (A2)	Unambiguous	SGETEDATIADLAVGTAAGQIK		1	15	A0A070CJK2	D6I0A2; A0A070CJK2; W1ESM7; A0A0A5SIC9; R8WPI9; A0A0T5XJK5; T9CRR9; D2TKJ4; F4T4B5; L4J2P5; A0A1Z1UIH6; B1XDI9; W1FTV5; A0A1D3KBW5; I2WWD7	0	2	0.5723	0	1	1	1059.53	2118.06	2118.06	0.06	6e-05	HCD (High Energy Collision Dissociation)	MS2	19.9485	50	106.595	32915	LW_16srRNA_20200812.raw	F84	1.59	0	0.0006366
		FALSE	High	Sequest HT (A2)	Unambiguous	SGETEDATIADLAVGTAAGQIK		1	15	A0A070CJK2	D6I0A2; A0A070CJK2; W1ESM7; A0A0A5SIC9; R8WPI9; A0A0T5XJK5; T9CRR9; D2TKJ4; F4T4B5; L4J2P5; A0A1Z1UIH6; B1XDI9; W1FTV5; A0A1D3KBW5; I2WWD7	0	2	0.8041	0	1	1	1059.53	2118.06	2118.06	1.78	0.00189	HCD (High Energy Collision Dissociation)	MS2	0	50	106.249	32703	LW_16srRNA_20200812.raw	F84	2.45	0	0.001372
		FALSE	High	Sequest HT (A2)	Unambiguous	SGETEDATIADLAVGTAAGQIK		1	15	A0A070CJK2	D6I0A2; A0A070CJK2; W1ESM7; A0A0A5SIC9; R8WPI9; A0A0T5XJK5; T9CRR9; D2TKJ4; F4T4B5; L4J2P5; A0A1Z1UIH6; B1XDI9; W1FTV5; A0A1D3KBW5; I2WWD7	0	3	0.7488	0	1	1	706.69	2118.06	2118.06	0.22	0.00016	HCD (High Energy Collision Dissociation)	MS2	15.7459	50	105.755	32415	LW_16srRNA_20200812.raw	F84	4.22	0	0.002778
		FALSE	High	Sequest HT (A2)	Unambiguous	SGETEDATIADLAVGTAAGQIK		1	15	A0A070CJK2	D6I0A2; A0A070CJK2; W1ESM7; A0A0A5SIC9; R8WPI9; A0A0T5XJK5; T9CRR9; D2TKJ4; F4T4B5; L4J2P5; A0A1Z1UIH6; B1XDI9; W1FTV5; A0A1D3KBW5; I2WWD7	0	2	0.8503	0	1	1	1059.53	2118.06	2118.06	1.09	0.00116	HCD (High Energy Collision Dissociation)	MS2	0	50	105.902	32504	LW_16srRNA_20200812.raw	F84	3.94	0	3.046e-06
		FALSE	High	Sequest HT (A2)	Unambiguous	SGETEDATIADLAVGTAAGQIK		1	15	A0A070CJK2	D6I0A2; A0A070CJK2; W1ESM7; A0A0A5SIC9; R8WPI9; A0A0T5XJK5; T9CRR9; D2TKJ4; F4T4B5; L4J2P5; A0A1Z1UIH6; B1XDI9; W1FTV5; A0A1D3KBW5; I2WWD7	0	3	0.641	0	1	1	706.69	2118.06	2118.06	0.14	0.0001	HCD (High Energy Collision Dissociation)	MS2	41.2124	50	106.093	32610	LW_16srRNA_20200812.raw	F84	2.73	0	0.01282
		FALSE	High	Sequest HT (A2)	Unambiguous	SGETEDATIADLAVGTAAGQIK		1	15	A0A070CJK2	D6I0A2; A0A070CJK2; W1ESM7; A0A0A5SIC9; R8WPI9; A0A0T5XJK5; T9CRR9; D2TKJ4; F4T4B5; L4J2P5; A0A1Z1UIH6; B1XDI9; W1FTV5; A0A1D3KBW5; I2WWD7	0	3	0.6765	0	1	1	706.69	2118.06	2118.06	-0.12	-9e-05	HCD (High Energy Collision Dissociation)	MS2	52.8847	50	105.412	32194	LW_16srRNA_20200812.raw	F84	2.38	0	0.01345
		FALSE	High	Sequest HT (A2)	Unambiguous	SGETEDATIADLAVGTAAGQIK		1	15	A0A070CJK2	D6I0A2; A0A070CJK2; W1ESM7; A0A0A5SIC9; R8WPI9; A0A0T5XJK5; T9CRR9; D2TKJ4; F4T4B5; L4J2P5; A0A1Z1UIH6; B1XDI9; W1FTV5; A0A1D3KBW5; I2WWD7	0	2	0.8628	0	1	1	1059.53	2118.06	2118.06	-0.06	-6e-05	HCD (High Energy Collision Dissociation)	MS2	0	50	105.564	32294	LW_16srRNA_20200812.raw	F84	5.76	0	5.657e-07
		FALSE	High	Sequest HT (A2)	Unambiguous	SGETEDATIADLAVGTAAGQIK		1	15	A0A070CJK2	D6I0A2; A0A070CJK2; W1ESM7; A0A0A5SIC9; R8WPI9; A0A0T5XJK5; T9CRR9; D2TKJ4; F4T4B5; L4J2P5; A0A1Z1UIH6; B1XDI9; W1FTV5; A0A1D3KBW5; I2WWD7	0	3	0.3673	0	1	1	706.69	2118.06	2118.06	-0.3	-0.00021	HCD (High Energy Collision Dissociation)	MS2	53.2508	50	106.498	32855	LW_16srRNA_20200812.raw	F84	1.47	0.00504	0.1994
	FALSE	High	VLGDKIQLVGDDLFVTNTK		2.52371e-08	0	1	13	2	A0A070CJK2	1	2075.14	High	0	1.38791e-09	4.88
		Checked	Confidence	Identifying Node	PSM Ambiguity	Annotated Sequence	Modifications	# Protein Groups	# Proteins	Master Protein Accessions	Protein Accessions	# Missed Cleavages	Charge	DeltaScore	DeltaCn	Rank	Search Engine Rank	m/z [Da]	MH+ [Da]	Theo. MH+ [Da]	DeltaM [ppm]	Deltam/z [Da]	Activation Type	MS Order	Isolation Interference [%]	Ion Inject Time [ms]	RT [min]	First Scan	Spectrum File	File ID	XCorr	Percolator q-Value	Percolator PEP
		FALSE	High	Sequest HT (A2)	Unambiguous	VLGDKIQLVGDDLFVTNTK		1	13	A0A070CJK2	D6I0A2; A0A070CJK2; W1ESM7; R8WPI9; W1WBV4; A0A0T5XJK5; D2TKJ4; L4J2P5; A0A1Z1UIH6; B1XDI9; W1FTV5; A0A1D3KBW5; I2WWD7	1	3	0.8029	0	1	1	692.387	2075.15	2075.14	4.58	0.00317	HCD (High Energy Collision Dissociation)	MS2	7.53547	50	108.557	34121	LW_16srRNA_20200812.raw	F84	4.21	0	0.004289
		FALSE	High	Sequest HT (A2)	Unambiguous	VLGDKIQLVGDDLFVTNTK		1	13	A0A070CJK2	D6I0A2; A0A070CJK2; W1ESM7; R8WPI9; W1WBV4; A0A0T5XJK5; D2TKJ4; L4J2P5; A0A1Z1UIH6; B1XDI9; W1FTV5; A0A1D3KBW5; I2WWD7	1	2	0.8381	0	1	1	1038.08	2075.14	2075.14	2.91	0.00302	HCD (High Energy Collision Dissociation)	MS2	0	50	108.506	34088	LW_16srRNA_20200812.raw	F84	4.88	0	1.38791e-09
	FALSE	High	YVLAGEGNK		0.0547538	0	1	15	2	A0A070CJK2	0	950.494	High	0	0.02866	1.85
		Checked	Confidence	Identifying Node	PSM Ambiguity	Annotated Sequence	Modifications	# Protein Groups	# Proteins	Master Protein Accessions	Protein Accessions	# Missed Cleavages	Charge	DeltaScore	DeltaCn	Rank	Search Engine Rank	m/z [Da]	MH+ [Da]	Theo. MH+ [Da]	DeltaM [ppm]	Deltam/z [Da]	Activation Type	MS Order	Isolation Interference [%]	Ion Inject Time [ms]	RT [min]	First Scan	Spectrum File	File ID	XCorr	Percolator q-Value	Percolator PEP
		FALSE	High	Sequest HT (A2)	Unambiguous	YVLAGEGNK		1	15	A0A070CJK2	D6I0A2; A0A070CJK2; W1ESM7; R8WPI9; W1WBV4; A0A0T5XJK5; T9CRR9; D2TKJ4; F4T4B5; L4J2P5; A0A1Z1UIH6; B1XDI9; W1FTV5; A0A1D3KBW5; I2WWD7	0	2	0.6703	0	1	1	475.751	950.494	950.494	0.27	0.00013	HCD (High Energy Collision Dissociation)	MS2	11.3374	50	70.8767	16827	LW_16srRNA_20200812.raw	F84	1.85	0	0.02866
		FALSE	High	Sequest HT (A2)	Unambiguous	YVLAGEGNK		1	15	A0A070CJK2	D6I0A2; A0A070CJK2; W1ESM7; R8WPI9; W1WBV4; A0A0T5XJK5; T9CRR9; D2TKJ4; F4T4B5; L4J2P5; A0A1Z1UIH6; B1XDI9; W1FTV5; A0A1D3KBW5; I2WWD7	0	2	0.5862	0	1	1	475.751	950.495	950.494	0.85	0.0004	HCD (High Energy Collision Dissociation)	MS2	22.3235	50	70.1991	16588	LW_16srRNA_20200812.raw	F84	1.45	0.00504	0.2036
	FALSE	High	DAGYTAVISHR		0.00924394	0	1	15	2	A0A070CJK2	0	1189.6	High	0	0.003658	3.25
		Checked	Confidence	Identifying Node	PSM Ambiguity	Annotated Sequence	Modifications	# Protein Groups	# Proteins	Master Protein Accessions	Protein Accessions	# Missed Cleavages	Charge	DeltaScore	DeltaCn	Rank	Search Engine Rank	m/z [Da]	MH+ [Da]	Theo. MH+ [Da]	DeltaM [ppm]	Deltam/z [Da]	Activation Type	MS Order	Isolation Interference [%]	Ion Inject Time [ms]	RT [min]	First Scan	Spectrum File	File ID	XCorr	Percolator q-Value	Percolator PEP
		FALSE	High	Sequest HT (A2)	Unambiguous	DAGYTAVISHR		1	15	A0A070CJK2	D6I0A2; A0A070CJK2; W1ESM7; A0A0A5SIC9; R8WPI9; A0A0T5XJK5; T9CRR9; D2TKJ4; F4T4B5; L4J2P5; A0A1Z1UIH6; B1XDI9; W1FTV5; A0A1D3KBW5; I2WWD7	0	2	0.6738	0	1	1	595.301	1189.6	1189.6	-0.53	-0.00031	HCD (High Energy Collision Dissociation)	MS2	0	16.4	105.454	32221	LW_16srRNA_20200812.raw	F84	3.25	0	0.003658
		FALSE	High	Sequest HT (A2)	Unambiguous	DAGYTAVISHR		1	15	A0A070CJK2	D6I0A2; A0A070CJK2; W1ESM7; A0A0A5SIC9; R8WPI9; A0A0T5XJK5; T9CRR9; D2TKJ4; F4T4B5; L4J2P5; A0A1Z1UIH6; B1XDI9; W1FTV5; A0A1D3KBW5; I2WWD7	0	3	0.7115	0	1	1	397.203	1189.6	1189.6	-0.77	-0.0003	HCD (High Energy Collision Dissociation)	MS2	0	40.509	105.459	32225	LW_16srRNA_20200812.raw	F84	3.12	0	0.01241
	FALSE	High	FNQIGSLTETLAAIK		0.0155524	0	1	15	1	A0A070CJK2	0	1605.88	High	0	0.006668	3.97
		Checked	Confidence	Identifying Node	PSM Ambiguity	Annotated Sequence	Modifications	# Protein Groups	# Proteins	Master Protein Accessions	Protein Accessions	# Missed Cleavages	Charge	DeltaScore	DeltaCn	Rank	Search Engine Rank	m/z [Da]	MH+ [Da]	Theo. MH+ [Da]	DeltaM [ppm]	Deltam/z [Da]	Activation Type	MS Order	Isolation Interference [%]	Ion Inject Time [ms]	RT [min]	First Scan	Spectrum File	File ID	XCorr	Percolator q-Value	Percolator PEP
		FALSE	High	Sequest HT (A2)	Unambiguous	FNQIGSLTETLAAIK		1	15	A0A070CJK2	D6I0A2; A0A070CJK2; W1ESM7; A0A0A5SIC9; R8WPI9; A0A0T5XJK5; T9CRR9; D2TKJ4; F4T4B5; L4J2P5; A0A1Z1UIH6; B1XDI9; W1FTV5; A0A1D3KBW5; I2WWD7	0	2	0.6977	0	1	1	803.448	1605.89	1605.88	2.31	0.00185	HCD (High Energy Collision Dissociation)	MS2	0	50	108.031	33770	LW_16srRNA_20200812.raw	F84	3.97	0	0.006668
	FALSE	High	AFTSEEFTHFLEELTK		0.00420823	0	1	14	1	A0A070CJK2	0	1928.93	High	0	0.001479	2.04
		Checked	Confidence	Identifying Node	PSM Ambiguity	Annotated Sequence	Modifications	# Protein Groups	# Proteins	Master Protein Accessions	Protein Accessions	# Missed Cleavages	Charge	DeltaScore	DeltaCn	Rank	Search Engine Rank	m/z [Da]	MH+ [Da]	Theo. MH+ [Da]	DeltaM [ppm]	Deltam/z [Da]	Activation Type	MS Order	Isolation Interference [%]	Ion Inject Time [ms]	RT [min]	First Scan	Spectrum File	File ID	XCorr	Percolator q-Value	Percolator PEP
		FALSE	High	Sequest HT (A2)	Unambiguous	AFTSEEFTHFLEELTK		1	14	A0A070CJK2	D6I0A2; A0A070CJK2; W1ESM7; R8WPI9; W1WBV4; T9CRR9; D2TKJ4; F4T4B5; L4J2P5; A0A1Z1UIH6; B1XDI9; W1FTV5; A0A1D3KBW5; I2WWD7	0	2	0.7304	0	1	1	964.959	1928.91	1928.93	-9.04	-0.00872	HCD (High Energy Collision Dissociation)	MS2	0	50	112.007	35895	LW_16srRNA_20200812.raw	F84	2.04	0	0.001479
	FALSE	High	GIANSILIK		0.140649	0	1	11	1	A0A070CJK2	0	928.583	High	0	0.08627	2.26
		Checked	Confidence	Identifying Node	PSM Ambiguity	Annotated Sequence	Modifications	# Protein Groups	# Proteins	Master Protein Accessions	Protein Accessions	# Missed Cleavages	Charge	DeltaScore	DeltaCn	Rank	Search Engine Rank	m/z [Da]	MH+ [Da]	Theo. MH+ [Da]	DeltaM [ppm]	Deltam/z [Da]	Activation Type	MS Order	Isolation Interference [%]	Ion Inject Time [ms]	RT [min]	First Scan	Spectrum File	File ID	XCorr	Percolator q-Value	Percolator PEP
		FALSE	High	Sequest HT (A2)	Unambiguous	GIANSILIK		1	11	A0A070CJK2	D6I0A2; A0A070CJK2; W1ESM7; T9CRR9; D2TKJ4; F4T4B5; L4J2P5; A0A1Z1UIH6; B1XDI9; A0A1D3KBW5; I2WWD7	0	2	0.3009	0	1	1	464.795	928.582	928.583	-0.42	-0.0002	HCD (High Energy Collision Dissociation)	MS2	31.3683	50	105.461	32226	LW_16srRNA_20200812.raw	F84	2.26	0	0.08627
	FALSE	High	MGSEVFHHLAK	1xOxidation [M1]	0.213916	0.00417221	1	12	1	A0A070CJK2	0	1271.62	High	0.002697	0.1415	2.15
		Checked	Confidence	Identifying Node	PSM Ambiguity	Annotated Sequence	Modifications	# Protein Groups	# Proteins	Master Protein Accessions	Protein Accessions	# Missed Cleavages	Charge	DeltaScore	DeltaCn	Rank	Search Engine Rank	m/z [Da]	MH+ [Da]	Theo. MH+ [Da]	DeltaM [ppm]	Deltam/z [Da]	Activation Type	MS Order	Isolation Interference [%]	Ion Inject Time [ms]	RT [min]	First Scan	Spectrum File	File ID	XCorr	Percolator q-Value	Percolator PEP
		FALSE	High	Sequest HT (A2)	Unambiguous	mGSEVFHHLAK	M1(Oxidation)	1	12	A0A070CJK2	D6I0A2; A0A070CJK2; W1ESM7; W1WBV4; T9CRR9; D2TKJ4; F4T4B5; L4J2P5; A0A1Z1UIH6; B1XDI9; A0A1D3KBW5; I2WWD7	0	3	0.5023	0	1	1	424.546	1271.62	1271.62	2.45	0.00104	HCD (High Energy Collision Dissociation)	MS2	35.0206	50	107.995	33746	LW_16srRNA_20200812.raw	F84	2.15	0.002697	0.1415
FALSE	High	Master Protein	H4US20	DNA-directed RNA polymerase subunit beta OS=Escherichia coli DEC6A GN=rpoB PE=3 SV=1	0	31.921	10	13	21	13	1	1372	154	5.3	44.01	13
	Checked	Confidence	Sequence	Modifications	Qvality PEP	Qvality q-value	# Protein Groups	# Proteins	# PSMs	Master Protein Accessions	# Missed Cleavages	Theo. MH+ [Da]	Confidence (by Search Engine): Sequest HT	Percolator q-Value (by Search Engine): Sequest HT	Percolator PEP (by Search Engine): Sequest HT	XCorr (by Search Engine): Sequest HT
	FALSE	High	RKLPATIILR		0.00897105	0	1	46	1	H4US20	2	1180.79	High	0	0.003537	3.39
		Checked	Confidence	Identifying Node	PSM Ambiguity	Annotated Sequence	Modifications	# Protein Groups	# Proteins	Master Protein Accessions	Protein Accessions	# Missed Cleavages	Charge	DeltaScore	DeltaCn	Rank	Search Engine Rank	m/z [Da]	MH+ [Da]	Theo. MH+ [Da]	DeltaM [ppm]	Deltam/z [Da]	Activation Type	MS Order	Isolation Interference [%]	Ion Inject Time [ms]	RT [min]	First Scan	Spectrum File	File ID	XCorr	Percolator q-Value	Percolator PEP
		FALSE	High	Sequest HT (A2)	Unambiguous	RKLPATIILR		1	46	H4US20	A0A232N4V0; R8WIL7; A0A0B5HLZ9; A0A125WVK3; N3F1J3; D2TTH1; A0A1S0WRD1; A0A221ULZ6; W1H9S6; A0A243UW15; E1CBR5; A0A0S3N2J7; E3XJL0; Q0TA78; A0A0L6ZVX2; B7MRB3; A0A0Q3B9W1; A0A1M2TCL3; V0XNP7; A0A229L0N7; A0A0A0GQ73; S0UYZ4; F4VLX0; A0A1D3KPL8; S0UDF1; A0A0T5XNI3; W1FA40; A0A234YJA5; A0A228WA06; A0A1X3IEV3; A0A228Z8Y8; H4US20; I2RQY4; A0A229BSQ5; A0A234LXE4; A0A0L1BP36; A0A0E2THH6; A0A1V2G1U2; A0A…	2	3	0.6755	0	1	1	394.269	1180.79	1180.79	2.16	0.00085	HCD (High Energy Collision Dissociation)	MS2	5.35744	50	108.907	34354	LW_16srRNA_20200812.raw	F84	3.39	0	0.003537
	FALSE	High	ISALGPGGLTR		0.00316504	0	1	57	1	H4US20	0	1041.61	High	0	0.001063	2.45
		Checked	Confidence	Identifying Node	PSM Ambiguity	Annotated Sequence	Modifications	# Protein Groups	# Proteins	Master Protein Accessions	Protein Accessions	# Missed Cleavages	Charge	DeltaScore	DeltaCn	Rank	Search Engine Rank	m/z [Da]	MH+ [Da]	Theo. MH+ [Da]	DeltaM [ppm]	Deltam/z [Da]	Activation Type	MS Order	Isolation Interference [%]	Ion Inject Time [ms]	RT [min]	First Scan	Spectrum File	File ID	XCorr	Percolator q-Value	Percolator PEP
		FALSE	High	Sequest HT (A2)	Unambiguous	ISALGPGGLTR		1	57	H4US20	A0A1V2GF11; A0A232N4V0; M1FUZ4; R8WIL7; A0A0B5HLZ9; A0A125WVK3; N3F1J3; D2TTH1; A0A1S0WRD1; A0A221ULZ6; W1H9S6; A0A243UW15; E1CBR5; A0A0S3N2J7; E3XJL0; Q0TA78; A0A078BMN9; A0A0L6ZVX2; W8GHM1; A0A224AIV5; B7MRB3; W0U189; A0A0Q3B9W1; Q3HWU9; A0A224AI16; V0XNP7; A0A229L0N7; A0A0A0GQ73; Q9KW14; S0UYZ4; F4VLX0; W1G031; A0A1D3KPL8; S0UDF1; A0A0T5XNI3; W1FA40; A0A234YJA5; A0A228WA06; A0A1V2SSS8; A0A1X3I…	0	2	0.6204	0	1	1	521.306	1041.61	1041.61	0.15	8e-05	HCD (High Energy Collision Dissociation)	MS2	9.71035	50	101.191	29905	LW_16srRNA_20200812.raw	F84	2.45	0	0.001063
	FALSE	High	VIVSQLHR		0.121454	0	1	47	1	H4US20	0	951.573	High	0	0.07273	2.27
		Checked	Confidence	Identifying Node	PSM Ambiguity	Annotated Sequence	Modifications	# Protein Groups	# Proteins	Master Protein Accessions	Protein Accessions	# Missed Cleavages	Charge	DeltaScore	DeltaCn	Rank	Search Engine Rank	m/z [Da]	MH+ [Da]	Theo. MH+ [Da]	DeltaM [ppm]	Deltam/z [Da]	Activation Type	MS Order	Isolation Interference [%]	Ion Inject Time [ms]	RT [min]	First Scan	Spectrum File	File ID	XCorr	Percolator q-Value	Percolator PEP
		FALSE	High	Sequest HT (A2)	Unambiguous	VIVSQLHR		1	47	H4US20	A0A232N4V0; R8WIL7; A0A0B5HLZ9; A0A125WVK3; N3F1J3; D2TTH1; A0A1S0WRD1; A0A221ULZ6; W1H9S6; E1CBR5; A0A0S3N2J7; E3XJL0; Q0TA78; A0A0L6ZVX2; B7MRB3; A0A0Q3B9W1; A0A1M2TCL3; V0XNP7; A0A229L0N7; A0A0A0GQ73; Q9KW14; S0UYZ4; F4VLX0; A0A1D3KPL8; S0UDF1; A0A0T5XNI3; W1FA40; A0A234YJA5; A0A228WA06; A0A1X3IEV3; A0A0A2R479; A0A228Z8Y8; H4US20; I2RQY4; A0A229BSQ5; A0A234LXE4; A0A0L1BP36; A0A0E2THH6; A0A1V2G…	0	2	0.5595	0	1	1	476.29	951.573	951.573	-0.14	-7e-05	HCD (High Energy Collision Dissociation)	MS2	11.5406	23.804	106.912	33120	LW_16srRNA_20200812.raw	F84	2.27	0	0.07273
	FALSE	High	STGSYSLVTQQPLGGK		0.0227666	0	1	47	2	H4US20	0	1622.84	High	0	0.01039	2.21
		Checked	Confidence	Identifying Node	PSM Ambiguity	Annotated Sequence	Modifications	# Protein Groups	# Proteins	Master Protein Accessions	Protein Accessions	# Missed Cleavages	Charge	DeltaScore	DeltaCn	Rank	Search Engine Rank	m/z [Da]	MH+ [Da]	Theo. MH+ [Da]	DeltaM [ppm]	Deltam/z [Da]	Activation Type	MS Order	Isolation Interference [%]	Ion Inject Time [ms]	RT [min]	First Scan	Spectrum File	File ID	XCorr	Percolator q-Value	Percolator PEP
		FALSE	High	Sequest HT (A2)	Unambiguous	STGSYSLVTQQPLGGK		1	47	H4US20	A0A1V2GF11; R8WIL7; A0A0B5HLZ9; A0A125WVK3; N3F1J3; D2TTH1; A0A1S0WRD1; A0A221ULZ6; W1H9S6; A0A243UW15; E1CBR5; A0A0S3N2J7; E3XJL0; Q0TA78; A0A0L6ZVX2; B7MRB3; A0A0Q3B9W1; A0A1M2TCL3; V0XNP7; W1F8B6; A0A229L0N7; A0A0A0GQ73; Q9KW14; S0UYZ4; F4VLX0; W1G031; A0A1D3KPL8; S0UDF1; A0A0T5XNI3; A0A234YJA5; A0A228WA06; A0A1X3IEV3; A0A0A2R479; A0A228Z8Y8; H4US20; I2RQY4; A0A229BSQ5; A0A234LXE4; A0A0L1BP36;…	0	2	0.7285	0	1	1	811.923	1622.84	1622.84	0.3	0.00024	HCD (High Energy Collision Dissociation)	MS2	0	50	97.2908	27839	LW_16srRNA_20200812.raw	F84	2.21	0	0.01039
		FALSE	High	Sequest HT (A2)	Unambiguous	STGSYSLVTQQPLGGK		1	47	H4US20	A0A1V2GF11; R8WIL7; A0A0B5HLZ9; A0A125WVK3; N3F1J3; D2TTH1; A0A1S0WRD1; A0A221ULZ6; W1H9S6; A0A243UW15; E1CBR5; A0A0S3N2J7; E3XJL0; Q0TA78; A0A0L6ZVX2; B7MRB3; A0A0Q3B9W1; A0A1M2TCL3; V0XNP7; W1F8B6; A0A229L0N7; A0A0A0GQ73; Q9KW14; S0UYZ4; F4VLX0; W1G031; A0A1D3KPL8; S0UDF1; A0A0T5XNI3; A0A234YJA5; A0A228WA06; A0A1X3IEV3; A0A0A2R479; A0A228Z8Y8; H4US20; I2RQY4; A0A229BSQ5; A0A234LXE4; A0A0L1BP36;…	0	2	0.7262	0	1	1	811.923	1622.84	1622.84	0.45	0.00037	HCD (High Energy Collision Dissociation)	MS2	0	50	97.633	28009	LW_16srRNA_20200812.raw	F84	1.68	0	0.01534
	FALSE	High	SPGVFFDSDKGK		0.00115447	0	1	46	1	H4US20	1	1283.63	High	0	0.0003321	3.09
		Checked	Confidence	Identifying Node	PSM Ambiguity	Annotated Sequence	Modifications	# Protein Groups	# Proteins	Master Protein Accessions	Protein Accessions	# Missed Cleavages	Charge	DeltaScore	DeltaCn	Rank	Search Engine Rank	m/z [Da]	MH+ [Da]	Theo. MH+ [Da]	DeltaM [ppm]	Deltam/z [Da]	Activation Type	MS Order	Isolation Interference [%]	Ion Inject Time [ms]	RT [min]	First Scan	Spectrum File	File ID	XCorr	Percolator q-Value	Percolator PEP
		FALSE	High	Sequest HT (A2)	Unambiguous	SPGVFFDSDKGK		1	46	H4US20	A0A232N4V0; R8WIL7; A0A0B5HLZ9; A0A125WVK3; N3F1J3; D2TTH1; A0A1S0WRD1; A0A221ULZ6; W1H9S6; A0A243UW15; E1CBR5; A0A0S3N2J7; E3XJL0; Q0TA78; A0A0L6ZVX2; B7MRB3; A0A0Q3B9W1; A0A1M2TCL3; V0XNP7; A0A229L0N7; A0A0A0GQ73; S0UYZ4; F4VLX0; A0A1D3KPL8; S0UDF1; A0A0T5XNI3; W1FA40; A0A234YJA5; A0A228WA06; A0A1X3IEV3; A0A0A2R479; A0A228Z8Y8; H4US20; I2RQY4; A0A229BSQ5; A0A234LXE4; A0A0L1BP36; A0A0E2THH6; A0A…	1	2	0.7314	0	1	1	642.318	1283.63	1283.63	1.42	0.00091	HCD (High Energy Collision Dissociation)	MS2	0	50	107.558	33449	LW_16srRNA_20200812.raw	F84	3.09	0	0.0003321
	FALSE	High	LGDLPTSGQIR		0.00746655	0	1	38	1	H4US20	0	1156.63	High	0	0.002866	2.44
		Checked	Confidence	Identifying Node	PSM Ambiguity	Annotated Sequence	Modifications	# Protein Groups	# Proteins	Master Protein Accessions	Protein Accessions	# Missed Cleavages	Charge	DeltaScore	DeltaCn	Rank	Search Engine Rank	m/z [Da]	MH+ [Da]	Theo. MH+ [Da]	DeltaM [ppm]	Deltam/z [Da]	Activation Type	MS Order	Isolation Interference [%]	Ion Inject Time [ms]	RT [min]	First Scan	Spectrum File	File ID	XCorr	Percolator q-Value	Percolator PEP
		FALSE	High	Sequest HT (A2)	Unambiguous	LGDLPTSGQIR		1	38	H4US20	A0A1V2GF11; A0A232N4V0; A0A0B5HLZ9; A0A125WVK3; N3F1J3; A0A1S0WRD1; A0A221ULZ6; A0A243UW15; E1CBR5; E3XJL0; Q0TA78; A0A0L6ZVX2; B7MRB3; A0A0Q3B9W1; A0A1M2TCL3; V0XNP7; W1F8B6; A0A229L0N7; A0A0A0GQ73; S0UYZ4; F4VLX0; S0UDF1; A0A234YJA5; A0A228WA06; A0A1X3IEV3; A0A228Z8Y8; H4US20; I2RQY4; A0A229BSQ5; A0A234LXE4; W1X906; A0A0L1BP36; A0A0E2THH6; A0A0K3T904; A0A1S6TII3; A0A137C4T3; H6UYL7; A0A0B5HQP6	0	2	0.4754	0	1	1	578.82	1156.63	1156.63	0.9	0.00052	HCD (High Energy Collision Dissociation)	MS2	8.63838	50	100.277	29428	LW_16srRNA_20200812.raw	F84	2.44	0	0.002866
	FALSE	High	AVLVAGGVEAEKLDKLPR		0.000645592	0	1	39	2	H4US20	2	1865.09	High	0	0.0001697	5.65
		Checked	Confidence	Identifying Node	PSM Ambiguity	Annotated Sequence	Modifications	# Protein Groups	# Proteins	Master Protein Accessions	Protein Accessions	# Missed Cleavages	Charge	DeltaScore	DeltaCn	Rank	Search Engine Rank	m/z [Da]	MH+ [Da]	Theo. MH+ [Da]	DeltaM [ppm]	Deltam/z [Da]	Activation Type	MS Order	Isolation Interference [%]	Ion Inject Time [ms]	RT [min]	First Scan	Spectrum File	File ID	XCorr	Percolator q-Value	Percolator PEP
		FALSE	High	Sequest HT (A2)	Unambiguous	AVLVAGGVEAEKLDKLPR		1	39	H4US20	A0A1V2GF11; A0A232N4V0; A0A0B5HLZ9; A0A125WVK3; N3F1J3; A0A1S0WRD1; A0A221ULZ6; A0A243UW15; E1CBR5; A0A0S3N2J7; E3XJL0; Q0TA78; A0A0L6ZVX2; B7MRB3; A0A0Q3B9W1; A0A1M2TCL3; V0XNP7; W1F8B6; A0A229L0N7; A0A0A0GQ73; S0UYZ4; F4VLX0; S0UDF1; A0A234YJA5; A0A228WA06; A0A1V2SSS8; A0A1X3IEV3; A0A228Z8Y8; H4US20; I2RQY4; A0A229BSQ5; A0A0L1BP36; A0A0E2THH6; A0A0K3T904; A0A0K4G266; A0A1S6TII3; A0A137C4T3; L2V…	2	4	0.8425	0	1	1	467.028	1865.09	1865.09	3.34	0.00156	HCD (High Energy Collision Dissociation)	MS2	6.58072	50	108.503	34086	LW_16srRNA_20200812.raw	F84	5.65	0	0.0001697
		FALSE	High	Sequest HT (A2)	Unambiguous	AVLVAGGVEAEKLDKLPR		1	39	H4US20	A0A1V2GF11; A0A232N4V0; A0A0B5HLZ9; A0A125WVK3; N3F1J3; A0A1S0WRD1; A0A221ULZ6; A0A243UW15; E1CBR5; A0A0S3N2J7; E3XJL0; Q0TA78; A0A0L6ZVX2; B7MRB3; A0A0Q3B9W1; A0A1M2TCL3; V0XNP7; W1F8B6; A0A229L0N7; A0A0A0GQ73; S0UYZ4; F4VLX0; S0UDF1; A0A234YJA5; A0A228WA06; A0A1V2SSS8; A0A1X3IEV3; A0A228Z8Y8; H4US20; I2RQY4; A0A229BSQ5; A0A0L1BP36; A0A0E2THH6; A0A0K3T904; A0A0K4G266; A0A1S6TII3; A0A137C4T3; L2V…	2	2	0.6538	0	1	1	933.051	1865.1	1865.09	5.25	0.00489	HCD (High Energy Collision Dissociation)	MS2	22.9347	50	108.546	34116	LW_16srRNA_20200812.raw	F84	1.56	0.00504	0.1901
	FALSE	High	AVAVDSGVTAVAKR		0.00135138	0	1	55	2	H4US20	1	1343.76	High	0	0.0003972	2.76
		Checked	Confidence	Identifying Node	PSM Ambiguity	Annotated Sequence	Modifications	# Protein Groups	# Proteins	Master Protein Accessions	Protein Accessions	# Missed Cleavages	Charge	DeltaScore	DeltaCn	Rank	Search Engine Rank	m/z [Da]	MH+ [Da]	Theo. MH+ [Da]	DeltaM [ppm]	Deltam/z [Da]	Activation Type	MS Order	Isolation Interference [%]	Ion Inject Time [ms]	RT [min]	First Scan	Spectrum File	File ID	XCorr	Percolator q-Value	Percolator PEP
		FALSE	High	Sequest HT (A2)	Unambiguous	AVAVDSGVTAVAKR		1	55	H4US20	A0A1V2GF11; A0A232N4V0; R8WIL7; A0A0B5HLZ9; A0A125WVK3; N3F1J3; D2TTH1; A0A1S0WRD1; A0A221ULZ6; W1H9S6; A0A243UW15; E1CBR5; A0A0S3N2J7; E3XJL0; Q0TA78; A0A078BMN9; A0A0L6ZVX2; W8GHM1; A0A224AIV5; B7MRB3; A0A0Q3B9W1; A0A1M2TCL3; A0A224AI16; V0XNP7; A0A229L0N7; A0A0A0GQ73; S0UYZ4; F4VLX0; W1G031; A0A1D3KPL8; S0UDF1; A0A0T5XNI3; W1FA40; A0A234YJA5; A0A228WA06; A0A1V2SSS8; A0A1X3IEV3; A0A0A2R479; A0A…	1	2	0.5187	0	1	1	672.386	1343.76	1343.76	0.41	0.00028	HCD (High Energy Collision Dissociation)	MS2	61.4665	50	105.925	32515	LW_16srRNA_20200812.raw	F84	2.14	0	0.03873
		FALSE	High	Sequest HT (A2)	Unambiguous	AVAVDSGVTAVAKR		1	55	H4US20	A0A1V2GF11; A0A232N4V0; R8WIL7; A0A0B5HLZ9; A0A125WVK3; N3F1J3; D2TTH1; A0A1S0WRD1; A0A221ULZ6; W1H9S6; A0A243UW15; E1CBR5; A0A0S3N2J7; E3XJL0; Q0TA78; A0A078BMN9; A0A0L6ZVX2; W8GHM1; A0A224AIV5; B7MRB3; A0A0Q3B9W1; A0A1M2TCL3; A0A224AI16; V0XNP7; A0A229L0N7; A0A0A0GQ73; S0UYZ4; F4VLX0; W1G031; A0A1D3KPL8; S0UDF1; A0A0T5XNI3; W1FA40; A0A234YJA5; A0A228WA06; A0A1V2SSS8; A0A1X3IEV3; A0A0A2R479; A0A…	1	3	0.6775	0	1	1	448.593	1343.76	1343.76	0	0	HCD (High Energy Collision Dissociation)	MS2	37.5926	50	106.047	32584	LW_16srRNA_20200812.raw	F84	2.76	0	0.0003972
	FALSE	High	AVAVDSGVTAVAK		0.00425582	0	1	56	3	H4US20	0	1187.66	High	0	0.005992	2.31
		Checked	Confidence	Identifying Node	PSM Ambiguity	Annotated Sequence	Modifications	# Protein Groups	# Proteins	Master Protein Accessions	Protein Accessions	# Missed Cleavages	Charge	DeltaScore	DeltaCn	Rank	Search Engine Rank	m/z [Da]	MH+ [Da]	Theo. MH+ [Da]	DeltaM [ppm]	Deltam/z [Da]	Activation Type	MS Order	Isolation Interference [%]	Ion Inject Time [ms]	RT [min]	First Scan	Spectrum File	File ID	XCorr	Percolator q-Value	Percolator PEP
		FALSE	High	Sequest HT (A2)	Unambiguous	AVAVDSGVTAVAK		1	56	H4US20	A0A1V2GF11; A0A232N4V0; R8WIL7; A0A0B5HLZ9; A0A125WVK3; N3F1J3; D2TTH1; A0A1S0WRD1; A0A221ULZ6; W1H9S6; A0A243UW15; E1CBR5; A0A0S3N2J7; E3XJL0; Q0TA78; A0A078BMN9; A0A0L6ZVX2; W8GHM1; A0A224AIV5; B7MRB3; A0A0Q3B9W1; A0A1M2TCL3; A0A224AI16; V0XNP7; A0A229L0N7; A0A0A0GQ73; S0UYZ4; F4VLX0; W1G031; A0A1D3KPL8; S0UDF1; A0A0T5XNI3; A7LG97; W1FA40; A0A234YJA5; A0A228WA06; A0A1V2SSS8; A0A1X3IEV3; A0A0A2R…	0	2	0.4353	0	1	1	594.335	1187.66	1187.66	-0.12	-7e-05	HCD (High Energy Collision Dissociation)	MS2	55.3226	50	73.1799	17664	LW_16srRNA_20200812.raw	F84	1.7	0	0.01438
		FALSE	High	Sequest HT (A2)	Unambiguous	AVAVDSGVTAVAK		1	56	H4US20	A0A1V2GF11; A0A232N4V0; R8WIL7; A0A0B5HLZ9; A0A125WVK3; N3F1J3; D2TTH1; A0A1S0WRD1; A0A221ULZ6; W1H9S6; A0A243UW15; E1CBR5; A0A0S3N2J7; E3XJL0; Q0TA78; A0A078BMN9; A0A0L6ZVX2; W8GHM1; A0A224AIV5; B7MRB3; A0A0Q3B9W1; A0A1M2TCL3; A0A224AI16; V0XNP7; A0A229L0N7; A0A0A0GQ73; S0UYZ4; F4VLX0; W1G031; A0A1D3KPL8; S0UDF1; A0A0T5XNI3; A7LG97; W1FA40; A0A234YJA5; A0A228WA06; A0A1V2SSS8; A0A1X3IEV3; A0A0A2R…	0	2	0.5022	0	1	1	594.335	1187.66	1187.66	0.19	0.00011	HCD (High Energy Collision Dissociation)	MS2	52.5169	50	73.5204	17797	LW_16srRNA_20200812.raw	F84	2.31	0	0.005992
		FALSE	High	Sequest HT (A2)	Unambiguous	AVAVDSGVTAVAK		1	56	H4US20	A0A1V2GF11; A0A232N4V0; R8WIL7; A0A0B5HLZ9; A0A125WVK3; N3F1J3; D2TTH1; A0A1S0WRD1; A0A221ULZ6; W1H9S6; A0A243UW15; E1CBR5; A0A0S3N2J7; E3XJL0; Q0TA78; A0A078BMN9; A0A0L6ZVX2; W8GHM1; A0A224AIV5; B7MRB3; A0A0Q3B9W1; A0A1M2TCL3; A0A224AI16; V0XNP7; A0A229L0N7; A0A0A0GQ73; S0UYZ4; F4VLX0; W1G031; A0A1D3KPL8; S0UDF1; A0A0T5XNI3; A7LG97; W1FA40; A0A234YJA5; A0A228WA06; A0A1V2SSS8; A0A1X3IEV3; A0A0A2R…	0	2	0.5516	0	1	1	594.335	1187.66	1187.66	0.5	0.0003	HCD (High Energy Collision Dissociation)	MS2	48.7555	50	73.8566	17926	LW_16srRNA_20200812.raw	F84	2.23	0	0.001494
	FALSE	High	DLSEELQILEAGLFSR		0.130489	0	1	47	1	H4US20	0	1819.94	High	0	0.0789	1.98
		Checked	Confidence	Identifying Node	PSM Ambiguity	Annotated Sequence	Modifications	# Protein Groups	# Proteins	Master Protein Accessions	Protein Accessions	# Missed Cleavages	Charge	DeltaScore	DeltaCn	Rank	Search Engine Rank	m/z [Da]	MH+ [Da]	Theo. MH+ [Da]	DeltaM [ppm]	Deltam/z [Da]	Activation Type	MS Order	Isolation Interference [%]	Ion Inject Time [ms]	RT [min]	First Scan	Spectrum File	File ID	XCorr	Percolator q-Value	Percolator PEP
		FALSE	High	Sequest HT (A2)	Unambiguous	DLSEELQILEAGLFSR		1	47	H4US20	A0A1V2GF11; A0A232N4V0; R8WIL7; A0A0B5HLZ9; A0A125WVK3; N3F1J3; D2TTH1; A0A1S0WRD1; A0A221ULZ6; W1H9S6; A0A243UW15; E1CBR5; A0A0S3N2J7; E3XJL0; Q0TA78; A0A0L6ZVX2; B7MRB3; A0A0Q3B9W1; A0A1M2TCL3; V0XNP7; W1F8B6; A0A229L0N7; A0A0A0GQ73; S0UYZ4; F4VLX0; W1G031; A0A1D3KPL8; S0UDF1; A0A0T5XNI3; A0A234YJA5; A0A228WA06; A0A1V2SSS8; A0A1X3IEV3; A0A228Z8Y8; H4US20; I2RQY4; A0A229BSQ5; A0A234LXE4; A0A0L1B…	0	3	0.5808	0	1	1	607.321	1819.95	1819.94	2.02	0.00123	HCD (High Energy Collision Dissociation)	MS2	16.4184	50	112.771	36205	LW_16srRNA_20200812.raw	F84	1.98	0	0.0789
	FALSE	High	GVTYSAPLR		0.0922303	0	1	46	3	H4US20	0	963.526	High	0	0.09028	1.94
		Checked	Confidence	Identifying Node	PSM Ambiguity	Annotated Sequence	Modifications	# Protein Groups	# Proteins	Master Protein Accessions	Protein Accessions	# Missed Cleavages	Charge	DeltaScore	DeltaCn	Rank	Search Engine Rank	m/z [Da]	MH+ [Da]	Theo. MH+ [Da]	DeltaM [ppm]	Deltam/z [Da]	Activation Type	MS Order	Isolation Interference [%]	Ion Inject Time [ms]	RT [min]	First Scan	Spectrum File	File ID	XCorr	Percolator q-Value	Percolator PEP
		FALSE	High	Sequest HT (A2)	Unambiguous	GVTYSAPLR		1	46	H4US20	A0A232N4V0; R8WIL7; A0A0B5HLZ9; A0A125WVK3; N3F1J3; D2TTH1; A0A1S0WRD1; A0A221ULZ6; W1H9S6; A0A243UW15; E1CBR5; A0A0S3N2J7; E3XJL0; Q0TA78; A0A0L6ZVX2; B7MRB3; A0A0Q3B9W1; A0A1M2TCL3; V0XNP7; A0A229L0N7; A0A0A0GQ73; S0UYZ4; F4VLX0; A0A1D3KPL8; S0UDF1; A0A0T5XNI3; W1FA40; A0A234YJA5; A0A228WA06; A0A1X3IEV3; A0A228Z8Y8; H4US20; I2RQY4; A0A229BSQ5; A0A234LXE4; A0A0L1BP36; A0A0E2THH6; A0A1V2G1U2; A0A…	0	2	0.4881	0	1	1	482.268	963.528	963.526	2.02	0.00098	HCD (High Energy Collision Dissociation)	MS2	0	50	94.8825	26652	LW_16srRNA_20200812.raw	F84	1.68	0	0.05269
		FALSE	High	Sequest HT (A2)	Unambiguous	GVTYSAPLR		1	46	H4US20	A0A232N4V0; R8WIL7; A0A0B5HLZ9; A0A125WVK3; N3F1J3; D2TTH1; A0A1S0WRD1; A0A221ULZ6; W1H9S6; A0A243UW15; E1CBR5; A0A0S3N2J7; E3XJL0; Q0TA78; A0A0L6ZVX2; B7MRB3; A0A0Q3B9W1; A0A1M2TCL3; V0XNP7; A0A229L0N7; A0A0A0GQ73; S0UYZ4; F4VLX0; A0A1D3KPL8; S0UDF1; A0A0T5XNI3; W1FA40; A0A234YJA5; A0A228WA06; A0A1X3IEV3; A0A228Z8Y8; H4US20; I2RQY4; A0A229BSQ5; A0A234LXE4; A0A0L1BP36; A0A0E2THH6; A0A1V2G1U2; A0A…	0	2	0.4433	0	1	1	482.267	963.527	963.526	0.82	0.0004	HCD (High Energy Collision Dissociation)	MS2	0	50	94.5341	26483	LW_16srRNA_20200812.raw	F84	1.94	0	0.09028
		FALSE	High	Sequest HT (A2)	Unambiguous	GVTYSAPLR		1	46	H4US20	A0A232N4V0; R8WIL7; A0A0B5HLZ9; A0A125WVK3; N3F1J3; D2TTH1; A0A1S0WRD1; A0A221ULZ6; W1H9S6; A0A243UW15; E1CBR5; A0A0S3N2J7; E3XJL0; Q0TA78; A0A0L6ZVX2; B7MRB3; A0A0Q3B9W1; A0A1M2TCL3; V0XNP7; A0A229L0N7; A0A0A0GQ73; S0UYZ4; F4VLX0; A0A1D3KPL8; S0UDF1; A0A0T5XNI3; W1FA40; A0A234YJA5; A0A228WA06; A0A1X3IEV3; A0A228Z8Y8; H4US20; I2RQY4; A0A229BSQ5; A0A234LXE4; A0A0L1BP36; A0A0E2THH6; A0A1V2G1U2; A0A…	0	2	0.5302	0	1	1	482.267	963.527	963.526	1.07	0.00052	HCD (High Energy Collision Dissociation)	MS2	6.87974	50	94.1922	26316	LW_16srRNA_20200812.raw	F84	1.49	0.00504	0.2149
	FALSE	High	GGVVQYVDASR		0.105504	0	1	48	2	H4US20	0	1150.59	High	0	0.07965	1.79
		Checked	Confidence	Identifying Node	PSM Ambiguity	Annotated Sequence	Modifications	# Protein Groups	# Proteins	Master Protein Accessions	Protein Accessions	# Missed Cleavages	Charge	DeltaScore	DeltaCn	Rank	Search Engine Rank	m/z [Da]	MH+ [Da]	Theo. MH+ [Da]	DeltaM [ppm]	Deltam/z [Da]	Activation Type	MS Order	Isolation Interference [%]	Ion Inject Time [ms]	RT [min]	First Scan	Spectrum File	File ID	XCorr	Percolator q-Value	Percolator PEP
		FALSE	High	Sequest HT (A2)	Unambiguous	GGVVQYVDASR		1	48	H4US20	A0A1V2GF11; A0A232N4V0; A0A0B5HLZ9; A0A125WVK3; N3F1J3; A0A1S0WRD1; A0A221ULZ6; A0A243UW15; E1CBR5; A0A0S3N2J7; E3XJL0; Q0TA78; A0A078BMN9; A0A0L6ZVX2; W8GHM1; A0A224AIV5; B7MRB3; A0A0Q3B9W1; A0A1M2TCL3; A0A224AI16; V0XNP7; A0A229L0N7; A0A0A0GQ73; S0UYZ4; F4VLX0; S0UDF1; W1FA40; A0A234YJA5; A0A228WA06; A0A1V2SSS8; A0A1X3IEV3; A0A228Z8Y8; H4US20; I2RQY4; A0A229BSQ5; A0A234LXE4; A0A0L1BP36; Q5K0B4;…	0	2	0.6145	0	1	1	575.797	1150.59	1150.59	0.55	0.00031	HCD (High Energy Collision Dissociation)	MS2	9.83987	50	93.272	25861	LW_16srRNA_20200812.raw	F84	1.79	0	0.07965
		FALSE	High	Sequest HT (A2)	Unambiguous	GGVVQYVDASR		1	48	H4US20	A0A1V2GF11; A0A232N4V0; A0A0B5HLZ9; A0A125WVK3; N3F1J3; A0A1S0WRD1; A0A221ULZ6; A0A243UW15; E1CBR5; A0A0S3N2J7; E3XJL0; Q0TA78; A0A078BMN9; A0A0L6ZVX2; W8GHM1; A0A224AIV5; B7MRB3; A0A0Q3B9W1; A0A1M2TCL3; A0A224AI16; V0XNP7; A0A229L0N7; A0A0A0GQ73; S0UYZ4; F4VLX0; S0UDF1; W1FA40; A0A234YJA5; A0A228WA06; A0A1V2SSS8; A0A1X3IEV3; A0A228Z8Y8; H4US20; I2RQY4; A0A229BSQ5; A0A234LXE4; A0A0L1BP36; Q5K0B4;…	0	2	0.625	0	1	1	575.796	1150.59	1150.59	0.23	0.00013	HCD (High Energy Collision Dissociation)	MS2	43.8533	50	93.6127	26027	LW_16srRNA_20200812.raw	F84	1.68	0	0.06164
	FALSE	High	KLPATIILR		0.0458397	0	1	46	1	H4US20	1	1024.69	High	0	0.02337	2.58
		Checked	Confidence	Identifying Node	PSM Ambiguity	Annotated Sequence	Modifications	# Protein Groups	# Proteins	Master Protein Accessions	Protein Accessions	# Missed Cleavages	Charge	DeltaScore	DeltaCn	Rank	Search Engine Rank	m/z [Da]	MH+ [Da]	Theo. MH+ [Da]	DeltaM [ppm]	Deltam/z [Da]	Activation Type	MS Order	Isolation Interference [%]	Ion Inject Time [ms]	RT [min]	First Scan	Spectrum File	File ID	XCorr	Percolator q-Value	Percolator PEP
		FALSE	High	Sequest HT (A2)	Unambiguous	KLPATIILR		1	46	H4US20	A0A232N4V0; R8WIL7; A0A0B5HLZ9; A0A125WVK3; N3F1J3; D2TTH1; A0A1S0WRD1; A0A221ULZ6; W1H9S6; A0A243UW15; E1CBR5; A0A0S3N2J7; E3XJL0; Q0TA78; A0A0L6ZVX2; B7MRB3; A0A0Q3B9W1; A0A1M2TCL3; V0XNP7; A0A229L0N7; A0A0A0GQ73; S0UYZ4; F4VLX0; A0A1D3KPL8; S0UDF1; A0A0T5XNI3; W1FA40; A0A234YJA5; A0A228WA06; A0A1X3IEV3; A0A228Z8Y8; H4US20; I2RQY4; A0A229BSQ5; A0A234LXE4; A0A0L1BP36; A0A0E2THH6; A0A1V2G1U2; A0A…	1	2	0.6085	0	1	1	512.849	1024.69	1024.69	3.16	0.00162	HCD (High Energy Collision Dissociation)	MS2	36.3137	50	108.125	33833	LW_16srRNA_20200812.raw	F84	2.58	0	0.02337
FALSE	High	Master Protein	A0A1R1VIV4	Chaperone protein DnaK OS=Escherichia coli N36254PS GN=dnaK PE=2 SV=1	0	31.74	20	9	12	9	1	648	70.3	5.02	29.49	9
	Checked	Confidence	Sequence	Modifications	Qvality PEP	Qvality q-value	# Protein Groups	# Proteins	# PSMs	Master Protein Accessions	# Missed Cleavages	Theo. MH+ [Da]	Confidence (by Search Engine): Sequest HT	Percolator q-Value (by Search Engine): Sequest HT	Percolator PEP (by Search Engine): Sequest HT	XCorr (by Search Engine): Sequest HT
	FALSE	High	MAPPQISAEVLK	1xOxidation [M1]	0.157546	0	1	22	1	A0A1R1VIV4	0	1299.7	High	0	0.09861	1.27
		Checked	Confidence	Identifying Node	PSM Ambiguity	Annotated Sequence	Modifications	# Protein Groups	# Proteins	Master Protein Accessions	Protein Accessions	# Missed Cleavages	Charge	DeltaScore	DeltaCn	Rank	Search Engine Rank	m/z [Da]	MH+ [Da]	Theo. MH+ [Da]	DeltaM [ppm]	Deltam/z [Da]	Activation Type	MS Order	Isolation Interference [%]	Ion Inject Time [ms]	RT [min]	First Scan	Spectrum File	File ID	XCorr	Percolator q-Value	Percolator PEP
		FALSE	High	Sequest HT (A2)	Unambiguous	mAPPQISAEVLK	M1(Oxidation)	1	22	A0A1R1VIV4	W1F688; H4L721; A0A220KQI6; A0A125X9H3; A0A209NUZ5; A0A237NMG6; A0A0K3VX71; E1J5E1; N3FB92; Q83MH5; R8X3W7; A0A1R1T932; A0A1Y0PLJ5; V2U567; D2TGJ0; L3QI22; Q1RGI8; A0A0K5XQ84; G0F7W1; A0A192CIF4; A0A1R1VIV4; A0A1V2SUK4	0	2	0.4646	0	1	1	650.353	1299.7	1299.7	0.64	0.00042	HCD (High Energy Collision Dissociation)	MS2	82.7439	50	100.616	29609	LW_16srRNA_20200812.raw	F84	1.27	0	0.09861
	FALSE	High	IINEPTAAAIAYGLDK		0.0838798	0	1	29	2	A0A1R1VIV4	0	1659.9	High	0	0.04712	1.37
		Checked	Confidence	Identifying Node	PSM Ambiguity	Annotated Sequence	Modifications	# Protein Groups	# Proteins	Master Protein Accessions	Protein Accessions	# Missed Cleavages	Charge	DeltaScore	DeltaCn	Rank	Search Engine Rank	m/z [Da]	MH+ [Da]	Theo. MH+ [Da]	DeltaM [ppm]	Deltam/z [Da]	Activation Type	MS Order	Isolation Interference [%]	Ion Inject Time [ms]	RT [min]	First Scan	Spectrum File	File ID	XCorr	Percolator q-Value	Percolator PEP
		FALSE	High	Sequest HT (A2)	Unambiguous	IINEPTAAALAYGLDK		1	28	A0A1R1VIV4	W1F688; H4L721; A0A220KQI6; A0A125X9H3; A0A209NUZ5; A0A237NMG6; W1FT18; A0A0K3VX71; E1J5E1; N3FB92; Q05981; P17820; J7FIB4; Q83MH5; R8X3W7; A0A1R1T932; A0A1Y0PLJ5; A0A0T5XG07; V2U567; D2TGJ0; L3QI22; Q1RGI8; A0A1D3KKQ2; A0A0K5XQ84; G0F7W1; A0A192CIF4; A0A1R1VIV4; A0A1V2SUK4	0	2		0	1	2	830.454	1659.9	1659.9	3.44	0.00286	HCD (High Energy Collision Dissociation)	MS2	0	50	106.583	32909	LW_16srRNA_20200812.raw	F84	1.37	0	0.04712
		FALSE	High	Sequest HT (A2)	Unambiguous	IINEPTAAAIAYGLDK		1	1		Q67BD1	0	2	0	0	1	1	830.454	1659.9	1659.9	3.44	0.00286	HCD (High Energy Collision Dissociation)	MS2	0	50	106.583	32909	LW_16srRNA_20200812.raw	F84	1.37	0	0.04712
	FALSE	High	VLENAEGDRTTPSIIAYTQDGETLVGQPAKR		0.0199776	0	1	23	1	A0A1R1VIV4	2	3329.7	High	0	0.008924	2.85
		Checked	Confidence	Identifying Node	PSM Ambiguity	Annotated Sequence	Modifications	# Protein Groups	# Proteins	Master Protein Accessions	Protein Accessions	# Missed Cleavages	Charge	DeltaScore	DeltaCn	Rank	Search Engine Rank	m/z [Da]	MH+ [Da]	Theo. MH+ [Da]	DeltaM [ppm]	Deltam/z [Da]	Activation Type	MS Order	Isolation Interference [%]	Ion Inject Time [ms]	RT [min]	First Scan	Spectrum File	File ID	XCorr	Percolator q-Value	Percolator PEP
		FALSE	High	Sequest HT (A2)	Unambiguous	VLENAEGDRTTPSIIAYTQDGETLVGQPAKR		1	23	A0A1R1VIV4	W1F688; H4L721; A0A220KQI6; A0A125X9H3; A0A209NUZ5; A0A237NMG6; W1FT18; A0A0K3VX71; E1J5E1; N3FB92; Q83MH5; R8X3W7; A0A1R1T932; A0A1Y0PLJ5; A0A0T5XG07; D2TGJ0; L3QI22; Q1RGI8; A0A1D3KKQ2; A0A0K5XQ84; G0F7W1; A0A192CIF4; A0A1R1VIV4	2	4	0.6386	0	1	1	833.18	3329.7	3329.7	-0.15	-0.00013	HCD (High Energy Collision Dissociation)	MS2	9.33548	50	108.259	33924	LW_16srRNA_20200812.raw	F84	2.85	0	0.008924
	FALSE	High	SLGQFNLDGINPAPR		3.28648e-05	0	1	23	1	A0A1R1VIV4	0	1598.83	High	0	5.45e-06	3.39
		Checked	Confidence	Identifying Node	PSM Ambiguity	Annotated Sequence	Modifications	# Protein Groups	# Proteins	Master Protein Accessions	Protein Accessions	# Missed Cleavages	Charge	DeltaScore	DeltaCn	Rank	Search Engine Rank	m/z [Da]	MH+ [Da]	Theo. MH+ [Da]	DeltaM [ppm]	Deltam/z [Da]	Activation Type	MS Order	Isolation Interference [%]	Ion Inject Time [ms]	RT [min]	First Scan	Spectrum File	File ID	XCorr	Percolator q-Value	Percolator PEP
		FALSE	High	Sequest HT (A2)	Unambiguous	SLGQFNLDGINPAPR		1	23	A0A1R1VIV4	W1F688; H4L721; A0A220KQI6; A0A125X9H3; A0A209NUZ5; A0A237NMG6; W1HFC5; A0A0K3VX71; E1J5E1; N3FB92; Q83MH5; A0A1R1T932; A0A1Y0PLJ5; A0A0T5XG07; V2U567; D2TGJ0; L3QI22; Q1RGI8; A0A1D3KKQ2; A0A0K5XQ84; G0F7W1; A0A192CHB0; A0A1R1VIV4	0	2	0.6755	0	1	1	799.917	1598.83	1598.83	-1.67	-0.00134	HCD (High Energy Collision Dissociation)	MS2	0	50	105.435	32209	LW_16srRNA_20200812.raw	F84	3.39	0	5.45e-06
	FALSE	High	VAEFFGKEPR		0.0127553	0	1	25	2	A0A1R1VIV4	1	1179.62	High	0	0.005323	2.92
		Checked	Confidence	Identifying Node	PSM Ambiguity	Annotated Sequence	Modifications	# Protein Groups	# Proteins	Master Protein Accessions	Protein Accessions	# Missed Cleavages	Charge	DeltaScore	DeltaCn	Rank	Search Engine Rank	m/z [Da]	MH+ [Da]	Theo. MH+ [Da]	DeltaM [ppm]	Deltam/z [Da]	Activation Type	MS Order	Isolation Interference [%]	Ion Inject Time [ms]	RT [min]	First Scan	Spectrum File	File ID	XCorr	Percolator q-Value	Percolator PEP
		FALSE	High	Sequest HT (A2)	Unambiguous	VAEFFGKEPR		1	25	A0A1R1VIV4	W1F688; H4L721; A0A220KQI6; A0A125X9H3; A0A209NUZ5; W1HFC5; W1FT18; A0A0K3VX71; E1J5E1; N3FB92; Q83MH5; R8X3W7; A0A1R1T932; A0A1Y0PLJ5; A0A0T5XG07; V2U567; D2TGJ0; L3QI22; Q1RGI8; A0A1D3KKQ2; A0A0K5XQ84; G0F7W1; A0A192CIF4; A0A1R1VIV4; A0A1V2SUK4	1	2	0.589	0	1	1	590.313	1179.62	1179.62	2.14	0.00126	HCD (High Energy Collision Dissociation)	MS2	30.0078	50	107.602	33481	LW_16srRNA_20200812.raw	F84	2.92	0	0.005323
		FALSE	High	Sequest HT (A2)	Unambiguous	VAEFFGKEPR		1	25	A0A1R1VIV4	W1F688; H4L721; A0A220KQI6; A0A125X9H3; A0A209NUZ5; W1HFC5; W1FT18; A0A0K3VX71; E1J5E1; N3FB92; Q83MH5; R8X3W7; A0A1R1T932; A0A1Y0PLJ5; A0A0T5XG07; V2U567; D2TGJ0; L3QI22; Q1RGI8; A0A1D3KKQ2; A0A0K5XQ84; G0F7W1; A0A192CIF4; A0A1R1VIV4; A0A1V2SUK4	1	3	0.5564	0	1	1	393.877	1179.62	1179.62	1.54	0.0006	HCD (High Energy Collision Dissociation)	MS2	5.79307	21.823	107.624	33495	LW_16srRNA_20200812.raw	F84	2.75	0	0.008989
	FALSE	High	ASSGLNEDEIQK		0.000168606	0	1	19	3	A0A1R1VIV4	0	1290.62	High	0	3.598e-05	3.05
		Checked	Confidence	Identifying Node	PSM Ambiguity	Annotated Sequence	Modifications	# Protein Groups	# Proteins	Master Protein Accessions	Protein Accessions	# Missed Cleavages	Charge	DeltaScore	DeltaCn	Rank	Search Engine Rank	m/z [Da]	MH+ [Da]	Theo. MH+ [Da]	DeltaM [ppm]	Deltam/z [Da]	Activation Type	MS Order	Isolation Interference [%]	Ion Inject Time [ms]	RT [min]	First Scan	Spectrum File	File ID	XCorr	Percolator q-Value	Percolator PEP
		FALSE	High	Sequest HT (A2)	Unambiguous	ASSGLNEDEIQK		1	19	A0A1R1VIV4	W1F688; H4L721; A0A220KQI6; A0A125X9H3; A0A209NUZ5; A0A237NMG6; A0A0K3VX71; E1J5E1; N3FB92; Q83MH5; A0A1R1T932; A0A1Y0PLJ5; V2U567; L3QI22; Q1RGI8; A0A0K5XQ84; G0F7W1; A0A192CHB0; A0A1R1VIV4	0	2	0.718	0	1	1	645.812	1290.62	1290.62	-0.63	-0.00041	HCD (High Energy Collision Dissociation)	MS2	0	50	56.4052	12128	LW_16srRNA_20200812.raw	F84	3.05	0	3.598e-05
		FALSE	High	Sequest HT (A2)	Unambiguous	ASSGLNEDEIQK		1	19	A0A1R1VIV4	W1F688; H4L721; A0A220KQI6; A0A125X9H3; A0A209NUZ5; A0A237NMG6; A0A0K3VX71; E1J5E1; N3FB92; Q83MH5; A0A1R1T932; A0A1Y0PLJ5; V2U567; L3QI22; Q1RGI8; A0A0K5XQ84; G0F7W1; A0A192CHB0; A0A1R1VIV4	0	2	0.6626	0	1	1	645.812	1290.62	1290.62	-0.16	-0.0001	HCD (High Energy Collision Dissociation)	MS2	0	50	56.7405	12226	LW_16srRNA_20200812.raw	F84	2.46	0	0.0001293
		FALSE	High	Sequest HT (A2)	Unambiguous	ASSGLNEDEIQK		1	19	A0A1R1VIV4	W1F688; H4L721; A0A220KQI6; A0A125X9H3; A0A209NUZ5; A0A237NMG6; A0A0K3VX71; E1J5E1; N3FB92; Q83MH5; A0A1R1T932; A0A1Y0PLJ5; V2U567; L3QI22; Q1RGI8; A0A0K5XQ84; G0F7W1; A0A192CHB0; A0A1R1VIV4	0	2	0.5556	0	1	1	645.812	1290.62	1290.62	-0.16	-0.0001	HCD (High Energy Collision Dissociation)	MS2	0	50	57.0813	12325	LW_16srRNA_20200812.raw	F84	1.62	0	0.06365
	FALSE	High	KVAEFFGKEPR		0.000187274	0	1	25	1	A0A1R1VIV4	2	1307.71	High	0	4.063e-05	3.57
		Checked	Confidence	Identifying Node	PSM Ambiguity	Annotated Sequence	Modifications	# Protein Groups	# Proteins	Master Protein Accessions	Protein Accessions	# Missed Cleavages	Charge	DeltaScore	DeltaCn	Rank	Search Engine Rank	m/z [Da]	MH+ [Da]	Theo. MH+ [Da]	DeltaM [ppm]	Deltam/z [Da]	Activation Type	MS Order	Isolation Interference [%]	Ion Inject Time [ms]	RT [min]	First Scan	Spectrum File	File ID	XCorr	Percolator q-Value	Percolator PEP
		FALSE	High	Sequest HT (A2)	Unambiguous	KVAEFFGKEPR		1	25	A0A1R1VIV4	W1F688; H4L721; A0A220KQI6; A0A125X9H3; A0A209NUZ5; W1HFC5; W1FT18; A0A0K3VX71; E1J5E1; N3FB92; Q83MH5; R8X3W7; A0A1R1T932; A0A1Y0PLJ5; A0A0T5XG07; V2U567; D2TGJ0; L3QI22; Q1RGI8; A0A1D3KKQ2; A0A0K5XQ84; G0F7W1; A0A192CIF4; A0A1R1VIV4; A0A1V2SUK4	2	3	0.5742	0	1	1	436.576	1307.71	1307.71	2.61	0.00114	HCD (High Energy Collision Dissociation)	MS2	14.8966	50	108.31	33957	LW_16srRNA_20200812.raw	F84	3.57	0	4.063e-05
	FALSE	High	HSQVFSTAEDNQSAVTIHVIQGER		1.01961e-07	0	1	27	2	A0A1R1VIV4	0	2653.3	High	0	6.946e-09	6.87
		Checked	Confidence	Identifying Node	PSM Ambiguity	Annotated Sequence	Modifications	# Protein Groups	# Proteins	Master Protein Accessions	Protein Accessions	# Missed Cleavages	Charge	DeltaScore	DeltaCn	Rank	Search Engine Rank	m/z [Da]	MH+ [Da]	Theo. MH+ [Da]	DeltaM [ppm]	Deltam/z [Da]	Activation Type	MS Order	Isolation Interference [%]	Ion Inject Time [ms]	RT [min]	First Scan	Spectrum File	File ID	XCorr	Percolator q-Value	Percolator PEP
		FALSE	High	Sequest HT (A2)	Unambiguous	HSQVFSTAEDNQSAVTIHVIQGER		1	1		A0A0T5XG07	0	3	0	0	1	1	885.105	2653.3	2653.3	1.47	0.0013	HCD (High Energy Collision Dissociation)	MS2	22.1005	50	108.171	33865	LW_16srRNA_20200812.raw	F84	6.87	0	6.946e-09
		FALSE	High	Sequest HT (A2)	Unambiguous	HSQVFSTAEDNQSAVTIHVLQGER		1	26	A0A1R1VIV4	W1F688; H4L721; A0A220KQI6; A0A125X9H3; A0A209NUZ5; A0A237NMG6; W1HFC5; W1FT18; A0A0K3VX71; E1J5E1; A0A0A2R708; N3FB92; Q83MH5; R8X3W7; A0A1R1T932; A0A1Y0PLJ5; V2U567; D2TGJ0; L3QI22; Q1RGI8; A0A1D3KKQ2; A0A0K5XQ84; G0F7W1; A0A192CHB0; A0A1R1VIV4; A0A1V2SUK4	0	3		0	1	2	885.105	2653.3	2653.3	1.47	0.0013	HCD (High Energy Collision Dissociation)	MS2	22.1005	50	108.171	33865	LW_16srRNA_20200812.raw	F84	6.87	0	6.946e-09
	FALSE	High	FQDEEVQR		0.244043	0.00417221	1	24	1	A0A1R1VIV4	0	1050.49	High	0.002697	0.1656	0.98
		Checked	Confidence	Identifying Node	PSM Ambiguity	Annotated Sequence	Modifications	# Protein Groups	# Proteins	Master Protein Accessions	Protein Accessions	# Missed Cleavages	Charge	DeltaScore	DeltaCn	Rank	Search Engine Rank	m/z [Da]	MH+ [Da]	Theo. MH+ [Da]	DeltaM [ppm]	Deltam/z [Da]	Activation Type	MS Order	Isolation Interference [%]	Ion Inject Time [ms]	RT [min]	First Scan	Spectrum File	File ID	XCorr	Percolator q-Value	Percolator PEP
		FALSE	High	Sequest HT (A2)	Unambiguous	FQDEEVQR		1	24	A0A1R1VIV4	W1F688; H4L721; A0A220KQI6; A0A125X9H3; A0A209NUZ5; A0A237NMG6; W1FT18; A0A0K3VX71; E1J5E1; Q83MH5; R8X3W7; A0A1R1T932; A0A1Y0PLJ5; A0A0T5XG07; V2U567; D2TGJ0; L3QI22; Q1RGI8; A0A1D3KKQ2; A0A0K5XQ84; G0F7W1; A0A192CIF4; A0A1R1VIV4; A0A1V2SUK4	0	2	0.6939	0	1	1	525.746	1050.48	1050.49	-0.61	-0.00032	HCD (High Energy Collision Dissociation)	MS2	72.6753	50	53.0119	11201	LW_16srRNA_20200812.raw	F84	0.98	0.002697	0.1656
FALSE	High	Master Protein	R8WJH7	Elongation factor Tu OS=Citrobacter sp. KTE151 GN=tuf PE=3 SV=1	0	30.417	40	13	17	2	1	394	43.2	5.45	44	13
	Checked	Confidence	Sequence	Modifications	Qvality PEP	Qvality q-value	# Protein Groups	# Proteins	# PSMs	Master Protein Accessions	# Missed Cleavages	Theo. MH+ [Da]	Confidence (by Search Engine): Sequest HT	Percolator q-Value (by Search Engine): Sequest HT	Percolator PEP (by Search Engine): Sequest HT	XCorr (by Search Engine): Sequest HT
	FALSE	High	ILELAGFLDSYIPEPER		0.0248996	0	1	124	2	R8WJH7	0	1962.02	High	0	0.0115	1.89
		Checked	Confidence	Identifying Node	PSM Ambiguity	Annotated Sequence	Modifications	# Protein Groups	# Proteins	Master Protein Accessions	Protein Accessions	# Missed Cleavages	Charge	DeltaScore	DeltaCn	Rank	Search Engine Rank	m/z [Da]	MH+ [Da]	Theo. MH+ [Da]	DeltaM [ppm]	Deltam/z [Da]	Activation Type	MS Order	Isolation Interference [%]	Ion Inject Time [ms]	RT [min]	First Scan	Spectrum File	File ID	XCorr	Percolator q-Value	Percolator PEP
		FALSE	High	Sequest HT (A2)	Unambiguous	ILELAGFLDSYIPEPER		1	120		A0A163GZF2; A0A228WAE9; A0A1X3IFR8; A0A1R1USD7; A7L762; A0A1V3CAK8; A0A073UDB9; A0A029J7W2; A0A229C9Z9; A0A0D8WJH7; A0A1X3M6D8; E9XV20; A0A0E0U487; A0A0H3EPM6; A0A125WXL9; D6IEI0; A0A0L6XSJ3; A0A228Y2F8; A0A166ZRJ2; U9ZIJ3; A0A1M0H535; D8A1N9; A0A1C7CX95; A0A1R1SYW5; W1F549; A0A229AT92; F4T6L2; A0A1R1TKE4; A0A0L1AGK6; F4T4M5; A0A0L1BDQ1; A0A1X3K2P2; A0A221UMW3; N3EY40; A0A0H0LWB2; A0A166QEW5; A0A…	0	2	0	0	1	1	981.51	1962.01	1962.02	-4.15	-0.00408	HCD (High Energy Collision Dissociation)	MS2	0	50	110.84	35460	LW_16srRNA_20200812.raw	F84	1.89	0	0.0115
		FALSE	High	Sequest HT (A2)	Unambiguous	IIELAGFLDSYIPEPER		1	4	R8WJH7	W1G5R6; A0A0T5XGF8; D2TMG1; R8WJH7	0	2		0	1	2	981.51	1962.01	1962.02	-4.15	-0.00408	HCD (High Energy Collision Dissociation)	MS2	0	50	110.84	35460	LW_16srRNA_20200812.raw	F84	1.89	0	0.0115
	FALSE	High	LLDEGRAGENVGVLLR		0.000169239	0	4	145	2	A0A1D3KPM7; A0A069XEH6; J7QRU0; R8WJH7	1	1710.95	High	0	3.62e-05	3.61
		Checked	Confidence	Identifying Node	PSM Ambiguity	Annotated Sequence	Modifications	# Protein Groups	# Proteins	Master Protein Accessions	Protein Accessions	# Missed Cleavages	Charge	DeltaScore	DeltaCn	Rank	Search Engine Rank	m/z [Da]	MH+ [Da]	Theo. MH+ [Da]	DeltaM [ppm]	Deltam/z [Da]	Activation Type	MS Order	Isolation Interference [%]	Ion Inject Time [ms]	RT [min]	First Scan	Spectrum File	File ID	XCorr	Percolator q-Value	Percolator PEP
		FALSE	High	Sequest HT (A2)	Unambiguous	LLDEGRAGENVGVLLR		4	145	A0A1D3KPM7; A0A069XEH6; J7QRU0; R8WJH7	A0A163GZF2; A0A228WAE9; A0A1X3IFR8; A0A1R1USD7; A7L762; A0A1V3CAK8; F4TN19; A0A073UDB9; A0A029J7W2; A0A080FL01; A0A062Y6L6; E9Z219; A0A1D3KPM7; A0A1X3M6D8; E9XV20; A0A0E0U487; A0A0H3EPM6; A0A125WXL9; D6IEI0; A0A0L6XSJ3; A0A228Y2F8; W1G5R6; U9ZIJ3; A0A1M0H535; D8A1N9; A0A1C7CX95; W1F549; W1XAY3; A0A229AT92; A0A1X3K7P2; A0A1R1TKE4; A0A0L1AGK6; A0A229ALA7; F4T4M5; A0A0L1BDQ1; A0A1X3KF90; F4VJW7; A0A…	1	3	0.6233	0	1	1	570.988	1710.95	1710.95	0.23	0.00013	HCD (High Energy Collision Dissociation)	MS2	16.839	46.35	108.025	33766	LW_16srRNA_20200812.raw	F84	3.61	0	3.62e-05
		FALSE	High	Sequest HT (A2)	Unambiguous	LLDEGRAGENVGVLLR		4	145	A0A1D3KPM7; A0A069XEH6; J7QRU0; R8WJH7	A0A163GZF2; A0A228WAE9; A0A1X3IFR8; A0A1R1USD7; A7L762; A0A1V3CAK8; F4TN19; A0A073UDB9; A0A029J7W2; A0A080FL01; A0A062Y6L6; E9Z219; A0A1D3KPM7; A0A1X3M6D8; E9XV20; A0A0E0U487; A0A0H3EPM6; A0A125WXL9; D6IEI0; A0A0L6XSJ3; A0A228Y2F8; W1G5R6; U9ZIJ3; A0A1M0H535; D8A1N9; A0A1C7CX95; W1F549; W1XAY3; A0A229AT92; A0A1X3K7P2; A0A1R1TKE4; A0A0L1AGK6; A0A229ALA7; F4T4M5; A0A0L1BDQ1; A0A1X3KF90; F4VJW7; A0A…	1	2	0.4312	0	1	1	855.978	1710.95	1710.95	-0.26	-0.00022	HCD (High Energy Collision Dissociation)	MS2	17.1526	50	108.041	33778	LW_16srRNA_20200812.raw	F84	3.27	0	0.01063
	FALSE	High	TTLTAAITTVLAK		0.018889	0	2	139	1	A0A1D3KPM7; R8WJH7	0	1303.78	High	0	0.008366	3.41
		Checked	Confidence	Identifying Node	PSM Ambiguity	Annotated Sequence	Modifications	# Protein Groups	# Proteins	Master Protein Accessions	Protein Accessions	# Missed Cleavages	Charge	DeltaScore	DeltaCn	Rank	Search Engine Rank	m/z [Da]	MH+ [Da]	Theo. MH+ [Da]	DeltaM [ppm]	Deltam/z [Da]	Activation Type	MS Order	Isolation Interference [%]	Ion Inject Time [ms]	RT [min]	First Scan	Spectrum File	File ID	XCorr	Percolator q-Value	Percolator PEP
		FALSE	High	Sequest HT (A2)	Unambiguous	TTLTAAITTVLAK		2	139	A0A1D3KPM7; R8WJH7	A0A163GZF2; A0A0K9TFJ0; A0A1X3HZB4; A0A140RQK7; A0A1V2G712; A0A070T0E4; A0A080EUR9; V8FGC0; A0A1V2FQ06; A0A1D3KPM7; A0A229C9Z9; A0A029II73; A0A0D8WJH7; E9XV20; A0A0H3EPM6; I2WIR4; A0A229K695; F4V751; A0A125WXL9; V8FJL4; A0A228Y2F8; A0A069X085; A0A0E0U4S7; A0A221UP60; A0A228W2X8; A0A1Q9KTJ9; A0A1X3LA98; A0A228TAM7; A0A1C7CX95; A0A1R1SYW5; W1F549; A0A228SCW0; F4T6L2; A0A073U6R1; F4SS32; A0A244B8R9;…	0	2	0.7273	0	1	1	652.397	1303.79	1303.78	2.24	0.00146	HCD (High Energy Collision Dissociation)	MS2	42.839	50	108.435	34040	LW_16srRNA_20200812.raw	F84	3.41	0	0.008366
	FALSE	High	TKPHVNVGTIGHVDHGK		0.0225973	0	2	134	1	A0A1D3KPM7; R8WJH7	0	1795.96	High	0	0.01029	3.04
		Checked	Confidence	Identifying Node	PSM Ambiguity	Annotated Sequence	Modifications	# Protein Groups	# Proteins	Master Protein Accessions	Protein Accessions	# Missed Cleavages	Charge	DeltaScore	DeltaCn	Rank	Search Engine Rank	m/z [Da]	MH+ [Da]	Theo. MH+ [Da]	DeltaM [ppm]	Deltam/z [Da]	Activation Type	MS Order	Isolation Interference [%]	Ion Inject Time [ms]	RT [min]	First Scan	Spectrum File	File ID	XCorr	Percolator q-Value	Percolator PEP
		FALSE	High	Sequest HT (A2)	Unambiguous	TKPHVNVGTIGHVDHGK		2	134	A0A1D3KPM7; R8WJH7	A0A163GZF2; A0A0K9TFJ0; A0A1X3HZB4; A0A140RQK7; A0A1V2G712; A0A070T0E4; A0A080EUR9; V8FGC0; A0A1V2FQ06; A0A1D3KPM7; A0A229C9Z9; A0A029II73; A0A0D8WJH7; E9XV20; A0A0H3EPM6; I2WIR4; A0A229K695; F4V751; A0A125WXL9; V8FJL4; A0A228Y2F8; A0A069X085; A0A0E0U4S7; A0A221UP60; A0A228W2X8; A0A1Q9KTJ9; A0A1X3LA98; A0A228TAM7; A0A1R1SYW5; W1F549; A0A228SCW0; F4T6L2; A0A073U6R1; F4SS32; A0A244B8R9; D6I216; A0A…	0	4	0.2599	0	1	1	449.744	1795.96	1795.96	-0.34	-0.00015	HCD (High Energy Collision Dissociation)	MS2	0	50	109.314	34624	LW_16srRNA_20200812.raw	F84	3.04	0	0.01029
	FALSE	High	AGENVGVLLR		0.00521051	0	4	147	3	A0A1D3KPM7; A0A069XEH6; J7QRU0; R8WJH7	0	1027.59	High	0	0.05113	3.46
		Checked	Confidence	Identifying Node	PSM Ambiguity	Annotated Sequence	Modifications	# Protein Groups	# Proteins	Master Protein Accessions	Protein Accessions	# Missed Cleavages	Charge	DeltaScore	DeltaCn	Rank	Search Engine Rank	m/z [Da]	MH+ [Da]	Theo. MH+ [Da]	DeltaM [ppm]	Deltam/z [Da]	Activation Type	MS Order	Isolation Interference [%]	Ion Inject Time [ms]	RT [min]	First Scan	Spectrum File	File ID	XCorr	Percolator q-Value	Percolator PEP
		FALSE	High	Sequest HT (A2)	Unambiguous	AGENVGVLLR		4	147	A0A1D3KPM7; A0A069XEH6; J7QRU0; R8WJH7	A0A163GZF2; A0A228WAE9; A0A1X3IFR8; A0A1R1USD7; A7L762; A0A1V3CAK8; F4TN19; A0A073UDB9; H4KMT7; A0A029J7W2; A0A080FL01; A0A062Y6L6; E9Z219; A0A1D3KPM7; A0A1X3M6D8; E9XV20; A0A0E0U487; A0A0H3EPM6; A0A125WXL9; D6IEI0; A0A0L6XSJ3; A0A228Y2F8; W1G5R6; U9ZIJ3; A0A1M0H535; D8A1N9; A0A1C7CX95; W1F549; W1XAY3; A0A229AT92; A0A1X3K7P2; A0A1R1TKE4; A0A0L1AGK6; A0A229ALA7; F4T4M5; A0A0L1BDQ1; A0A1X3KF90; F4V…	0	2	0.5145	0	1	1	514.299	1027.59	1027.59	0.65	0.00033	HCD (High Energy Collision Dissociation)	MS2	2.68759	20.457	103.92	31383	LW_16srRNA_20200812.raw	F84	3.46	0	0.05113
		FALSE	High	Sequest HT (A2)	Unambiguous	AGENVGVLLR		4	147	A0A1D3KPM7; A0A069XEH6; J7QRU0; R8WJH7	A0A163GZF2; A0A228WAE9; A0A1X3IFR8; A0A1R1USD7; A7L762; A0A1V3CAK8; F4TN19; A0A073UDB9; H4KMT7; A0A029J7W2; A0A080FL01; A0A062Y6L6; E9Z219; A0A1D3KPM7; A0A1X3M6D8; E9XV20; A0A0E0U487; A0A0H3EPM6; A0A125WXL9; D6IEI0; A0A0L6XSJ3; A0A228Y2F8; W1G5R6; U9ZIJ3; A0A1M0H535; D8A1N9; A0A1C7CX95; W1F549; W1XAY3; A0A229AT92; A0A1X3K7P2; A0A1R1TKE4; A0A0L1AGK6; A0A229ALA7; F4T4M5; A0A0L1BDQ1; A0A1X3KF90; F4V…	0	2	0.5211	0	1	1	514.299	1027.59	1027.59	0.89	0.00046	HCD (High Energy Collision Dissociation)	MS2	8.75479	50	104.26	31532	LW_16srRNA_20200812.raw	F84	2.84	0	0.02926
		FALSE	High	Sequest HT (A2)	Unambiguous	AGENVGVLLR		4	147	A0A1D3KPM7; A0A069XEH6; J7QRU0; R8WJH7	A0A163GZF2; A0A228WAE9; A0A1X3IFR8; A0A1R1USD7; A7L762; A0A1V3CAK8; F4TN19; A0A073UDB9; H4KMT7; A0A029J7W2; A0A080FL01; A0A062Y6L6; E9Z219; A0A1D3KPM7; A0A1X3M6D8; E9XV20; A0A0E0U487; A0A0H3EPM6; A0A125WXL9; D6IEI0; A0A0L6XSJ3; A0A228Y2F8; W1G5R6; U9ZIJ3; A0A1M0H535; D8A1N9; A0A1C7CX95; W1F549; W1XAY3; A0A229AT92; A0A1X3K7P2; A0A1R1TKE4; A0A0L1AGK6; A0A229ALA7; F4T4M5; A0A0L1BDQ1; A0A1X3KF90; F4V…	0	2	0.4426	0	1	1	514.299	1027.59	1027.59	1	0.00052	HCD (High Energy Collision Dissociation)	MS2	0	50	103.574	31204	LW_16srRNA_20200812.raw	F84	2.35	0	0.001891
	FALSE	High	AIDKPFLLPIEDVFSISGR		0.00402315	0	2	132	1	A0A1D3KPM7; R8WJH7	0	2117.16	High	0	0.0014	3.05
		Checked	Confidence	Identifying Node	PSM Ambiguity	Annotated Sequence	Modifications	# Protein Groups	# Proteins	Master Protein Accessions	Protein Accessions	# Missed Cleavages	Charge	DeltaScore	DeltaCn	Rank	Search Engine Rank	m/z [Da]	MH+ [Da]	Theo. MH+ [Da]	DeltaM [ppm]	Deltam/z [Da]	Activation Type	MS Order	Isolation Interference [%]	Ion Inject Time [ms]	RT [min]	First Scan	Spectrum File	File ID	XCorr	Percolator q-Value	Percolator PEP
		FALSE	High	Sequest HT (A2)	Unambiguous	AIDKPFLLPIEDVFSISGR		2	132	A0A1D3KPM7; R8WJH7	A0A163GZF2; A0A228WAE9; A0A1X3IFR8; A0A1R1USD7; A7L762; A0A1V3CAK8; A0A073UDB9; A0A029J7W2; A0A080FL01; A0A1D3KPM7; A0A229C9Z9; A0A1X3M6D8; E9XV20; A0A0E0U487; A0A0H3EPM6; A0A125WXL9; D6IEI0; A0A0L6XSJ3; A0A228Y2F8; W1G5R6; A0A166ZRJ2; U9ZIJ3; A0A1M0H535; D8A1N9; A0A1C7CX95; A0A1R1SYW5; W1F549; A0A229AT92; F4T6L2; A0A1R1TKE4; A0A0L1AGK6; A0A229ALA7; F4T4M5; A0A0L1BDQ1; A0A221UMW3; N3EY40; A0A0H0L…	0	3	0.777	0	1	1	706.394	2117.17	2117.16	1.89	0.00134	HCD (High Energy Collision Dissociation)	MS2	58.8019	50	112.178	35966	LW_16srRNA_20200812.raw	F84	3.05	0	0.0014
	FALSE	High	GQVLAKPGSIKPHTKFESEVYILSK		0.0721801	0	1	5	1	R8WJH7	1	2756.53	High	0	0.03966	1.67
		Checked	Confidence	Identifying Node	PSM Ambiguity	Annotated Sequence	Modifications	# Protein Groups	# Proteins	Master Protein Accessions	Protein Accessions	# Missed Cleavages	Charge	DeltaScore	DeltaCn	Rank	Search Engine Rank	m/z [Da]	MH+ [Da]	Theo. MH+ [Da]	DeltaM [ppm]	Deltam/z [Da]	Activation Type	MS Order	Isolation Interference [%]	Ion Inject Time [ms]	RT [min]	First Scan	Spectrum File	File ID	XCorr	Percolator q-Value	Percolator PEP
		FALSE	High	Sequest HT (A2)	Unambiguous	GQVLAKPGSIKPHTKFESEVYILSK		1	5	R8WJH7	W1G5R6; A0A229ALA7; W1G3K5; A0A0T5XGF8; R8WJH7	1	3	0.1078	0	1	1	919.508	2756.51	2756.53	-9.37	-0.00861	HCD (High Energy Collision Dissociation)	MS2	7.10751	50	109.644	34830	LW_16srRNA_20200812.raw	F84	1.67	0	0.03966
	FALSE	High	KLLDEGRAGENVGVLLR		0.0873195	0	4	145	1	A0A1D3KPM7; A0A069XEH6; J7QRU0; R8WJH7	2	1839.04	High	0	0.04944	2.86
		Checked	Confidence	Identifying Node	PSM Ambiguity	Annotated Sequence	Modifications	# Protein Groups	# Proteins	Master Protein Accessions	Protein Accessions	# Missed Cleavages	Charge	DeltaScore	DeltaCn	Rank	Search Engine Rank	m/z [Da]	MH+ [Da]	Theo. MH+ [Da]	DeltaM [ppm]	Deltam/z [Da]	Activation Type	MS Order	Isolation Interference [%]	Ion Inject Time [ms]	RT [min]	First Scan	Spectrum File	File ID	XCorr	Percolator q-Value	Percolator PEP
		FALSE	High	Sequest HT (A2)	Unambiguous	KLLDEGRAGENVGVLLR		4	145	A0A1D3KPM7; A0A069XEH6; J7QRU0; R8WJH7	A0A163GZF2; A0A228WAE9; A0A1X3IFR8; A0A1R1USD7; A7L762; A0A1V3CAK8; F4TN19; A0A073UDB9; A0A029J7W2; A0A080FL01; A0A062Y6L6; E9Z219; A0A1D3KPM7; A0A1X3M6D8; E9XV20; A0A0E0U487; A0A0H3EPM6; A0A125WXL9; D6IEI0; A0A0L6XSJ3; A0A228Y2F8; W1G5R6; U9ZIJ3; A0A1M0H535; D8A1N9; A0A1C7CX95; W1F549; W1XAY3; A0A229AT92; A0A1X3K7P2; A0A1R1TKE4; A0A0L1AGK6; A0A229ALA7; F4T4M5; A0A0L1BDQ1; A0A1X3KF90; F4VJW7; A0A…	2	3	0.4406	0	1	1	613.689	1839.05	1839.04	3.77	0.00231	HCD (High Energy Collision Dissociation)	MS2	17.856	50	108.76	34257	LW_16srRNA_20200812.raw	F84	2.86	0	0.04944
	FALSE	High	GITINTSHVEYDTPTR		0.000184486	0	2	144	1	A0A1D3KPM7; R8WJH7	0	1803.89	High	0	4e-05	4.14
		Checked	Confidence	Identifying Node	PSM Ambiguity	Annotated Sequence	Modifications	# Protein Groups	# Proteins	Master Protein Accessions	Protein Accessions	# Missed Cleavages	Charge	DeltaScore	DeltaCn	Rank	Search Engine Rank	m/z [Da]	MH+ [Da]	Theo. MH+ [Da]	DeltaM [ppm]	Deltam/z [Da]	Activation Type	MS Order	Isolation Interference [%]	Ion Inject Time [ms]	RT [min]	First Scan	Spectrum File	File ID	XCorr	Percolator q-Value	Percolator PEP
		FALSE	High	Sequest HT (A2)	Unambiguous	GITINTSHVEYDTPTR		2	144	A0A1D3KPM7; R8WJH7	A0A163GZF2; A0A0K9TFJ0; A0A1X3HZB4; A0A1X3IFR8; A0A140RQK7; A0A070T0E4; A0A080EUR9; A0A029J7W2; V8FGC0; A0A1D3KPM7; A0A229C9Z9; A0A029II73; A0A0D8WJH7; E9XV20; A0A0H3EPM6; I2WIR4; A0A229K695; F4V751; D6IEI0; A0A0L6XSJ3; V8FJL4; A0A228Y2F8; A0A069X085; U9ZIJ3; A0A1M0H535; A0A221UP60; D8A1N9; A0A228W2X8; A0A1Q9KTJ9; A0A1X3LA98; A0A228TAM7; A0A1C7CX95; A0A1R1SYW5; W1F549; A0A228SCW0; F4T6L2; F4SS32;…	0	2	0.7802	0	1	1	902.446	1803.89	1803.89	-0.83	-0.00075	HCD (High Energy Collision Dissociation)	MS2	79.5932	50	106.942	33135	LW_16srRNA_20200812.raw	F84	4.14	0	4e-05
	FALSE	High	GYRPQFYFR		0.0587337	0	4	169	2	A0A1D3KPM7; A0A069XEH6; J7QRU0; R8WJH7	0	1233.62	High	0	0.05062	3.16
		Checked	Confidence	Identifying Node	PSM Ambiguity	Annotated Sequence	Modifications	# Protein Groups	# Proteins	Master Protein Accessions	Protein Accessions	# Missed Cleavages	Charge	DeltaScore	DeltaCn	Rank	Search Engine Rank	m/z [Da]	MH+ [Da]	Theo. MH+ [Da]	DeltaM [ppm]	Deltam/z [Da]	Activation Type	MS Order	Isolation Interference [%]	Ion Inject Time [ms]	RT [min]	First Scan	Spectrum File	File ID	XCorr	Percolator q-Value	Percolator PEP
		FALSE	High	Sequest HT (A2)	Unambiguous	GYRPQFYFR		4	169	A0A1D3KPM7; A0A069XEH6; J7QRU0; R8WJH7	A0A163GZF2; A0A228WAE9; A0A1X3IFR8; A0A1R1USD7; A0A1V3CAK8; F4TN19; A0A073UDB9; A0A229BU28; A0A1X3J9I7; K4WMJ5; H4KMT7; A0A029J7W2; V8K252; A0A080FL01; A0A228ULJ8; A0A062Y6L6; E9Z219; A0A1D3KPM7; A0A1X3M6D8; E9XV20; A0A0E0U487; A0A029IL11; A0A0H3EPM6; A0A229DXL0; A0A125WXL9; D6IEI0; A0A0L6XSJ3; W1G5R6; U9ZIJ3; A0A1M0H535; A0A229A5H7; D8A1N9; A0A236XEB7; A0A1C7CX95; A0A1R1SYW5; A0A228RZ02; W1F549;…	0	3	0.488	0	1	1	411.878	1233.62	1233.62	2.56	0.00105	HCD (High Energy Collision Dissociation)	MS2	25.0527	50	108.13	33837	LW_16srRNA_20200812.raw	F84	2.91	0	0.03117
		FALSE	High	Sequest HT (A2)	Unambiguous	GYRPQFYFR		4	169	A0A1D3KPM7; A0A069XEH6; J7QRU0; R8WJH7	A0A163GZF2; A0A228WAE9; A0A1X3IFR8; A0A1R1USD7; A0A1V3CAK8; F4TN19; A0A073UDB9; A0A229BU28; A0A1X3J9I7; K4WMJ5; H4KMT7; A0A029J7W2; V8K252; A0A080FL01; A0A228ULJ8; A0A062Y6L6; E9Z219; A0A1D3KPM7; A0A1X3M6D8; E9XV20; A0A0E0U487; A0A029IL11; A0A0H3EPM6; A0A229DXL0; A0A125WXL9; D6IEI0; A0A0L6XSJ3; W1G5R6; U9ZIJ3; A0A1M0H535; A0A229A5H7; D8A1N9; A0A236XEB7; A0A1C7CX95; A0A1R1SYW5; A0A228RZ02; W1F549;…	0	2	0.5918	0	1	1	617.313	1233.62	1233.62	2.3	0.00142	HCD (High Energy Collision Dissociation)	MS2	10.4761	42.946	108.15	33850	LW_16srRNA_20200812.raw	F84	3.16	0	0.05062
	FALSE	High	EGGRTVGAGVVAK		0.180015	0.00224505	4	140	1	A0A1D3KPM7; A0A069XEH6; J7QRU0; R8WJH7	1	1200.67	High	0.001446	0.1152	1.83
		Checked	Confidence	Identifying Node	PSM Ambiguity	Annotated Sequence	Modifications	# Protein Groups	# Proteins	Master Protein Accessions	Protein Accessions	# Missed Cleavages	Charge	DeltaScore	DeltaCn	Rank	Search Engine Rank	m/z [Da]	MH+ [Da]	Theo. MH+ [Da]	DeltaM [ppm]	Deltam/z [Da]	Activation Type	MS Order	Isolation Interference [%]	Ion Inject Time [ms]	RT [min]	First Scan	Spectrum File	File ID	XCorr	Percolator q-Value	Percolator PEP
		FALSE	High	Sequest HT (A2)	Unambiguous	EGGRTVGAGVVAK		4	140	A0A1D3KPM7; A0A069XEH6; J7QRU0; R8WJH7	A0A237EY83; F4TN19; A0A073UDB9; A0A229BU28; A0A1X3J9I7; K4WMJ5; H4KMT7; V8K252; A0A080FL01; A0A228ULJ8; A0A062Y6L6; E9Z219; A0A1D3KPM7; A0A228ZKJ4; N4N8D1; V6FDY8; A0A0E0U487; A0A029IL11; A0A0H3EPM6; A0A229DXL0; W1X307; A0A125WXL9; A0A1Q6ALX9; A0A229A5H7; D8A1N9; A0A236XEB7; A0A1Y2XHR9; A0A1R1SYW5; A0A228RZ02; A0A1V2FVC4; W1XAY3; A0A1X3K7P2; H4LK91; A0A080EM82; A0A029II16; A0A229ALA7; F4T4M5; A0A…	1	2	0.2295	0	1	1	600.838	1200.67	1200.67	-0.53	-0.00032	HCD (High Energy Collision Dissociation)	MS2	47.0751	50	105.559	32291	LW_16srRNA_20200812.raw	F84	1.83	0.001446	0.1152
	FALSE	High	TVGAGVVAK		0.206722	0.00417221	4	140	1	A0A1D3KPM7; A0A069XEH6; J7QRU0; R8WJH7	0	801.483	High	0.002697	0.136	1.55
		Checked	Confidence	Identifying Node	PSM Ambiguity	Annotated Sequence	Modifications	# Protein Groups	# Proteins	Master Protein Accessions	Protein Accessions	# Missed Cleavages	Charge	DeltaScore	DeltaCn	Rank	Search Engine Rank	m/z [Da]	MH+ [Da]	Theo. MH+ [Da]	DeltaM [ppm]	Deltam/z [Da]	Activation Type	MS Order	Isolation Interference [%]	Ion Inject Time [ms]	RT [min]	First Scan	Spectrum File	File ID	XCorr	Percolator q-Value	Percolator PEP
		FALSE	High	Sequest HT (A2)	Unambiguous	TVGAGVVAK		4	140	A0A1D3KPM7; A0A069XEH6; J7QRU0; R8WJH7	A0A237EY83; F4TN19; A0A073UDB9; A0A229BU28; A0A1X3J9I7; K4WMJ5; H4KMT7; V8K252; A0A080FL01; A0A228ULJ8; A0A062Y6L6; E9Z219; A0A1D3KPM7; A0A228ZKJ4; N4N8D1; V6FDY8; A0A0E0U487; A0A029IL11; A0A0H3EPM6; A0A229DXL0; W1X307; A0A125WXL9; A0A1Q6ALX9; A0A229A5H7; D8A1N9; A0A236XEB7; A0A1Y2XHR9; A0A1R1SYW5; A0A228RZ02; A0A1V2FVC4; W1XAY3; A0A1X3K7P2; H4LK91; A0A080EM82; A0A029II16; A0A229ALA7; F4T4M5; A0A…	0	2	0.2839	0	1	1	401.245	801.482	801.483	-0.66	-0.00027	HCD (High Energy Collision Dissociation)	MS2	22.1376	50	51.7242	10878	LW_16srRNA_20200812.raw	F84	1.55	0.002697	0.136
	FALSE	High	GTVVTGRVER		0.28123	0.00789054	3	139	1	A0A1D3KPM7; A0A069XEH6; R8WJH7	1	1073.61	High	0.00504	0.1957	2.16
		Checked	Confidence	Identifying Node	PSM Ambiguity	Annotated Sequence	Modifications	# Protein Groups	# Proteins	Master Protein Accessions	Protein Accessions	# Missed Cleavages	Charge	DeltaScore	DeltaCn	Rank	Search Engine Rank	m/z [Da]	MH+ [Da]	Theo. MH+ [Da]	DeltaM [ppm]	Deltam/z [Da]	Activation Type	MS Order	Isolation Interference [%]	Ion Inject Time [ms]	RT [min]	First Scan	Spectrum File	File ID	XCorr	Percolator q-Value	Percolator PEP
		FALSE	High	Sequest HT (A2)	Unambiguous	GTVVTGRVER		3	139	A0A1D3KPM7; A0A069XEH6; R8WJH7	A0A163GZF2; A0A228WAE9; A0A1X3IFR8; A0A1R1USD7; A7L762; A0A1V3CAK8; A0A073UDB9; A0A029J7W2; A0A080FL01; E9Z219; A0A1D3KPM7; A0A229C9Z9; A0A1X3M6D8; E9XV20; A0A0E0U487; A0A0H3EPM6; A0A125WXL9; D6IEI0; A0A0L6XSJ3; A0A228Y2F8; W1G5R6; A0A166ZRJ2; U9ZIJ3; A0A1M0H535; D8A1N9; A0A1C7CX95; A0A1R1SYW5; W1F549; A0A229AT92; F4T6L2; A0A1R1TKE4; A0A0L1AGK6; A0A229ALA7; F4T4M5; A0A0L1BDQ1; A0A221UMW3; N3EY40;…	1	3	0.2685	0	1	1	358.54	1073.61	1073.61	0.28	0.0001	HCD (High Energy Collision Dissociation)	MS2	59.1214	50	105.727	32396	LW_16srRNA_20200812.raw	F84	2.16	0.00504	0.1957
FALSE	High	Master Protein	A0A1D3KPM7	Elongation factor Tu OS=Escherichia coli GN=tufA_2 PE=3 SV=1	0	28.502	35	12	16	1	1	394	43.2	5.45	45.3	12
	Checked	Confidence	Sequence	Modifications	Qvality PEP	Qvality q-value	# Protein Groups	# Proteins	# PSMs	Master Protein Accessions	# Missed Cleavages	Theo. MH+ [Da]	Confidence (by Search Engine): Sequest HT	Percolator q-Value (by Search Engine): Sequest HT	Percolator PEP (by Search Engine): Sequest HT	XCorr (by Search Engine): Sequest HT
	FALSE	High	LLDEGRAGENVGVLLR		0.000169239	0	4	145	2	A0A1D3KPM7; A0A069XEH6; J7QRU0; R8WJH7	1	1710.95	High	0	3.62e-05	3.61
		Checked	Confidence	Identifying Node	PSM Ambiguity	Annotated Sequence	Modifications	# Protein Groups	# Proteins	Master Protein Accessions	Protein Accessions	# Missed Cleavages	Charge	DeltaScore	DeltaCn	Rank	Search Engine Rank	m/z [Da]	MH+ [Da]	Theo. MH+ [Da]	DeltaM [ppm]	Deltam/z [Da]	Activation Type	MS Order	Isolation Interference [%]	Ion Inject Time [ms]	RT [min]	First Scan	Spectrum File	File ID	XCorr	Percolator q-Value	Percolator PEP
		FALSE	High	Sequest HT (A2)	Unambiguous	LLDEGRAGENVGVLLR		4	145	A0A1D3KPM7; A0A069XEH6; J7QRU0; R8WJH7	A0A163GZF2; A0A228WAE9; A0A1X3IFR8; A0A1R1USD7; A7L762; A0A1V3CAK8; F4TN19; A0A073UDB9; A0A029J7W2; A0A080FL01; A0A062Y6L6; E9Z219; A0A1D3KPM7; A0A1X3M6D8; E9XV20; A0A0E0U487; A0A0H3EPM6; A0A125WXL9; D6IEI0; A0A0L6XSJ3; A0A228Y2F8; W1G5R6; U9ZIJ3; A0A1M0H535; D8A1N9; A0A1C7CX95; W1F549; W1XAY3; A0A229AT92; A0A1X3K7P2; A0A1R1TKE4; A0A0L1AGK6; A0A229ALA7; F4T4M5; A0A0L1BDQ1; A0A1X3KF90; F4VJW7; A0A…	1	3	0.6233	0	1	1	570.988	1710.95	1710.95	0.23	0.00013	HCD (High Energy Collision Dissociation)	MS2	16.839	46.35	108.025	33766	LW_16srRNA_20200812.raw	F84	3.61	0	3.62e-05
		FALSE	High	Sequest HT (A2)	Unambiguous	LLDEGRAGENVGVLLR		4	145	A0A1D3KPM7; A0A069XEH6; J7QRU0; R8WJH7	A0A163GZF2; A0A228WAE9; A0A1X3IFR8; A0A1R1USD7; A7L762; A0A1V3CAK8; F4TN19; A0A073UDB9; A0A029J7W2; A0A080FL01; A0A062Y6L6; E9Z219; A0A1D3KPM7; A0A1X3M6D8; E9XV20; A0A0E0U487; A0A0H3EPM6; A0A125WXL9; D6IEI0; A0A0L6XSJ3; A0A228Y2F8; W1G5R6; U9ZIJ3; A0A1M0H535; D8A1N9; A0A1C7CX95; W1F549; W1XAY3; A0A229AT92; A0A1X3K7P2; A0A1R1TKE4; A0A0L1AGK6; A0A229ALA7; F4T4M5; A0A0L1BDQ1; A0A1X3KF90; F4VJW7; A0A…	1	2	0.4312	0	1	1	855.978	1710.95	1710.95	-0.26	-0.00022	HCD (High Energy Collision Dissociation)	MS2	17.1526	50	108.041	33778	LW_16srRNA_20200812.raw	F84	3.27	0	0.01063
	FALSE	High	TTLTAAITTVLAK		0.018889	0	2	139	1	A0A1D3KPM7; R8WJH7	0	1303.78	High	0	0.008366	3.41
		Checked	Confidence	Identifying Node	PSM Ambiguity	Annotated Sequence	Modifications	# Protein Groups	# Proteins	Master Protein Accessions	Protein Accessions	# Missed Cleavages	Charge	DeltaScore	DeltaCn	Rank	Search Engine Rank	m/z [Da]	MH+ [Da]	Theo. MH+ [Da]	DeltaM [ppm]	Deltam/z [Da]	Activation Type	MS Order	Isolation Interference [%]	Ion Inject Time [ms]	RT [min]	First Scan	Spectrum File	File ID	XCorr	Percolator q-Value	Percolator PEP
		FALSE	High	Sequest HT (A2)	Unambiguous	TTLTAAITTVLAK		2	139	A0A1D3KPM7; R8WJH7	A0A163GZF2; A0A0K9TFJ0; A0A1X3HZB4; A0A140RQK7; A0A1V2G712; A0A070T0E4; A0A080EUR9; V8FGC0; A0A1V2FQ06; A0A1D3KPM7; A0A229C9Z9; A0A029II73; A0A0D8WJH7; E9XV20; A0A0H3EPM6; I2WIR4; A0A229K695; F4V751; A0A125WXL9; V8FJL4; A0A228Y2F8; A0A069X085; A0A0E0U4S7; A0A221UP60; A0A228W2X8; A0A1Q9KTJ9; A0A1X3LA98; A0A228TAM7; A0A1C7CX95; A0A1R1SYW5; W1F549; A0A228SCW0; F4T6L2; A0A073U6R1; F4SS32; A0A244B8R9;…	0	2	0.7273	0	1	1	652.397	1303.79	1303.78	2.24	0.00146	HCD (High Energy Collision Dissociation)	MS2	42.839	50	108.435	34040	LW_16srRNA_20200812.raw	F84	3.41	0	0.008366
	FALSE	High	TKPHVNVGTIGHVDHGK		0.0225973	0	2	134	1	A0A1D3KPM7; R8WJH7	0	1795.96	High	0	0.01029	3.04
		Checked	Confidence	Identifying Node	PSM Ambiguity	Annotated Sequence	Modifications	# Protein Groups	# Proteins	Master Protein Accessions	Protein Accessions	# Missed Cleavages	Charge	DeltaScore	DeltaCn	Rank	Search Engine Rank	m/z [Da]	MH+ [Da]	Theo. MH+ [Da]	DeltaM [ppm]	Deltam/z [Da]	Activation Type	MS Order	Isolation Interference [%]	Ion Inject Time [ms]	RT [min]	First Scan	Spectrum File	File ID	XCorr	Percolator q-Value	Percolator PEP
		FALSE	High	Sequest HT (A2)	Unambiguous	TKPHVNVGTIGHVDHGK		2	134	A0A1D3KPM7; R8WJH7	A0A163GZF2; A0A0K9TFJ0; A0A1X3HZB4; A0A140RQK7; A0A1V2G712; A0A070T0E4; A0A080EUR9; V8FGC0; A0A1V2FQ06; A0A1D3KPM7; A0A229C9Z9; A0A029II73; A0A0D8WJH7; E9XV20; A0A0H3EPM6; I2WIR4; A0A229K695; F4V751; A0A125WXL9; V8FJL4; A0A228Y2F8; A0A069X085; A0A0E0U4S7; A0A221UP60; A0A228W2X8; A0A1Q9KTJ9; A0A1X3LA98; A0A228TAM7; A0A1R1SYW5; W1F549; A0A228SCW0; F4T6L2; A0A073U6R1; F4SS32; A0A244B8R9; D6I216; A0A…	0	4	0.2599	0	1	1	449.744	1795.96	1795.96	-0.34	-0.00015	HCD (High Energy Collision Dissociation)	MS2	0	50	109.314	34624	LW_16srRNA_20200812.raw	F84	3.04	0	0.01029
	FALSE	High	AGENVGVLLR		0.00521051	0	4	147	3	A0A1D3KPM7; A0A069XEH6; J7QRU0; R8WJH7	0	1027.59	High	0	0.05113	3.46
		Checked	Confidence	Identifying Node	PSM Ambiguity	Annotated Sequence	Modifications	# Protein Groups	# Proteins	Master Protein Accessions	Protein Accessions	# Missed Cleavages	Charge	DeltaScore	DeltaCn	Rank	Search Engine Rank	m/z [Da]	MH+ [Da]	Theo. MH+ [Da]	DeltaM [ppm]	Deltam/z [Da]	Activation Type	MS Order	Isolation Interference [%]	Ion Inject Time [ms]	RT [min]	First Scan	Spectrum File	File ID	XCorr	Percolator q-Value	Percolator PEP
		FALSE	High	Sequest HT (A2)	Unambiguous	AGENVGVLLR		4	147	A0A1D3KPM7; A0A069XEH6; J7QRU0; R8WJH7	A0A163GZF2; A0A228WAE9; A0A1X3IFR8; A0A1R1USD7; A7L762; A0A1V3CAK8; F4TN19; A0A073UDB9; H4KMT7; A0A029J7W2; A0A080FL01; A0A062Y6L6; E9Z219; A0A1D3KPM7; A0A1X3M6D8; E9XV20; A0A0E0U487; A0A0H3EPM6; A0A125WXL9; D6IEI0; A0A0L6XSJ3; A0A228Y2F8; W1G5R6; U9ZIJ3; A0A1M0H535; D8A1N9; A0A1C7CX95; W1F549; W1XAY3; A0A229AT92; A0A1X3K7P2; A0A1R1TKE4; A0A0L1AGK6; A0A229ALA7; F4T4M5; A0A0L1BDQ1; A0A1X3KF90; F4V…	0	2	0.5145	0	1	1	514.299	1027.59	1027.59	0.65	0.00033	HCD (High Energy Collision Dissociation)	MS2	2.68759	20.457	103.92	31383	LW_16srRNA_20200812.raw	F84	3.46	0	0.05113
		FALSE	High	Sequest HT (A2)	Unambiguous	AGENVGVLLR		4	147	A0A1D3KPM7; A0A069XEH6; J7QRU0; R8WJH7	A0A163GZF2; A0A228WAE9; A0A1X3IFR8; A0A1R1USD7; A7L762; A0A1V3CAK8; F4TN19; A0A073UDB9; H4KMT7; A0A029J7W2; A0A080FL01; A0A062Y6L6; E9Z219; A0A1D3KPM7; A0A1X3M6D8; E9XV20; A0A0E0U487; A0A0H3EPM6; A0A125WXL9; D6IEI0; A0A0L6XSJ3; A0A228Y2F8; W1G5R6; U9ZIJ3; A0A1M0H535; D8A1N9; A0A1C7CX95; W1F549; W1XAY3; A0A229AT92; A0A1X3K7P2; A0A1R1TKE4; A0A0L1AGK6; A0A229ALA7; F4T4M5; A0A0L1BDQ1; A0A1X3KF90; F4V…	0	2	0.5211	0	1	1	514.299	1027.59	1027.59	0.89	0.00046	HCD (High Energy Collision Dissociation)	MS2	8.75479	50	104.26	31532	LW_16srRNA_20200812.raw	F84	2.84	0	0.02926
		FALSE	High	Sequest HT (A2)	Unambiguous	AGENVGVLLR		4	147	A0A1D3KPM7; A0A069XEH6; J7QRU0; R8WJH7	A0A163GZF2; A0A228WAE9; A0A1X3IFR8; A0A1R1USD7; A7L762; A0A1V3CAK8; F4TN19; A0A073UDB9; H4KMT7; A0A029J7W2; A0A080FL01; A0A062Y6L6; E9Z219; A0A1D3KPM7; A0A1X3M6D8; E9XV20; A0A0E0U487; A0A0H3EPM6; A0A125WXL9; D6IEI0; A0A0L6XSJ3; A0A228Y2F8; W1G5R6; U9ZIJ3; A0A1M0H535; D8A1N9; A0A1C7CX95; W1F549; W1XAY3; A0A229AT92; A0A1X3K7P2; A0A1R1TKE4; A0A0L1AGK6; A0A229ALA7; F4T4M5; A0A0L1BDQ1; A0A1X3KF90; F4V…	0	2	0.4426	0	1	1	514.299	1027.59	1027.59	1	0.00052	HCD (High Energy Collision Dissociation)	MS2	0	50	103.574	31204	LW_16srRNA_20200812.raw	F84	2.35	0	0.001891
	FALSE	High	AIDKPFLLPIEDVFSISGR		0.00402315	0	2	132	1	A0A1D3KPM7; R8WJH7	0	2117.16	High	0	0.0014	3.05
		Checked	Confidence	Identifying Node	PSM Ambiguity	Annotated Sequence	Modifications	# Protein Groups	# Proteins	Master Protein Accessions	Protein Accessions	# Missed Cleavages	Charge	DeltaScore	DeltaCn	Rank	Search Engine Rank	m/z [Da]	MH+ [Da]	Theo. MH+ [Da]	DeltaM [ppm]	Deltam/z [Da]	Activation Type	MS Order	Isolation Interference [%]	Ion Inject Time [ms]	RT [min]	First Scan	Spectrum File	File ID	XCorr	Percolator q-Value	Percolator PEP
		FALSE	High	Sequest HT (A2)	Unambiguous	AIDKPFLLPIEDVFSISGR		2	132	A0A1D3KPM7; R8WJH7	A0A163GZF2; A0A228WAE9; A0A1X3IFR8; A0A1R1USD7; A7L762; A0A1V3CAK8; A0A073UDB9; A0A029J7W2; A0A080FL01; A0A1D3KPM7; A0A229C9Z9; A0A1X3M6D8; E9XV20; A0A0E0U487; A0A0H3EPM6; A0A125WXL9; D6IEI0; A0A0L6XSJ3; A0A228Y2F8; W1G5R6; A0A166ZRJ2; U9ZIJ3; A0A1M0H535; D8A1N9; A0A1C7CX95; A0A1R1SYW5; W1F549; A0A229AT92; F4T6L2; A0A1R1TKE4; A0A0L1AGK6; A0A229ALA7; F4T4M5; A0A0L1BDQ1; A0A221UMW3; N3EY40; A0A0H0L…	0	3	0.777	0	1	1	706.394	2117.17	2117.16	1.89	0.00134	HCD (High Energy Collision Dissociation)	MS2	58.8019	50	112.178	35966	LW_16srRNA_20200812.raw	F84	3.05	0	0.0014
	FALSE	High	GQVLAKPGTINPHTKFESEVYILSK		0.0688137	0	1	2	1	A0A1D3KPM7	1	2756.5	High	0	0.03749	3.2
		Checked	Confidence	Identifying Node	PSM Ambiguity	Annotated Sequence	Modifications	# Protein Groups	# Proteins	Master Protein Accessions	Protein Accessions	# Missed Cleavages	Charge	DeltaScore	DeltaCn	Rank	Search Engine Rank	m/z [Da]	MH+ [Da]	Theo. MH+ [Da]	DeltaM [ppm]	Deltam/z [Da]	Activation Type	MS Order	Isolation Interference [%]	Ion Inject Time [ms]	RT [min]	First Scan	Spectrum File	File ID	XCorr	Percolator q-Value	Percolator PEP
		FALSE	High	Sequest HT (A2)	Unambiguous	GQVLAKPGTINPHTKFESEVYILSK		1	2	A0A1D3KPM7	A0A1D3KPM7; W1HFY1	1	4	0.0563	0	1	1	689.882	2756.51	2756.5	3.56	0.00245	HCD (High Energy Collision Dissociation)	MS2	6.83813	50	109.647	34832	LW_16srRNA_20200812.raw	F84	3.2	0	0.03749
	FALSE	High	KLLDEGRAGENVGVLLR		0.0873195	0	4	145	1	A0A1D3KPM7; A0A069XEH6; J7QRU0; R8WJH7	2	1839.04	High	0	0.04944	2.86
		Checked	Confidence	Identifying Node	PSM Ambiguity	Annotated Sequence	Modifications	# Protein Groups	# Proteins	Master Protein Accessions	Protein Accessions	# Missed Cleavages	Charge	DeltaScore	DeltaCn	Rank	Search Engine Rank	m/z [Da]	MH+ [Da]	Theo. MH+ [Da]	DeltaM [ppm]	Deltam/z [Da]	Activation Type	MS Order	Isolation Interference [%]	Ion Inject Time [ms]	RT [min]	First Scan	Spectrum File	File ID	XCorr	Percolator q-Value	Percolator PEP
		FALSE	High	Sequest HT (A2)	Unambiguous	KLLDEGRAGENVGVLLR		4	145	A0A1D3KPM7; A0A069XEH6; J7QRU0; R8WJH7	A0A163GZF2; A0A228WAE9; A0A1X3IFR8; A0A1R1USD7; A7L762; A0A1V3CAK8; F4TN19; A0A073UDB9; A0A029J7W2; A0A080FL01; A0A062Y6L6; E9Z219; A0A1D3KPM7; A0A1X3M6D8; E9XV20; A0A0E0U487; A0A0H3EPM6; A0A125WXL9; D6IEI0; A0A0L6XSJ3; A0A228Y2F8; W1G5R6; U9ZIJ3; A0A1M0H535; D8A1N9; A0A1C7CX95; W1F549; W1XAY3; A0A229AT92; A0A1X3K7P2; A0A1R1TKE4; A0A0L1AGK6; A0A229ALA7; F4T4M5; A0A0L1BDQ1; A0A1X3KF90; F4VJW7; A0A…	2	3	0.4406	0	1	1	613.689	1839.05	1839.04	3.77	0.00231	HCD (High Energy Collision Dissociation)	MS2	17.856	50	108.76	34257	LW_16srRNA_20200812.raw	F84	2.86	0	0.04944
	FALSE	High	GITINTSHVEYDTPTR		0.000184486	0	2	144	1	A0A1D3KPM7; R8WJH7	0	1803.89	High	0	4e-05	4.14
		Checked	Confidence	Identifying Node	PSM Ambiguity	Annotated Sequence	Modifications	# Protein Groups	# Proteins	Master Protein Accessions	Protein Accessions	# Missed Cleavages	Charge	DeltaScore	DeltaCn	Rank	Search Engine Rank	m/z [Da]	MH+ [Da]	Theo. MH+ [Da]	DeltaM [ppm]	Deltam/z [Da]	Activation Type	MS Order	Isolation Interference [%]	Ion Inject Time [ms]	RT [min]	First Scan	Spectrum File	File ID	XCorr	Percolator q-Value	Percolator PEP
		FALSE	High	Sequest HT (A2)	Unambiguous	GITINTSHVEYDTPTR		2	144	A0A1D3KPM7; R8WJH7	A0A163GZF2; A0A0K9TFJ0; A0A1X3HZB4; A0A1X3IFR8; A0A140RQK7; A0A070T0E4; A0A080EUR9; A0A029J7W2; V8FGC0; A0A1D3KPM7; A0A229C9Z9; A0A029II73; A0A0D8WJH7; E9XV20; A0A0H3EPM6; I2WIR4; A0A229K695; F4V751; D6IEI0; A0A0L6XSJ3; V8FJL4; A0A228Y2F8; A0A069X085; U9ZIJ3; A0A1M0H535; A0A221UP60; D8A1N9; A0A228W2X8; A0A1Q9KTJ9; A0A1X3LA98; A0A228TAM7; A0A1C7CX95; A0A1R1SYW5; W1F549; A0A228SCW0; F4T6L2; F4SS32;…	0	2	0.7802	0	1	1	902.446	1803.89	1803.89	-0.83	-0.00075	HCD (High Energy Collision Dissociation)	MS2	79.5932	50	106.942	33135	LW_16srRNA_20200812.raw	F84	4.14	0	4e-05
	FALSE	High	GYRPQFYFR		0.0587337	0	4	169	2	A0A1D3KPM7; A0A069XEH6; J7QRU0; R8WJH7	0	1233.62	High	0	0.05062	3.16
		Checked	Confidence	Identifying Node	PSM Ambiguity	Annotated Sequence	Modifications	# Protein Groups	# Proteins	Master Protein Accessions	Protein Accessions	# Missed Cleavages	Charge	DeltaScore	DeltaCn	Rank	Search Engine Rank	m/z [Da]	MH+ [Da]	Theo. MH+ [Da]	DeltaM [ppm]	Deltam/z [Da]	Activation Type	MS Order	Isolation Interference [%]	Ion Inject Time [ms]	RT [min]	First Scan	Spectrum File	File ID	XCorr	Percolator q-Value	Percolator PEP
		FALSE	High	Sequest HT (A2)	Unambiguous	GYRPQFYFR		4	169	A0A1D3KPM7; A0A069XEH6; J7QRU0; R8WJH7	A0A163GZF2; A0A228WAE9; A0A1X3IFR8; A0A1R1USD7; A0A1V3CAK8; F4TN19; A0A073UDB9; A0A229BU28; A0A1X3J9I7; K4WMJ5; H4KMT7; A0A029J7W2; V8K252; A0A080FL01; A0A228ULJ8; A0A062Y6L6; E9Z219; A0A1D3KPM7; A0A1X3M6D8; E9XV20; A0A0E0U487; A0A029IL11; A0A0H3EPM6; A0A229DXL0; A0A125WXL9; D6IEI0; A0A0L6XSJ3; W1G5R6; U9ZIJ3; A0A1M0H535; A0A229A5H7; D8A1N9; A0A236XEB7; A0A1C7CX95; A0A1R1SYW5; A0A228RZ02; W1F549;…	0	3	0.488	0	1	1	411.878	1233.62	1233.62	2.56	0.00105	HCD (High Energy Collision Dissociation)	MS2	25.0527	50	108.13	33837	LW_16srRNA_20200812.raw	F84	2.91	0	0.03117
		FALSE	High	Sequest HT (A2)	Unambiguous	GYRPQFYFR		4	169	A0A1D3KPM7; A0A069XEH6; J7QRU0; R8WJH7	A0A163GZF2; A0A228WAE9; A0A1X3IFR8; A0A1R1USD7; A0A1V3CAK8; F4TN19; A0A073UDB9; A0A229BU28; A0A1X3J9I7; K4WMJ5; H4KMT7; A0A029J7W2; V8K252; A0A080FL01; A0A228ULJ8; A0A062Y6L6; E9Z219; A0A1D3KPM7; A0A1X3M6D8; E9XV20; A0A0E0U487; A0A029IL11; A0A0H3EPM6; A0A229DXL0; A0A125WXL9; D6IEI0; A0A0L6XSJ3; W1G5R6; U9ZIJ3; A0A1M0H535; A0A229A5H7; D8A1N9; A0A236XEB7; A0A1C7CX95; A0A1R1SYW5; A0A228RZ02; W1F549;…	0	2	0.5918	0	1	1	617.313	1233.62	1233.62	2.3	0.00142	HCD (High Energy Collision Dissociation)	MS2	10.4761	42.946	108.15	33850	LW_16srRNA_20200812.raw	F84	3.16	0	0.05062
	FALSE	High	EGGRTVGAGVVAK		0.180015	0.00224505	4	140	1	A0A1D3KPM7; A0A069XEH6; J7QRU0; R8WJH7	1	1200.67	High	0.001446	0.1152	1.83
		Checked	Confidence	Identifying Node	PSM Ambiguity	Annotated Sequence	Modifications	# Protein Groups	# Proteins	Master Protein Accessions	Protein Accessions	# Missed Cleavages	Charge	DeltaScore	DeltaCn	Rank	Search Engine Rank	m/z [Da]	MH+ [Da]	Theo. MH+ [Da]	DeltaM [ppm]	Deltam/z [Da]	Activation Type	MS Order	Isolation Interference [%]	Ion Inject Time [ms]	RT [min]	First Scan	Spectrum File	File ID	XCorr	Percolator q-Value	Percolator PEP
		FALSE	High	Sequest HT (A2)	Unambiguous	EGGRTVGAGVVAK		4	140	A0A1D3KPM7; A0A069XEH6; J7QRU0; R8WJH7	A0A237EY83; F4TN19; A0A073UDB9; A0A229BU28; A0A1X3J9I7; K4WMJ5; H4KMT7; V8K252; A0A080FL01; A0A228ULJ8; A0A062Y6L6; E9Z219; A0A1D3KPM7; A0A228ZKJ4; N4N8D1; V6FDY8; A0A0E0U487; A0A029IL11; A0A0H3EPM6; A0A229DXL0; W1X307; A0A125WXL9; A0A1Q6ALX9; A0A229A5H7; D8A1N9; A0A236XEB7; A0A1Y2XHR9; A0A1R1SYW5; A0A228RZ02; A0A1V2FVC4; W1XAY3; A0A1X3K7P2; H4LK91; A0A080EM82; A0A029II16; A0A229ALA7; F4T4M5; A0A…	1	2	0.2295	0	1	1	600.838	1200.67	1200.67	-0.53	-0.00032	HCD (High Energy Collision Dissociation)	MS2	47.0751	50	105.559	32291	LW_16srRNA_20200812.raw	F84	1.83	0.001446	0.1152
	FALSE	High	TVGAGVVAK		0.206722	0.00417221	4	140	1	A0A1D3KPM7; A0A069XEH6; J7QRU0; R8WJH7	0	801.483	High	0.002697	0.136	1.55
		Checked	Confidence	Identifying Node	PSM Ambiguity	Annotated Sequence	Modifications	# Protein Groups	# Proteins	Master Protein Accessions	Protein Accessions	# Missed Cleavages	Charge	DeltaScore	DeltaCn	Rank	Search Engine Rank	m/z [Da]	MH+ [Da]	Theo. MH+ [Da]	DeltaM [ppm]	Deltam/z [Da]	Activation Type	MS Order	Isolation Interference [%]	Ion Inject Time [ms]	RT [min]	First Scan	Spectrum File	File ID	XCorr	Percolator q-Value	Percolator PEP
		FALSE	High	Sequest HT (A2)	Unambiguous	TVGAGVVAK		4	140	A0A1D3KPM7; A0A069XEH6; J7QRU0; R8WJH7	A0A237EY83; F4TN19; A0A073UDB9; A0A229BU28; A0A1X3J9I7; K4WMJ5; H4KMT7; V8K252; A0A080FL01; A0A228ULJ8; A0A062Y6L6; E9Z219; A0A1D3KPM7; A0A228ZKJ4; N4N8D1; V6FDY8; A0A0E0U487; A0A029IL11; A0A0H3EPM6; A0A229DXL0; W1X307; A0A125WXL9; A0A1Q6ALX9; A0A229A5H7; D8A1N9; A0A236XEB7; A0A1Y2XHR9; A0A1R1SYW5; A0A228RZ02; A0A1V2FVC4; W1XAY3; A0A1X3K7P2; H4LK91; A0A080EM82; A0A029II16; A0A229ALA7; F4T4M5; A0A…	0	2	0.2839	0	1	1	401.245	801.482	801.483	-0.66	-0.00027	HCD (High Energy Collision Dissociation)	MS2	22.1376	50	51.7242	10878	LW_16srRNA_20200812.raw	F84	1.55	0.002697	0.136
	FALSE	High	GTVVTGRVER		0.28123	0.00789054	3	139	1	A0A1D3KPM7; A0A069XEH6; R8WJH7	1	1073.61	High	0.00504	0.1957	2.16
		Checked	Confidence	Identifying Node	PSM Ambiguity	Annotated Sequence	Modifications	# Protein Groups	# Proteins	Master Protein Accessions	Protein Accessions	# Missed Cleavages	Charge	DeltaScore	DeltaCn	Rank	Search Engine Rank	m/z [Da]	MH+ [Da]	Theo. MH+ [Da]	DeltaM [ppm]	Deltam/z [Da]	Activation Type	MS Order	Isolation Interference [%]	Ion Inject Time [ms]	RT [min]	First Scan	Spectrum File	File ID	XCorr	Percolator q-Value	Percolator PEP
		FALSE	High	Sequest HT (A2)	Unambiguous	GTVVTGRVER		3	139	A0A1D3KPM7; A0A069XEH6; R8WJH7	A0A163GZF2; A0A228WAE9; A0A1X3IFR8; A0A1R1USD7; A7L762; A0A1V3CAK8; A0A073UDB9; A0A029J7W2; A0A080FL01; E9Z219; A0A1D3KPM7; A0A229C9Z9; A0A1X3M6D8; E9XV20; A0A0E0U487; A0A0H3EPM6; A0A125WXL9; D6IEI0; A0A0L6XSJ3; A0A228Y2F8; W1G5R6; A0A166ZRJ2; U9ZIJ3; A0A1M0H535; D8A1N9; A0A1C7CX95; A0A1R1SYW5; W1F549; A0A229AT92; F4T6L2; A0A1R1TKE4; A0A0L1AGK6; A0A229ALA7; F4T4M5; A0A0L1BDQ1; A0A221UMW3; N3EY40;…	1	3	0.2685	0	1	1	358.54	1073.61	1073.61	0.28	0.0001	HCD (High Energy Collision Dissociation)	MS2	59.1214	50	105.727	32396	LW_16srRNA_20200812.raw	F84	2.16	0.00504	0.1957
FALSE	High	Master Protein	A0A0J3YKY7	DNA-directed RNA polymerase subunit alpha OS=Escherichia coli GN=rpoA PE=3 SV=1	0	26.374	31	10	17	10	1	329	36.5	5.06	44.82	10
	Checked	Confidence	Sequence	Modifications	Qvality PEP	Qvality q-value	# Protein Groups	# Proteins	# PSMs	Master Protein Accessions	# Missed Cleavages	Theo. MH+ [Da]	Confidence (by Search Engine): Sequest HT	Percolator q-Value (by Search Engine): Sequest HT	Percolator PEP (by Search Engine): Sequest HT	XCorr (by Search Engine): Sequest HT
	FALSE	High	MQGSVTEFLKPR	1xOxidation [M1]	0.0112311	0	1	15	2	A0A0J3YKY7	0	1408.73	High	0	0.004578	3.42
		Checked	Confidence	Identifying Node	PSM Ambiguity	Annotated Sequence	Modifications	# Protein Groups	# Proteins	Master Protein Accessions	Protein Accessions	# Missed Cleavages	Charge	DeltaScore	DeltaCn	Rank	Search Engine Rank	m/z [Da]	MH+ [Da]	Theo. MH+ [Da]	DeltaM [ppm]	Deltam/z [Da]	Activation Type	MS Order	Isolation Interference [%]	Ion Inject Time [ms]	RT [min]	First Scan	Spectrum File	File ID	XCorr	Percolator q-Value	Percolator PEP
		FALSE	High	Sequest HT (A2)	Unambiguous	mQGSVTEFLKPR	M1(Oxidation)	1	15	A0A0J3YKY7	F4TL18; A0A1D7PE87; L2VJF2; R8WR32; A0A234UIF7; A0A0J3YKY7; N3F4S9; Q7M1B7; A0A0K4VMU0; A0A0J1YB77; I4T822; W1G5Y9; A0A1K0JB86; A0A0A2R3P0; A0A228YMY9	0	3	0.6871	0	1	1	470.247	1408.73	1408.73	1.61	0.00075	HCD (High Energy Collision Dissociation)	MS2	45.4944	50	107.55	33446	LW_16srRNA_20200812.raw	F84	3.42	0	0.004578
		FALSE	High	Sequest HT (A2)	Unambiguous	mQGSVTEFLKPR	M1(Oxidation)	1	15	A0A0J3YKY7	F4TL18; A0A1D7PE87; L2VJF2; R8WR32; A0A234UIF7; A0A0J3YKY7; N3F4S9; Q7M1B7; A0A0K4VMU0; A0A0J1YB77; I4T822; W1G5Y9; A0A1K0JB86; A0A0A2R3P0; A0A228YMY9	0	2	0.6331	0	1	1	704.867	1408.73	1408.73	1.53	0.00108	HCD (High Energy Collision Dissociation)	MS2	8.00165	46.792	107.53	33431	LW_16srRNA_20200812.raw	F84	3.38	0	0.007421
	FALSE	High	LVDIEQVSSTHAK		0.00970515	0	1	14	2	A0A0J3YKY7	0	1426.75	High	0	0.003868	3.63
		Checked	Confidence	Identifying Node	PSM Ambiguity	Annotated Sequence	Modifications	# Protein Groups	# Proteins	Master Protein Accessions	Protein Accessions	# Missed Cleavages	Charge	DeltaScore	DeltaCn	Rank	Search Engine Rank	m/z [Da]	MH+ [Da]	Theo. MH+ [Da]	DeltaM [ppm]	Deltam/z [Da]	Activation Type	MS Order	Isolation Interference [%]	Ion Inject Time [ms]	RT [min]	First Scan	Spectrum File	File ID	XCorr	Percolator q-Value	Percolator PEP
		FALSE	High	Sequest HT (A2)	Unambiguous	LVDIEQVSSTHAK		1	14	A0A0J3YKY7	F4TL18; A0A1D7PE87; L2VJF2; E3XT57; R8WR32; A0A234UIF7; A0A0J3YKY7; N3F4S9; A0A0K4VMU0; A0A0J1YB77; I4T822; W1G5Y9; A0A1K0JB86; A0A228YMY9	0	3	0.5935	0	1	1	476.256	1426.75	1426.75	-0.3	-0.00014	HCD (High Energy Collision Dissociation)	MS2	33.0837	50	107.378	33327	LW_16srRNA_20200812.raw	F84	2.78	0	0.03549
		FALSE	High	Sequest HT (A2)	Unambiguous	LVDIEQVSSTHAK		1	14	A0A0J3YKY7	F4TL18; A0A1D7PE87; L2VJF2; E3XT57; R8WR32; A0A234UIF7; A0A0J3YKY7; N3F4S9; A0A0K4VMU0; A0A0J1YB77; I4T822; W1G5Y9; A0A1K0JB86; A0A228YMY9	0	2	0.6501	0	1	1	713.882	1426.76	1426.75	2.11	0.0015	HCD (High Energy Collision Dissociation)	MS2	12.5938	21.866	107.406	33345	LW_16srRNA_20200812.raw	F84	3.63	0	0.003868
	FALSE	High	VTLEPLER		0.056605	0	1	14	2	A0A0J3YKY7	0	956.541	High	0	0.06705	2.27
		Checked	Confidence	Identifying Node	PSM Ambiguity	Annotated Sequence	Modifications	# Protein Groups	# Proteins	Master Protein Accessions	Protein Accessions	# Missed Cleavages	Charge	DeltaScore	DeltaCn	Rank	Search Engine Rank	m/z [Da]	MH+ [Da]	Theo. MH+ [Da]	DeltaM [ppm]	Deltam/z [Da]	Activation Type	MS Order	Isolation Interference [%]	Ion Inject Time [ms]	RT [min]	First Scan	Spectrum File	File ID	XCorr	Percolator q-Value	Percolator PEP
		FALSE	High	Sequest HT (A2)	Unambiguous	VTLEPLER		1	14	A0A0J3YKY7	F4TL18; A0A1D7PE87; L2VJF2; E3XT57; R8WR32; A0A234UIF7; A0A0J3YKY7; N3F4S9; A0A0K4VMU0; A0A0J1YB77; I4T822; W1G5Y9; A0A1K0JB86; A0A0A2R3P0	0	2	0.1366	0	1	1	478.775	956.542	956.541	1.15	0.00055	HCD (High Energy Collision Dissociation)	MS2	10.5246	50	102.012	30377	LW_16srRNA_20200812.raw	F84	2.27	0	0.06705
		FALSE	High	Sequest HT (A2)	Unambiguous	VTLEPLER		1	14	A0A0J3YKY7	F4TL18; A0A1D7PE87; L2VJF2; E3XT57; R8WR32; A0A234UIF7; A0A0J3YKY7; N3F4S9; A0A0K4VMU0; A0A0J1YB77; I4T822; W1G5Y9; A0A1K0JB86; A0A0A2R3P0	0	2	0.1194	0	1	1	478.775	956.542	956.541	0.64	0.00031	HCD (High Energy Collision Dissociation)	MS2	16.5644	50	102.356	30559	LW_16srRNA_20200812.raw	F84	2.01	0	0.02979
	FALSE	High	VQGKDEVILTLNK		2.05653e-05	0	1	12	2	A0A0J3YKY7	1	1456.84	High	0	3.171e-06	4.81
		Checked	Confidence	Identifying Node	PSM Ambiguity	Annotated Sequence	Modifications	# Protein Groups	# Proteins	Master Protein Accessions	Protein Accessions	# Missed Cleavages	Charge	DeltaScore	DeltaCn	Rank	Search Engine Rank	m/z [Da]	MH+ [Da]	Theo. MH+ [Da]	DeltaM [ppm]	Deltam/z [Da]	Activation Type	MS Order	Isolation Interference [%]	Ion Inject Time [ms]	RT [min]	First Scan	Spectrum File	File ID	XCorr	Percolator q-Value	Percolator PEP
		FALSE	High	Sequest HT (A2)	Unambiguous	VQGKDEVILTLNK		1	12	A0A0J3YKY7	F4TL18; A0A1D7PE87; L2VJF2; E3XT57; A0A234UIF7; A0A0J3YKY7; N3F4S9; A0A0K4VMU0; A0A0J1YB77; I4T822; A0A1K0JB86; A0A228YMY9	1	2	0.6237	0	1	1	728.923	1456.84	1456.84	1.67	0.00122	HCD (High Energy Collision Dissociation)	MS2	18.0963	50	107.481	33398	LW_16srRNA_20200812.raw	F84	4.81	0	3.171e-06
		FALSE	High	Sequest HT (A2)	Unambiguous	VQGKDEVILTLNK		1	12	A0A0J3YKY7	F4TL18; A0A1D7PE87; L2VJF2; E3XT57; A0A234UIF7; A0A0J3YKY7; N3F4S9; A0A0K4VMU0; A0A0J1YB77; I4T822; A0A1K0JB86; A0A228YMY9	1	3	0.6126	0	1	1	486.285	1456.84	1456.84	2.96	0.00144	HCD (High Energy Collision Dissociation)	MS2	18.1447	50	107.487	33403	LW_16srRNA_20200812.raw	F84	4.44	0	0.002307
	FALSE	High	SLTEIKDVLASR		0.016327	0	1	15	1	A0A0J3YKY7	1	1331.75	High	0	0.007069	3.46
		Checked	Confidence	Identifying Node	PSM Ambiguity	Annotated Sequence	Modifications	# Protein Groups	# Proteins	Master Protein Accessions	Protein Accessions	# Missed Cleavages	Charge	DeltaScore	DeltaCn	Rank	Search Engine Rank	m/z [Da]	MH+ [Da]	Theo. MH+ [Da]	DeltaM [ppm]	Deltam/z [Da]	Activation Type	MS Order	Isolation Interference [%]	Ion Inject Time [ms]	RT [min]	First Scan	Spectrum File	File ID	XCorr	Percolator q-Value	Percolator PEP
		FALSE	High	Sequest HT (A2)	Unambiguous	SLTEIKDVLASR		1	15	A0A0J3YKY7	F4TL18; Q8L2F5; A0A1D7PE87; L2VJF2; E3XT57; R8WR32; A0A234UIF7; A0A0J3YKY7; N3F4S9; A0A0K4VMU0; A0A0J1YB77; I4T822; A0A1K0JB86; A0A0A2R3P0; A0A228YMY9	1	3	0.6618	0	1	1	444.59	1331.75	1331.75	1.21	0.00054	HCD (High Energy Collision Dissociation)	MS2	41.523	30.556	107.749	33580	LW_16srRNA_20200812.raw	F84	3.46	0	0.007069
	FALSE	High	TEVELLKTPNLGKK		0.012059	0	1	16	1	A0A0J3YKY7	2	1569.92	High	0	0.004976	2.34
		Checked	Confidence	Identifying Node	PSM Ambiguity	Annotated Sequence	Modifications	# Protein Groups	# Proteins	Master Protein Accessions	Protein Accessions	# Missed Cleavages	Charge	DeltaScore	DeltaCn	Rank	Search Engine Rank	m/z [Da]	MH+ [Da]	Theo. MH+ [Da]	DeltaM [ppm]	Deltam/z [Da]	Activation Type	MS Order	Isolation Interference [%]	Ion Inject Time [ms]	RT [min]	First Scan	Spectrum File	File ID	XCorr	Percolator q-Value	Percolator PEP
		FALSE	High	Sequest HT (A2)	Unambiguous	TEVELLKTPNLGKK		1	16	A0A0J3YKY7	F4TL18; Q8L2F5; A0A1D7PE87; L2VJF2; E3XT57; R8WR32; A0A234UIF7; A0A0J3YKY7; N3F4S9; A0A0K4VMU0; A0A0J1YB77; I4T822; W1G5Y9; A0A1K0JB86; A0A0A2R3P0; A0A228YMY9	2	3	0.5769	0	1	1	523.98	1569.92	1569.92	2.42	0.00127	HCD (High Energy Collision Dissociation)	MS2	16.4851	50	108.157	33855	LW_16srRNA_20200812.raw	F84	2.34	0	0.004976
	FALSE	High	GFGHTLGNALRR		0.157546	0	1	15	1	A0A0J3YKY7	1	1298.71	High	0	0.09865	2.65
		Checked	Confidence	Identifying Node	PSM Ambiguity	Annotated Sequence	Modifications	# Protein Groups	# Proteins	Master Protein Accessions	Protein Accessions	# Missed Cleavages	Charge	DeltaScore	DeltaCn	Rank	Search Engine Rank	m/z [Da]	MH+ [Da]	Theo. MH+ [Da]	DeltaM [ppm]	Deltam/z [Da]	Activation Type	MS Order	Isolation Interference [%]	Ion Inject Time [ms]	RT [min]	First Scan	Spectrum File	File ID	XCorr	Percolator q-Value	Percolator PEP
		FALSE	High	Sequest HT (A2)	Unambiguous	GFGHTLGNALRR		1	15	A0A0J3YKY7	F4TL18; A0A1D7PE87; L2VJF2; E3XT57; R8WR32; A0A234UIF7; A0A0J3YKY7; N3F4S9; A0A0K4VMU0; A0A0J1YB77; I4T822; W1G5Y9; A0A1K0JB86; A0A0A2R3P0; A0A228YMY9	1	3	0.566	0	1	1	433.575	1298.71	1298.71	3.33	0.00144	HCD (High Energy Collision Dissociation)	MS2	52.1402	50	108.358	33990	LW_16srRNA_20200812.raw	F84	2.65	0	0.09865
	FALSE	High	IAYNVEAAR		0.0838798	0	1	15	4	A0A0J3YKY7	0	1006.53	High	0.002697	0.1381	2.13
		Checked	Confidence	Identifying Node	PSM Ambiguity	Annotated Sequence	Modifications	# Protein Groups	# Proteins	Master Protein Accessions	Protein Accessions	# Missed Cleavages	Charge	DeltaScore	DeltaCn	Rank	Search Engine Rank	m/z [Da]	MH+ [Da]	Theo. MH+ [Da]	DeltaM [ppm]	Deltam/z [Da]	Activation Type	MS Order	Isolation Interference [%]	Ion Inject Time [ms]	RT [min]	First Scan	Spectrum File	File ID	XCorr	Percolator q-Value	Percolator PEP
		FALSE	High	Sequest HT (A2)	Unambiguous	IAYNVEAAR		1	15	A0A0J3YKY7	F4TL18; A0A1D7PE87; L2VJF2; E3XT57; R8WR32; A0A234UIF7; A0A0J3YKY7; N3F4S9; A0A0K4VMU0; A0A0J1YB77; I4T822; W1G5Y9; A0A1K0JB86; A0A0A2R3P0; A0A228YMY9	0	2	0.5155	0	1	1	503.769	1006.53	1006.53	-0.38	-0.00019	HCD (High Energy Collision Dissociation)	MS2	38.3008	50	78.1745	19628	LW_16srRNA_20200812.raw	F84	1.61	0	0.08985
		FALSE	High	Sequest HT (A2)	Unambiguous	IAYNVEAAR		1	15	A0A0J3YKY7	F4TL18; A0A1D7PE87; L2VJF2; E3XT57; R8WR32; A0A234UIF7; A0A0J3YKY7; N3F4S9; A0A0K4VMU0; A0A0J1YB77; I4T822; W1G5Y9; A0A1K0JB86; A0A0A2R3P0; A0A228YMY9	0	2	0.4919	0	1	1	503.77	1006.53	1006.53	0.53	0.00027	HCD (High Energy Collision Dissociation)	MS2	15.9125	50	78.8557	19890	LW_16srRNA_20200812.raw	F84	1.85	0	0.04721
		FALSE	High	Sequest HT (A2)	Unambiguous	IAYNVEAAR		1	15	A0A0J3YKY7	F4TL18; A0A1D7PE87; L2VJF2; E3XT57; R8WR32; A0A234UIF7; A0A0J3YKY7; N3F4S9; A0A0K4VMU0; A0A0J1YB77; I4T822; W1G5Y9; A0A1K0JB86; A0A0A2R3P0; A0A228YMY9	0	2	0.49	0	1	1	503.769	1006.53	1006.53	0.04	2e-05	HCD (High Energy Collision Dissociation)	MS2	33.9612	50	79.199	20016	LW_16srRNA_20200812.raw	F84	1	0	0.09703
		FALSE	High	Sequest HT (A2)	Unambiguous	IAYNVEAAR		1	15	A0A0J3YKY7	F4TL18; A0A1D7PE87; L2VJF2; E3XT57; R8WR32; A0A234UIF7; A0A0J3YKY7; N3F4S9; A0A0K4VMU0; A0A0J1YB77; I4T822; W1G5Y9; A0A1K0JB86; A0A0A2R3P0; A0A228YMY9	0	2	0.554	0	1	1	503.77	1006.53	1006.53	0.83	0.00042	HCD (High Energy Collision Dissociation)	MS2	16.1206	50	78.5179	19758	LW_16srRNA_20200812.raw	F84	2.13	0.002697	0.1381
	FALSE	High	TPNLGKK		0.250641	0.00417221	1	16	1	A0A0J3YKY7	1	757.457	High	0.002697	0.1703	2.17
		Checked	Confidence	Identifying Node	PSM Ambiguity	Annotated Sequence	Modifications	# Protein Groups	# Proteins	Master Protein Accessions	Protein Accessions	# Missed Cleavages	Charge	DeltaScore	DeltaCn	Rank	Search Engine Rank	m/z [Da]	MH+ [Da]	Theo. MH+ [Da]	DeltaM [ppm]	Deltam/z [Da]	Activation Type	MS Order	Isolation Interference [%]	Ion Inject Time [ms]	RT [min]	First Scan	Spectrum File	File ID	XCorr	Percolator q-Value	Percolator PEP
		FALSE	High	Sequest HT (A2)	Unambiguous	TPNLGKK		1	16	A0A0J3YKY7	F4TL18; Q8L2F5; A0A1D7PE87; L2VJF2; E3XT57; R8WR32; A0A234UIF7; A0A0J3YKY7; N3F4S9; A0A0K4VMU0; A0A0J1YB77; I4T822; W1G5Y9; A0A1K0JB86; A0A0A2R3P0; A0A228YMY9	1	2	0.3825	0	1	1	379.232	757.456	757.457	-0.34	-0.00013	HCD (High Energy Collision Dissociation)	MS2	6.65062	50	105.553	32286	LW_16srRNA_20200812.raw	F84	2.17	0.002697	0.1703
	FALSE	High	GRGYVPASTR		0.223588	0.00417221	1	12	1	A0A0J3YKY7	1	1063.56	High	0.002697	0.149	1.87
		Checked	Confidence	Identifying Node	PSM Ambiguity	Annotated Sequence	Modifications	# Protein Groups	# Proteins	Master Protein Accessions	Protein Accessions	# Missed Cleavages	Charge	DeltaScore	DeltaCn	Rank	Search Engine Rank	m/z [Da]	MH+ [Da]	Theo. MH+ [Da]	DeltaM [ppm]	Deltam/z [Da]	Activation Type	MS Order	Isolation Interference [%]	Ion Inject Time [ms]	RT [min]	First Scan	Spectrum File	File ID	XCorr	Percolator q-Value	Percolator PEP
		FALSE	High	Sequest HT (A2)	Unambiguous	GRGYVPASTR		1	12	A0A0J3YKY7	F4TL18; A0A1D7PE87; L2VJF2; E3XT57; R8WR32; A0A234UIF7; A0A0J3YKY7; N3F4S9; I4T822; W1G5Y9; A0A1K0JB86; A0A228YMY9	1	2	0.4706	0	1	1	532.286	1063.57	1063.56	0.98	0.00052	HCD (High Energy Collision Dissociation)	MS2	30.4563	50	105.729	32398	LW_16srRNA_20200812.raw	F84	1.87	0.002697	0.149
FALSE	High	Master Protein	J7QRU0	Protein chain elongation factor EF-Tu OS=Escherichia coli chi7122 GN=tufA PE=4 SV=1	0	26.247	33	8	14	1	1	206	22.6	5.73	38.17	8
	Checked	Confidence	Sequence	Modifications	Qvality PEP	Qvality q-value	# Protein Groups	# Proteins	# PSMs	Master Protein Accessions	# Missed Cleavages	Theo. MH+ [Da]	Confidence (by Search Engine): Sequest HT	Percolator q-Value (by Search Engine): Sequest HT	Percolator PEP (by Search Engine): Sequest HT	XCorr (by Search Engine): Sequest HT
	FALSE	High	LLDEGRAGENVGVLLR		0.000169239	0	4	145	2	A0A1D3KPM7; A0A069XEH6; J7QRU0; R8WJH7	1	1710.95	High	0	3.62e-05	3.61
		Checked	Confidence	Identifying Node	PSM Ambiguity	Annotated Sequence	Modifications	# Protein Groups	# Proteins	Master Protein Accessions	Protein Accessions	# Missed Cleavages	Charge	DeltaScore	DeltaCn	Rank	Search Engine Rank	m/z [Da]	MH+ [Da]	Theo. MH+ [Da]	DeltaM [ppm]	Deltam/z [Da]	Activation Type	MS Order	Isolation Interference [%]	Ion Inject Time [ms]	RT [min]	First Scan	Spectrum File	File ID	XCorr	Percolator q-Value	Percolator PEP
		FALSE	High	Sequest HT (A2)	Unambiguous	LLDEGRAGENVGVLLR		4	145	A0A1D3KPM7; A0A069XEH6; J7QRU0; R8WJH7	A0A163GZF2; A0A228WAE9; A0A1X3IFR8; A0A1R1USD7; A7L762; A0A1V3CAK8; F4TN19; A0A073UDB9; A0A029J7W2; A0A080FL01; A0A062Y6L6; E9Z219; A0A1D3KPM7; A0A1X3M6D8; E9XV20; A0A0E0U487; A0A0H3EPM6; A0A125WXL9; D6IEI0; A0A0L6XSJ3; A0A228Y2F8; W1G5R6; U9ZIJ3; A0A1M0H535; D8A1N9; A0A1C7CX95; W1F549; W1XAY3; A0A229AT92; A0A1X3K7P2; A0A1R1TKE4; A0A0L1AGK6; A0A229ALA7; F4T4M5; A0A0L1BDQ1; A0A1X3KF90; F4VJW7; A0A…	1	3	0.6233	0	1	1	570.988	1710.95	1710.95	0.23	0.00013	HCD (High Energy Collision Dissociation)	MS2	16.839	46.35	108.025	33766	LW_16srRNA_20200812.raw	F84	3.61	0	3.62e-05
		FALSE	High	Sequest HT (A2)	Unambiguous	LLDEGRAGENVGVLLR		4	145	A0A1D3KPM7; A0A069XEH6; J7QRU0; R8WJH7	A0A163GZF2; A0A228WAE9; A0A1X3IFR8; A0A1R1USD7; A7L762; A0A1V3CAK8; F4TN19; A0A073UDB9; A0A029J7W2; A0A080FL01; A0A062Y6L6; E9Z219; A0A1D3KPM7; A0A1X3M6D8; E9XV20; A0A0E0U487; A0A0H3EPM6; A0A125WXL9; D6IEI0; A0A0L6XSJ3; A0A228Y2F8; W1G5R6; U9ZIJ3; A0A1M0H535; D8A1N9; A0A1C7CX95; W1F549; W1XAY3; A0A229AT92; A0A1X3K7P2; A0A1R1TKE4; A0A0L1AGK6; A0A229ALA7; F4T4M5; A0A0L1BDQ1; A0A1X3KF90; F4VJW7; A0A…	1	2	0.4312	0	1	1	855.978	1710.95	1710.95	-0.26	-0.00022	HCD (High Energy Collision Dissociation)	MS2	17.1526	50	108.041	33778	LW_16srRNA_20200812.raw	F84	3.27	0	0.01063
	FALSE	High	LLPIEDVFSISGR		0.0174634	0	1	1	1	J7QRU0	0	1445.8	High	0	0.007655	1.44
		Checked	Confidence	Identifying Node	PSM Ambiguity	Annotated Sequence	Modifications	# Protein Groups	# Proteins	Master Protein Accessions	Protein Accessions	# Missed Cleavages	Charge	DeltaScore	DeltaCn	Rank	Search Engine Rank	m/z [Da]	MH+ [Da]	Theo. MH+ [Da]	DeltaM [ppm]	Deltam/z [Da]	Activation Type	MS Order	Isolation Interference [%]	Ion Inject Time [ms]	RT [min]	First Scan	Spectrum File	File ID	XCorr	Percolator q-Value	Percolator PEP
		FALSE	High	Sequest HT (A2)	Unambiguous	LLPIEDVFSISGR		1	1	J7QRU0	J7QRU0	0	2	0.5903	0	1	1	723.405	1445.8	1445.8	1.94	0.0014	HCD (High Energy Collision Dissociation)	MS2	0	50	109.871	34971	LW_16srRNA_20200812.raw	F84	1.44	0	0.007655
	FALSE	High	AGENVGVLLR		0.00521051	0	4	147	3	A0A1D3KPM7; A0A069XEH6; J7QRU0; R8WJH7	0	1027.59	High	0	0.05113	3.46
		Checked	Confidence	Identifying Node	PSM Ambiguity	Annotated Sequence	Modifications	# Protein Groups	# Proteins	Master Protein Accessions	Protein Accessions	# Missed Cleavages	Charge	DeltaScore	DeltaCn	Rank	Search Engine Rank	m/z [Da]	MH+ [Da]	Theo. MH+ [Da]	DeltaM [ppm]	Deltam/z [Da]	Activation Type	MS Order	Isolation Interference [%]	Ion Inject Time [ms]	RT [min]	First Scan	Spectrum File	File ID	XCorr	Percolator q-Value	Percolator PEP
		FALSE	High	Sequest HT (A2)	Unambiguous	AGENVGVLLR		4	147	A0A1D3KPM7; A0A069XEH6; J7QRU0; R8WJH7	A0A163GZF2; A0A228WAE9; A0A1X3IFR8; A0A1R1USD7; A7L762; A0A1V3CAK8; F4TN19; A0A073UDB9; H4KMT7; A0A029J7W2; A0A080FL01; A0A062Y6L6; E9Z219; A0A1D3KPM7; A0A1X3M6D8; E9XV20; A0A0E0U487; A0A0H3EPM6; A0A125WXL9; D6IEI0; A0A0L6XSJ3; A0A228Y2F8; W1G5R6; U9ZIJ3; A0A1M0H535; D8A1N9; A0A1C7CX95; W1F549; W1XAY3; A0A229AT92; A0A1X3K7P2; A0A1R1TKE4; A0A0L1AGK6; A0A229ALA7; F4T4M5; A0A0L1BDQ1; A0A1X3KF90; F4V…	0	2	0.5145	0	1	1	514.299	1027.59	1027.59	0.65	0.00033	HCD (High Energy Collision Dissociation)	MS2	2.68759	20.457	103.92	31383	LW_16srRNA_20200812.raw	F84	3.46	0	0.05113
		FALSE	High	Sequest HT (A2)	Unambiguous	AGENVGVLLR		4	147	A0A1D3KPM7; A0A069XEH6; J7QRU0; R8WJH7	A0A163GZF2; A0A228WAE9; A0A1X3IFR8; A0A1R1USD7; A7L762; A0A1V3CAK8; F4TN19; A0A073UDB9; H4KMT7; A0A029J7W2; A0A080FL01; A0A062Y6L6; E9Z219; A0A1D3KPM7; A0A1X3M6D8; E9XV20; A0A0E0U487; A0A0H3EPM6; A0A125WXL9; D6IEI0; A0A0L6XSJ3; A0A228Y2F8; W1G5R6; U9ZIJ3; A0A1M0H535; D8A1N9; A0A1C7CX95; W1F549; W1XAY3; A0A229AT92; A0A1X3K7P2; A0A1R1TKE4; A0A0L1AGK6; A0A229ALA7; F4T4M5; A0A0L1BDQ1; A0A1X3KF90; F4V…	0	2	0.5211	0	1	1	514.299	1027.59	1027.59	0.89	0.00046	HCD (High Energy Collision Dissociation)	MS2	8.75479	50	104.26	31532	LW_16srRNA_20200812.raw	F84	2.84	0	0.02926
		FALSE	High	Sequest HT (A2)	Unambiguous	AGENVGVLLR		4	147	A0A1D3KPM7; A0A069XEH6; J7QRU0; R8WJH7	A0A163GZF2; A0A228WAE9; A0A1X3IFR8; A0A1R1USD7; A7L762; A0A1V3CAK8; F4TN19; A0A073UDB9; H4KMT7; A0A029J7W2; A0A080FL01; A0A062Y6L6; E9Z219; A0A1D3KPM7; A0A1X3M6D8; E9XV20; A0A0E0U487; A0A0H3EPM6; A0A125WXL9; D6IEI0; A0A0L6XSJ3; A0A228Y2F8; W1G5R6; U9ZIJ3; A0A1M0H535; D8A1N9; A0A1C7CX95; W1F549; W1XAY3; A0A229AT92; A0A1X3K7P2; A0A1R1TKE4; A0A0L1AGK6; A0A229ALA7; F4T4M5; A0A0L1BDQ1; A0A1X3KF90; F4V…	0	2	0.4426	0	1	1	514.299	1027.59	1027.59	1	0.00052	HCD (High Energy Collision Dissociation)	MS2	0	50	103.574	31204	LW_16srRNA_20200812.raw	F84	2.35	0	0.001891
	FALSE	High	GQVLAKPGTIKPHTK		8.14502e-05	0	2	146	3	A0A069XEH6; J7QRU0	0	1574.94	High	0	0.02515	4.34
		Checked	Confidence	Identifying Node	PSM Ambiguity	Annotated Sequence	Modifications	# Protein Groups	# Proteins	Master Protein Accessions	Protein Accessions	# Missed Cleavages	Charge	DeltaScore	DeltaCn	Rank	Search Engine Rank	m/z [Da]	MH+ [Da]	Theo. MH+ [Da]	DeltaM [ppm]	Deltam/z [Da]	Activation Type	MS Order	Isolation Interference [%]	Ion Inject Time [ms]	RT [min]	First Scan	Spectrum File	File ID	XCorr	Percolator q-Value	Percolator PEP
		FALSE	High	Sequest HT (A2)	Unambiguous	GQVLAKPGTIKPHTK		2	146	A0A069XEH6; J7QRU0	A0A163GZF2; A0A228WAE9; A0A1X3IFR8; A0A1R1USD7; A7L762; A0A1V3CAK8; F4TN19; A0A073UDB9; H4KMT7; A0A029J7W2; A0A080FL01; A0A228ULJ8; A0A062Y6L6; E9Z219; A0A1X3M6D8; E9XV20; A0A0E0U487; A0A0H3EPM6; A0A229DXL0; A0A125WXL9; D6IEI0; A0A0L6XSJ3; U9ZIJ3; A0A1M0H535; D8A1N9; A0A1C7CX95; A0A1R1SYW5; A0A228RZ02; W1F549; W1XAY3; A0A229AT92; A0A1X3K7P2; H4LK91; A0A080EM82; A0A1R1TKE4; A0A0L1AGK6; F4T4M5; A0A…	0	2	0.5732	0	1	1	787.974	1574.94	1574.94	1.69	0.00133	HCD (High Energy Collision Dissociation)	MS2	36.8715	50	108.541	34112	LW_16srRNA_20200812.raw	F84	3.21	0	0.002124
		FALSE	High	Sequest HT (A2)	Unambiguous	GQVLAKPGTIKPHTK		2	146	A0A069XEH6; J7QRU0	A0A163GZF2; A0A228WAE9; A0A1X3IFR8; A0A1R1USD7; A7L762; A0A1V3CAK8; F4TN19; A0A073UDB9; H4KMT7; A0A029J7W2; A0A080FL01; A0A228ULJ8; A0A062Y6L6; E9Z219; A0A1X3M6D8; E9XV20; A0A0E0U487; A0A0H3EPM6; A0A229DXL0; A0A125WXL9; D6IEI0; A0A0L6XSJ3; U9ZIJ3; A0A1M0H535; D8A1N9; A0A1C7CX95; A0A1R1SYW5; A0A228RZ02; W1F549; W1XAY3; A0A229AT92; A0A1X3K7P2; H4LK91; A0A080EM82; A0A1R1TKE4; A0A0L1AGK6; F4T4M5; A0A…	0	4	0.6866	0	1	1	394.491	1574.94	1574.94	3.61	0.00142	HCD (High Energy Collision Dissociation)	MS2	6.69495	50	108.531	34104	LW_16srRNA_20200812.raw	F84	4.34	0	0.02515
		FALSE	High	Sequest HT (A2)	Unambiguous	GQVLAKPGTIKPHTK		2	146	A0A069XEH6; J7QRU0	A0A163GZF2; A0A228WAE9; A0A1X3IFR8; A0A1R1USD7; A7L762; A0A1V3CAK8; F4TN19; A0A073UDB9; H4KMT7; A0A029J7W2; A0A080FL01; A0A228ULJ8; A0A062Y6L6; E9Z219; A0A1X3M6D8; E9XV20; A0A0E0U487; A0A0H3EPM6; A0A229DXL0; A0A125WXL9; D6IEI0; A0A0L6XSJ3; U9ZIJ3; A0A1M0H535; D8A1N9; A0A1C7CX95; A0A1R1SYW5; A0A228RZ02; W1F549; W1XAY3; A0A229AT92; A0A1X3K7P2; H4LK91; A0A080EM82; A0A1R1TKE4; A0A0L1AGK6; F4T4M5; A0A…	0	3	0.7037	0	1	1	525.653	1574.94	1574.94	4.2	0.00221	HCD (High Energy Collision Dissociation)	MS2	12.289	50	108.514	34094	LW_16srRNA_20200812.raw	F84	4.32	0	1.556e-05
	FALSE	High	KLLDEGRAGENVGVLLR		0.0873195	0	4	145	1	A0A1D3KPM7; A0A069XEH6; J7QRU0; R8WJH7	2	1839.04	High	0	0.04944	2.86
		Checked	Confidence	Identifying Node	PSM Ambiguity	Annotated Sequence	Modifications	# Protein Groups	# Proteins	Master Protein Accessions	Protein Accessions	# Missed Cleavages	Charge	DeltaScore	DeltaCn	Rank	Search Engine Rank	m/z [Da]	MH+ [Da]	Theo. MH+ [Da]	DeltaM [ppm]	Deltam/z [Da]	Activation Type	MS Order	Isolation Interference [%]	Ion Inject Time [ms]	RT [min]	First Scan	Spectrum File	File ID	XCorr	Percolator q-Value	Percolator PEP
		FALSE	High	Sequest HT (A2)	Unambiguous	KLLDEGRAGENVGVLLR		4	145	A0A1D3KPM7; A0A069XEH6; J7QRU0; R8WJH7	A0A163GZF2; A0A228WAE9; A0A1X3IFR8; A0A1R1USD7; A7L762; A0A1V3CAK8; F4TN19; A0A073UDB9; A0A029J7W2; A0A080FL01; A0A062Y6L6; E9Z219; A0A1D3KPM7; A0A1X3M6D8; E9XV20; A0A0E0U487; A0A0H3EPM6; A0A125WXL9; D6IEI0; A0A0L6XSJ3; A0A228Y2F8; W1G5R6; U9ZIJ3; A0A1M0H535; D8A1N9; A0A1C7CX95; W1F549; W1XAY3; A0A229AT92; A0A1X3K7P2; A0A1R1TKE4; A0A0L1AGK6; A0A229ALA7; F4T4M5; A0A0L1BDQ1; A0A1X3KF90; F4VJW7; A0A…	2	3	0.4406	0	1	1	613.689	1839.05	1839.04	3.77	0.00231	HCD (High Energy Collision Dissociation)	MS2	17.856	50	108.76	34257	LW_16srRNA_20200812.raw	F84	2.86	0	0.04944
	FALSE	High	GYRPQFYFR		0.0587337	0	4	169	2	A0A1D3KPM7; A0A069XEH6; J7QRU0; R8WJH7	0	1233.62	High	0	0.05062	3.16
		Checked	Confidence	Identifying Node	PSM Ambiguity	Annotated Sequence	Modifications	# Protein Groups	# Proteins	Master Protein Accessions	Protein Accessions	# Missed Cleavages	Charge	DeltaScore	DeltaCn	Rank	Search Engine Rank	m/z [Da]	MH+ [Da]	Theo. MH+ [Da]	DeltaM [ppm]	Deltam/z [Da]	Activation Type	MS Order	Isolation Interference [%]	Ion Inject Time [ms]	RT [min]	First Scan	Spectrum File	File ID	XCorr	Percolator q-Value	Percolator PEP
		FALSE	High	Sequest HT (A2)	Unambiguous	GYRPQFYFR		4	169	A0A1D3KPM7; A0A069XEH6; J7QRU0; R8WJH7	A0A163GZF2; A0A228WAE9; A0A1X3IFR8; A0A1R1USD7; A0A1V3CAK8; F4TN19; A0A073UDB9; A0A229BU28; A0A1X3J9I7; K4WMJ5; H4KMT7; A0A029J7W2; V8K252; A0A080FL01; A0A228ULJ8; A0A062Y6L6; E9Z219; A0A1D3KPM7; A0A1X3M6D8; E9XV20; A0A0E0U487; A0A029IL11; A0A0H3EPM6; A0A229DXL0; A0A125WXL9; D6IEI0; A0A0L6XSJ3; W1G5R6; U9ZIJ3; A0A1M0H535; A0A229A5H7; D8A1N9; A0A236XEB7; A0A1C7CX95; A0A1R1SYW5; A0A228RZ02; W1F549;…	0	3	0.488	0	1	1	411.878	1233.62	1233.62	2.56	0.00105	HCD (High Energy Collision Dissociation)	MS2	25.0527	50	108.13	33837	LW_16srRNA_20200812.raw	F84	2.91	0	0.03117
		FALSE	High	Sequest HT (A2)	Unambiguous	GYRPQFYFR		4	169	A0A1D3KPM7; A0A069XEH6; J7QRU0; R8WJH7	A0A163GZF2; A0A228WAE9; A0A1X3IFR8; A0A1R1USD7; A0A1V3CAK8; F4TN19; A0A073UDB9; A0A229BU28; A0A1X3J9I7; K4WMJ5; H4KMT7; A0A029J7W2; V8K252; A0A080FL01; A0A228ULJ8; A0A062Y6L6; E9Z219; A0A1D3KPM7; A0A1X3M6D8; E9XV20; A0A0E0U487; A0A029IL11; A0A0H3EPM6; A0A229DXL0; A0A125WXL9; D6IEI0; A0A0L6XSJ3; W1G5R6; U9ZIJ3; A0A1M0H535; A0A229A5H7; D8A1N9; A0A236XEB7; A0A1C7CX95; A0A1R1SYW5; A0A228RZ02; W1F549;…	0	2	0.5918	0	1	1	617.313	1233.62	1233.62	2.3	0.00142	HCD (High Energy Collision Dissociation)	MS2	10.4761	42.946	108.15	33850	LW_16srRNA_20200812.raw	F84	3.16	0	0.05062
	FALSE	High	EGGRTVGAGVVAK		0.180015	0.00224505	4	140	1	A0A1D3KPM7; A0A069XEH6; J7QRU0; R8WJH7	1	1200.67	High	0.001446	0.1152	1.83
		Checked	Confidence	Identifying Node	PSM Ambiguity	Annotated Sequence	Modifications	# Protein Groups	# Proteins	Master Protein Accessions	Protein Accessions	# Missed Cleavages	Charge	DeltaScore	DeltaCn	Rank	Search Engine Rank	m/z [Da]	MH+ [Da]	Theo. MH+ [Da]	DeltaM [ppm]	Deltam/z [Da]	Activation Type	MS Order	Isolation Interference [%]	Ion Inject Time [ms]	RT [min]	First Scan	Spectrum File	File ID	XCorr	Percolator q-Value	Percolator PEP
		FALSE	High	Sequest HT (A2)	Unambiguous	EGGRTVGAGVVAK		4	140	A0A1D3KPM7; A0A069XEH6; J7QRU0; R8WJH7	A0A237EY83; F4TN19; A0A073UDB9; A0A229BU28; A0A1X3J9I7; K4WMJ5; H4KMT7; V8K252; A0A080FL01; A0A228ULJ8; A0A062Y6L6; E9Z219; A0A1D3KPM7; A0A228ZKJ4; N4N8D1; V6FDY8; A0A0E0U487; A0A029IL11; A0A0H3EPM6; A0A229DXL0; W1X307; A0A125WXL9; A0A1Q6ALX9; A0A229A5H7; D8A1N9; A0A236XEB7; A0A1Y2XHR9; A0A1R1SYW5; A0A228RZ02; A0A1V2FVC4; W1XAY3; A0A1X3K7P2; H4LK91; A0A080EM82; A0A029II16; A0A229ALA7; F4T4M5; A0A…	1	2	0.2295	0	1	1	600.838	1200.67	1200.67	-0.53	-0.00032	HCD (High Energy Collision Dissociation)	MS2	47.0751	50	105.559	32291	LW_16srRNA_20200812.raw	F84	1.83	0.001446	0.1152
	FALSE	High	TVGAGVVAK		0.206722	0.00417221	4	140	1	A0A1D3KPM7; A0A069XEH6; J7QRU0; R8WJH7	0	801.483	High	0.002697	0.136	1.55
		Checked	Confidence	Identifying Node	PSM Ambiguity	Annotated Sequence	Modifications	# Protein Groups	# Proteins	Master Protein Accessions	Protein Accessions	# Missed Cleavages	Charge	DeltaScore	DeltaCn	Rank	Search Engine Rank	m/z [Da]	MH+ [Da]	Theo. MH+ [Da]	DeltaM [ppm]	Deltam/z [Da]	Activation Type	MS Order	Isolation Interference [%]	Ion Inject Time [ms]	RT [min]	First Scan	Spectrum File	File ID	XCorr	Percolator q-Value	Percolator PEP
		FALSE	High	Sequest HT (A2)	Unambiguous	TVGAGVVAK		4	140	A0A1D3KPM7; A0A069XEH6; J7QRU0; R8WJH7	A0A237EY83; F4TN19; A0A073UDB9; A0A229BU28; A0A1X3J9I7; K4WMJ5; H4KMT7; V8K252; A0A080FL01; A0A228ULJ8; A0A062Y6L6; E9Z219; A0A1D3KPM7; A0A228ZKJ4; N4N8D1; V6FDY8; A0A0E0U487; A0A029IL11; A0A0H3EPM6; A0A229DXL0; W1X307; A0A125WXL9; A0A1Q6ALX9; A0A229A5H7; D8A1N9; A0A236XEB7; A0A1Y2XHR9; A0A1R1SYW5; A0A228RZ02; A0A1V2FVC4; W1XAY3; A0A1X3K7P2; H4LK91; A0A080EM82; A0A029II16; A0A229ALA7; F4T4M5; A0A…	0	2	0.2839	0	1	1	401.245	801.482	801.483	-0.66	-0.00027	HCD (High Energy Collision Dissociation)	MS2	22.1376	50	51.7242	10878	LW_16srRNA_20200812.raw	F84	1.55	0.002697	0.136
FALSE	High	Master Protein	A0A069XEH6	Elongation factor Tu C-terminal domain protein (Fragment) OS=Escherichia coli 3-373-03_S4_C2 GN=AD17_4410 PE=4 SV=1	0	25.636	43	9	15	1	1	186	20.4	8.12	40.33	9
	Checked	Confidence	Sequence	Modifications	Qvality PEP	Qvality q-value	# Protein Groups	# Proteins	# PSMs	Master Protein Accessions	# Missed Cleavages	Theo. MH+ [Da]	Confidence (by Search Engine): Sequest HT	Percolator q-Value (by Search Engine): Sequest HT	Percolator PEP (by Search Engine): Sequest HT	XCorr (by Search Engine): Sequest HT
	FALSE	High	LLDEGRAGENVGVLLR		0.000169239	0	4	145	2	A0A1D3KPM7; A0A069XEH6; J7QRU0; R8WJH7	1	1710.95	High	0	3.62e-05	3.61
		Checked	Confidence	Identifying Node	PSM Ambiguity	Annotated Sequence	Modifications	# Protein Groups	# Proteins	Master Protein Accessions	Protein Accessions	# Missed Cleavages	Charge	DeltaScore	DeltaCn	Rank	Search Engine Rank	m/z [Da]	MH+ [Da]	Theo. MH+ [Da]	DeltaM [ppm]	Deltam/z [Da]	Activation Type	MS Order	Isolation Interference [%]	Ion Inject Time [ms]	RT [min]	First Scan	Spectrum File	File ID	XCorr	Percolator q-Value	Percolator PEP
		FALSE	High	Sequest HT (A2)	Unambiguous	LLDEGRAGENVGVLLR		4	145	A0A1D3KPM7; A0A069XEH6; J7QRU0; R8WJH7	A0A163GZF2; A0A228WAE9; A0A1X3IFR8; A0A1R1USD7; A7L762; A0A1V3CAK8; F4TN19; A0A073UDB9; A0A029J7W2; A0A080FL01; A0A062Y6L6; E9Z219; A0A1D3KPM7; A0A1X3M6D8; E9XV20; A0A0E0U487; A0A0H3EPM6; A0A125WXL9; D6IEI0; A0A0L6XSJ3; A0A228Y2F8; W1G5R6; U9ZIJ3; A0A1M0H535; D8A1N9; A0A1C7CX95; W1F549; W1XAY3; A0A229AT92; A0A1X3K7P2; A0A1R1TKE4; A0A0L1AGK6; A0A229ALA7; F4T4M5; A0A0L1BDQ1; A0A1X3KF90; F4VJW7; A0A…	1	3	0.6233	0	1	1	570.988	1710.95	1710.95	0.23	0.00013	HCD (High Energy Collision Dissociation)	MS2	16.839	46.35	108.025	33766	LW_16srRNA_20200812.raw	F84	3.61	0	3.62e-05
		FALSE	High	Sequest HT (A2)	Unambiguous	LLDEGRAGENVGVLLR		4	145	A0A1D3KPM7; A0A069XEH6; J7QRU0; R8WJH7	A0A163GZF2; A0A228WAE9; A0A1X3IFR8; A0A1R1USD7; A7L762; A0A1V3CAK8; F4TN19; A0A073UDB9; A0A029J7W2; A0A080FL01; A0A062Y6L6; E9Z219; A0A1D3KPM7; A0A1X3M6D8; E9XV20; A0A0E0U487; A0A0H3EPM6; A0A125WXL9; D6IEI0; A0A0L6XSJ3; A0A228Y2F8; W1G5R6; U9ZIJ3; A0A1M0H535; D8A1N9; A0A1C7CX95; W1F549; W1XAY3; A0A229AT92; A0A1X3K7P2; A0A1R1TKE4; A0A0L1AGK6; A0A229ALA7; F4T4M5; A0A0L1BDQ1; A0A1X3KF90; F4VJW7; A0A…	1	2	0.4312	0	1	1	855.978	1710.95	1710.95	-0.26	-0.00022	HCD (High Energy Collision Dissociation)	MS2	17.1526	50	108.041	33778	LW_16srRNA_20200812.raw	F84	3.27	0	0.01063
	FALSE	High	AGENVGVLLR		0.00521051	0	4	147	3	A0A1D3KPM7; A0A069XEH6; J7QRU0; R8WJH7	0	1027.59	High	0	0.05113	3.46
		Checked	Confidence	Identifying Node	PSM Ambiguity	Annotated Sequence	Modifications	# Protein Groups	# Proteins	Master Protein Accessions	Protein Accessions	# Missed Cleavages	Charge	DeltaScore	DeltaCn	Rank	Search Engine Rank	m/z [Da]	MH+ [Da]	Theo. MH+ [Da]	DeltaM [ppm]	Deltam/z [Da]	Activation Type	MS Order	Isolation Interference [%]	Ion Inject Time [ms]	RT [min]	First Scan	Spectrum File	File ID	XCorr	Percolator q-Value	Percolator PEP
		FALSE	High	Sequest HT (A2)	Unambiguous	AGENVGVLLR		4	147	A0A1D3KPM7; A0A069XEH6; J7QRU0; R8WJH7	A0A163GZF2; A0A228WAE9; A0A1X3IFR8; A0A1R1USD7; A7L762; A0A1V3CAK8; F4TN19; A0A073UDB9; H4KMT7; A0A029J7W2; A0A080FL01; A0A062Y6L6; E9Z219; A0A1D3KPM7; A0A1X3M6D8; E9XV20; A0A0E0U487; A0A0H3EPM6; A0A125WXL9; D6IEI0; A0A0L6XSJ3; A0A228Y2F8; W1G5R6; U9ZIJ3; A0A1M0H535; D8A1N9; A0A1C7CX95; W1F549; W1XAY3; A0A229AT92; A0A1X3K7P2; A0A1R1TKE4; A0A0L1AGK6; A0A229ALA7; F4T4M5; A0A0L1BDQ1; A0A1X3KF90; F4V…	0	2	0.5145	0	1	1	514.299	1027.59	1027.59	0.65	0.00033	HCD (High Energy Collision Dissociation)	MS2	2.68759	20.457	103.92	31383	LW_16srRNA_20200812.raw	F84	3.46	0	0.05113
		FALSE	High	Sequest HT (A2)	Unambiguous	AGENVGVLLR		4	147	A0A1D3KPM7; A0A069XEH6; J7QRU0; R8WJH7	A0A163GZF2; A0A228WAE9; A0A1X3IFR8; A0A1R1USD7; A7L762; A0A1V3CAK8; F4TN19; A0A073UDB9; H4KMT7; A0A029J7W2; A0A080FL01; A0A062Y6L6; E9Z219; A0A1D3KPM7; A0A1X3M6D8; E9XV20; A0A0E0U487; A0A0H3EPM6; A0A125WXL9; D6IEI0; A0A0L6XSJ3; A0A228Y2F8; W1G5R6; U9ZIJ3; A0A1M0H535; D8A1N9; A0A1C7CX95; W1F549; W1XAY3; A0A229AT92; A0A1X3K7P2; A0A1R1TKE4; A0A0L1AGK6; A0A229ALA7; F4T4M5; A0A0L1BDQ1; A0A1X3KF90; F4V…	0	2	0.5211	0	1	1	514.299	1027.59	1027.59	0.89	0.00046	HCD (High Energy Collision Dissociation)	MS2	8.75479	50	104.26	31532	LW_16srRNA_20200812.raw	F84	2.84	0	0.02926
		FALSE	High	Sequest HT (A2)	Unambiguous	AGENVGVLLR		4	147	A0A1D3KPM7; A0A069XEH6; J7QRU0; R8WJH7	A0A163GZF2; A0A228WAE9; A0A1X3IFR8; A0A1R1USD7; A7L762; A0A1V3CAK8; F4TN19; A0A073UDB9; H4KMT7; A0A029J7W2; A0A080FL01; A0A062Y6L6; E9Z219; A0A1D3KPM7; A0A1X3M6D8; E9XV20; A0A0E0U487; A0A0H3EPM6; A0A125WXL9; D6IEI0; A0A0L6XSJ3; A0A228Y2F8; W1G5R6; U9ZIJ3; A0A1M0H535; D8A1N9; A0A1C7CX95; W1F549; W1XAY3; A0A229AT92; A0A1X3K7P2; A0A1R1TKE4; A0A0L1AGK6; A0A229ALA7; F4T4M5; A0A0L1BDQ1; A0A1X3KF90; F4V…	0	2	0.4426	0	1	1	514.299	1027.59	1027.59	1	0.00052	HCD (High Energy Collision Dissociation)	MS2	0	50	103.574	31204	LW_16srRNA_20200812.raw	F84	2.35	0	0.001891
	FALSE	High	GQVLAKPGTIKPHTK		8.14502e-05	0	2	146	3	A0A069XEH6; J7QRU0	0	1574.94	High	0	0.02515	4.34
		Checked	Confidence	Identifying Node	PSM Ambiguity	Annotated Sequence	Modifications	# Protein Groups	# Proteins	Master Protein Accessions	Protein Accessions	# Missed Cleavages	Charge	DeltaScore	DeltaCn	Rank	Search Engine Rank	m/z [Da]	MH+ [Da]	Theo. MH+ [Da]	DeltaM [ppm]	Deltam/z [Da]	Activation Type	MS Order	Isolation Interference [%]	Ion Inject Time [ms]	RT [min]	First Scan	Spectrum File	File ID	XCorr	Percolator q-Value	Percolator PEP
		FALSE	High	Sequest HT (A2)	Unambiguous	GQVLAKPGTIKPHTK		2	146	A0A069XEH6; J7QRU0	A0A163GZF2; A0A228WAE9; A0A1X3IFR8; A0A1R1USD7; A7L762; A0A1V3CAK8; F4TN19; A0A073UDB9; H4KMT7; A0A029J7W2; A0A080FL01; A0A228ULJ8; A0A062Y6L6; E9Z219; A0A1X3M6D8; E9XV20; A0A0E0U487; A0A0H3EPM6; A0A229DXL0; A0A125WXL9; D6IEI0; A0A0L6XSJ3; U9ZIJ3; A0A1M0H535; D8A1N9; A0A1C7CX95; A0A1R1SYW5; A0A228RZ02; W1F549; W1XAY3; A0A229AT92; A0A1X3K7P2; H4LK91; A0A080EM82; A0A1R1TKE4; A0A0L1AGK6; F4T4M5; A0A…	0	2	0.5732	0	1	1	787.974	1574.94	1574.94	1.69	0.00133	HCD (High Energy Collision Dissociation)	MS2	36.8715	50	108.541	34112	LW_16srRNA_20200812.raw	F84	3.21	0	0.002124
		FALSE	High	Sequest HT (A2)	Unambiguous	GQVLAKPGTIKPHTK		2	146	A0A069XEH6; J7QRU0	A0A163GZF2; A0A228WAE9; A0A1X3IFR8; A0A1R1USD7; A7L762; A0A1V3CAK8; F4TN19; A0A073UDB9; H4KMT7; A0A029J7W2; A0A080FL01; A0A228ULJ8; A0A062Y6L6; E9Z219; A0A1X3M6D8; E9XV20; A0A0E0U487; A0A0H3EPM6; A0A229DXL0; A0A125WXL9; D6IEI0; A0A0L6XSJ3; U9ZIJ3; A0A1M0H535; D8A1N9; A0A1C7CX95; A0A1R1SYW5; A0A228RZ02; W1F549; W1XAY3; A0A229AT92; A0A1X3K7P2; H4LK91; A0A080EM82; A0A1R1TKE4; A0A0L1AGK6; F4T4M5; A0A…	0	4	0.6866	0	1	1	394.491	1574.94	1574.94	3.61	0.00142	HCD (High Energy Collision Dissociation)	MS2	6.69495	50	108.531	34104	LW_16srRNA_20200812.raw	F84	4.34	0	0.02515
		FALSE	High	Sequest HT (A2)	Unambiguous	GQVLAKPGTIKPHTK		2	146	A0A069XEH6; J7QRU0	A0A163GZF2; A0A228WAE9; A0A1X3IFR8; A0A1R1USD7; A7L762; A0A1V3CAK8; F4TN19; A0A073UDB9; H4KMT7; A0A029J7W2; A0A080FL01; A0A228ULJ8; A0A062Y6L6; E9Z219; A0A1X3M6D8; E9XV20; A0A0E0U487; A0A0H3EPM6; A0A229DXL0; A0A125WXL9; D6IEI0; A0A0L6XSJ3; U9ZIJ3; A0A1M0H535; D8A1N9; A0A1C7CX95; A0A1R1SYW5; A0A228RZ02; W1F549; W1XAY3; A0A229AT92; A0A1X3K7P2; H4LK91; A0A080EM82; A0A1R1TKE4; A0A0L1AGK6; F4T4M5; A0A…	0	3	0.7037	0	1	1	525.653	1574.94	1574.94	4.2	0.00221	HCD (High Energy Collision Dissociation)	MS2	12.289	50	108.514	34094	LW_16srRNA_20200812.raw	F84	4.32	0	1.556e-05
	FALSE	High	KLLDEGRAGENVGVLLR		0.0873195	0	4	145	1	A0A1D3KPM7; A0A069XEH6; J7QRU0; R8WJH7	2	1839.04	High	0	0.04944	2.86
		Checked	Confidence	Identifying Node	PSM Ambiguity	Annotated Sequence	Modifications	# Protein Groups	# Proteins	Master Protein Accessions	Protein Accessions	# Missed Cleavages	Charge	DeltaScore	DeltaCn	Rank	Search Engine Rank	m/z [Da]	MH+ [Da]	Theo. MH+ [Da]	DeltaM [ppm]	Deltam/z [Da]	Activation Type	MS Order	Isolation Interference [%]	Ion Inject Time [ms]	RT [min]	First Scan	Spectrum File	File ID	XCorr	Percolator q-Value	Percolator PEP
		FALSE	High	Sequest HT (A2)	Unambiguous	KLLDEGRAGENVGVLLR		4	145	A0A1D3KPM7; A0A069XEH6; J7QRU0; R8WJH7	A0A163GZF2; A0A228WAE9; A0A1X3IFR8; A0A1R1USD7; A7L762; A0A1V3CAK8; F4TN19; A0A073UDB9; A0A029J7W2; A0A080FL01; A0A062Y6L6; E9Z219; A0A1D3KPM7; A0A1X3M6D8; E9XV20; A0A0E0U487; A0A0H3EPM6; A0A125WXL9; D6IEI0; A0A0L6XSJ3; A0A228Y2F8; W1G5R6; U9ZIJ3; A0A1M0H535; D8A1N9; A0A1C7CX95; W1F549; W1XAY3; A0A229AT92; A0A1X3K7P2; A0A1R1TKE4; A0A0L1AGK6; A0A229ALA7; F4T4M5; A0A0L1BDQ1; A0A1X3KF90; F4VJW7; A0A…	2	3	0.4406	0	1	1	613.689	1839.05	1839.04	3.77	0.00231	HCD (High Energy Collision Dissociation)	MS2	17.856	50	108.76	34257	LW_16srRNA_20200812.raw	F84	2.86	0	0.04944
	FALSE	High	GYRPQFYFR		0.0587337	0	4	169	2	A0A1D3KPM7; A0A069XEH6; J7QRU0; R8WJH7	0	1233.62	High	0	0.05062	3.16
		Checked	Confidence	Identifying Node	PSM Ambiguity	Annotated Sequence	Modifications	# Protein Groups	# Proteins	Master Protein Accessions	Protein Accessions	# Missed Cleavages	Charge	DeltaScore	DeltaCn	Rank	Search Engine Rank	m/z [Da]	MH+ [Da]	Theo. MH+ [Da]	DeltaM [ppm]	Deltam/z [Da]	Activation Type	MS Order	Isolation Interference [%]	Ion Inject Time [ms]	RT [min]	First Scan	Spectrum File	File ID	XCorr	Percolator q-Value	Percolator PEP
		FALSE	High	Sequest HT (A2)	Unambiguous	GYRPQFYFR		4	169	A0A1D3KPM7; A0A069XEH6; J7QRU0; R8WJH7	A0A163GZF2; A0A228WAE9; A0A1X3IFR8; A0A1R1USD7; A0A1V3CAK8; F4TN19; A0A073UDB9; A0A229BU28; A0A1X3J9I7; K4WMJ5; H4KMT7; A0A029J7W2; V8K252; A0A080FL01; A0A228ULJ8; A0A062Y6L6; E9Z219; A0A1D3KPM7; A0A1X3M6D8; E9XV20; A0A0E0U487; A0A029IL11; A0A0H3EPM6; A0A229DXL0; A0A125WXL9; D6IEI0; A0A0L6XSJ3; W1G5R6; U9ZIJ3; A0A1M0H535; A0A229A5H7; D8A1N9; A0A236XEB7; A0A1C7CX95; A0A1R1SYW5; A0A228RZ02; W1F549;…	0	3	0.488	0	1	1	411.878	1233.62	1233.62	2.56	0.00105	HCD (High Energy Collision Dissociation)	MS2	25.0527	50	108.13	33837	LW_16srRNA_20200812.raw	F84	2.91	0	0.03117
		FALSE	High	Sequest HT (A2)	Unambiguous	GYRPQFYFR		4	169	A0A1D3KPM7; A0A069XEH6; J7QRU0; R8WJH7	A0A163GZF2; A0A228WAE9; A0A1X3IFR8; A0A1R1USD7; A0A1V3CAK8; F4TN19; A0A073UDB9; A0A229BU28; A0A1X3J9I7; K4WMJ5; H4KMT7; A0A029J7W2; V8K252; A0A080FL01; A0A228ULJ8; A0A062Y6L6; E9Z219; A0A1D3KPM7; A0A1X3M6D8; E9XV20; A0A0E0U487; A0A029IL11; A0A0H3EPM6; A0A229DXL0; A0A125WXL9; D6IEI0; A0A0L6XSJ3; W1G5R6; U9ZIJ3; A0A1M0H535; A0A229A5H7; D8A1N9; A0A236XEB7; A0A1C7CX95; A0A1R1SYW5; A0A228RZ02; W1F549;…	0	2	0.5918	0	1	1	617.313	1233.62	1233.62	2.3	0.00142	HCD (High Energy Collision Dissociation)	MS2	10.4761	42.946	108.15	33850	LW_16srRNA_20200812.raw	F84	3.16	0	0.05062
	FALSE	High	EGGRTVGAGVVAK		0.180015	0.00224505	4	140	1	A0A1D3KPM7; A0A069XEH6; J7QRU0; R8WJH7	1	1200.67	High	0.001446	0.1152	1.83
		Checked	Confidence	Identifying Node	PSM Ambiguity	Annotated Sequence	Modifications	# Protein Groups	# Proteins	Master Protein Accessions	Protein Accessions	# Missed Cleavages	Charge	DeltaScore	DeltaCn	Rank	Search Engine Rank	m/z [Da]	MH+ [Da]	Theo. MH+ [Da]	DeltaM [ppm]	Deltam/z [Da]	Activation Type	MS Order	Isolation Interference [%]	Ion Inject Time [ms]	RT [min]	First Scan	Spectrum File	File ID	XCorr	Percolator q-Value	Percolator PEP
		FALSE	High	Sequest HT (A2)	Unambiguous	EGGRTVGAGVVAK		4	140	A0A1D3KPM7; A0A069XEH6; J7QRU0; R8WJH7	A0A237EY83; F4TN19; A0A073UDB9; A0A229BU28; A0A1X3J9I7; K4WMJ5; H4KMT7; V8K252; A0A080FL01; A0A228ULJ8; A0A062Y6L6; E9Z219; A0A1D3KPM7; A0A228ZKJ4; N4N8D1; V6FDY8; A0A0E0U487; A0A029IL11; A0A0H3EPM6; A0A229DXL0; W1X307; A0A125WXL9; A0A1Q6ALX9; A0A229A5H7; D8A1N9; A0A236XEB7; A0A1Y2XHR9; A0A1R1SYW5; A0A228RZ02; A0A1V2FVC4; W1XAY3; A0A1X3K7P2; H4LK91; A0A080EM82; A0A029II16; A0A229ALA7; F4T4M5; A0A…	1	2	0.2295	0	1	1	600.838	1200.67	1200.67	-0.53	-0.00032	HCD (High Energy Collision Dissociation)	MS2	47.0751	50	105.559	32291	LW_16srRNA_20200812.raw	F84	1.83	0.001446	0.1152
	FALSE	High	KPFLLPIEDVFSISGR		0.237589	0.00417221	1	2	1	A0A069XEH6	0	1818.02	High	0.002697	0.16	0.77
		Checked	Confidence	Identifying Node	PSM Ambiguity	Annotated Sequence	Modifications	# Protein Groups	# Proteins	Master Protein Accessions	Protein Accessions	# Missed Cleavages	Charge	DeltaScore	DeltaCn	Rank	Search Engine Rank	m/z [Da]	MH+ [Da]	Theo. MH+ [Da]	DeltaM [ppm]	Deltam/z [Da]	Activation Type	MS Order	Isolation Interference [%]	Ion Inject Time [ms]	RT [min]	First Scan	Spectrum File	File ID	XCorr	Percolator q-Value	Percolator PEP
		FALSE	High	Sequest HT (A2)	Unambiguous	KPFLLPIEDVFSISGR		1	2	A0A069XEH6	A0A069XEH6; A0A1X3LNW3	0	3	0.2987	0	1	1	606.677	1818.02	1818.02	0.45	0.00027	HCD (High Energy Collision Dissociation)	MS2	53.1886	50	111.391	35677	LW_16srRNA_20200812.raw	F84	0.77	0.002697	0.16
	FALSE	High	TVGAGVVAK		0.206722	0.00417221	4	140	1	A0A1D3KPM7; A0A069XEH6; J7QRU0; R8WJH7	0	801.483	High	0.002697	0.136	1.55
		Checked	Confidence	Identifying Node	PSM Ambiguity	Annotated Sequence	Modifications	# Protein Groups	# Proteins	Master Protein Accessions	Protein Accessions	# Missed Cleavages	Charge	DeltaScore	DeltaCn	Rank	Search Engine Rank	m/z [Da]	MH+ [Da]	Theo. MH+ [Da]	DeltaM [ppm]	Deltam/z [Da]	Activation Type	MS Order	Isolation Interference [%]	Ion Inject Time [ms]	RT [min]	First Scan	Spectrum File	File ID	XCorr	Percolator q-Value	Percolator PEP
		FALSE	High	Sequest HT (A2)	Unambiguous	TVGAGVVAK		4	140	A0A1D3KPM7; A0A069XEH6; J7QRU0; R8WJH7	A0A237EY83; F4TN19; A0A073UDB9; A0A229BU28; A0A1X3J9I7; K4WMJ5; H4KMT7; V8K252; A0A080FL01; A0A228ULJ8; A0A062Y6L6; E9Z219; A0A1D3KPM7; A0A228ZKJ4; N4N8D1; V6FDY8; A0A0E0U487; A0A029IL11; A0A0H3EPM6; A0A229DXL0; W1X307; A0A125WXL9; A0A1Q6ALX9; A0A229A5H7; D8A1N9; A0A236XEB7; A0A1Y2XHR9; A0A1R1SYW5; A0A228RZ02; A0A1V2FVC4; W1XAY3; A0A1X3K7P2; H4LK91; A0A080EM82; A0A029II16; A0A229ALA7; F4T4M5; A0A…	0	2	0.2839	0	1	1	401.245	801.482	801.483	-0.66	-0.00027	HCD (High Energy Collision Dissociation)	MS2	22.1376	50	51.7242	10878	LW_16srRNA_20200812.raw	F84	1.55	0.002697	0.136
	FALSE	High	GTVVTGRVER		0.28123	0.00789054	3	139	1	A0A1D3KPM7; A0A069XEH6; R8WJH7	1	1073.61	High	0.00504	0.1957	2.16
		Checked	Confidence	Identifying Node	PSM Ambiguity	Annotated Sequence	Modifications	# Protein Groups	# Proteins	Master Protein Accessions	Protein Accessions	# Missed Cleavages	Charge	DeltaScore	DeltaCn	Rank	Search Engine Rank	m/z [Da]	MH+ [Da]	Theo. MH+ [Da]	DeltaM [ppm]	Deltam/z [Da]	Activation Type	MS Order	Isolation Interference [%]	Ion Inject Time [ms]	RT [min]	First Scan	Spectrum File	File ID	XCorr	Percolator q-Value	Percolator PEP
		FALSE	High	Sequest HT (A2)	Unambiguous	GTVVTGRVER		3	139	A0A1D3KPM7; A0A069XEH6; R8WJH7	A0A163GZF2; A0A228WAE9; A0A1X3IFR8; A0A1R1USD7; A7L762; A0A1V3CAK8; A0A073UDB9; A0A029J7W2; A0A080FL01; E9Z219; A0A1D3KPM7; A0A229C9Z9; A0A1X3M6D8; E9XV20; A0A0E0U487; A0A0H3EPM6; A0A125WXL9; D6IEI0; A0A0L6XSJ3; A0A228Y2F8; W1G5R6; A0A166ZRJ2; U9ZIJ3; A0A1M0H535; D8A1N9; A0A1C7CX95; A0A1R1SYW5; W1F549; A0A229AT92; F4T6L2; A0A1R1TKE4; A0A0L1AGK6; A0A229ALA7; F4T4M5; A0A0L1BDQ1; A0A221UMW3; N3EY40;…	1	3	0.2685	0	1	1	358.54	1073.61	1073.61	0.28	0.0001	HCD (High Energy Collision Dissociation)	MS2	59.1214	50	105.727	32396	LW_16srRNA_20200812.raw	F84	2.16	0.00504	0.1957
FALSE	High	Master Protein	D2TKY9	Probable peroxidase OS=Citrobacter rodentium (strain ICC168) GN=ROD_04511 PE=4 SV=1	0	23.75	9	2	4	2	1	200	22.2	5.41	16.44	2
	Checked	Confidence	Sequence	Modifications	Qvality PEP	Qvality q-value	# Protein Groups	# Proteins	# PSMs	Master Protein Accessions	# Missed Cleavages	Theo. MH+ [Da]	Confidence (by Search Engine): Sequest HT	Percolator q-Value (by Search Engine): Sequest HT	Percolator PEP (by Search Engine): Sequest HT	XCorr (by Search Engine): Sequest HT
	FALSE	High	AYGIEHPEAGVALR		5.68077e-07	0	1	3	2	D2TKY9	0	1482.77	High	0	5.048e-08	4.46
		Checked	Confidence	Identifying Node	PSM Ambiguity	Annotated Sequence	Modifications	# Protein Groups	# Proteins	Master Protein Accessions	Protein Accessions	# Missed Cleavages	Charge	DeltaScore	DeltaCn	Rank	Search Engine Rank	m/z [Da]	MH+ [Da]	Theo. MH+ [Da]	DeltaM [ppm]	Deltam/z [Da]	Activation Type	MS Order	Isolation Interference [%]	Ion Inject Time [ms]	RT [min]	First Scan	Spectrum File	File ID	XCorr	Percolator q-Value	Percolator PEP
		FALSE	High	Sequest HT (A2)	Unambiguous	AYGIEHPEAGVALR		1	3	D2TKY9	D2TKY9; W1FV10; R8X3Z9	0	2	0.5605	0	1	1	741.887	1482.77	1482.77	-1.98	-0.00147	HCD (High Energy Collision Dissociation)	MS2	41.9357	50	107.572	33460	LW_16srRNA_20200812.raw	F84	4.46	0	5.048e-08
		FALSE	High	Sequest HT (A2)	Unambiguous	AYGIEHPEAGVALR		1	3	D2TKY9	D2TKY9; W1FV10; R8X3Z9	0	3	0.6295	0	1	1	494.928	1482.77	1482.77	0.42	0.00021	HCD (High Energy Collision Dissociation)	MS2	18.1633	50	107.573	33461	LW_16srRNA_20200812.raw	F84	3.32	0	0.00239
	FALSE	High	EIQKAYGIEHPEAGVALR		3.55477e-07	0	1	3	2	D2TKY9	1	1981.05	High	0	2.934e-08	5.08
		Checked	Confidence	Identifying Node	PSM Ambiguity	Annotated Sequence	Modifications	# Protein Groups	# Proteins	Master Protein Accessions	Protein Accessions	# Missed Cleavages	Charge	DeltaScore	DeltaCn	Rank	Search Engine Rank	m/z [Da]	MH+ [Da]	Theo. MH+ [Da]	DeltaM [ppm]	Deltam/z [Da]	Activation Type	MS Order	Isolation Interference [%]	Ion Inject Time [ms]	RT [min]	First Scan	Spectrum File	File ID	XCorr	Percolator q-Value	Percolator PEP
		FALSE	High	Sequest HT (A2)	Unambiguous	EIQKAYGIEHPEAGVALR		1	3	D2TKY9	D2TKY9; W1FV10; R8X3Z9	1	2	0.7103	0	1	1	991.032	1981.06	1981.05	2.93	0.0029	HCD (High Energy Collision Dissociation)	MS2	32.114	50	108.253	33919	LW_16srRNA_20200812.raw	F84	3.59	0	5.025e-07
		FALSE	High	Sequest HT (A2)	Unambiguous	EIQKAYGIEHPEAGVALR		1	3	D2TKY9	D2TKY9; W1FV10; R8X3Z9	1	3	0.6713	0	1	1	661.023	1981.05	1981.05	2	0.00132	HCD (High Energy Collision Dissociation)	MS2	16.032	50	108.23	33905	LW_16srRNA_20200812.raw	F84	5.08	0	2.934e-08
FALSE	High	Master Protein	Q1R7A7	Phosphoglycerate kinase OS=Escherichia coli (strain UTI89 / UPEC) GN=pgk PE=3 SV=1	0	23.739	21	9	15	7	1	408	43.3	5.39	37.1	9
	Checked	Confidence	Sequence	Modifications	Qvality PEP	Qvality q-value	# Protein Groups	# Proteins	# PSMs	Master Protein Accessions	# Missed Cleavages	Theo. MH+ [Da]	Confidence (by Search Engine): Sequest HT	Percolator q-Value (by Search Engine): Sequest HT	Percolator PEP (by Search Engine): Sequest HT	XCorr (by Search Engine): Sequest HT
	FALSE	High	LTVLDSLSK		0.0248069	0	2	22	2	A0A0A2R602; Q1R7A7	0	975.572	High	0	0.01147	2.36
		Checked	Confidence	Identifying Node	PSM Ambiguity	Annotated Sequence	Modifications	# Protein Groups	# Proteins	Master Protein Accessions	Protein Accessions	# Missed Cleavages	Charge	DeltaScore	DeltaCn	Rank	Search Engine Rank	m/z [Da]	MH+ [Da]	Theo. MH+ [Da]	DeltaM [ppm]	Deltam/z [Da]	Activation Type	MS Order	Isolation Interference [%]	Ion Inject Time [ms]	RT [min]	First Scan	Spectrum File	File ID	XCorr	Percolator q-Value	Percolator PEP
		FALSE	High	Sequest HT (A2)	Unambiguous	LTVLDSLSK		2	22	A0A0A2R602; Q1R7A7	A0A1S0WY13; I0VUN7; A0A234Z4D2; A8A466; A0A125WZA8; A0A222C0G0; P0A799; A0A0K3ZZT2; A0A0T5XQQ2; A0A0K9THB1; A0A1D3KD05; A0A070FD49; A0A0A2R602; A0A0H3PU41; A0A1X3IWX9; R8WNJ0; Q1R7A7; N3F6E2; D2TTN4; A0A1Y2XRN0; A0A0L1C9P1; W8ZN68	0	2	0.4364	0	1	1	488.29	975.573	975.572	1.04	0.00051	HCD (High Energy Collision Dissociation)	MS2	11.8637	50	104.52	31673	LW_16srRNA_20200812.raw	F84	2.36	0	0.01147
		FALSE	High	Sequest HT (A2)	Unambiguous	LTVLDSLSK		2	22	A0A0A2R602; Q1R7A7	A0A1S0WY13; I0VUN7; A0A234Z4D2; A8A466; A0A125WZA8; A0A222C0G0; P0A799; A0A0K3ZZT2; A0A0T5XQQ2; A0A0K9THB1; A0A1D3KD05; A0A070FD49; A0A0A2R602; A0A0H3PU41; A0A1X3IWX9; R8WNJ0; Q1R7A7; N3F6E2; D2TTN4; A0A1Y2XRN0; A0A0L1C9P1; W8ZN68	0	2	0.3793	0	1	1	488.29	975.573	975.572	1.11	0.00054	HCD (High Energy Collision Dissociation)	MS2	35.5453	50	104.181	31493	LW_16srRNA_20200812.raw	F84	1.45	0	0.02941
	FALSE	High	IRASLPTIELALKQGAK		0.00248992	0	1	21	1	Q1R7A7	2	1809.1	High	0	0.000807	2.77
		Checked	Confidence	Identifying Node	PSM Ambiguity	Annotated Sequence	Modifications	# Protein Groups	# Proteins	Master Protein Accessions	Protein Accessions	# Missed Cleavages	Charge	DeltaScore	DeltaCn	Rank	Search Engine Rank	m/z [Da]	MH+ [Da]	Theo. MH+ [Da]	DeltaM [ppm]	Deltam/z [Da]	Activation Type	MS Order	Isolation Interference [%]	Ion Inject Time [ms]	RT [min]	First Scan	Spectrum File	File ID	XCorr	Percolator q-Value	Percolator PEP
		FALSE	High	Sequest HT (A2)	Unambiguous	IRASLPTIELALKQGAK		1	21	Q1R7A7	A0A1S0WY13; I0VUN7; A0A234Z4D2; A8A466; A0A125WZA8; A0A222C0G0; P0A799; A0A0K3ZZT2; A0A0T5XQQ2; A0A0K9THB1; A0A1D3KD05; A0A070FD49; A0A0H3PU41; A0A1X3IWX9; A0A244A752; R8WNJ0; Q1R7A7; N3F6E2; D2TTN4; A0A1Y2XRN0; W8ZN68	2	3	0.5632	0	1	1	603.705	1809.1	1809.1	2.48	0.0015	HCD (High Energy Collision Dissociation)	MS2	34.9217	50	109.191	34543	LW_16srRNA_20200812.raw	F84	2.77	0	0.000807
	FALSE	High	IRASLPTIELALK		0.0984746	0	1	21	2	Q1R7A7	1	1424.88	High	0	0.05675	2.51
		Checked	Confidence	Identifying Node	PSM Ambiguity	Annotated Sequence	Modifications	# Protein Groups	# Proteins	Master Protein Accessions	Protein Accessions	# Missed Cleavages	Charge	DeltaScore	DeltaCn	Rank	Search Engine Rank	m/z [Da]	MH+ [Da]	Theo. MH+ [Da]	DeltaM [ppm]	Deltam/z [Da]	Activation Type	MS Order	Isolation Interference [%]	Ion Inject Time [ms]	RT [min]	First Scan	Spectrum File	File ID	XCorr	Percolator q-Value	Percolator PEP
		FALSE	High	Sequest HT (A2)	Unambiguous	IRASLPTIELALK		1	21	Q1R7A7	A0A1S0WY13; I0VUN7; A0A234Z4D2; A8A466; A0A125WZA8; A0A222C0G0; P0A799; A0A0K3ZZT2; A0A0T5XQQ2; A0A0K9THB1; A0A1D3KD05; A0A070FD49; A0A0H3PU41; A0A1X3IWX9; A0A244A752; R8WNJ0; Q1R7A7; N3F6E2; D2TTN4; A0A1Y2XRN0; W8ZN68	1	2	0.2789	0	1	1	712.945	1424.88	1424.88	-0.21	-0.00015	HCD (High Energy Collision Dissociation)	MS2	14.3594	50	108.846	34314	LW_16srRNA_20200812.raw	F84	2.51	0	0.05675
		FALSE	High	Sequest HT (A2)	Unambiguous	IRASLPTIELALK		1	21	Q1R7A7	A0A1S0WY13; I0VUN7; A0A234Z4D2; A8A466; A0A125WZA8; A0A222C0G0; P0A799; A0A0K3ZZT2; A0A0T5XQQ2; A0A0K9THB1; A0A1D3KD05; A0A070FD49; A0A0H3PU41; A0A1X3IWX9; A0A244A752; R8WNJ0; Q1R7A7; N3F6E2; D2TTN4; A0A1Y2XRN0; W8ZN68	1	3	0.5708	0	1	1	475.634	1424.89	1424.88	3.14	0.00149	HCD (High Energy Collision Dissociation)	MS2	35.2382	50	108.858	34323	LW_16srRNA_20200812.raw	F84	2.12	0.002697	0.1624
	FALSE	High	SLYEADLVDEAKR		0.000256622	0	1	22	2	Q1R7A7	1	1508.76	High	0	5.838e-05	3.56
		Checked	Confidence	Identifying Node	PSM Ambiguity	Annotated Sequence	Modifications	# Protein Groups	# Proteins	Master Protein Accessions	Protein Accessions	# Missed Cleavages	Charge	DeltaScore	DeltaCn	Rank	Search Engine Rank	m/z [Da]	MH+ [Da]	Theo. MH+ [Da]	DeltaM [ppm]	Deltam/z [Da]	Activation Type	MS Order	Isolation Interference [%]	Ion Inject Time [ms]	RT [min]	First Scan	Spectrum File	File ID	XCorr	Percolator q-Value	Percolator PEP
		FALSE	High	Sequest HT (A2)	Unambiguous	SLYEADLVDEAKR		1	22	Q1R7A7	A0A1S0WY13; I0VUN7; A0A234Z4D2; A8A466; A0A125WZA8; A0A222C0G0; P0A799; A0A0K3ZZT2; A0A0T5XQQ2; A0A0K9THB1; A0A1D3KD05; A0A070FD49; A0A0H3PU41; A0A1X3IWX9; A0A244A752; R8WNJ0; Q1R7A7; N3F6E2; D2TTN4; A0A1Y2XRN0; A0A0L1C9P1; W8ZN68	1	3	0.7353	0	1	1	503.591	1508.76	1508.76	0.05	3e-05	HCD (High Energy Collision Dissociation)	MS2	4.76827	50	107.549	33445	LW_16srRNA_20200812.raw	F84	3.4	0	0.005203
		FALSE	High	Sequest HT (A2)	Unambiguous	SLYEADLVDEAKR		1	22	Q1R7A7	A0A1S0WY13; I0VUN7; A0A234Z4D2; A8A466; A0A125WZA8; A0A222C0G0; P0A799; A0A0K3ZZT2; A0A0T5XQQ2; A0A0K9THB1; A0A1D3KD05; A0A070FD49; A0A0H3PU41; A0A1X3IWX9; A0A244A752; R8WNJ0; Q1R7A7; N3F6E2; D2TTN4; A0A1Y2XRN0; A0A0L1C9P1; W8ZN68	1	2	0.7921	0	1	1	754.883	1508.76	1508.76	-0.26	-0.0002	HCD (High Energy Collision Dissociation)	MS2	4.79909	50	107.532	33432	LW_16srRNA_20200812.raw	F84	3.56	0	5.838e-05
	FALSE	High	VATEFSETAPATLK		0.00490724	0	1	18	3	Q1R7A7	0	1464.76	High	0	0.001766	3.76
		Checked	Confidence	Identifying Node	PSM Ambiguity	Annotated Sequence	Modifications	# Protein Groups	# Proteins	Master Protein Accessions	Protein Accessions	# Missed Cleavages	Charge	DeltaScore	DeltaCn	Rank	Search Engine Rank	m/z [Da]	MH+ [Da]	Theo. MH+ [Da]	DeltaM [ppm]	Deltam/z [Da]	Activation Type	MS Order	Isolation Interference [%]	Ion Inject Time [ms]	RT [min]	First Scan	Spectrum File	File ID	XCorr	Percolator q-Value	Percolator PEP
		FALSE	High	Sequest HT (A2)	Unambiguous	VATEFSETAPATLK		1	18	Q1R7A7	A0A1S0WY13; I0VUN7; A0A234Z4D2; A8A466; A0A125WZA8; A0A222C0G0; P0A799; A0A0K3ZZT2; A0A0K9THB1; A0A0H3PU41; A0A1X3IWX9; A0A244A752; R8WNJ0; Q1R7A7; N3F6E2; A0A1Y2XRN0; A0A0L1C9P1; W8ZN68	0	2	0.6197	0	1	1	732.883	1464.76	1464.76	0.2	0.00015	HCD (High Energy Collision Dissociation)	MS2	43.745	50	99.108	28800	LW_16srRNA_20200812.raw	F84	2.13	0	0.003383
		FALSE	High	Sequest HT (A2)	Unambiguous	VATEFSETAPATLK		1	18	Q1R7A7	A0A1S0WY13; I0VUN7; A0A234Z4D2; A8A466; A0A125WZA8; A0A222C0G0; P0A799; A0A0K3ZZT2; A0A0K9THB1; A0A0H3PU41; A0A1X3IWX9; A0A244A752; R8WNJ0; Q1R7A7; N3F6E2; A0A1Y2XRN0; A0A0L1C9P1; W8ZN68	0	2	0.5472	0	1	1	732.883	1464.76	1464.76	0.2	0.00015	HCD (High Energy Collision Dissociation)	MS2	6.64044	50	99.454	29007	LW_16srRNA_20200812.raw	F84	3.18	0	0.002884
		FALSE	High	Sequest HT (A2)	Unambiguous	VATEFSETAPATLK		1	18	Q1R7A7	A0A1S0WY13; I0VUN7; A0A234Z4D2; A8A466; A0A125WZA8; A0A222C0G0; P0A799; A0A0K3ZZT2; A0A0K9THB1; A0A0H3PU41; A0A1X3IWX9; A0A244A752; R8WNJ0; Q1R7A7; N3F6E2; A0A1Y2XRN0; A0A0L1C9P1; W8ZN68	0	2	0.5186	0	1	1	732.883	1464.76	1464.76	0.04	3e-05	HCD (High Energy Collision Dissociation)	MS2	0	50	99.8	29180	LW_16srRNA_20200812.raw	F84	3.76	0	0.001766
	FALSE	High	ASLPTIELALKQGAK		0.0157278	0	1	21	1	Q1R7A7	1	1539.91	High	0	0.006761	3.46
		Checked	Confidence	Identifying Node	PSM Ambiguity	Annotated Sequence	Modifications	# Protein Groups	# Proteins	Master Protein Accessions	Protein Accessions	# Missed Cleavages	Charge	DeltaScore	DeltaCn	Rank	Search Engine Rank	m/z [Da]	MH+ [Da]	Theo. MH+ [Da]	DeltaM [ppm]	Deltam/z [Da]	Activation Type	MS Order	Isolation Interference [%]	Ion Inject Time [ms]	RT [min]	First Scan	Spectrum File	File ID	XCorr	Percolator q-Value	Percolator PEP
		FALSE	High	Sequest HT (A2)	Unambiguous	ASLPTIELALKQGAK		1	21	Q1R7A7	A0A1S0WY13; I0VUN7; A0A234Z4D2; A8A466; A0A125WZA8; A0A222C0G0; P0A799; A0A0K3ZZT2; A0A0T5XQQ2; A0A0K9THB1; A0A1D3KD05; A0A070FD49; A0A0H3PU41; A0A1X3IWX9; A0A244A752; R8WNJ0; Q1R7A7; N3F6E2; D2TTN4; A0A1Y2XRN0; W8ZN68	1	3	0.659	0	1	1	513.976	1539.91	1539.91	1.96	0.00101	HCD (High Energy Collision Dissociation)	MS2	6.08967	50	107.945	33713	LW_16srRNA_20200812.raw	F84	3.46	0	0.006761
	FALSE	High	ADLNVPVKDGK		0.0059186	0	2	20	2	A0A0A2R602; Q1R7A7	1	1155.64	High	0	0.002185	3.22
		Checked	Confidence	Identifying Node	PSM Ambiguity	Annotated Sequence	Modifications	# Protein Groups	# Proteins	Master Protein Accessions	Protein Accessions	# Missed Cleavages	Charge	DeltaScore	DeltaCn	Rank	Search Engine Rank	m/z [Da]	MH+ [Da]	Theo. MH+ [Da]	DeltaM [ppm]	Deltam/z [Da]	Activation Type	MS Order	Isolation Interference [%]	Ion Inject Time [ms]	RT [min]	First Scan	Spectrum File	File ID	XCorr	Percolator q-Value	Percolator PEP
		FALSE	High	Sequest HT (A2)	Unambiguous	ADLNVPVKDGK		2	20	A0A0A2R602; Q1R7A7	I0VUN7; A0A234Z4D2; A8A466; A0A125WZA8; A0A222C0G0; P0A799; A0A0K3ZZT2; A0A0T5XQQ2; A0A0K9THB1; A0A1D3KD05; A0A070FD49; A0A0A2R602; A0A0H3PU41; A0A1X3IWX9; A0A244A752; Q1R7A7; N3F6E2; A0A1Y2XRN0; A0A0L1C9P1; W8ZN68	1	2	0.5559	0	1	1	578.322	1155.64	1155.64	0.49	0.00028	HCD (High Energy Collision Dissociation)	MS2	0	50	105.492	32247	LW_16srRNA_20200812.raw	F84	3.22	0	0.002185
		FALSE	High	Sequest HT (A2)	Unambiguous	ADLNVPVKDGK		2	20	A0A0A2R602; Q1R7A7	I0VUN7; A0A234Z4D2; A8A466; A0A125WZA8; A0A222C0G0; P0A799; A0A0K3ZZT2; A0A0T5XQQ2; A0A0K9THB1; A0A1D3KD05; A0A070FD49; A0A0A2R602; A0A0H3PU41; A0A1X3IWX9; A0A244A752; Q1R7A7; N3F6E2; A0A1Y2XRN0; A0A0L1C9P1; W8ZN68	1	3	0.4883	0	1	1	385.883	1155.64	1155.64	-0.87	-0.00034	HCD (High Energy Collision Dissociation)	MS2	30.7437	50	105.498	32252	LW_16srRNA_20200812.raw	F84	2.56	0.002697	0.139
	FALSE	High	VLPAVAMLEER	1xOxidation [M7]	0.201812	0.00224505	1	21	1	Q1R7A7	0	1243.67	High	0.001446	0.1317	1.25
		Checked	Confidence	Identifying Node	PSM Ambiguity	Annotated Sequence	Modifications	# Protein Groups	# Proteins	Master Protein Accessions	Protein Accessions	# Missed Cleavages	Charge	DeltaScore	DeltaCn	Rank	Search Engine Rank	m/z [Da]	MH+ [Da]	Theo. MH+ [Da]	DeltaM [ppm]	Deltam/z [Da]	Activation Type	MS Order	Isolation Interference [%]	Ion Inject Time [ms]	RT [min]	First Scan	Spectrum File	File ID	XCorr	Percolator q-Value	Percolator PEP
		FALSE	High	Sequest HT (A2)	Unambiguous	VLPAVAmLEER	M7(Oxidation)	1	21	Q1R7A7	A0A1S0WY13; I0VUN7; A8A466; A0A125WZA8; A0A222C0G0; P0A799; A0A0K3ZZT2; A0A0T5XQQ2; A0A0K9THB1; A0A1D3KD05; A0A070FD49; A0A0H3PU41; A0A1X3IWX9; A0A244A752; R8WNJ0; Q1R7A7; N3F6E2; D2TTN4; A0A1Y2XRN0; A0A0L1C9P1; W8ZN68	0	2	0.408	0	1	1	622.34	1243.67	1243.67	1.04	0.00065	HCD (High Energy Collision Dissociation)	MS2	33.5869	50	106.409	32798	LW_16srRNA_20200812.raw	F84	1.25	0.001446	0.1317
	FALSE	High	AQASTHGIGK		0.221324	0.00417221	1	22	1	Q1R7A7	0	969.511	High	0.002697	0.1474	2.08
		Checked	Confidence	Identifying Node	PSM Ambiguity	Annotated Sequence	Modifications	# Protein Groups	# Proteins	Master Protein Accessions	Protein Accessions	# Missed Cleavages	Charge	DeltaScore	DeltaCn	Rank	Search Engine Rank	m/z [Da]	MH+ [Da]	Theo. MH+ [Da]	DeltaM [ppm]	Deltam/z [Da]	Activation Type	MS Order	Isolation Interference [%]	Ion Inject Time [ms]	RT [min]	First Scan	Spectrum File	File ID	XCorr	Percolator q-Value	Percolator PEP
		FALSE	High	Sequest HT (A2)	Unambiguous	AQASTHGIGK		1	22	Q1R7A7	A0A1S0WY13; I0VUN7; A0A234Z4D2; A8A466; A0A125WZA8; A0A222C0G0; P0A799; A0A0K3ZZT2; A0A0T5XQQ2; A0A0K9THB1; A0A1D3KD05; A0A070FD49; A0A0H3PU41; A0A1X3IWX9; A0A244A752; R8WNJ0; Q1R7A7; N3F6E2; D2TTN4; A0A1Y2XRN0; A0A0L1C9P1; W8ZN68	0	2	0.0769	0	1	1	485.26	969.512	969.511	1.13	0.00055	HCD (High Energy Collision Dissociation)	MS2	16.2325	50	103.15	30982	LW_16srRNA_20200812.raw	F84	2.08	0.002697	0.1474
FALSE	High	Master Protein	P01009	Alpha-1-antitrypsin OS=Homo sapiens GN=SERPINA1 PE=1 SV=3	0	22.91	12	3	7	3	1	418	46.7	5.59	23.67	3
	Checked	Confidence	Sequence	Modifications	Qvality PEP	Qvality q-value	# Protein Groups	# Proteins	# PSMs	Master Protein Accessions	# Missed Cleavages	Theo. MH+ [Da]	Confidence (by Search Engine): Sequest HT	Percolator q-Value (by Search Engine): Sequest HT	Percolator PEP (by Search Engine): Sequest HT	XCorr (by Search Engine): Sequest HT
	FALSE	High	LQHLENELTHDIITK		7.44074e-08	0	1	1	2	P01009	0	1803.96	High	0	4.831e-09	5.08
		Checked	Confidence	Identifying Node	PSM Ambiguity	Annotated Sequence	Modifications	# Protein Groups	# Proteins	Master Protein Accessions	Protein Accessions	# Missed Cleavages	Charge	DeltaScore	DeltaCn	Rank	Search Engine Rank	m/z [Da]	MH+ [Da]	Theo. MH+ [Da]	DeltaM [ppm]	Deltam/z [Da]	Activation Type	MS Order	Isolation Interference [%]	Ion Inject Time [ms]	RT [min]	First Scan	Spectrum File	File ID	XCorr	Percolator q-Value	Percolator PEP
		FALSE	High	Sequest HT (A2)	Unambiguous	LQHLENELTHDIITK		1	1	P01009	P01009	0	3	0.6831	0	1	1	601.993	1803.97	1803.96	3.18	0.00191	HCD (High Energy Collision Dissociation)	MS2	4.50718	50	108.34	33977	LW_16srRNA_20200812.raw	F84	5.08	0	4.831e-09
		FALSE	High	Sequest HT (A2)	Unambiguous	LQHLENELTHDIITK		1	1	P01009	P01009	0	2	0.7201	0	1	1	902.487	1803.97	1803.96	3.9	0.00351	HCD (High Energy Collision Dissociation)	MS2	6.68011	50	108.373	33999	LW_16srRNA_20200812.raw	F84	4.68	0	1.756e-05
	FALSE	High	TDTSHHDQDHPTFNK		0.000283969	0	1	1	4	P01009	0	1779.77	High	0	0.00172	3.32
		Checked	Confidence	Identifying Node	PSM Ambiguity	Annotated Sequence	Modifications	# Protein Groups	# Proteins	Master Protein Accessions	Protein Accessions	# Missed Cleavages	Charge	DeltaScore	DeltaCn	Rank	Search Engine Rank	m/z [Da]	MH+ [Da]	Theo. MH+ [Da]	DeltaM [ppm]	Deltam/z [Da]	Activation Type	MS Order	Isolation Interference [%]	Ion Inject Time [ms]	RT [min]	First Scan	Spectrum File	File ID	XCorr	Percolator q-Value	Percolator PEP
		FALSE	High	Sequest HT (A2)	Unambiguous	TDTSHHDQDHPTFNK		1	1	P01009	P01009	0	3	0.6958	0	1	1	593.93	1779.77	1779.77	3.49	0.00207	HCD (High Energy Collision Dissociation)	MS2	26.809	50	108.123	33832	LW_16srRNA_20200812.raw	F84	3.32	0	0.00172
		FALSE	High	Sequest HT (A2)	Unambiguous	TDTSHHDQDHPTFNK		1	1	P01009	P01009	0	2	0.8224	0	1	1	890.391	1779.77	1779.77	3.29	0.00293	HCD (High Energy Collision Dissociation)	MS2	0	50	108.16	33857	LW_16srRNA_20200812.raw	F84	3.21	0	6.583e-05
		FALSE	High	Sequest HT (A2)	Unambiguous	TDTSHHDQDHPTFNK		1	1	P01009	P01009	0	3	0.7477	0	1	1	593.929	1779.77	1779.77	3.18	0.00189	HCD (High Energy Collision Dissociation)	MS2	10.2091	50	108.493	34078	LW_16srRNA_20200812.raw	F84	3.29	0	0.005727
		FALSE	High	Sequest HT (A2)	Unambiguous	TDTSHHDQDHPTFNK		1	1	P01009	P01009	0	2	0.4887	0	1	1	890.394	1779.78	1779.77	7	0.00623	HCD (High Energy Collision Dissociation)	MS2	0	50	108.864	34327	LW_16srRNA_20200812.raw	F84	1.33	0.001446	0.1267
	FALSE	High	KLYHSEAFTVNFGDTEEAKK		0.00371861	0	1	1	1	P01009	2	2314.14	High	0	0.001282	4.09
		Checked	Confidence	Identifying Node	PSM Ambiguity	Annotated Sequence	Modifications	# Protein Groups	# Proteins	Master Protein Accessions	Protein Accessions	# Missed Cleavages	Charge	DeltaScore	DeltaCn	Rank	Search Engine Rank	m/z [Da]	MH+ [Da]	Theo. MH+ [Da]	DeltaM [ppm]	Deltam/z [Da]	Activation Type	MS Order	Isolation Interference [%]	Ion Inject Time [ms]	RT [min]	First Scan	Spectrum File	File ID	XCorr	Percolator q-Value	Percolator PEP
		FALSE	High	Sequest HT (A2)	Unambiguous	KLYHSEAFTVNFGDTEEAKK		1	1	P01009	P01009	2	4	0.6773	0	1	1	579.289	2314.14	2314.14	0.28	0.00016	HCD (High Energy Collision Dissociation)	MS2	10.8536	50	109.139	34509	LW_16srRNA_20200812.raw	F84	4.09	0	0.001282
FALSE	High	Master Protein	D3QSV0	Malate dehydrogenase OS=Escherichia coli O55:H7 (strain CB9615 / EPEC) GN=mdh PE=3 SV=1	0	21.305	41	10	14	10	1	334	35	6.38	27.42	10
	Checked	Confidence	Sequence	Modifications	Qvality PEP	Qvality q-value	# Protein Groups	# Proteins	# PSMs	Master Protein Accessions	# Missed Cleavages	Theo. MH+ [Da]	Confidence (by Search Engine): Sequest HT	Percolator q-Value (by Search Engine): Sequest HT	Percolator PEP (by Search Engine): Sequest HT	XCorr (by Search Engine): Sequest HT
	FALSE	High	SDLFNVNAGIVK		0.0106178	0	1	239	2	D3QSV0	0	1276.69	High	0	0.004297	2.05
		Checked	Confidence	Identifying Node	PSM Ambiguity	Annotated Sequence	Modifications	# Protein Groups	# Proteins	Master Protein Accessions	Protein Accessions	# Missed Cleavages	Charge	DeltaScore	DeltaCn	Rank	Search Engine Rank	m/z [Da]	MH+ [Da]	Theo. MH+ [Da]	DeltaM [ppm]	Deltam/z [Da]	Activation Type	MS Order	Isolation Interference [%]	Ion Inject Time [ms]	RT [min]	First Scan	Spectrum File	File ID	XCorr	Percolator q-Value	Percolator PEP
		FALSE	High	Sequest HT (A2)	Unambiguous	SDLFNVNAGIVK		1	239	D3QSV0	D8A6Y8; D5A756; Q9F6J7; A0A0T5XRN2; Q59842; Q5IMK8; A0A1Q4PX32; Q5IMR8; A0A193PGM7; A0A0A7DQ22; Q60155; A0A0A7DP96; H3JXT9; Q5IMS7; A0A0A7DPH6; W1FV49; Q5IMN9; Q5IMQ1; Q9L701; Q68QW0; Q9F6J1; Q52R36; A0A076V617; Q5IMG9; L3QEG0; F1D794; Q60156; Q5IMS6; Q5MDC0; Q5IMK6; D5A741; Q5IMP6; Q59845; X2GMI5; A0A193PH56; Q5IMH5; E0WA55; Q5IMR2; Q5IMR6; Q0TCN0; A0A1M2R3T3; Q5IMJ7; Q59846; Q5IML5; L0CC98; Q14…	0	2	0.6	0	1	1	638.849	1276.69	1276.69	0.23	0.00014	HCD (High Energy Collision Dissociation)	MS2	0	50	105.666	32358	LW_16srRNA_20200812.raw	F84	2.05	0	0.004297
		FALSE	High	Sequest HT (A2)	Unambiguous	SDLFNVNAGIVK		1	239	D3QSV0	D8A6Y8; D5A756; Q9F6J7; A0A0T5XRN2; Q59842; Q5IMK8; A0A1Q4PX32; Q5IMR8; A0A193PGM7; A0A0A7DQ22; Q60155; A0A0A7DP96; H3JXT9; Q5IMS7; A0A0A7DPH6; W1FV49; Q5IMN9; Q5IMQ1; Q9L701; Q68QW0; Q9F6J1; Q52R36; A0A076V617; Q5IMG9; L3QEG0; F1D794; Q60156; Q5IMS6; Q5MDC0; Q5IMK6; D5A741; Q5IMP6; Q59845; X2GMI5; A0A193PH56; Q5IMH5; E0WA55; Q5IMR2; Q5IMR6; Q0TCN0; A0A1M2R3T3; Q5IMJ7; Q59846; Q5IML5; L0CC98; Q14…	0	2	0.4206	0	1	1	638.849	1276.69	1276.69	0.42	0.00027	HCD (High Energy Collision Dissociation)	MS2	19.445	50	106.013	32565	LW_16srRNA_20200812.raw	F84	1.26	0.00504	0.1953
	FALSE	High	RIQNAGTEVVEAK		0.0199031	0	1	233	1	D3QSV0	1	1414.76	High	0	0.008871	2.94
		Checked	Confidence	Identifying Node	PSM Ambiguity	Annotated Sequence	Modifications	# Protein Groups	# Proteins	Master Protein Accessions	Protein Accessions	# Missed Cleavages	Charge	DeltaScore	DeltaCn	Rank	Search Engine Rank	m/z [Da]	MH+ [Da]	Theo. MH+ [Da]	DeltaM [ppm]	Deltam/z [Da]	Activation Type	MS Order	Isolation Interference [%]	Ion Inject Time [ms]	RT [min]	First Scan	Spectrum File	File ID	XCorr	Percolator q-Value	Percolator PEP
		FALSE	High	Sequest HT (A2)	Unambiguous	RIQNAGTEVVEAK		1	233	D3QSV0	D8A6Y8; D5A756; Q9F6J7; A0A0T5XRN2; Q59842; Q5IMK8; A0A1Q4PX32; Q1PHF8; Q5IMR8; A0A193PGM7; A0A0A7DQ22; Q60155; A0A0A7DP96; A3QYU5; Q1PHF3; H3JXT9; Q5IMS7; W1X4L7; A0A0A7DPH6; W1FV49; Q5IMN9; Q5IMQ1; Q9L701; Q9F6J1; Q52R36; A0A076V617; Q5IMG9; L3QEG0; A3QYK9; F1D794; Q60156; Q5IMS6; Q5IMK6; D5A741; Q5IMP6; Q59845; X2GMI5; Q5IMH5; Q5IMR2; Q5IMR6; Q1PI63; Q0TCN0; A0A1M2R3T3; Q5IMJ7; Q59846; Q5IML5;…	1	2	0.5	0	1	1	707.886	1414.76	1414.76	-0.03	-2e-05	HCD (High Energy Collision Dissociation)	MS2	15.7172	50	105.558	32290	LW_16srRNA_20200812.raw	F84	2.94	0	0.008871
	FALSE	High	IKGFSGEDATPALEGADVVLISAGVAR		0.000971568	0	1	174	1	D3QSV0	1	2643.4	High	0	0.0002714	3.2
		Checked	Confidence	Identifying Node	PSM Ambiguity	Annotated Sequence	Modifications	# Protein Groups	# Proteins	Master Protein Accessions	Protein Accessions	# Missed Cleavages	Charge	DeltaScore	DeltaCn	Rank	Search Engine Rank	m/z [Da]	MH+ [Da]	Theo. MH+ [Da]	DeltaM [ppm]	Deltam/z [Da]	Activation Type	MS Order	Isolation Interference [%]	Ion Inject Time [ms]	RT [min]	First Scan	Spectrum File	File ID	XCorr	Percolator q-Value	Percolator PEP
		FALSE	High	Sequest HT (A2)	Unambiguous	IKGFSGEDATPALEGADVVLISAGVAR		1	174	D3QSV0	D8A6Y8; Q9F6J7; Q59842; Q5IMK8; A0A1Q4PX32; Q5IMR8; A0A0A7DQ22; Q60155; A0A0A7DP96; A0A0A7DPH6; W1FV49; Q5IMN9; Q5IMQ1; Q9L701; Q68QW0; Q9F6J1; Q52R36; Q5IMG9; L3QEG0; F1D794; Q60156; Q5IMS6; Q5MDC0; Q5IMK6; D5A741; Q5IMP6; Q59845; Q5IMH5; E0WA55; Q5IMR2; Q5IMR6; Q0TCN0; A0A1M2R3T3; Q5IMJ7; Q59846; Q5IML5; Q14F08; Q5IMK7; Q5IMR5; S1LVP7; Q68QU6; Q9K327; Q5IMK2; Q5IMN0; Q9L702; A0A029HJI1; Q5IMM6;…	1	3	0.7	0	1	1	881.807	2643.41	2643.4	2.34	0.00206	HCD (High Energy Collision Dissociation)	MS2	0	50	109.71	34872	LW_16srRNA_20200812.raw	F84	3.2	0	0.0002714
	FALSE	High	IQNAGTEVVEAK		8.02374e-05	0	1	234	4	D3QSV0	0	1258.66	High	0	0.01487	2.78
		Checked	Confidence	Identifying Node	PSM Ambiguity	Annotated Sequence	Modifications	# Protein Groups	# Proteins	Master Protein Accessions	Protein Accessions	# Missed Cleavages	Charge	DeltaScore	DeltaCn	Rank	Search Engine Rank	m/z [Da]	MH+ [Da]	Theo. MH+ [Da]	DeltaM [ppm]	Deltam/z [Da]	Activation Type	MS Order	Isolation Interference [%]	Ion Inject Time [ms]	RT [min]	First Scan	Spectrum File	File ID	XCorr	Percolator q-Value	Percolator PEP
		FALSE	High	Sequest HT (A2)	Unambiguous	IQNAGTEVVEAK		1	234	D3QSV0	D8A6Y8; D5A756; Q9F6J7; A0A0T5XRN2; Q59842; Q5IMK8; A0A1Q4PX32; Q1PHF8; Q5IMR8; A0A193PGM7; A0A0A7DQ22; Q60155; A0A0A7DP96; A3QYU5; Q1PHF3; H3JXT9; Q5IMS7; W1X4L7; A0A0A7DPH6; W1FV49; Q5IMN9; Q5IMQ1; Q9L701; Q9F6J1; Q52R36; A0A076V617; Q5IMG9; L3QEG0; A3QYK9; F1D794; Q60156; Q5IMS6; Q5IMK6; D5A741; Q5IMP6; Q59845; X2GMI5; Q5IMH5; Q5IMR2; Q5IMR6; Q1PI63; Q0TCN0; A0A1M2R3T3; Q5IMJ7; Q59846; Q5IML5;…	0	2	0.5465	0	1	1	629.836	1258.66	1258.66	0.57	0.00036	HCD (High Energy Collision Dissociation)	MS2	4.35927	50	57.9957	12602	LW_16srRNA_20200812.raw	F84	1.72	0	0.00829
		FALSE	High	Sequest HT (A2)	Unambiguous	IQNAGTEVVEAK		1	234	D3QSV0	D8A6Y8; D5A756; Q9F6J7; A0A0T5XRN2; Q59842; Q5IMK8; A0A1Q4PX32; Q1PHF8; Q5IMR8; A0A193PGM7; A0A0A7DQ22; Q60155; A0A0A7DP96; A3QYU5; Q1PHF3; H3JXT9; Q5IMS7; W1X4L7; A0A0A7DPH6; W1FV49; Q5IMN9; Q5IMQ1; Q9L701; Q9F6J1; Q52R36; A0A076V617; Q5IMG9; L3QEG0; A3QYK9; F1D794; Q60156; Q5IMS6; Q5IMK6; D5A741; Q5IMP6; Q59845; X2GMI5; Q5IMH5; Q5IMR2; Q5IMR6; Q1PI63; Q0TCN0; A0A1M2R3T3; Q5IMJ7; Q59846; Q5IML5;…	0	2	0.5584	0	1	1	629.836	1258.66	1258.66	0.18	0.00012	HCD (High Energy Collision Dissociation)	MS2	0	50	57.6611	12494	LW_16srRNA_20200812.raw	F84	2.74	0	0.00546
		FALSE	High	Sequest HT (A2)	Unambiguous	IQNAGTEVVEAK		1	234	D3QSV0	D8A6Y8; D5A756; Q9F6J7; A0A0T5XRN2; Q59842; Q5IMK8; A0A1Q4PX32; Q1PHF8; Q5IMR8; A0A193PGM7; A0A0A7DQ22; Q60155; A0A0A7DP96; A3QYU5; Q1PHF3; H3JXT9; Q5IMS7; W1X4L7; A0A0A7DPH6; W1FV49; Q5IMN9; Q5IMQ1; Q9L701; Q9F6J1; Q52R36; A0A076V617; Q5IMG9; L3QEG0; A3QYK9; F1D794; Q60156; Q5IMS6; Q5IMK6; D5A741; Q5IMP6; Q59845; X2GMI5; Q5IMH5; Q5IMR2; Q5IMR6; Q1PI63; Q0TCN0; A0A1M2R3T3; Q5IMJ7; Q59846; Q5IML5;…	0	2	0.5719	0	1	1	629.835	1258.66	1258.66	-0.11	-7e-05	HCD (High Energy Collision Dissociation)	MS2	0.8275	50	57.3226	12397	LW_16srRNA_20200812.raw	F84	2.78	0	0.01487
		FALSE	High	Sequest HT (A2)	Unambiguous	IQNAGTEVVEAK		1	234	D3QSV0	D8A6Y8; D5A756; Q9F6J7; A0A0T5XRN2; Q59842; Q5IMK8; A0A1Q4PX32; Q1PHF8; Q5IMR8; A0A193PGM7; A0A0A7DQ22; Q60155; A0A0A7DP96; A3QYU5; Q1PHF3; H3JXT9; Q5IMS7; W1X4L7; A0A0A7DPH6; W1FV49; Q5IMN9; Q5IMQ1; Q9L701; Q9F6J1; Q52R36; A0A076V617; Q5IMG9; L3QEG0; A3QYK9; F1D794; Q60156; Q5IMS6; Q5IMK6; D5A741; Q5IMP6; Q59845; X2GMI5; Q5IMH5; Q5IMR2; Q5IMR6; Q1PI63; Q0TCN0; A0A1M2R3T3; Q5IMJ7; Q59846; Q5IML5;…	0	2	0.6098	0	1	1	629.835	1258.66	1258.66	-0.11	-7e-05	HCD (High Energy Collision Dissociation)	MS2	0	50	56.9853	12300	LW_16srRNA_20200812.raw	F84	2.64	0	1.532e-05
	FALSE	High	TQLPSGSELSLYDIAPVTPGVAVDLSHIPTAVK		0.0035285	0	1	103	1	D3QSV0	0	3375.8	High	0	0.001206	2.5
		Checked	Confidence	Identifying Node	PSM Ambiguity	Annotated Sequence	Modifications	# Protein Groups	# Proteins	Master Protein Accessions	Protein Accessions	# Missed Cleavages	Charge	DeltaScore	DeltaCn	Rank	Search Engine Rank	m/z [Da]	MH+ [Da]	Theo. MH+ [Da]	DeltaM [ppm]	Deltam/z [Da]	Activation Type	MS Order	Isolation Interference [%]	Ion Inject Time [ms]	RT [min]	First Scan	Spectrum File	File ID	XCorr	Percolator q-Value	Percolator PEP
		FALSE	High	Sequest HT (A2)	Unambiguous	TQLPSGSELSLYDIAPVTPGVAVDLSHIPTAVK		1	103	D3QSV0	D8A6Y8; D5A756; A0A0T5XRN2; A0A1Q4PX32; A0A0A7DQ22; A0A0A7DP96; W1FV49; Q9L701; Q68QW0; Q9F6J1; L3QEG0; F1D794; D5A741; Q0TCN0; Q14F08; S1LVP7; Q68QU6; Q9K327; Q9L702; A0A029HJI1; D2TNF1; O30400; I2W8Z5; B7LRL0; A0A017I7T2; Q9ETZ1; D5A7A9; Q8GC64; W1WW73; E9XG52; A0A028AK07; D3QSV0; Q9F6J4; A0A0A7DPS3; T6LFN5; S1C084; O30398; A0A234RFY7; A0A1X3LEH9; A0A088DJ16; Q9K2W1; V0X7Y6; Q549P8; A0A088DKL9;…	0	3	0.664	0	1	1	1125.95	3375.83	3375.8	8.11	0.00913	HCD (High Energy Collision Dissociation)	MS2	8.482	50	109.712	34873	LW_16srRNA_20200812.raw	F84	2.5	0	0.001206
	FALSE	High	LFGVTTLDIIR		0.0160846	0	1	251	1	D3QSV0	0	1247.74	High	0	0.006957	2.64
		Checked	Confidence	Identifying Node	PSM Ambiguity	Annotated Sequence	Modifications	# Protein Groups	# Proteins	Master Protein Accessions	Protein Accessions	# Missed Cleavages	Charge	DeltaScore	DeltaCn	Rank	Search Engine Rank	m/z [Da]	MH+ [Da]	Theo. MH+ [Da]	DeltaM [ppm]	Deltam/z [Da]	Activation Type	MS Order	Isolation Interference [%]	Ion Inject Time [ms]	RT [min]	First Scan	Spectrum File	File ID	XCorr	Percolator q-Value	Percolator PEP
		FALSE	High	Sequest HT (A2)	Unambiguous	LFGVTTLDIIR		1	251	D3QSV0	D8A6Y8; D5A756; Q9F6J7; A0A0T5XRN2; Q59842; Q5IMK8; A0A1Q4PX32; Q1PHF8; Q5IMR8; A0A193PGM7; A0A0A7DQ22; Q60155; A0A0A7DP96; A3QYU5; Q1PHF3; H3JXT9; Q5IMS7; W1X4L7; A0A0A7DPH6; W1FV49; Q5IMN9; Q5IMQ1; Q9L701; Q68QW0; Q9F6J1; Q52R36; A0A076V617; Q5IMG9; L3QEG0; A3QYK9; F1D794; Q60156; Q5IMS6; Q5MDC0; Q5IMK6; D5A741; Q5IMP6; Q59845; X2GMI5; A0A193PH56; Q5IMH5; E0WA55; Q5IMR2; Q5IMR6; Q1PI63; Q0TCN0;…	0	2	0.5	0	1	1	624.374	1247.74	1247.74	3.3	0.00206	HCD (High Energy Collision Dissociation)	MS2	0	50	109.099	34482	LW_16srRNA_20200812.raw	F84	2.64	0	0.006957
	FALSE	High	AGGGSATLSMGQAAAR	1xOxidation [M10]	0.179389	0.00224505	1	210	1	D3QSV0	0	1421.68	High	0.001446	0.1146	1.17
		Checked	Confidence	Identifying Node	PSM Ambiguity	Annotated Sequence	Modifications	# Protein Groups	# Proteins	Master Protein Accessions	Protein Accessions	# Missed Cleavages	Charge	DeltaScore	DeltaCn	Rank	Search Engine Rank	m/z [Da]	MH+ [Da]	Theo. MH+ [Da]	DeltaM [ppm]	Deltam/z [Da]	Activation Type	MS Order	Isolation Interference [%]	Ion Inject Time [ms]	RT [min]	First Scan	Spectrum File	File ID	XCorr	Percolator q-Value	Percolator PEP
		FALSE	High	Sequest HT (A2)	Unambiguous	AGGGSATLSmGQAAAR	M10(Oxidation)	1	210	D3QSV0	D8A6Y8; D5A756; Q9F6J7; A0A0T5XRN2; Q59842; Q5IMK8; Q1PHF8; Q5IMR8; A0A0A7DQ22; Q60155; A0A0A7DP96; A3QYU5; Q1PHF3; Q5IMS7; W1X4L7; A0A0A7DPH6; W1FV49; Q5IMN9; Q5IMQ1; Q9L701; Q9F6J1; Q52R36; Q5IMG9; L3QEG0; A3QYK9; F1D794; Q60156; Q5IMS6; Q5IMK6; D5A741; Q5IMP6; Q59845; X2GMI5; Q5IMH5; Q5IMR2; Q5IMR6; Q1PI63; Q0TCN0; Q5IMJ7; Q59846; Q5IML5; Q5IMK7; Q5IMR5; S1LVP7; Q1PI60; Q9K327; Q5IMK2; Q5IMN0;…	0	2	0.5897	0	1	1	711.344	1421.68	1421.68	0.57	0.0004	HCD (High Energy Collision Dissociation)	MS2	30.0939	50	41.65	8446	LW_16srRNA_20200812.raw	F84	1.17	0.001446	0.1146
	FALSE	High	SNTFVAELK		0.163773	0.00224505	1	247	1	D3QSV0	0	1008.54	High	0.001446	0.1033	1.27
		Checked	Confidence	Identifying Node	PSM Ambiguity	Annotated Sequence	Modifications	# Protein Groups	# Proteins	Master Protein Accessions	Protein Accessions	# Missed Cleavages	Charge	DeltaScore	DeltaCn	Rank	Search Engine Rank	m/z [Da]	MH+ [Da]	Theo. MH+ [Da]	DeltaM [ppm]	Deltam/z [Da]	Activation Type	MS Order	Isolation Interference [%]	Ion Inject Time [ms]	RT [min]	First Scan	Spectrum File	File ID	XCorr	Percolator q-Value	Percolator PEP
		FALSE	High	Sequest HT (A2)	Unambiguous	SNTFVAELK		1	247	D3QSV0	D8A6Y8; D5A756; Q9F6J7; A0A0T5XRN2; Q59842; Q5IMK8; A0A1Q4PX32; Q1PHF8; Q5IMR8; A0A193PGM7; A0A0A7DQ22; Q60155; A0A0A7DP96; A3QYU5; Q1PHF3; H3JXT9; Q5IMS7; W1X4L7; A0A0A7DPH6; W1FV49; Q5IMN9; Q5IMQ1; Q9L701; Q9F6J1; Q52R36; A0A076V617; Q5IMG9; L3QEG0; A3QYK9; F1D794; Q60156; Q5IMS6; Q5MDC0; Q5IMK6; D5A741; Q5IMP6; Q59845; X2GMI5; A0A193PH56; Q5IMH5; E0WA55; Q5IMR2; Q5IMR6; Q1PI63; Q0TCN0; A0A1M2R…	0	2	0.4882	0	1	1	504.773	1008.54	1008.54	2.74	0.00138	HCD (High Energy Collision Dissociation)	MS2	45.4296	50	101.976	30356	LW_16srRNA_20200812.raw	F84	1.27	0.001446	0.1033
	FALSE	High	FFSQPLLLGK		0.231278	0.00417221	1	119	1	D3QSV0	0	1149.67	High	0.002697	0.1548	1.91
		Checked	Confidence	Identifying Node	PSM Ambiguity	Annotated Sequence	Modifications	# Protein Groups	# Proteins	Master Protein Accessions	Protein Accessions	# Missed Cleavages	Charge	DeltaScore	DeltaCn	Rank	Search Engine Rank	m/z [Da]	MH+ [Da]	Theo. MH+ [Da]	DeltaM [ppm]	Deltam/z [Da]	Activation Type	MS Order	Isolation Interference [%]	Ion Inject Time [ms]	RT [min]	First Scan	Spectrum File	File ID	XCorr	Percolator q-Value	Percolator PEP
		FALSE	High	Sequest HT (A2)	Unambiguous	FFSQPLLLGK		1	119	D3QSV0	D8A6Y8; D5A756; Q9F6J7; A0A0T5XRN2; Q59842; A0A1Q4PX32; A0A0A7DQ22; Q60155; A0A0A7DP96; A0A0A7DPH6; W1FV49; Q9F6J1; L3QEG0; F1D794; Q60156; D5A741; Q59845; Q0TCN0; Q59846; S1LVP7; Q9K327; Q9L702; A0A029HJI1; D2TNF1; O30400; Q59843; I2W8Z5; B7LRL0; A0A017I7T2; Q9ETZ1; Q59841; D5A7A9; Q8GC64; E9XG52; Q59844; A0A028AK07; D3QSV0; Q9F6J4; A0A0A7DPS3; T6LFN5; S1C084; O30398; A0A234RFY7; A0A1X3LEH9; A0A…	0	2	0.2932	0	1	1	575.338	1149.67	1149.67	2.67	0.00153	HCD (High Energy Collision Dissociation)	MS2	42.1018	50	107.698	33546	LW_16srRNA_20200812.raw	F84	1.91	0.002697	0.1548
	FALSE	High	FGLSLVR		0.290492	0.00789054	1	211	1	D3QSV0	0	791.477	High	0.00504	0.2034	2.3
		Checked	Confidence	Identifying Node	PSM Ambiguity	Annotated Sequence	Modifications	# Protein Groups	# Proteins	Master Protein Accessions	Protein Accessions	# Missed Cleavages	Charge	DeltaScore	DeltaCn	Rank	Search Engine Rank	m/z [Da]	MH+ [Da]	Theo. MH+ [Da]	DeltaM [ppm]	Deltam/z [Da]	Activation Type	MS Order	Isolation Interference [%]	Ion Inject Time [ms]	RT [min]	First Scan	Spectrum File	File ID	XCorr	Percolator q-Value	Percolator PEP
		FALSE	High	Sequest HT (A2)	Unambiguous	FGLSLVR		1	211	D3QSV0	D8A6Y8; D5A756; Q9F6J7; A0A0T5XRN2; Q5IMK8; A0A1Q4PX32; Q1PHF8; Q5IMR8; A0A0A7DQ22; Q60155; A0A0A7DP96; A3QYU5; Q1PHF3; Q5IMS7; A0A0A7DPH6; W1FV49; Q5IMN9; Q5IMQ1; Q9L701; Q9F6J1; Q52R36; Q5IMG9; L3QEG0; A3QYK9; F1D794; Q60156; Q5IMS6; Q5IMK6; D5A741; Q5IMP6; Q59845; Q5IMH5; Q5IMR2; Q5IMR6; Q1PI63; Q0TCN0; Q5IMJ7; Q59846; Q5IML5; Q5IMK7; Q5IMR5; S1LVP7; Q1PI60; Q9K327; Q5IMK2; Q5IMN0; Q9L702; A0A…	0	2	0.2348	0	1	1	396.243	791.478	791.477	1.08	0.00043	HCD (High Energy Collision Dissociation)	MS2	3.63072	19.838	107.561	33452	LW_16srRNA_20200812.raw	F84	2.3	0.00504	0.2034
FALSE	High	Master Protein	A0A0A5UBP2	60 kDa chaperonin OS=Morganella morganii GN=groEL PE=3 SV=1	0	20.516	9	5	6	1	1	548	57.5	4.88	18.75	5
	Checked	Confidence	Sequence	Modifications	Qvality PEP	Qvality q-value	# Protein Groups	# Proteins	# PSMs	Master Protein Accessions	# Missed Cleavages	Theo. MH+ [Da]	Confidence (by Search Engine): Sequest HT	Percolator q-Value (by Search Engine): Sequest HT	Percolator PEP (by Search Engine): Sequest HT	XCorr (by Search Engine): Sequest HT
	FALSE	High	ATLEDLGQAKR		0.000529223	0	2	31	1	A0A0A5UBP2; A0A140RL06	1	1201.65	High	0	0.0001348	3.77
		Checked	Confidence	Identifying Node	PSM Ambiguity	Annotated Sequence	Modifications	# Protein Groups	# Proteins	Master Protein Accessions	Protein Accessions	# Missed Cleavages	Charge	DeltaScore	DeltaCn	Rank	Search Engine Rank	m/z [Da]	MH+ [Da]	Theo. MH+ [Da]	DeltaM [ppm]	Deltam/z [Da]	Activation Type	MS Order	Isolation Interference [%]	Ion Inject Time [ms]	RT [min]	First Scan	Spectrum File	File ID	XCorr	Percolator q-Value	Percolator PEP
		FALSE	High	Sequest HT (A2)	Unambiguous	ATLEDLGQAKR		2	31	A0A0A5UBP2; A0A140RL06	Q6UDB5; Q548M0; D2TMA3; A0A0A5UBP2; Q6UDB4; Q6Q099; A0A0K4RLM6; S0WE44; A0A070SVX2; Q6UDB2; A0A1V2T4H3; Q6UDB1; Q6UDB0; T2L1B5; N3ESL2; Q6WAA7; A0A080GAD6; A0A0T5XF13; Q0T9P8; M9G1E9; A0A0K5JW88; A0A236X6T7; W1HGK0; A0A152CGR6; S1KW10; R8X784; Q6WAB0; A0A140RL06; Q6UDB3; Q8VTM5; S0UWN2	1	3	0.5172	0	1	1	401.223	1201.65	1201.65	0.75	0.0003	HCD (High Energy Collision Dissociation)	MS2	30.8693	50	106.797	33044	LW_16srRNA_20200812.raw	F84	3.77	0	0.0001348
	FALSE	High	GVNVLADAVKVTLGPK		4.53673e-06	0	2	31	2	A0A0A5UBP2; A0A140RL06	1	1580.94	High	0	5.553e-07	3.64
		Checked	Confidence	Identifying Node	PSM Ambiguity	Annotated Sequence	Modifications	# Protein Groups	# Proteins	Master Protein Accessions	Protein Accessions	# Missed Cleavages	Charge	DeltaScore	DeltaCn	Rank	Search Engine Rank	m/z [Da]	MH+ [Da]	Theo. MH+ [Da]	DeltaM [ppm]	Deltam/z [Da]	Activation Type	MS Order	Isolation Interference [%]	Ion Inject Time [ms]	RT [min]	First Scan	Spectrum File	File ID	XCorr	Percolator q-Value	Percolator PEP
		FALSE	High	Sequest HT (A2)	Unambiguous	GVNVLADAVKVTLGPK		2	31	A0A0A5UBP2; A0A140RL06	Q548M0; D2TMA3; A0A0A5UBP2; Q6UDB4; Q6Q099; A0A0K4RLM6; S0WE44; A0A070SVX2; Q6UDB2; W1EVS4; Q2NW94; Q6UDB1; Q6UDB0; N3ESL2; A0A080GAD6; Q9ANR9; A0A0T5XF13; Q0T9P8; P25750; M9G1E9; A0A0K5JW88; A0A236X6T7; E9XRP2; W1HGK0; A0A152CGR6; P0C193; S1KW10; R8X784; A0A140RL06; Q6UDB3; S0UWN2	1	3	0.7809	0	1	1	527.652	1580.94	1580.94	2.64	0.00139	HCD (High Energy Collision Dissociation)	MS2	46.3374	50	109.297	34614	LW_16srRNA_20200812.raw	F84	3.56	0	0.0001507
		FALSE	High	Sequest HT (A2)	Unambiguous	GVNVLADAVKVTLGPK		2	31	A0A0A5UBP2; A0A140RL06	Q548M0; D2TMA3; A0A0A5UBP2; Q6UDB4; Q6Q099; A0A0K4RLM6; S0WE44; A0A070SVX2; Q6UDB2; W1EVS4; Q2NW94; Q6UDB1; Q6UDB0; N3ESL2; A0A080GAD6; Q9ANR9; A0A0T5XF13; Q0T9P8; P25750; M9G1E9; A0A0K5JW88; A0A236X6T7; E9XRP2; W1HGK0; A0A152CGR6; P0C193; S1KW10; R8X784; A0A140RL06; Q6UDB3; S0UWN2	1	2	0.7857	0	1	1	790.974	1580.94	1580.94	2.34	0.00185	HCD (High Energy Collision Dissociation)	MS2	0	50	109.326	34633	LW_16srRNA_20200812.raw	F84	3.64	0	5.553e-07
	FALSE	High	GVNVLADAVK		0.0118798	0	2	31	1	A0A0A5UBP2; A0A140RL06	0	985.568	High	0	0.004904	2.22
		Checked	Confidence	Identifying Node	PSM Ambiguity	Annotated Sequence	Modifications	# Protein Groups	# Proteins	Master Protein Accessions	Protein Accessions	# Missed Cleavages	Charge	DeltaScore	DeltaCn	Rank	Search Engine Rank	m/z [Da]	MH+ [Da]	Theo. MH+ [Da]	DeltaM [ppm]	Deltam/z [Da]	Activation Type	MS Order	Isolation Interference [%]	Ion Inject Time [ms]	RT [min]	First Scan	Spectrum File	File ID	XCorr	Percolator q-Value	Percolator PEP
		FALSE	High	Sequest HT (A2)	Unambiguous	GVNVLADAVK		2	31	A0A0A5UBP2; A0A140RL06	Q548M0; D2TMA3; A0A0A5UBP2; Q6UDB4; Q6Q099; A0A0K4RLM6; S0WE44; A0A070SVX2; Q6UDB2; W1EVS4; Q2NW94; Q6UDB1; Q6UDB0; N3ESL2; A0A080GAD6; Q9ANR9; A0A0T5XF13; Q0T9P8; P25750; M9G1E9; A0A0K5JW88; A0A236X6T7; E9XRP2; W1HGK0; A0A152CGR6; P0C193; S1KW10; R8X784; A0A140RL06; Q6UDB3; S0UWN2	0	2	0.4234	0	1	1	493.288	985.568	985.568	0.56	0.00028	HCD (High Energy Collision Dissociation)	MS2	32.6062	50	102.517	30644	LW_16srRNA_20200812.raw	F84	2.22	0	0.004904
	FALSE	High	GIDKAVVAAVEELKK		0.00202598	0	1	1	1	A0A0A5UBP2	2	1569.92	High	0	0.0006343	3.18
		Checked	Confidence	Identifying Node	PSM Ambiguity	Annotated Sequence	Modifications	# Protein Groups	# Proteins	Master Protein Accessions	Protein Accessions	# Missed Cleavages	Charge	DeltaScore	DeltaCn	Rank	Search Engine Rank	m/z [Da]	MH+ [Da]	Theo. MH+ [Da]	DeltaM [ppm]	Deltam/z [Da]	Activation Type	MS Order	Isolation Interference [%]	Ion Inject Time [ms]	RT [min]	First Scan	Spectrum File	File ID	XCorr	Percolator q-Value	Percolator PEP
		FALSE	High	Sequest HT (A2)	Unambiguous	GIDKAVVAAVEELKK		1	1	A0A0A5UBP2	A0A0A5UBP2	2	3	0.6887	0	1	1	523.979	1569.92	1569.92	1.26	0.00066	HCD (High Energy Collision Dissociation)	MS2	35.3971	50	109.288	34607	LW_16srRNA_20200812.raw	F84	3.18	0	0.0006343
	FALSE	High	LAGGVAVIK		0.141654	0	2	50	1	A0A0A5UBP2; A0A140RL06	0	827.535	High	0	0.08682	2.38
		Checked	Confidence	Identifying Node	PSM Ambiguity	Annotated Sequence	Modifications	# Protein Groups	# Proteins	Master Protein Accessions	Protein Accessions	# Missed Cleavages	Charge	DeltaScore	DeltaCn	Rank	Search Engine Rank	m/z [Da]	MH+ [Da]	Theo. MH+ [Da]	DeltaM [ppm]	Deltam/z [Da]	Activation Type	MS Order	Isolation Interference [%]	Ion Inject Time [ms]	RT [min]	First Scan	Spectrum File	File ID	XCorr	Percolator q-Value	Percolator PEP
		FALSE	High	Sequest HT (A2)	Unambiguous	LAGGVAVIK		2	50	A0A0A5UBP2; A0A140RL06	Q6UDB5; Q548M0; D2TMA3; A0A0A5UBP2; Q6UDB4; Q6Q099; A0A0K4RLM6; S0WE44; P0A521; A0A070SVX2; Q5W4Z8; A0A0C5AXR5; P19421; Q6UDB2; Q2NW94; Q83Z43; A0A1V2T4H3; P31293; Q6UDB1; Q5W501; Q6UDB0; T2L1B5; N3ESL2; Q6WAA7; C4NV17; Q8VV84; A0A0A8J983; A0A080GAD6; Q9ANR9; A0A0T5XF13; Q6A2S9; Q0T9P8; M9G1E9; A0A0K5JW88; A0A236X6T7; E9XRP2; T2FM50; Q83Z44; G2I9K8; W1HGK0; A0A152CGR6; P0C193; S1KW10; R8X784; Q6W…	0	2	0.1134	0	1	1	414.271	827.535	827.535	-0.09	-4e-05	HCD (High Energy Collision Dissociation)	MS2	3.21734	50	100.606	29603	LW_16srRNA_20200812.raw	F84	2.38	0	0.08682
FALSE	High	Master Protein	F4SEW7	Osmotically-inducible protein Y OS=Escherichia coli H736 GN=ECHG_03726 PE=4 SV=1	0	19.702	49	7	15	7	1	227	24	8.46	29.55	7
	Checked	Confidence	Sequence	Modifications	Qvality PEP	Qvality q-value	# Protein Groups	# Proteins	# PSMs	Master Protein Accessions	# Missed Cleavages	Theo. MH+ [Da]	Confidence (by Search Engine): Sequest HT	Percolator q-Value (by Search Engine): Sequest HT	Percolator PEP (by Search Engine): Sequest HT	XCorr (by Search Engine): Sequest HT
	FALSE	High	LLADDIVPSR		0.0281604	0	1	43	5	F4SEW7	0	1098.62	High	0	0.01327	2.48
		Checked	Confidence	Identifying Node	PSM Ambiguity	Annotated Sequence	Modifications	# Protein Groups	# Proteins	Master Protein Accessions	Protein Accessions	# Missed Cleavages	Charge	DeltaScore	DeltaCn	Rank	Search Engine Rank	m/z [Da]	MH+ [Da]	Theo. MH+ [Da]	DeltaM [ppm]	Deltam/z [Da]	Activation Type	MS Order	Isolation Interference [%]	Ion Inject Time [ms]	RT [min]	First Scan	Spectrum File	File ID	XCorr	Percolator q-Value	Percolator PEP
		FALSE	High	Sequest HT (A2)	Unambiguous	LLADDIVPSR		1	43	F4SEW7	F4STA8; A0A0P8D048; V8KA90; D8AC81; R8XE48; A0A1X3MFQ7; A0A1M0SJK6; A0A0K9TJ78; A0A1M2RXG2; A0A0J2DSR5; D2TRY4; W1FWK7; E9YZC1; A0A228UWY8; A0A070DEC7; S1BU03; A0A0T5XEB5; A0A1X3M2Q2; S1FYD9; A0A017IQA8; F4SEW7; T8JBZ1; I4T5E9; U9XMK8; E3XL29; A0A1X9VGX6; Q8XB46; E3PFF8; R8X2Q9; A0A029IEN3; S0YL18; A0A237NM89; A0A1X3KTM1; W1HHR2; A0A0E1SV27; A0A234WUM5; A0A246VVP4; E9TCL0; H4KRL4; D6IHT3; A0A1R1U…	0	2	0.4111	0	1	1	549.811	1098.62	1098.62	0.05	3e-05	HCD (High Energy Collision Dissociation)	MS2	11.2065	50	103.85	31349	LW_16srRNA_20200812.raw	F84	1.8	0	0.02163
		FALSE	High	Sequest HT (A2)	Unambiguous	LLADDIVPSR		1	43	F4SEW7	F4STA8; A0A0P8D048; V8KA90; D8AC81; R8XE48; A0A1X3MFQ7; A0A1M0SJK6; A0A0K9TJ78; A0A1M2RXG2; A0A0J2DSR5; D2TRY4; W1FWK7; E9YZC1; A0A228UWY8; A0A070DEC7; S1BU03; A0A0T5XEB5; A0A1X3M2Q2; S1FYD9; A0A017IQA8; F4SEW7; T8JBZ1; I4T5E9; U9XMK8; E3XL29; A0A1X9VGX6; Q8XB46; E3PFF8; R8X2Q9; A0A029IEN3; S0YL18; A0A237NM89; A0A1X3KTM1; W1HHR2; A0A0E1SV27; A0A234WUM5; A0A246VVP4; E9TCL0; H4KRL4; D6IHT3; A0A1R1U…	0	2	0.4293	0	1	1	549.812	1098.62	1098.62	0.72	0.00039	HCD (High Energy Collision Dissociation)	MS2	9.90742	50	103.514	31176	LW_16srRNA_20200812.raw	F84	1.84	0	0.02423
		FALSE	High	Sequest HT (A2)	Unambiguous	LLADDIVPSR		1	43	F4SEW7	F4STA8; A0A0P8D048; V8KA90; D8AC81; R8XE48; A0A1X3MFQ7; A0A1M0SJK6; A0A0K9TJ78; A0A1M2RXG2; A0A0J2DSR5; D2TRY4; W1FWK7; E9YZC1; A0A228UWY8; A0A070DEC7; S1BU03; A0A0T5XEB5; A0A1X3M2Q2; S1FYD9; A0A017IQA8; F4SEW7; T8JBZ1; I4T5E9; U9XMK8; E3XL29; A0A1X9VGX6; Q8XB46; E3PFF8; R8X2Q9; A0A029IEN3; S0YL18; A0A237NM89; A0A1X3KTM1; W1HHR2; A0A0E1SV27; A0A234WUM5; A0A246VVP4; E9TCL0; H4KRL4; D6IHT3; A0A1R1U…	0	2	0.4355	0	1	1	549.812	1098.62	1098.62	0.61	0.00033	HCD (High Energy Collision Dissociation)	MS2	8.17819	50	102.689	30733	LW_16srRNA_20200812.raw	F84	2.48	0	0.01327
		FALSE	High	Sequest HT (A2)	Unambiguous	LLADDIVPSR		1	43	F4SEW7	F4STA8; A0A0P8D048; V8KA90; D8AC81; R8XE48; A0A1X3MFQ7; A0A1M0SJK6; A0A0K9TJ78; A0A1M2RXG2; A0A0J2DSR5; D2TRY4; W1FWK7; E9YZC1; A0A228UWY8; A0A070DEC7; S1BU03; A0A0T5XEB5; A0A1X3M2Q2; S1FYD9; A0A017IQA8; F4SEW7; T8JBZ1; I4T5E9; U9XMK8; E3XL29; A0A1X9VGX6; Q8XB46; E3PFF8; R8X2Q9; A0A029IEN3; S0YL18; A0A237NM89; A0A1X3KTM1; W1HHR2; A0A0E1SV27; A0A234WUM5; A0A246VVP4; E9TCL0; H4KRL4; D6IHT3; A0A1R1U…	0	2	0.465	0	1	1	549.812	1098.62	1098.62	0.61	0.00033	HCD (High Energy Collision Dissociation)	MS2	29.3531	50	102.348	30555	LW_16srRNA_20200812.raw	F84	1.57	0	0.04354
		FALSE	High	Sequest HT (A2)	Unambiguous	LLADDIVPSR		1	43	F4SEW7	F4STA8; A0A0P8D048; V8KA90; D8AC81; R8XE48; A0A1X3MFQ7; A0A1M0SJK6; A0A0K9TJ78; A0A1M2RXG2; A0A0J2DSR5; D2TRY4; W1FWK7; E9YZC1; A0A228UWY8; A0A070DEC7; S1BU03; A0A0T5XEB5; A0A1X3M2Q2; S1FYD9; A0A017IQA8; F4SEW7; T8JBZ1; I4T5E9; U9XMK8; E3XL29; A0A1X9VGX6; Q8XB46; E3PFF8; R8X2Q9; A0A029IEN3; S0YL18; A0A237NM89; A0A1X3KTM1; W1HHR2; A0A0E1SV27; A0A234WUM5; A0A246VVP4; E9TCL0; H4KRL4; D6IHT3; A0A1R1U…	0	2	0.4337	0	1	1	549.812	1098.62	1098.62	1.38	0.00076	HCD (High Energy Collision Dissociation)	MS2	32.7908	50	103.172	30994	LW_16srRNA_20200812.raw	F84	1.66	0	0.01974
	FALSE	High	VETTDGVVQLSGTVDSQAQSDRAESIAK		0.00367703	0	1	32	2	F4SEW7	1	2891.42	High	0	0.001264	2.77
		Checked	Confidence	Identifying Node	PSM Ambiguity	Annotated Sequence	Modifications	# Protein Groups	# Proteins	Master Protein Accessions	Protein Accessions	# Missed Cleavages	Charge	DeltaScore	DeltaCn	Rank	Search Engine Rank	m/z [Da]	MH+ [Da]	Theo. MH+ [Da]	DeltaM [ppm]	Deltam/z [Da]	Activation Type	MS Order	Isolation Interference [%]	Ion Inject Time [ms]	RT [min]	First Scan	Spectrum File	File ID	XCorr	Percolator q-Value	Percolator PEP
		FALSE	High	Sequest HT (A2)	Unambiguous	VETTDGVVQLSGTVDSQAQSDRAESIAK		1	32	F4SEW7	F4STA8; A0A0P8D048; V8KA90; R8XE48; A0A1X3MFQ7; A0A1M0SJK6; A0A0K9TJ78; E9YZC1; A0A228UWY8; S1BU03; A0A1X3M2Q2; S1FYD9; A0A017IQA8; F4SEW7; T8JBZ1; I4T5E9; U9XMK8; E3XL29; A0A1X9VGX6; E3PFF8; A0A029IEN3; S0YL18; A0A237NM89; A0A1X3KTM1; A0A0E1SV27; A0A234WUM5; A0A236WXI5; A0A246VVP4; E9TCL0; H4KRL4; D6IHT3; I0VYQ4	1	3	0.5536	0	1	1	964.48	2891.43	2891.42	0.94	0.0009	HCD (High Energy Collision Dissociation)	MS2	48.9015	50	106.698	32982	LW_16srRNA_20200812.raw	F84	1.68	0	0.009363
		FALSE	High	Sequest HT (A2)	Unambiguous	VETTDGVVQLSGTVDSQAQSDRAESIAK		1	32	F4SEW7	F4STA8; A0A0P8D048; V8KA90; R8XE48; A0A1X3MFQ7; A0A1M0SJK6; A0A0K9TJ78; E9YZC1; A0A228UWY8; S1BU03; A0A1X3M2Q2; S1FYD9; A0A017IQA8; F4SEW7; T8JBZ1; I4T5E9; U9XMK8; E3XL29; A0A1X9VGX6; E3PFF8; A0A029IEN3; S0YL18; A0A237NM89; A0A1X3KTM1; A0A0E1SV27; A0A234WUM5; A0A236WXI5; A0A246VVP4; E9TCL0; H4KRL4; D6IHT3; I0VYQ4	1	3	0.4007	0	1	1	964.478	2891.42	2891.42	-0.77	-0.00075	HCD (High Energy Collision Dissociation)	MS2	0	50	106.337	32756	LW_16srRNA_20200812.raw	F84	2.77	0	0.001264
	FALSE	High	VVTLSGFVESQAQAEEAVKVAK		0.00109543	0	1	39	1	F4SEW7	1	2290.23	High	0	0.000312	4.01
		Checked	Confidence	Identifying Node	PSM Ambiguity	Annotated Sequence	Modifications	# Protein Groups	# Proteins	Master Protein Accessions	Protein Accessions	# Missed Cleavages	Charge	DeltaScore	DeltaCn	Rank	Search Engine Rank	m/z [Da]	MH+ [Da]	Theo. MH+ [Da]	DeltaM [ppm]	Deltam/z [Da]	Activation Type	MS Order	Isolation Interference [%]	Ion Inject Time [ms]	RT [min]	First Scan	Spectrum File	File ID	XCorr	Percolator q-Value	Percolator PEP
		FALSE	High	Sequest HT (A2)	Unambiguous	VVTLSGFVESQAQAEEAVKVAK		1	39	F4SEW7	F4STA8; A0A0P8D048; V8KA90; D8AC81; R8XE48; A0A1X3MFQ7; A0A1M0SJK6; A0A0K9TJ78; A0A1Y5BTC7; A0A0J2DSR5; D2TRY4; W1FWK7; E9YZC1; A0A070DEC7; S1BU03; A0A1X3M2Q2; S1FYD9; A0A017IQA8; F4SEW7; T8JBZ1; I4T5E9; U9XMK8; E3XL29; A0A1X9VGX6; Q8XB46; R8X2Q9; A0A029IEN3; S0YL18; A0A237NM89; A0A1X3KTM1; A0A0E1SV27; A0A234WUM5; A0A236WXI5; A0A246VVP4; H4KRL4; D6IHT3; A0A1R1URF8; A0A1Z3UVC1; I0VYQ4	1	3	0.7107	0	1	1	764.083	2290.23	2290.23	1.95	0.00149	HCD (High Energy Collision Dissociation)	MS2	12.6415	50	108.216	33894	LW_16srRNA_20200812.raw	F84	4.01	0	0.000312
	FALSE	High	AALVDHDNIK		0.0184013	0	1	38	2	F4SEW7	0	1095.58	High	0	0.008103	2.96
		Checked	Confidence	Identifying Node	PSM Ambiguity	Annotated Sequence	Modifications	# Protein Groups	# Proteins	Master Protein Accessions	Protein Accessions	# Missed Cleavages	Charge	DeltaScore	DeltaCn	Rank	Search Engine Rank	m/z [Da]	MH+ [Da]	Theo. MH+ [Da]	DeltaM [ppm]	Deltam/z [Da]	Activation Type	MS Order	Isolation Interference [%]	Ion Inject Time [ms]	RT [min]	First Scan	Spectrum File	File ID	XCorr	Percolator q-Value	Percolator PEP
		FALSE	High	Sequest HT (A2)	Unambiguous	AALVDHDNIK		1	38	F4SEW7	F4STA8; A0A0P8D048; V8KA90; D8AC81; A0A1X3MFQ7; A0A1M0SJK6; A0A0K9TJ78; A0A1Y5BTC7; A0A0J2DSR5; E9YZC1; A0A228UWY8; A0A070DEC7; S1BU03; A0A1X3M2Q2; S1FYD9; F4SEW7; I4T5E9; U9XMK8; E3XL29; A0A1X9VGX6; Q8XB46; E3PFF8; A0A0S3N2D3; A0A029IEN3; S0YL18; A0A237NM89; A0A0E1SV27; A0A234WUM5; A0A236WXI5; A0A246VVP4; A0A0K4FSQ3; E9TCL0; H4KRL4; D6IHT3; A0A1R1URF8; A0A1Z3UVC1; I0VYQ4; A0A0S3NFV5	0	2	0.4122	0	1	1	548.294	1095.58	1095.58	1.98	0.00108	HCD (High Energy Collision Dissociation)	MS2	51.8089	50	106.844	33074	LW_16srRNA_20200812.raw	F84	2.96	0	0.008103
		FALSE	High	Sequest HT (A2)	Unambiguous	AALVDHDNIK		1	38	F4SEW7	F4STA8; A0A0P8D048; V8KA90; D8AC81; A0A1X3MFQ7; A0A1M0SJK6; A0A0K9TJ78; A0A1Y5BTC7; A0A0J2DSR5; E9YZC1; A0A228UWY8; A0A070DEC7; S1BU03; A0A1X3M2Q2; S1FYD9; F4SEW7; I4T5E9; U9XMK8; E3XL29; A0A1X9VGX6; Q8XB46; E3PFF8; A0A0S3N2D3; A0A029IEN3; S0YL18; A0A237NM89; A0A0E1SV27; A0A234WUM5; A0A236WXI5; A0A246VVP4; A0A0K4FSQ3; E9TCL0; H4KRL4; D6IHT3; A0A1R1URF8; A0A1Z3UVC1; I0VYQ4; A0A0S3NFV5	0	3	0.4671	0	1	1	365.864	1095.58	1095.58	-1.07	-0.00039	HCD (High Energy Collision Dissociation)	MS2	48.4535	50	106.86	33087	LW_16srRNA_20200812.raw	F84	1.67	0	0.05005
	FALSE	High	GVEGVTSVSDKLHVR		0.00323704	0	1	37	1	F4SEW7	1	1582.85	High	0	0.001092	4.69
		Checked	Confidence	Identifying Node	PSM Ambiguity	Annotated Sequence	Modifications	# Protein Groups	# Proteins	Master Protein Accessions	Protein Accessions	# Missed Cleavages	Charge	DeltaScore	DeltaCn	Rank	Search Engine Rank	m/z [Da]	MH+ [Da]	Theo. MH+ [Da]	DeltaM [ppm]	Deltam/z [Da]	Activation Type	MS Order	Isolation Interference [%]	Ion Inject Time [ms]	RT [min]	First Scan	Spectrum File	File ID	XCorr	Percolator q-Value	Percolator PEP
		FALSE	High	Sequest HT (A2)	Unambiguous	GVEGVTSVSDKLHVR		1	37	F4SEW7	F4STA8; A0A0P8D048; V8KA90; D8AC81; R8XE48; A0A1M0SJK6; A0A0K9TJ78; A0A0J2DSR5; D2TRY4; W1FWK7; E9YZC1; A0A228UWY8; A0A070DEC7; A0A1X3M2Q2; S1FYD9; A0A017IQA8; F4SEW7; T8JBZ1; I4T5E9; E3XL29; A0A1X9VGX6; Q8XB46; E3PFF8; R8X2Q9; A0A029IEN3; S0YL18; A0A237NM89; A0A1X3KTM1; A0A234WUM5; A0A236WXI5; A0A246VVP4; E9TCL0; H4KRL4; D6IHT3; A0A1R1URF8; A0A1Z3UVC1; I0VYQ4	1	2	0.7527	0	1	1	791.93	1582.85	1582.85	-0.9	-0.00071	HCD (High Energy Collision Dissociation)	MS2	18.9502	50	107.972	33731	LW_16srRNA_20200812.raw	F84	4.69	0	0.001092
	FALSE	High	GYAGDTATTSEIK		0.00021677	0	1	38	3	F4SEW7	0	1313.62	High	0	0.002254	2.65
		Checked	Confidence	Identifying Node	PSM Ambiguity	Annotated Sequence	Modifications	# Protein Groups	# Proteins	Master Protein Accessions	Protein Accessions	# Missed Cleavages	Charge	DeltaScore	DeltaCn	Rank	Search Engine Rank	m/z [Da]	MH+ [Da]	Theo. MH+ [Da]	DeltaM [ppm]	Deltam/z [Da]	Activation Type	MS Order	Isolation Interference [%]	Ion Inject Time [ms]	RT [min]	First Scan	Spectrum File	File ID	XCorr	Percolator q-Value	Percolator PEP
		FALSE	High	Sequest HT (A2)	Unambiguous	GYAGDTATTSEIK		1	38	F4SEW7	F4STA8; A0A0P8D048; V8KA90; D8AC81; R8XE48; A0A1X3MFQ7; A0A1M0SJK6; A0A0K9TJ78; A0A0J2DSR5; D2TRY4; E9YZC1; A0A228UWY8; A0A070DEC7; S1BU03; A0A1X3M2Q2; S1FYD9; A0A017IQA8; F4SEW7; T8JBZ1; I4T5E9; U9XMK8; E3XL29; Q8XB46; E3PFF8; A0A029IEN3; S0YL18; A0A237NM89; A0A1X3KTM1; A0A0E1SV27; A0A234WUM5; A0A236WXI5; A0A246VVP4; E9TCL0; H4KRL4; D6IHT3; A0A1R1URF8; A0A1Z3UVC1; I0VYQ4	0	2	0.8377	0	1	1	657.314	1313.62	1313.62	-0.8	-0.00053	HCD (High Energy Collision Dissociation)	MS2	0	50	58.6427	12801	LW_16srRNA_20200812.raw	F84	2.65	0	0.002254
		FALSE	High	Sequest HT (A2)	Unambiguous	GYAGDTATTSEIK		1	38	F4SEW7	F4STA8; A0A0P8D048; V8KA90; D8AC81; R8XE48; A0A1X3MFQ7; A0A1M0SJK6; A0A0K9TJ78; A0A0J2DSR5; D2TRY4; E9YZC1; A0A228UWY8; A0A070DEC7; S1BU03; A0A1X3M2Q2; S1FYD9; A0A017IQA8; F4SEW7; T8JBZ1; I4T5E9; U9XMK8; E3XL29; Q8XB46; E3PFF8; A0A029IEN3; S0YL18; A0A237NM89; A0A1X3KTM1; A0A0E1SV27; A0A234WUM5; A0A236WXI5; A0A246VVP4; E9TCL0; H4KRL4; D6IHT3; A0A1R1URF8; A0A1Z3UVC1; I0VYQ4	0	2	0.8279	0	1	1	657.314	1313.62	1313.62	-0.52	-0.00034	HCD (High Energy Collision Dissociation)	MS2	0	50	58.9845	12900	LW_16srRNA_20200812.raw	F84	2.44	0	0.005371
		FALSE	High	Sequest HT (A2)	Unambiguous	GYAGDTATTSEIK		1	38	F4SEW7	F4STA8; A0A0P8D048; V8KA90; D8AC81; R8XE48; A0A1X3MFQ7; A0A1M0SJK6; A0A0K9TJ78; A0A0J2DSR5; D2TRY4; E9YZC1; A0A228UWY8; A0A070DEC7; S1BU03; A0A1X3M2Q2; S1FYD9; A0A017IQA8; F4SEW7; T8JBZ1; I4T5E9; U9XMK8; E3XL29; Q8XB46; E3PFF8; A0A029IEN3; S0YL18; A0A237NM89; A0A1X3KTM1; A0A0E1SV27; A0A234WUM5; A0A236WXI5; A0A246VVP4; E9TCL0; H4KRL4; D6IHT3; A0A1R1URF8; A0A1Z3UVC1; I0VYQ4	0	2	0.8496	0	1	1	657.314	1313.62	1313.62	-0.71	-0.00047	HCD (High Energy Collision Dissociation)	MS2	0	50	59.322	13001	LW_16srRNA_20200812.raw	F84	2.26	0	4.809e-05
	FALSE	High	VGNFMDDSAITAK	1xOxidation [M5]	0.25995	0.00623074	1	41	1	F4SEW7	0	1384.64	High	0.004023	0.178	1.33
		Checked	Confidence	Identifying Node	PSM Ambiguity	Annotated Sequence	Modifications	# Protein Groups	# Proteins	Master Protein Accessions	Protein Accessions	# Missed Cleavages	Charge	DeltaScore	DeltaCn	Rank	Search Engine Rank	m/z [Da]	MH+ [Da]	Theo. MH+ [Da]	DeltaM [ppm]	Deltam/z [Da]	Activation Type	MS Order	Isolation Interference [%]	Ion Inject Time [ms]	RT [min]	First Scan	Spectrum File	File ID	XCorr	Percolator q-Value	Percolator PEP
		FALSE	High	Sequest HT (A2)	Unambiguous	VGNFmDDSAITAK	M5(Oxidation)	1	41	F4SEW7	F4STA8; A0A0P8D048; V8KA90; D8AC81; R8XE48; A0A1X3MFQ7; A0A1M0SJK6; A0A0K9TJ78; A0A1Y5BTC7; A0A0J2DSR5; E9YZC1; A0A228UWY8; A0A070DEC7; S1BU03; A0A1X3M2Q2; S1FYD9; A0A017IQA8; F4SEW7; T8JBZ1; I4T5E9; U9XMK8; E3XL29; A0A1X9VGX6; Q8XB46; E3PFF8; A0A0S3N2D3; A0A029IEN3; S0YL18; A0A237NM89; A0A1X3KTM1; A0A0E1SV27; A0A236WXI5; A0A246VVP4; A0A0K4FSQ3; E9TCL0; H4KRL4; D6IHT3; A0A1R1URF8; A0A1Z3UVC1; I0V…	0	2	0.1579	0	1	1	692.823	1384.64	1384.64	-1.34	-0.00093	HCD (High Energy Collision Dissociation)	MS2	16.472	50	82.6411	21212	LW_16srRNA_20200812.raw	F84	1.33	0.004023	0.178
FALSE	High	Master Protein	D6HXR0	Glyceraldehyde-3-phosphate dehydrogenase OS=Escherichia coli B088 GN=ECCG_00299 PE=3 SV=1	0	19.631	33	9	17	1	1	335	36	6.8	40.79	9
	Checked	Confidence	Sequence	Modifications	Qvality PEP	Qvality q-value	# Protein Groups	# Proteins	# PSMs	Master Protein Accessions	# Missed Cleavages	Theo. MH+ [Da]	Confidence (by Search Engine): Sequest HT	Percolator q-Value (by Search Engine): Sequest HT	Percolator PEP (by Search Engine): Sequest HT	XCorr (by Search Engine): Sequest HT
	FALSE	High	VINDNFGIIEGLMTTVHATTATQK	1xOxidation [M13]	0.000341255	0	2	31	1	D6HXR0; D2TUI4	0	2590.32	High	0	8.12e-05	3.9
		Checked	Confidence	Identifying Node	PSM Ambiguity	Annotated Sequence	Modifications	# Protein Groups	# Proteins	Master Protein Accessions	Protein Accessions	# Missed Cleavages	Charge	DeltaScore	DeltaCn	Rank	Search Engine Rank	m/z [Da]	MH+ [Da]	Theo. MH+ [Da]	DeltaM [ppm]	Deltam/z [Da]	Activation Type	MS Order	Isolation Interference [%]	Ion Inject Time [ms]	RT [min]	First Scan	Spectrum File	File ID	XCorr	Percolator q-Value	Percolator PEP
		FALSE	High	Sequest HT (A2)	Unambiguous	VINDNFGIIEGLmTTVHATTATQK	M13(Oxidation)	2	31	D6HXR0; D2TUI4	A7YLY3; Q6WAN9; Q03596; Q03594; A0A0K4LCA7; A0A1X3KS46; Q5ETX7; Q9L704; A0A0T5XQ90; E1J6I9; M9G3M4; D6HXR0; A0A1L7AU40; A0A1M2EXD6; H4UJZ0; Q9K2R9; E0WA13; D2TUI4; B7LQ20; A0A136X735; A0A1Y4KEU5; A0A0S3MX63; Q03597; Q6WAP3; E0WA12; E0WA03; E0W9Y9; R8WXK3; Q5ETX9; Q56094; W1FZS1	0	3	0.1538	0	1	1	864.11	2590.32	2590.32	-0.84	-0.00073	HCD (High Energy Collision Dissociation)	MS2	13.0085	50	108.8	34285	LW_16srRNA_20200812.raw	F84	3.9	0	8.12e-05
	FALSE	High	VLDLIAHISK		0.0297795	0	2	18	2	D6HXR0; D2TUI4	0	1108.67	High	0	0.01417	2.56
		Checked	Confidence	Identifying Node	PSM Ambiguity	Annotated Sequence	Modifications	# Protein Groups	# Proteins	Master Protein Accessions	Protein Accessions	# Missed Cleavages	Charge	DeltaScore	DeltaCn	Rank	Search Engine Rank	m/z [Da]	MH+ [Da]	Theo. MH+ [Da]	DeltaM [ppm]	Deltam/z [Da]	Activation Type	MS Order	Isolation Interference [%]	Ion Inject Time [ms]	RT [min]	First Scan	Spectrum File	File ID	XCorr	Percolator q-Value	Percolator PEP
		FALSE	High	Sequest HT (A2)	Unambiguous	VLDLIAHISK		2	18	D6HXR0; D2TUI4	A0A0A2RBF5; A0A0K4LCA7; A0A1X3KS46; A0A0T5XQ90; E1J6I9; M9G3M4; D6HXR0; A0A1L7AU40; A0A1M2EXD6; A0A1D3KBU5; H4UJZ0; D2TUI4; B7LQ20; A0A136X735; A0A1Y4KEU5; A0A0S3MX63; R8WXK3; W1FZS1	0	2	0.668	0	1	1	554.841	1108.68	1108.67	2.81	0.00156	HCD (High Energy Collision Dissociation)	MS2	17.7019	50	108.156	33854	LW_16srRNA_20200812.raw	F84	2.53	0	0.01547
		FALSE	High	Sequest HT (A2)	Unambiguous	VLDLIAHISK		2	18	D6HXR0; D2TUI4	A0A0A2RBF5; A0A0K4LCA7; A0A1X3KS46; A0A0T5XQ90; E1J6I9; M9G3M4; D6HXR0; A0A1L7AU40; A0A1M2EXD6; A0A1D3KBU5; H4UJZ0; D2TUI4; B7LQ20; A0A136X735; A0A1Y4KEU5; A0A0S3MX63; R8WXK3; W1FZS1	0	3	0.6758	0	1	1	370.23	1108.67	1108.67	1.72	0.00064	HCD (High Energy Collision Dissociation)	MS2	18.3406	50	108.184	33873	LW_16srRNA_20200812.raw	F84	2.56	0	0.01417
	FALSE	High	VGINGFGR		0.0892528	0	3	85	1	D6HXR0; D2TUI4; A0A0T5XJR9	0	819.447	High	0	0.05075	1.49
		Checked	Confidence	Identifying Node	PSM Ambiguity	Annotated Sequence	Modifications	# Protein Groups	# Proteins	Master Protein Accessions	Protein Accessions	# Missed Cleavages	Charge	DeltaScore	DeltaCn	Rank	Search Engine Rank	m/z [Da]	MH+ [Da]	Theo. MH+ [Da]	DeltaM [ppm]	Deltam/z [Da]	Activation Type	MS Order	Isolation Interference [%]	Ion Inject Time [ms]	RT [min]	First Scan	Spectrum File	File ID	XCorr	Percolator q-Value	Percolator PEP
		FALSE	High	Sequest HT (A2)	Unambiguous	VGINGFGR		3	85	D6HXR0; D2TUI4; A0A0T5XJR9	H4UJY9; L3PAP3; A0A0H2YYW0; A0A1M2G0Z8; A0A0C5EZJ5; A0A0A2RBF5; A0A0D8W692; A0A1M0WHN0; D3GRF0; A0A0K4LCA7; A0A234SGC8; A0A1Y5BKX2; C8UPL3; F4SXT0; A0A1X3KS46; L4J9V7; A0A0T5XQ90; A0A234HTR4; A0A070DBX9; A0A0L1BZ83; H4LBF9; Q83R83; E1J6I9; M9G3M4; D6HXR0; A0A1L7AU40; A0A1M2EXD6; A7ZLL2; A0A1D3KID0; A0A027THJ3; A0A1D3KBU5; A0A0K3Y2Y7; A0A062YAV2; S1CHY0; R8WXG0; A0A1Y5BEY0; P00362; B7MUK6; A0A1Q6A…	0	2	0.1611	0	1	1	410.227	819.446	819.447	-1.01	-0.00041	HCD (High Energy Collision Dissociation)	MS2	0	50	101.21	29914	LW_16srRNA_20200812.raw	F84	1.49	0	0.05075
	FALSE	High	VPTPNVSVVDLTVR		0.0124255	0	3	34	2	Q9KIK9; D6HXR0; D2TUI4	0	1495.85	High	0	0.01161	2.59
		Checked	Confidence	Identifying Node	PSM Ambiguity	Annotated Sequence	Modifications	# Protein Groups	# Proteins	Master Protein Accessions	Protein Accessions	# Missed Cleavages	Charge	DeltaScore	DeltaCn	Rank	Search Engine Rank	m/z [Da]	MH+ [Da]	Theo. MH+ [Da]	DeltaM [ppm]	Deltam/z [Da]	Activation Type	MS Order	Isolation Interference [%]	Ion Inject Time [ms]	RT [min]	First Scan	Spectrum File	File ID	XCorr	Percolator q-Value	Percolator PEP
		FALSE	High	Sequest HT (A2)	Unambiguous	VPTPNVSVVDLTVR		3	34	Q9KIK9; D6HXR0; D2TUI4	A7YLY3; Q6WAN9; Q03596; Q03594; A0A0A2RBF5; A0A0K4LCA7; Q9KIK9; A0A1X3KS46; Q5ETX7; Q9L704; A0A0T5XQ90; Q9KIK8; E1J6I9; M9G3M4; D6HXR0; A0A1L7AU40; A0A1M2EXD6; A0A1D3KBU5; H4UJZ0; Q9K2R9; D2TUI4; B7LQ20; A0A136X735; A0A1Y4KEU5; A0A0S3MX63; P24164; Q03597; Q6WAP3; Q03595; R8WXK3; Q5ETX9; Q56094; Q9KIL1; W1FZS1	0	2	0.8058	0	1	1	748.428	1495.85	1495.85	1.11	0.00083	HCD (High Energy Collision Dissociation)	MS2	10.5452	50	105.732	32400	LW_16srRNA_20200812.raw	F84	2.42	0	0.005145
		FALSE	High	Sequest HT (A2)	Unambiguous	VPTPNVSVVDLTVR		3	34	Q9KIK9; D6HXR0; D2TUI4	A7YLY3; Q6WAN9; Q03596; Q03594; A0A0A2RBF5; A0A0K4LCA7; Q9KIK9; A0A1X3KS46; Q5ETX7; Q9L704; A0A0T5XQ90; Q9KIK8; E1J6I9; M9G3M4; D6HXR0; A0A1L7AU40; A0A1M2EXD6; A0A1D3KBU5; H4UJZ0; Q9K2R9; D2TUI4; B7LQ20; A0A136X735; A0A1Y4KEU5; A0A0S3MX63; P24164; Q03597; Q6WAP3; Q03595; R8WXK3; Q5ETX9; Q56094; Q9KIL1; W1FZS1	0	2	0.7413	0	1	1	748.428	1495.85	1495.85	0.13	0.0001	HCD (High Energy Collision Dissociation)	MS2	37.0642	50	106.077	32600	LW_16srRNA_20200812.raw	F84	2.59	0	0.01161
	FALSE	High	TVDGPSHK		0.154788	0	3	41	1	Q9KIK9; D6HXR0; D2TUI4	0	840.421	High	0	0.09634	1.33
		Checked	Confidence	Identifying Node	PSM Ambiguity	Annotated Sequence	Modifications	# Protein Groups	# Proteins	Master Protein Accessions	Protein Accessions	# Missed Cleavages	Charge	DeltaScore	DeltaCn	Rank	Search Engine Rank	m/z [Da]	MH+ [Da]	Theo. MH+ [Da]	DeltaM [ppm]	Deltam/z [Da]	Activation Type	MS Order	Isolation Interference [%]	Ion Inject Time [ms]	RT [min]	First Scan	Spectrum File	File ID	XCorr	Percolator q-Value	Percolator PEP
		FALSE	High	Sequest HT (A2)	Unambiguous	TVDGPSHK		3	41	Q9KIK9; D6HXR0; D2TUI4	A7YLY3; Q6WAN9; Q03596; Q03594; A0A0A2RBF5; A0A0K4LCA7; Q9KIK9; A0A1X3KS46; Q5ETX7; Q9L704; A0A0T5XQ90; Q9KIK8; E1J6I9; Q9KIL0; M9G3M4; D6HXR0; A0A1L7AU40; A0A1M2EXD6; A0A1D3KBU5; H4UJZ0; Q9K2R9; E0WA13; D2TUI4; B7LQ20; A0A136X735; A0A1Y4KEU5; A0A0S3MX63; P24164; Q03597; Q5ETX8; Q6WAP3; E0WA12; Q03595; E0WA03; E0W9Y9; R8WXK3; Q5ETX9; Q56094; Q5ETX6; Q9KIL1; W1FZS1	0	2	0.5489	0	1	1	420.714	840.421	840.421	0.29	0.00012	HCD (High Energy Collision Dissociation)	MS2	54.7882	50	101.756	30228	LW_16srRNA_20200812.raw	F84	1.33	0	0.09634
	FALSE	High	AGIALNDNFVK		0.0333002	0	2	26	2	D6HXR0; D2TUI4	0	1161.63	High	0	0.04397	2.98
		Checked	Confidence	Identifying Node	PSM Ambiguity	Annotated Sequence	Modifications	# Protein Groups	# Proteins	Master Protein Accessions	Protein Accessions	# Missed Cleavages	Charge	DeltaScore	DeltaCn	Rank	Search Engine Rank	m/z [Da]	MH+ [Da]	Theo. MH+ [Da]	DeltaM [ppm]	Deltam/z [Da]	Activation Type	MS Order	Isolation Interference [%]	Ion Inject Time [ms]	RT [min]	First Scan	Spectrum File	File ID	XCorr	Percolator q-Value	Percolator PEP
		FALSE	High	Sequest HT (A2)	Unambiguous	AGIALNDNFVK		2	26	D6HXR0; D2TUI4	A7YLY3; Q03596; Q03594; A0A0A2RBF5; A0A0K4LCA7; A0A1X3KS46; A0A0T5XQ90; E1J6I9; M9G3M4; D6HXR0; A0A1L7AU40; A0A1M2EXD6; A0A1D3KBU5; H4UJZ0; Q9ESV6; D2TUI4; B7LQ20; A0A136X735; A0A1Y4KEU5; A0A0S3MX63; P24164; Q03597; Q03595; R8WXK3; Q56094; W1FZS1	0	2	0.5302	0	1	1	581.317	1161.63	1161.63	0.54	0.00031	HCD (High Energy Collision Dissociation)	MS2	0.668902	39.782	103.581	31207	LW_16srRNA_20200812.raw	F84	2.98	0	0.04397
		FALSE	High	Sequest HT (A2)	Unambiguous	AGIALNDNFVK		2	26	D6HXR0; D2TUI4	A7YLY3; Q03596; Q03594; A0A0A2RBF5; A0A0K4LCA7; A0A1X3KS46; A0A0T5XQ90; E1J6I9; M9G3M4; D6HXR0; A0A1L7AU40; A0A1M2EXD6; A0A1D3KBU5; H4UJZ0; Q9ESV6; D2TUI4; B7LQ20; A0A136X735; A0A1Y4KEU5; A0A0S3MX63; P24164; Q03597; Q03595; R8WXK3; Q56094; W1FZS1	0	2	0.5607	0	1	1	581.317	1161.63	1161.63	1.17	0.00068	HCD (High Energy Collision Dissociation)	MS2	8.51671	50	103.234	31029	LW_16srRNA_20200812.raw	F84	2.8	0	0.01614
	FALSE	High	KHITAGAKK		0.114652	0	3	35	1	Q9KIK9; D6HXR0; D2TUI4	2	953.589	High	0	0.06779	2.76
		Checked	Confidence	Identifying Node	PSM Ambiguity	Annotated Sequence	Modifications	# Protein Groups	# Proteins	Master Protein Accessions	Protein Accessions	# Missed Cleavages	Charge	DeltaScore	DeltaCn	Rank	Search Engine Rank	m/z [Da]	MH+ [Da]	Theo. MH+ [Da]	DeltaM [ppm]	Deltam/z [Da]	Activation Type	MS Order	Isolation Interference [%]	Ion Inject Time [ms]	RT [min]	First Scan	Spectrum File	File ID	XCorr	Percolator q-Value	Percolator PEP
		FALSE	High	Sequest HT (A2)	Unambiguous	KHITAGAKK		3	35	Q9KIK9; D6HXR0; D2TUI4	A7YLY3; Q6WAN9; D5A7B1; Q03596; Q03594; A0A0K4LCA7; Q9KIK9; A0A1X3KS46; Q5ETX7; Q9L704; A0A0T5XQ90; Q9KIK8; E1J6I9; M9G3M4; D6HXR0; A0A1L7AU40; A0A1M2EXD6; A0A1D3KBU5; Q9K2R9; E0WA13; D2TUI4; B7LQ20; A0A136X735; A0A1Y4KEU5; A0A0S3MX63; P24164; Q03597; Q6WAP3; Q03595; E0WA03; E0W9Y9; R8WXK3; Q5ETX9; Q9KIL1; W1FZS1	2	2	0.5507	0	1	1	477.299	953.591	953.589	1.75	0.00084	HCD (High Energy Collision Dissociation)	MS2	24.5389	50	108.599	34150	LW_16srRNA_20200812.raw	F84	2.76	0	0.06779
	FALSE	High	GASQNIIPSSTGAAK		0.00422403	0	1	32	5	D6HXR0	0	1401.73	High	0	0.001482	3.56
		Checked	Confidence	Identifying Node	PSM Ambiguity	Annotated Sequence	Modifications	# Protein Groups	# Proteins	Master Protein Accessions	Protein Accessions	# Missed Cleavages	Charge	DeltaScore	DeltaCn	Rank	Search Engine Rank	m/z [Da]	MH+ [Da]	Theo. MH+ [Da]	DeltaM [ppm]	Deltam/z [Da]	Activation Type	MS Order	Isolation Interference [%]	Ion Inject Time [ms]	RT [min]	First Scan	Spectrum File	File ID	XCorr	Percolator q-Value	Percolator PEP
		FALSE	High	Sequest HT (A2)	Unambiguous	GASQNIIPSSTGAAK		1	32	D6HXR0	A7YLY3; Q6WAN9; Q03596; Q03594; A0A0A2RBF5; A0A0K4LCA7; A0A1X3KS46; Q9L704; Q9KIK8; E1J6I9; Q9KIL0; M9G3M4; D6HXR0; A0A1L7AU40; A0A1M2EXD6; H4UJZ0; Q9K2R9; E0WA13; B7LQ20; A0A136X735; A0A1Y4KEU5; A0A0S3MX63; Q03597; Q5ETX8; Q6WAP3; E0WA12; E0W9Y9; R8WXK3; Q5ETX9; Q56094; Q5ETX6; W1FZS1	0	2	0.6589	0	1	1	701.37	1401.73	1401.73	-0.37	-0.00026	HCD (High Energy Collision Dissociation)	MS2	2.79061	50	65.9474	15157	LW_16srRNA_20200812.raw	F84	3.02	0	0.005341
		FALSE	High	Sequest HT (A2)	Unambiguous	GASQNIIPSSTGAAK		1	32	D6HXR0	A7YLY3; Q6WAN9; Q03596; Q03594; A0A0A2RBF5; A0A0K4LCA7; A0A1X3KS46; Q9L704; Q9KIK8; E1J6I9; Q9KIL0; M9G3M4; D6HXR0; A0A1L7AU40; A0A1M2EXD6; H4UJZ0; Q9K2R9; E0WA13; B7LQ20; A0A136X735; A0A1Y4KEU5; A0A0S3MX63; Q03597; Q5ETX8; Q6WAP3; E0WA12; E0W9Y9; R8WXK3; Q5ETX9; Q56094; Q5ETX6; W1FZS1	0	2	0.6966	0	1	1	701.37	1401.73	1401.73	-0.02	-2e-05	HCD (High Energy Collision Dissociation)	MS2	0	50	66.2862	15272	LW_16srRNA_20200812.raw	F84	3.56	0	0.001482
		FALSE	High	Sequest HT (A2)	Unambiguous	GASQNIIPSSTGAAK		1	32	D6HXR0	A7YLY3; Q6WAN9; Q03596; Q03594; A0A0A2RBF5; A0A0K4LCA7; A0A1X3KS46; Q9L704; Q9KIK8; E1J6I9; Q9KIL0; M9G3M4; D6HXR0; A0A1L7AU40; A0A1M2EXD6; H4UJZ0; Q9K2R9; E0WA13; B7LQ20; A0A136X735; A0A1Y4KEU5; A0A0S3MX63; Q03597; Q5ETX8; Q6WAP3; E0WA12; E0W9Y9; R8WXK3; Q5ETX9; Q56094; Q5ETX6; W1FZS1	0	2	0.658	0	1	1	701.37	1401.73	1401.73	0.07	5e-05	HCD (High Energy Collision Dissociation)	MS2	0	50	66.6253	15385	LW_16srRNA_20200812.raw	F84	3.48	0	0.005357
		FALSE	High	Sequest HT (A2)	Unambiguous	GASQNIIPSSTGAAK		1	32	D6HXR0	A7YLY3; Q6WAN9; Q03596; Q03594; A0A0A2RBF5; A0A0K4LCA7; A0A1X3KS46; Q9L704; Q9KIK8; E1J6I9; Q9KIL0; M9G3M4; D6HXR0; A0A1L7AU40; A0A1M2EXD6; H4UJZ0; Q9K2R9; E0WA13; B7LQ20; A0A136X735; A0A1Y4KEU5; A0A0S3MX63; Q03597; Q5ETX8; Q6WAP3; E0WA12; E0W9Y9; R8WXK3; Q5ETX9; Q56094; Q5ETX6; W1FZS1	0	2	0.6598	0	1	1	701.37	1401.73	1401.73	-0.2	-0.00014	HCD (High Energy Collision Dissociation)	MS2	0	50	66.9599	15496	LW_16srRNA_20200812.raw	F84	3.41	0	0.00569
		FALSE	High	Sequest HT (A2)	Unambiguous	GASQNIIPSSTGAAK		1	32	D6HXR0	A7YLY3; Q6WAN9; Q03596; Q03594; A0A0A2RBF5; A0A0K4LCA7; A0A1X3KS46; Q9L704; Q9KIK8; E1J6I9; Q9KIL0; M9G3M4; D6HXR0; A0A1L7AU40; A0A1M2EXD6; H4UJZ0; Q9K2R9; E0WA13; B7LQ20; A0A136X735; A0A1Y4KEU5; A0A0S3MX63; Q03597; Q5ETX8; Q6WAP3; E0WA12; E0W9Y9; R8WXK3; Q5ETX9; Q56094; Q5ETX6; W1FZS1	0	2	0.6738	0	1	1	701.37	1401.73	1401.73	-0.37	-0.00026	HCD (High Energy Collision Dissociation)	MS2	1.1058	50	67.3013	15613	LW_16srRNA_20200812.raw	F84	2.82	0	0.01215
	FALSE	High	VINDNFGIIEGLMTTVHATTATQK		0.224347	0.00417221	2	31	1	D6HXR0; D2TUI4	0	2574.32	High	0.002697	0.1494	1.15
		Checked	Confidence	Identifying Node	PSM Ambiguity	Annotated Sequence	Modifications	# Protein Groups	# Proteins	Master Protein Accessions	Protein Accessions	# Missed Cleavages	Charge	DeltaScore	DeltaCn	Rank	Search Engine Rank	m/z [Da]	MH+ [Da]	Theo. MH+ [Da]	DeltaM [ppm]	Deltam/z [Da]	Activation Type	MS Order	Isolation Interference [%]	Ion Inject Time [ms]	RT [min]	First Scan	Spectrum File	File ID	XCorr	Percolator q-Value	Percolator PEP
		FALSE	High	Sequest HT (A2)	Selected	VINDNFGIIEGLMTTVHATTATQK		2	31	D6HXR0; D2TUI4	A7YLY3; Q6WAN9; Q03596; Q03594; A0A0K4LCA7; A0A1X3KS46; Q5ETX7; Q9L704; A0A0T5XQ90; E1J6I9; M9G3M4; D6HXR0; A0A1L7AU40; A0A1M2EXD6; H4UJZ0; Q9K2R9; E0WA13; D2TUI4; B7LQ20; A0A136X735; A0A1Y4KEU5; A0A0S3MX63; Q03597; Q6WAP3; E0WA12; E0WA03; E0W9Y9; R8WXK3; Q5ETX9; Q56094; W1FZS1	0	3	0	0	1	1	858.78	2574.32	2574.32	0.48	0.00041	HCD (High Energy Collision Dissociation)	MS2	14.7399	50	111.144	35581	LW_16srRNA_20200812.raw	F84	1.15	0.002697	0.1494
	FALSE	High	VTAERDPANLK		0.304827	0.00789054	2	30	1	D6HXR0; D2TUI4	1	1213.65	High	0.00504	0.2155	1.96
		Checked	Confidence	Identifying Node	PSM Ambiguity	Annotated Sequence	Modifications	# Protein Groups	# Proteins	Master Protein Accessions	Protein Accessions	# Missed Cleavages	Charge	DeltaScore	DeltaCn	Rank	Search Engine Rank	m/z [Da]	MH+ [Da]	Theo. MH+ [Da]	DeltaM [ppm]	Deltam/z [Da]	Activation Type	MS Order	Isolation Interference [%]	Ion Inject Time [ms]	RT [min]	First Scan	Spectrum File	File ID	XCorr	Percolator q-Value	Percolator PEP
		FALSE	High	Sequest HT (A2)	Unambiguous	VTAERDPANLK		2	30	D6HXR0; D2TUI4	A7YLY3; Q6WAN9; D5A7B1; Q03596; Q03594; A0A0K4LCA7; A0A1X3KS46; Q9L704; Q9KIK8; E1J6I9; Q9KIL0; M9G3M4; D6HXR0; A0A1L7AU40; A0A1M2EXD6; A0A1D3KBU5; Q9K2R9; D2TUI4; B7LQ20; A0A136X735; A0A1Y4KEU5; A0A0S3MX63; P24164; Q03597; Q6WAP3; Q03595; R8WXK3; Q5ETX9; Q56094; W1FZS1	1	2	0.2245	0	1	1	607.33	1213.65	1213.65	-1.14	-0.00069	HCD (High Energy Collision Dissociation)	MS2	50.2111	50	105.635	32340	LW_16srRNA_20200812.raw	F84	1.96	0.00504	0.2155
FALSE	High	Master Protein	A0A0G3J7A9	Elongation factor G OS=Escherichia coli APEC O18 GN=fusA PE=3 SV=1	0	19.589	13	7	8	7	1	704	77.5	5.38	20.54	7
	Checked	Confidence	Sequence	Modifications	Qvality PEP	Qvality q-value	# Protein Groups	# Proteins	# PSMs	Master Protein Accessions	# Missed Cleavages	Theo. MH+ [Da]	Confidence (by Search Engine): Sequest HT	Percolator q-Value (by Search Engine): Sequest HT	Percolator PEP (by Search Engine): Sequest HT	XCorr (by Search Engine): Sequest HT
	FALSE	High	VYSGVVNSGDTVLNSVK		0.0331765	0	1	16	1	A0A0G3J7A9	0	1737.9	High	0	0.01603	2.23
		Checked	Confidence	Identifying Node	PSM Ambiguity	Annotated Sequence	Modifications	# Protein Groups	# Proteins	Master Protein Accessions	Protein Accessions	# Missed Cleavages	Charge	DeltaScore	DeltaCn	Rank	Search Engine Rank	m/z [Da]	MH+ [Da]	Theo. MH+ [Da]	DeltaM [ppm]	Deltam/z [Da]	Activation Type	MS Order	Isolation Interference [%]	Ion Inject Time [ms]	RT [min]	First Scan	Spectrum File	File ID	XCorr	Percolator q-Value	Percolator PEP
		FALSE	High	Sequest HT (A2)	Unambiguous	VYSGVVNSGDTVLNSVK		1	16	A0A0G3J7A9	A0A0J2E7C3; A0A1Q6B7M7; D2TMG0; A0A0K3KAE1; A0A0G3KCQ7; A0A080EUZ8; A0A1Q6ADN2; P0A1H3; N4NSS5; I0VVU4; W1H5T5; S0VPX0; A0A0G3J7A9; N3F9M4; Q83JC3; V6FF17	0	2	0.7354	0	1	1	869.454	1737.9	1737.9	-0.55	-0.00048	HCD (High Energy Collision Dissociation)	MS2	14.6767	50	101.109	29859	LW_16srRNA_20200812.raw	F84	2.23	0	0.01603
	FALSE	High	AGDIAAAIGLK		0.00246207	0	1	20	1	A0A0G3J7A9	0	999.583	High	0	0.0007966	2.15
		Checked	Confidence	Identifying Node	PSM Ambiguity	Annotated Sequence	Modifications	# Protein Groups	# Proteins	Master Protein Accessions	Protein Accessions	# Missed Cleavages	Charge	DeltaScore	DeltaCn	Rank	Search Engine Rank	m/z [Da]	MH+ [Da]	Theo. MH+ [Da]	DeltaM [ppm]	Deltam/z [Da]	Activation Type	MS Order	Isolation Interference [%]	Ion Inject Time [ms]	RT [min]	First Scan	Spectrum File	File ID	XCorr	Percolator q-Value	Percolator PEP
		FALSE	High	Sequest HT (A2)	Unambiguous	AGDIAAAIGLK		1	20	A0A0G3J7A9	A0A0J2E7C3; A0A1Q6B7M7; D2TMG0; A0A0T5XLV6; A0A0K3KAE1; A0A0G3KCQ7; R8WM02; A0A080EUZ8; A0A0A2R562; A0A1Q6ADN2; W1FPB0; P0A1H3; N4NSS5; I0VVU4; W1H5T5; S0VPX0; A0A0G3J7A9; N3F9M4; Q83JC3; V6FF17	0	2	0.614	0	1	1	500.296	999.584	999.583	1.14	0.00057	HCD (High Energy Collision Dissociation)	MS2	35.7276	50	105.114	32011	LW_16srRNA_20200812.raw	F84	2.15	0	0.0007966
	FALSE	High	LAASLAFK		0.153155	0	1	20	2	A0A0G3J7A9	0	820.493	High	0	0.09553	1.81
		Checked	Confidence	Identifying Node	PSM Ambiguity	Annotated Sequence	Modifications	# Protein Groups	# Proteins	Master Protein Accessions	Protein Accessions	# Missed Cleavages	Charge	DeltaScore	DeltaCn	Rank	Search Engine Rank	m/z [Da]	MH+ [Da]	Theo. MH+ [Da]	DeltaM [ppm]	Deltam/z [Da]	Activation Type	MS Order	Isolation Interference [%]	Ion Inject Time [ms]	RT [min]	First Scan	Spectrum File	File ID	XCorr	Percolator q-Value	Percolator PEP
		FALSE	High	Sequest HT (A2)	Unambiguous	LAASIAFK		1	19	A0A0G3J7A9	A0A0J2E7C3; A0A1Q6B7M7; D2TMG0; A0A0T5XLV6; A0A0K3KAE1; A0A0G3KCQ7; R8WM02; A0A080EUZ8; A0A1Q6ADN2; W1FQS7; P0A1H3; N4NSS5; I0VVU4; W1H5T5; S0VPX0; A0A0G3J7A9; N3F9M4; Q83JC3; V6FF17	0	2		0	1	2	410.75	820.493	820.493	0.6	0.00025	HCD (High Energy Collision Dissociation)	MS2	8.34615	50	103.091	30949	LW_16srRNA_20200812.raw	F84	1.81	0	0.09553
		FALSE	High	Sequest HT (A2)	Unambiguous	LAASLAFK		1	1		A0A0A2R562	0	2	0	0	1	1	410.75	820.493	820.493	0.6	0.00025	HCD (High Energy Collision Dissociation)	MS2	8.34615	50	103.091	30949	LW_16srRNA_20200812.raw	F84	1.81	0	0.09553
	FALSE	High	HASDDEPFSALAFK		2.76572e-05	0	1	14	1	A0A0G3J7A9	0	1534.72	High	0	4.463e-06	3.73
		Checked	Confidence	Identifying Node	PSM Ambiguity	Annotated Sequence	Modifications	# Protein Groups	# Proteins	Master Protein Accessions	Protein Accessions	# Missed Cleavages	Charge	DeltaScore	DeltaCn	Rank	Search Engine Rank	m/z [Da]	MH+ [Da]	Theo. MH+ [Da]	DeltaM [ppm]	Deltam/z [Da]	Activation Type	MS Order	Isolation Interference [%]	Ion Inject Time [ms]	RT [min]	First Scan	Spectrum File	File ID	XCorr	Percolator q-Value	Percolator PEP
		FALSE	High	Sequest HT (A2)	Unambiguous	HASDDEPFSALAFK		1	14	A0A0G3J7A9	A0A1Q6B7M7; D2TMG0; A0A0K3KAE1; A0A0G3KCQ7; A0A1Q6ADN2; P0A1H3; N4NSS5; I0VVU4; W1H5T5; S0VPX0; A0A0G3J7A9; N3F9M4; Q83JC3; V6FF17	0	2	0.7105	0	1	1	767.863	1534.72	1534.72	1.01	0.00077	HCD (High Energy Collision Dissociation)	MS2	34.9836	50	108.191	33878	LW_16srRNA_20200812.raw	F84	3.73	0	4.463e-06
	FALSE	High	IATDPFVGNLTFFR		8.42343e-06	0	1	20	1	A0A0G3J7A9	0	1597.84	High	0	1.132e-06	3.47
		Checked	Confidence	Identifying Node	PSM Ambiguity	Annotated Sequence	Modifications	# Protein Groups	# Proteins	Master Protein Accessions	Protein Accessions	# Missed Cleavages	Charge	DeltaScore	DeltaCn	Rank	Search Engine Rank	m/z [Da]	MH+ [Da]	Theo. MH+ [Da]	DeltaM [ppm]	Deltam/z [Da]	Activation Type	MS Order	Isolation Interference [%]	Ion Inject Time [ms]	RT [min]	First Scan	Spectrum File	File ID	XCorr	Percolator q-Value	Percolator PEP
		FALSE	High	Sequest HT (A2)	Unambiguous	IATDPFVGNLTFFR		1	20	A0A0G3J7A9	A0A0J2E7C3; A0A1Q6B7M7; D2TMG0; A0A0T5XLV6; W1FST4; A0A0K3KAE1; A0A0G3KCQ7; R8WM02; A0A080EUZ8; A0A0A2R562; A0A1Q6ADN2; P0A1H3; N4NSS5; I0VVU4; W1H5T5; S0VPX0; A0A0G3J7A9; N3F9M4; Q83JC3; V6FF17	0	2	0.6715	0	1	1	799.426	1597.84	1597.84	4.45	0.00355	HCD (High Energy Collision Dissociation)	MS2	0	50	109.608	34806	LW_16srRNA_20200812.raw	F84	3.47	0	1.132e-06
	FALSE	High	YRNIGISAHIDAGKTTTTER		0.232059	0.00417221	1	23	1	A0A0G3J7A9	2	2204.14	High	0.002697	0.1557	2.14
		Checked	Confidence	Identifying Node	PSM Ambiguity	Annotated Sequence	Modifications	# Protein Groups	# Proteins	Master Protein Accessions	Protein Accessions	# Missed Cleavages	Charge	DeltaScore	DeltaCn	Rank	Search Engine Rank	m/z [Da]	MH+ [Da]	Theo. MH+ [Da]	DeltaM [ppm]	Deltam/z [Da]	Activation Type	MS Order	Isolation Interference [%]	Ion Inject Time [ms]	RT [min]	First Scan	Spectrum File	File ID	XCorr	Percolator q-Value	Percolator PEP
		FALSE	High	Sequest HT (A2)	Unambiguous	YRNIGISAHIDAGKTTTTER		1	23	A0A0G3J7A9	A0A0J2E7C3; W1W277; A0A1Q6B7M7; D2TMG0; A0A0T5XLV6; A0A0T5XMQ6; W1H9Y4; W1FST4; A0A0K3KAE1; A0A0G3KCQ7; R8WM02; A0A080EUZ8; A0A0A2R562; A0A1Q6ADN2; P0A1H3; N4NSS5; W1H5T5; S0VPX0; A0A0G3J7A9; N3F9M4; Q83JC3; V6FF17; A0A1D3U1A9	2	3	0.6495	0	1	1	735.384	2204.14	2204.14	-1.44	-0.00106	HCD (High Energy Collision Dissociation)	MS2	0	50	108.786	34274	LW_16srRNA_20200812.raw	F84	2.14	0.002697	0.1557
	FALSE	High	ILFYTGVNHK		0.206722	0.00417221	1	20	2	A0A0G3J7A9	0	1191.65	High	0.002697	0.1355	2.89
		Checked	Confidence	Identifying Node	PSM Ambiguity	Annotated Sequence	Modifications	# Protein Groups	# Proteins	Master Protein Accessions	Protein Accessions	# Missed Cleavages	Charge	DeltaScore	DeltaCn	Rank	Search Engine Rank	m/z [Da]	MH+ [Da]	Theo. MH+ [Da]	DeltaM [ppm]	Deltam/z [Da]	Activation Type	MS Order	Isolation Interference [%]	Ion Inject Time [ms]	RT [min]	First Scan	Spectrum File	File ID	XCorr	Percolator q-Value	Percolator PEP
		FALSE	High	Sequest HT (A2)	Unambiguous	ILFYTGVNHK		1	20	A0A0G3J7A9	A0A0J2E7C3; W1W277; A0A1Q6B7M7; D2TMG0; A0A0T5XLV6; W1FST4; A0A0K3KAE1; A0A0G3KCQ7; R8WM02; A0A080EUZ8; A0A0A2R562; A0A1Q6ADN2; P0A1H3; N4NSS5; W1H5T5; S0VPX0; A0A0G3J7A9; N3F9M4; Q83JC3; V6FF17	0	2	0.4671	0	1	1	596.328	1191.65	1191.65	-2.19	-0.0013	HCD (High Energy Collision Dissociation)	MS2	43.5375	50	107.819	33628	LW_16srRNA_20200812.raw	F84	2.89	0.002697	0.1355
		FALSE	High	Sequest HT (A2)	Unambiguous	ILFYTGVNHK		1	20	A0A0G3J7A9	A0A0J2E7C3; W1W277; A0A1Q6B7M7; D2TMG0; A0A0T5XLV6; W1FST4; A0A0K3KAE1; A0A0G3KCQ7; R8WM02; A0A080EUZ8; A0A0A2R562; A0A1Q6ADN2; P0A1H3; N4NSS5; W1H5T5; S0VPX0; A0A0G3J7A9; N3F9M4; Q83JC3; V6FF17	0	3	0.4455	0	1	1	397.889	1191.65	1191.65	0.34	0.00013	HCD (High Energy Collision Dissociation)	MS2	45.2941	50	107.825	33633	LW_16srRNA_20200812.raw	F84	2.11	0.00504	0.1981
FALSE	High	Master Protein	A0A0K4V0R2	Succinate--CoA ligase [ADP-forming] subunit alpha OS=Escherichia coli GN=sucD_2 PE=3 SV=1	0	19.055	27	7	8	3	1	289	29.8	6.79	18.97	7
	Checked	Confidence	Sequence	Modifications	Qvality PEP	Qvality q-value	# Protein Groups	# Proteins	# PSMs	Master Protein Accessions	# Missed Cleavages	Theo. MH+ [Da]	Confidence (by Search Engine): Sequest HT	Percolator q-Value (by Search Engine): Sequest HT	Percolator PEP (by Search Engine): Sequest HT	XCorr (by Search Engine): Sequest HT
	FALSE	High	MGHAGAIIAGGK	1xOxidation [M1]	0.05516	0	2	17	1	A0A0A2RRL6; A0A0K4V0R2	0	1098.57	High	0	0.02898	2.26
		Checked	Confidence	Identifying Node	PSM Ambiguity	Annotated Sequence	Modifications	# Protein Groups	# Proteins	Master Protein Accessions	Protein Accessions	# Missed Cleavages	Charge	DeltaScore	DeltaCn	Rank	Search Engine Rank	m/z [Da]	MH+ [Da]	Theo. MH+ [Da]	DeltaM [ppm]	Deltam/z [Da]	Activation Type	MS Order	Isolation Interference [%]	Ion Inject Time [ms]	RT [min]	First Scan	Spectrum File	File ID	XCorr	Percolator q-Value	Percolator PEP
		FALSE	High	Sequest HT (A2)	Unambiguous	mGHAGAIIAGGK	M1(Oxidation)	2	17	A0A0A2RRL6; A0A0K4V0R2	A0A0A2RRL6; A0A1D3U745; A0A080HQN7; H4I7W8; A0A1U9T1G9; A0A246X0J5; F4NPP1; A0A0T5XQE9; D2TPD3; A0A1X3I8G0; N4NRK6; A0A0K4V0R2; C3TIL0; W1FTF8; A0A0K3XBG5; A0A234KFD4; Q83S97	0	2	0.6549	0	1	1	549.79	1098.57	1098.57	0.89	0.00049	HCD (High Energy Collision Dissociation)	MS2	31.0213	50	105.736	32403	LW_16srRNA_20200812.raw	F84	2.26	0	0.02898
	FALSE	High	SGTLTYEAVK		0.0191734	0	2	19	1	A0A0A2RRL6; A0A0K4V0R2	0	1068.56	High	0	0.008494	1.61
		Checked	Confidence	Identifying Node	PSM Ambiguity	Annotated Sequence	Modifications	# Protein Groups	# Proteins	Master Protein Accessions	Protein Accessions	# Missed Cleavages	Charge	DeltaScore	DeltaCn	Rank	Search Engine Rank	m/z [Da]	MH+ [Da]	Theo. MH+ [Da]	DeltaM [ppm]	Deltam/z [Da]	Activation Type	MS Order	Isolation Interference [%]	Ion Inject Time [ms]	RT [min]	First Scan	Spectrum File	File ID	XCorr	Percolator q-Value	Percolator PEP
		FALSE	High	Sequest HT (A2)	Unambiguous	SGTLTYEAVK		2	19	A0A0A2RRL6; A0A0K4V0R2	A0A0A2RRL6; A0A1D3U745; A0A080HQN7; H4I7W8; A0A1U9T1G9; A0A246X0J5; F4NPP1; A0A0T5XQE9; S1LQR8; D2TPD3; A0A1X3I8G0; A0A1V2STX1; N4NRK6; A0A0K4V0R2; C3TIL0; W1FTF8; A0A0K3XBG5; A0A234KFD4; Q83S97	0	2	0.5528	0	1	1	534.783	1068.56	1068.56	0.81	0.00043	HCD (High Energy Collision Dissociation)	MS2	2.81794	50	85.0585	22166	LW_16srRNA_20200812.raw	F84	1.61	0	0.008494
	FALSE	High	SLADIGEALKTVIK		0.000338705	0	1	12	2	A0A0K4V0R2	1	1457.86	High	0	8.068e-05	2.45
		Checked	Confidence	Identifying Node	PSM Ambiguity	Annotated Sequence	Modifications	# Protein Groups	# Proteins	Master Protein Accessions	Protein Accessions	# Missed Cleavages	Charge	DeltaScore	DeltaCn	Rank	Search Engine Rank	m/z [Da]	MH+ [Da]	Theo. MH+ [Da]	DeltaM [ppm]	Deltam/z [Da]	Activation Type	MS Order	Isolation Interference [%]	Ion Inject Time [ms]	RT [min]	First Scan	Spectrum File	File ID	XCorr	Percolator q-Value	Percolator PEP
		FALSE	High	Sequest HT (A2)	Selected	SLADIGEALKTVIK		1	1		W1FTF8	1	2		0	2	2	729.433	1457.86	1457.86	1.16	0.00084	HCD (High Energy Collision Dissociation)	MS2	0	50	110.415	35264	LW_16srRNA_20200812.raw	F84	2.45	0	8.068e-05
		FALSE	High	Sequest HT (A2)	Rejected	SLADIGEALKTVLK		1	11	A0A0K4V0R2	A0A080HQN7; A0A1U9T1G9; A0A246X0J5; F4NPP1; S1LQR8; N4NRK6; A0A0K4V0R2; C3TIL0; A0A0K3XBG5; A0A234KFD4; Q83S97	1	2		0	2	3	729.433	1457.86	1457.86	1.16	0.00084	HCD (High Energy Collision Dissociation)	MS2	0	50	110.415	35264	LW_16srRNA_20200812.raw	F84	2.45	0	8.068e-05
	FALSE	High	SLADIGEALK		0.138165	0	1	16	1	A0A0K4V0R2	0	1016.56	High	0	0.08436	1.37
		Checked	Confidence	Identifying Node	PSM Ambiguity	Annotated Sequence	Modifications	# Protein Groups	# Proteins	Master Protein Accessions	Protein Accessions	# Missed Cleavages	Charge	DeltaScore	DeltaCn	Rank	Search Engine Rank	m/z [Da]	MH+ [Da]	Theo. MH+ [Da]	DeltaM [ppm]	Deltam/z [Da]	Activation Type	MS Order	Isolation Interference [%]	Ion Inject Time [ms]	RT [min]	First Scan	Spectrum File	File ID	XCorr	Percolator q-Value	Percolator PEP
		FALSE	High	Sequest HT (A2)	Unambiguous	SLADIGEALK		1	16	A0A0K4V0R2	A0A1D3U745; A0A080HQN7; H4I7W8; A0A1U9T1G9; A0A246X0J5; F4NPP1; A0A0T5XQE9; S1LQR8; D2TPD3; N4NRK6; A0A0K4V0R2; C3TIL0; W1FTF8; A0A0K3XBG5; A0A234KFD4; Q83S97	0	2	0.5547	0	1	1	508.785	1016.56	1016.56	1.01	0.00051	HCD (High Energy Collision Dissociation)	MS2	47.9583	50	104.871	31868	LW_16srRNA_20200812.raw	F84	1.37	0	0.08436
	FALSE	High	EHVTKPVVGYIAGVTAPK		3.86106e-06	0	1	12	1	A0A0K4V0R2	0	1866.05	High	0	4.616e-07	4.1
		Checked	Confidence	Identifying Node	PSM Ambiguity	Annotated Sequence	Modifications	# Protein Groups	# Proteins	Master Protein Accessions	Protein Accessions	# Missed Cleavages	Charge	DeltaScore	DeltaCn	Rank	Search Engine Rank	m/z [Da]	MH+ [Da]	Theo. MH+ [Da]	DeltaM [ppm]	Deltam/z [Da]	Activation Type	MS Order	Isolation Interference [%]	Ion Inject Time [ms]	RT [min]	First Scan	Spectrum File	File ID	XCorr	Percolator q-Value	Percolator PEP
		FALSE	High	Sequest HT (A2)	Unambiguous	EHVTKPVVGYIAGVTAPK		1	12	A0A0K4V0R2	A0A080HQN7; H4I7W8; A0A1U9T1G9; A0A246X0J5; F4NPP1; S1LQR8; A0A1X3I8G0; N4NRK6; A0A0K4V0R2; C3TIL0; A0A234KFD4; Q83S97	0	3	0.5195	0	1	1	622.69	1866.06	1866.05	3.7	0.0023	HCD (High Energy Collision Dissociation)	MS2	0	50	108.321	33965	LW_16srRNA_20200812.raw	F84	4.1	0	4.616e-07
	FALSE	High	GGTTHLGLPVFNTVR		0.0260395	0	2	16	2	A0A0A2RRL6; A0A0K4V0R2	0	1568.85	High	0	0.01215	3.33
		Checked	Confidence	Identifying Node	PSM Ambiguity	Annotated Sequence	Modifications	# Protein Groups	# Proteins	Master Protein Accessions	Protein Accessions	# Missed Cleavages	Charge	DeltaScore	DeltaCn	Rank	Search Engine Rank	m/z [Da]	MH+ [Da]	Theo. MH+ [Da]	DeltaM [ppm]	Deltam/z [Da]	Activation Type	MS Order	Isolation Interference [%]	Ion Inject Time [ms]	RT [min]	First Scan	Spectrum File	File ID	XCorr	Percolator q-Value	Percolator PEP
		FALSE	High	Sequest HT (A2)	Unambiguous	GGTTHLGLPVFNTVR		2	16	A0A0A2RRL6; A0A0K4V0R2	A0A0A2RRL6; A0A1D3U745; H4I7W8; A0A1U9T1G9; A0A246X0J5; F4NPP1; A0A0T5XQE9; S1LQR8; D2TPD3; A0A1X3I8G0; A0A1V2STX1; A0A0K4V0R2; C3TIL0; W1FTF8; A0A0K3XBG5; Q83S97	0	2	0.7568	0	1	1	784.932	1568.86	1568.85	1.99	0.00156	HCD (High Energy Collision Dissociation)	MS2	0	50	108.473	34066	LW_16srRNA_20200812.raw	F84	3.33	0	0.01215
		FALSE	High	Sequest HT (A2)	Unambiguous	GGTTHLGLPVFNTVR		2	16	A0A0A2RRL6; A0A0K4V0R2	A0A0A2RRL6; A0A1D3U745; H4I7W8; A0A1U9T1G9; A0A246X0J5; F4NPP1; A0A0T5XQE9; S1LQR8; D2TPD3; A0A1X3I8G0; A0A1V2STX1; A0A0K4V0R2; C3TIL0; W1FTF8; A0A0K3XBG5; Q83S97	0	3	0.4954	0	1	1	523.624	1568.86	1568.85	2.48	0.0013	HCD (High Energy Collision Dissociation)	MS2	19.4897	50	108.477	34069	LW_16srRNA_20200812.raw	F84	3.29	0	0.07191
	FALSE	High	FAALEAAGVK		0.199739	0.00224505	2	18	1	A0A0A2RRL6; A0A0K4V0R2	0	976.546	High	0.001446	0.1304	1.93
		Checked	Confidence	Identifying Node	PSM Ambiguity	Annotated Sequence	Modifications	# Protein Groups	# Proteins	Master Protein Accessions	Protein Accessions	# Missed Cleavages	Charge	DeltaScore	DeltaCn	Rank	Search Engine Rank	m/z [Da]	MH+ [Da]	Theo. MH+ [Da]	DeltaM [ppm]	Deltam/z [Da]	Activation Type	MS Order	Isolation Interference [%]	Ion Inject Time [ms]	RT [min]	First Scan	Spectrum File	File ID	XCorr	Percolator q-Value	Percolator PEP
		FALSE	High	Sequest HT (A2)	Unambiguous	FAALEAAGVK		2	18	A0A0A2RRL6; A0A0K4V0R2	A0A0A2RRL6; A0A1D3U745; A0A080HQN7; H4I7W8; A0A1U9T1G9; A0A246X0J5; F4NPP1; A0A0T5XQE9; S1LQR8; D2TPD3; A0A1X3I8G0; N4NRK6; A0A0K4V0R2; C3TIL0; W1FTF8; A0A0K3XBG5; A0A234KFD4; Q83S97	0	2	0.2176	0	1	1	488.777	976.546	976.546	-0.14	-7e-05	HCD (High Energy Collision Dissociation)	MS2	57.4746	50	101.898	30310	LW_16srRNA_20200812.raw	F84	1.93	0.001446	0.1304
FALSE	High	Master Protein	D2TUI4	Glyceraldehyde-3-phosphate dehydrogenase OS=Citrobacter rodentium (strain ICC168) GN=gapA PE=3 SV=1	0	18.483	34	9	13	1	1	331	35.6	6.81	26.5	9
	Checked	Confidence	Sequence	Modifications	Qvality PEP	Qvality q-value	# Protein Groups	# Proteins	# PSMs	Master Protein Accessions	# Missed Cleavages	Theo. MH+ [Da]	Confidence (by Search Engine): Sequest HT	Percolator q-Value (by Search Engine): Sequest HT	Percolator PEP (by Search Engine): Sequest HT	XCorr (by Search Engine): Sequest HT
	FALSE	High	VINDNFGIIEGLMTTVHATTATQK	1xOxidation [M13]	0.000341255	0	2	31	1	D6HXR0; D2TUI4	0	2590.32	High	0	8.12e-05	3.9
		Checked	Confidence	Identifying Node	PSM Ambiguity	Annotated Sequence	Modifications	# Protein Groups	# Proteins	Master Protein Accessions	Protein Accessions	# Missed Cleavages	Charge	DeltaScore	DeltaCn	Rank	Search Engine Rank	m/z [Da]	MH+ [Da]	Theo. MH+ [Da]	DeltaM [ppm]	Deltam/z [Da]	Activation Type	MS Order	Isolation Interference [%]	Ion Inject Time [ms]	RT [min]	First Scan	Spectrum File	File ID	XCorr	Percolator q-Value	Percolator PEP
		FALSE	High	Sequest HT (A2)	Unambiguous	VINDNFGIIEGLmTTVHATTATQK	M13(Oxidation)	2	31	D6HXR0; D2TUI4	A7YLY3; Q6WAN9; Q03596; Q03594; A0A0K4LCA7; A0A1X3KS46; Q5ETX7; Q9L704; A0A0T5XQ90; E1J6I9; M9G3M4; D6HXR0; A0A1L7AU40; A0A1M2EXD6; H4UJZ0; Q9K2R9; E0WA13; D2TUI4; B7LQ20; A0A136X735; A0A1Y4KEU5; A0A0S3MX63; Q03597; Q6WAP3; E0WA12; E0WA03; E0W9Y9; R8WXK3; Q5ETX9; Q56094; W1FZS1	0	3	0.1538	0	1	1	864.11	2590.32	2590.32	-0.84	-0.00073	HCD (High Energy Collision Dissociation)	MS2	13.0085	50	108.8	34285	LW_16srRNA_20200812.raw	F84	3.9	0	8.12e-05
	FALSE	High	VLDLIAHISK		0.0297795	0	2	18	2	D6HXR0; D2TUI4	0	1108.67	High	0	0.01417	2.56
		Checked	Confidence	Identifying Node	PSM Ambiguity	Annotated Sequence	Modifications	# Protein Groups	# Proteins	Master Protein Accessions	Protein Accessions	# Missed Cleavages	Charge	DeltaScore	DeltaCn	Rank	Search Engine Rank	m/z [Da]	MH+ [Da]	Theo. MH+ [Da]	DeltaM [ppm]	Deltam/z [Da]	Activation Type	MS Order	Isolation Interference [%]	Ion Inject Time [ms]	RT [min]	First Scan	Spectrum File	File ID	XCorr	Percolator q-Value	Percolator PEP
		FALSE	High	Sequest HT (A2)	Unambiguous	VLDLIAHISK		2	18	D6HXR0; D2TUI4	A0A0A2RBF5; A0A0K4LCA7; A0A1X3KS46; A0A0T5XQ90; E1J6I9; M9G3M4; D6HXR0; A0A1L7AU40; A0A1M2EXD6; A0A1D3KBU5; H4UJZ0; D2TUI4; B7LQ20; A0A136X735; A0A1Y4KEU5; A0A0S3MX63; R8WXK3; W1FZS1	0	2	0.668	0	1	1	554.841	1108.68	1108.67	2.81	0.00156	HCD (High Energy Collision Dissociation)	MS2	17.7019	50	108.156	33854	LW_16srRNA_20200812.raw	F84	2.53	0	0.01547
		FALSE	High	Sequest HT (A2)	Unambiguous	VLDLIAHISK		2	18	D6HXR0; D2TUI4	A0A0A2RBF5; A0A0K4LCA7; A0A1X3KS46; A0A0T5XQ90; E1J6I9; M9G3M4; D6HXR0; A0A1L7AU40; A0A1M2EXD6; A0A1D3KBU5; H4UJZ0; D2TUI4; B7LQ20; A0A136X735; A0A1Y4KEU5; A0A0S3MX63; R8WXK3; W1FZS1	0	3	0.6758	0	1	1	370.23	1108.67	1108.67	1.72	0.00064	HCD (High Energy Collision Dissociation)	MS2	18.3406	50	108.184	33873	LW_16srRNA_20200812.raw	F84	2.56	0	0.01417
	FALSE	High	VGINGFGR		0.0892528	0	3	85	1	D6HXR0; D2TUI4; A0A0T5XJR9	0	819.447	High	0	0.05075	1.49
		Checked	Confidence	Identifying Node	PSM Ambiguity	Annotated Sequence	Modifications	# Protein Groups	# Proteins	Master Protein Accessions	Protein Accessions	# Missed Cleavages	Charge	DeltaScore	DeltaCn	Rank	Search Engine Rank	m/z [Da]	MH+ [Da]	Theo. MH+ [Da]	DeltaM [ppm]	Deltam/z [Da]	Activation Type	MS Order	Isolation Interference [%]	Ion Inject Time [ms]	RT [min]	First Scan	Spectrum File	File ID	XCorr	Percolator q-Value	Percolator PEP
		FALSE	High	Sequest HT (A2)	Unambiguous	VGINGFGR		3	85	D6HXR0; D2TUI4; A0A0T5XJR9	H4UJY9; L3PAP3; A0A0H2YYW0; A0A1M2G0Z8; A0A0C5EZJ5; A0A0A2RBF5; A0A0D8W692; A0A1M0WHN0; D3GRF0; A0A0K4LCA7; A0A234SGC8; A0A1Y5BKX2; C8UPL3; F4SXT0; A0A1X3KS46; L4J9V7; A0A0T5XQ90; A0A234HTR4; A0A070DBX9; A0A0L1BZ83; H4LBF9; Q83R83; E1J6I9; M9G3M4; D6HXR0; A0A1L7AU40; A0A1M2EXD6; A7ZLL2; A0A1D3KID0; A0A027THJ3; A0A1D3KBU5; A0A0K3Y2Y7; A0A062YAV2; S1CHY0; R8WXG0; A0A1Y5BEY0; P00362; B7MUK6; A0A1Q6A…	0	2	0.1611	0	1	1	410.227	819.446	819.447	-1.01	-0.00041	HCD (High Energy Collision Dissociation)	MS2	0	50	101.21	29914	LW_16srRNA_20200812.raw	F84	1.49	0	0.05075
	FALSE	High	VPTPNVSVVDLTVR		0.0124255	0	3	34	2	Q9KIK9; D6HXR0; D2TUI4	0	1495.85	High	0	0.01161	2.59
		Checked	Confidence	Identifying Node	PSM Ambiguity	Annotated Sequence	Modifications	# Protein Groups	# Proteins	Master Protein Accessions	Protein Accessions	# Missed Cleavages	Charge	DeltaScore	DeltaCn	Rank	Search Engine Rank	m/z [Da]	MH+ [Da]	Theo. MH+ [Da]	DeltaM [ppm]	Deltam/z [Da]	Activation Type	MS Order	Isolation Interference [%]	Ion Inject Time [ms]	RT [min]	First Scan	Spectrum File	File ID	XCorr	Percolator q-Value	Percolator PEP
		FALSE	High	Sequest HT (A2)	Unambiguous	VPTPNVSVVDLTVR		3	34	Q9KIK9; D6HXR0; D2TUI4	A7YLY3; Q6WAN9; Q03596; Q03594; A0A0A2RBF5; A0A0K4LCA7; Q9KIK9; A0A1X3KS46; Q5ETX7; Q9L704; A0A0T5XQ90; Q9KIK8; E1J6I9; M9G3M4; D6HXR0; A0A1L7AU40; A0A1M2EXD6; A0A1D3KBU5; H4UJZ0; Q9K2R9; D2TUI4; B7LQ20; A0A136X735; A0A1Y4KEU5; A0A0S3MX63; P24164; Q03597; Q6WAP3; Q03595; R8WXK3; Q5ETX9; Q56094; Q9KIL1; W1FZS1	0	2	0.8058	0	1	1	748.428	1495.85	1495.85	1.11	0.00083	HCD (High Energy Collision Dissociation)	MS2	10.5452	50	105.732	32400	LW_16srRNA_20200812.raw	F84	2.42	0	0.005145
		FALSE	High	Sequest HT (A2)	Unambiguous	VPTPNVSVVDLTVR		3	34	Q9KIK9; D6HXR0; D2TUI4	A7YLY3; Q6WAN9; Q03596; Q03594; A0A0A2RBF5; A0A0K4LCA7; Q9KIK9; A0A1X3KS46; Q5ETX7; Q9L704; A0A0T5XQ90; Q9KIK8; E1J6I9; M9G3M4; D6HXR0; A0A1L7AU40; A0A1M2EXD6; A0A1D3KBU5; H4UJZ0; Q9K2R9; D2TUI4; B7LQ20; A0A136X735; A0A1Y4KEU5; A0A0S3MX63; P24164; Q03597; Q6WAP3; Q03595; R8WXK3; Q5ETX9; Q56094; Q9KIL1; W1FZS1	0	2	0.7413	0	1	1	748.428	1495.85	1495.85	0.13	0.0001	HCD (High Energy Collision Dissociation)	MS2	37.0642	50	106.077	32600	LW_16srRNA_20200812.raw	F84	2.59	0	0.01161
	FALSE	High	TVDGPSHK		0.154788	0	3	41	1	Q9KIK9; D6HXR0; D2TUI4	0	840.421	High	0	0.09634	1.33
		Checked	Confidence	Identifying Node	PSM Ambiguity	Annotated Sequence	Modifications	# Protein Groups	# Proteins	Master Protein Accessions	Protein Accessions	# Missed Cleavages	Charge	DeltaScore	DeltaCn	Rank	Search Engine Rank	m/z [Da]	MH+ [Da]	Theo. MH+ [Da]	DeltaM [ppm]	Deltam/z [Da]	Activation Type	MS Order	Isolation Interference [%]	Ion Inject Time [ms]	RT [min]	First Scan	Spectrum File	File ID	XCorr	Percolator q-Value	Percolator PEP
		FALSE	High	Sequest HT (A2)	Unambiguous	TVDGPSHK		3	41	Q9KIK9; D6HXR0; D2TUI4	A7YLY3; Q6WAN9; Q03596; Q03594; A0A0A2RBF5; A0A0K4LCA7; Q9KIK9; A0A1X3KS46; Q5ETX7; Q9L704; A0A0T5XQ90; Q9KIK8; E1J6I9; Q9KIL0; M9G3M4; D6HXR0; A0A1L7AU40; A0A1M2EXD6; A0A1D3KBU5; H4UJZ0; Q9K2R9; E0WA13; D2TUI4; B7LQ20; A0A136X735; A0A1Y4KEU5; A0A0S3MX63; P24164; Q03597; Q5ETX8; Q6WAP3; E0WA12; Q03595; E0WA03; E0W9Y9; R8WXK3; Q5ETX9; Q56094; Q5ETX6; Q9KIL1; W1FZS1	0	2	0.5489	0	1	1	420.714	840.421	840.421	0.29	0.00012	HCD (High Energy Collision Dissociation)	MS2	54.7882	50	101.756	30228	LW_16srRNA_20200812.raw	F84	1.33	0	0.09634
	FALSE	High	AGIALNDNFVK		0.0333002	0	2	26	2	D6HXR0; D2TUI4	0	1161.63	High	0	0.04397	2.98
		Checked	Confidence	Identifying Node	PSM Ambiguity	Annotated Sequence	Modifications	# Protein Groups	# Proteins	Master Protein Accessions	Protein Accessions	# Missed Cleavages	Charge	DeltaScore	DeltaCn	Rank	Search Engine Rank	m/z [Da]	MH+ [Da]	Theo. MH+ [Da]	DeltaM [ppm]	Deltam/z [Da]	Activation Type	MS Order	Isolation Interference [%]	Ion Inject Time [ms]	RT [min]	First Scan	Spectrum File	File ID	XCorr	Percolator q-Value	Percolator PEP
		FALSE	High	Sequest HT (A2)	Unambiguous	AGIALNDNFVK		2	26	D6HXR0; D2TUI4	A7YLY3; Q03596; Q03594; A0A0A2RBF5; A0A0K4LCA7; A0A1X3KS46; A0A0T5XQ90; E1J6I9; M9G3M4; D6HXR0; A0A1L7AU40; A0A1M2EXD6; A0A1D3KBU5; H4UJZ0; Q9ESV6; D2TUI4; B7LQ20; A0A136X735; A0A1Y4KEU5; A0A0S3MX63; P24164; Q03597; Q03595; R8WXK3; Q56094; W1FZS1	0	2	0.5302	0	1	1	581.317	1161.63	1161.63	0.54	0.00031	HCD (High Energy Collision Dissociation)	MS2	0.668902	39.782	103.581	31207	LW_16srRNA_20200812.raw	F84	2.98	0	0.04397
		FALSE	High	Sequest HT (A2)	Unambiguous	AGIALNDNFVK		2	26	D6HXR0; D2TUI4	A7YLY3; Q03596; Q03594; A0A0A2RBF5; A0A0K4LCA7; A0A1X3KS46; A0A0T5XQ90; E1J6I9; M9G3M4; D6HXR0; A0A1L7AU40; A0A1M2EXD6; A0A1D3KBU5; H4UJZ0; Q9ESV6; D2TUI4; B7LQ20; A0A136X735; A0A1Y4KEU5; A0A0S3MX63; P24164; Q03597; Q03595; R8WXK3; Q56094; W1FZS1	0	2	0.5607	0	1	1	581.317	1161.63	1161.63	1.17	0.00068	HCD (High Energy Collision Dissociation)	MS2	8.51671	50	103.234	31029	LW_16srRNA_20200812.raw	F84	2.8	0	0.01614
	FALSE	High	KVVLTGPSKDDTPMFVK		0.0414696	0	1	1	1	D2TUI4	2	1862.01	High	0	0.02083	2.01
		Checked	Confidence	Identifying Node	PSM Ambiguity	Annotated Sequence	Modifications	# Protein Groups	# Proteins	Master Protein Accessions	Protein Accessions	# Missed Cleavages	Charge	DeltaScore	DeltaCn	Rank	Search Engine Rank	m/z [Da]	MH+ [Da]	Theo. MH+ [Da]	DeltaM [ppm]	Deltam/z [Da]	Activation Type	MS Order	Isolation Interference [%]	Ion Inject Time [ms]	RT [min]	First Scan	Spectrum File	File ID	XCorr	Percolator q-Value	Percolator PEP
		FALSE	High	Sequest HT (A2)	Unambiguous	KVVLTGPSKDDTPMFVK		1	1	D2TUI4	D2TUI4	2	3	0.4229	0	1	1	621.345	1862.02	1862.01	6.58	0.00409	HCD (High Energy Collision Dissociation)	MS2	24.3525	50	108.228	33903	LW_16srRNA_20200812.raw	F84	2.01	0	0.02083
	FALSE	High	KHITAGAKK		0.114652	0	3	35	1	Q9KIK9; D6HXR0; D2TUI4	2	953.589	High	0	0.06779	2.76
		Checked	Confidence	Identifying Node	PSM Ambiguity	Annotated Sequence	Modifications	# Protein Groups	# Proteins	Master Protein Accessions	Protein Accessions	# Missed Cleavages	Charge	DeltaScore	DeltaCn	Rank	Search Engine Rank	m/z [Da]	MH+ [Da]	Theo. MH+ [Da]	DeltaM [ppm]	Deltam/z [Da]	Activation Type	MS Order	Isolation Interference [%]	Ion Inject Time [ms]	RT [min]	First Scan	Spectrum File	File ID	XCorr	Percolator q-Value	Percolator PEP
		FALSE	High	Sequest HT (A2)	Unambiguous	KHITAGAKK		3	35	Q9KIK9; D6HXR0; D2TUI4	A7YLY3; Q6WAN9; D5A7B1; Q03596; Q03594; A0A0K4LCA7; Q9KIK9; A0A1X3KS46; Q5ETX7; Q9L704; A0A0T5XQ90; Q9KIK8; E1J6I9; M9G3M4; D6HXR0; A0A1L7AU40; A0A1M2EXD6; A0A1D3KBU5; Q9K2R9; E0WA13; D2TUI4; B7LQ20; A0A136X735; A0A1Y4KEU5; A0A0S3MX63; P24164; Q03597; Q6WAP3; Q03595; E0WA03; E0W9Y9; R8WXK3; Q5ETX9; Q9KIL1; W1FZS1	2	2	0.5507	0	1	1	477.299	953.591	953.589	1.75	0.00084	HCD (High Energy Collision Dissociation)	MS2	24.5389	50	108.599	34150	LW_16srRNA_20200812.raw	F84	2.76	0	0.06779
	FALSE	High	VINDNFGIIEGLMTTVHATTATQK		0.224347	0.00417221	2	31	1	D6HXR0; D2TUI4	0	2574.32	High	0.002697	0.1494	1.15
		Checked	Confidence	Identifying Node	PSM Ambiguity	Annotated Sequence	Modifications	# Protein Groups	# Proteins	Master Protein Accessions	Protein Accessions	# Missed Cleavages	Charge	DeltaScore	DeltaCn	Rank	Search Engine Rank	m/z [Da]	MH+ [Da]	Theo. MH+ [Da]	DeltaM [ppm]	Deltam/z [Da]	Activation Type	MS Order	Isolation Interference [%]	Ion Inject Time [ms]	RT [min]	First Scan	Spectrum File	File ID	XCorr	Percolator q-Value	Percolator PEP
		FALSE	High	Sequest HT (A2)	Selected	VINDNFGIIEGLMTTVHATTATQK		2	31	D6HXR0; D2TUI4	A7YLY3; Q6WAN9; Q03596; Q03594; A0A0K4LCA7; A0A1X3KS46; Q5ETX7; Q9L704; A0A0T5XQ90; E1J6I9; M9G3M4; D6HXR0; A0A1L7AU40; A0A1M2EXD6; H4UJZ0; Q9K2R9; E0WA13; D2TUI4; B7LQ20; A0A136X735; A0A1Y4KEU5; A0A0S3MX63; Q03597; Q6WAP3; E0WA12; E0WA03; E0W9Y9; R8WXK3; Q5ETX9; Q56094; W1FZS1	0	3	0	0	1	1	858.78	2574.32	2574.32	0.48	0.00041	HCD (High Energy Collision Dissociation)	MS2	14.7399	50	111.144	35581	LW_16srRNA_20200812.raw	F84	1.15	0.002697	0.1494
	FALSE	High	VTAERDPANLK		0.304827	0.00789054	2	30	1	D6HXR0; D2TUI4	1	1213.65	High	0.00504	0.2155	1.96
		Checked	Confidence	Identifying Node	PSM Ambiguity	Annotated Sequence	Modifications	# Protein Groups	# Proteins	Master Protein Accessions	Protein Accessions	# Missed Cleavages	Charge	DeltaScore	DeltaCn	Rank	Search Engine Rank	m/z [Da]	MH+ [Da]	Theo. MH+ [Da]	DeltaM [ppm]	Deltam/z [Da]	Activation Type	MS Order	Isolation Interference [%]	Ion Inject Time [ms]	RT [min]	First Scan	Spectrum File	File ID	XCorr	Percolator q-Value	Percolator PEP
		FALSE	High	Sequest HT (A2)	Unambiguous	VTAERDPANLK		2	30	D6HXR0; D2TUI4	A7YLY3; Q6WAN9; D5A7B1; Q03596; Q03594; A0A0K4LCA7; A0A1X3KS46; Q9L704; Q9KIK8; E1J6I9; Q9KIL0; M9G3M4; D6HXR0; A0A1L7AU40; A0A1M2EXD6; A0A1D3KBU5; Q9K2R9; D2TUI4; B7LQ20; A0A136X735; A0A1Y4KEU5; A0A0S3MX63; P24164; Q03597; Q6WAP3; Q03595; R8WXK3; Q5ETX9; Q56094; W1FZS1	1	2	0.2245	0	1	1	607.33	1213.65	1213.65	-1.14	-0.00069	HCD (High Energy Collision Dissociation)	MS2	50.2111	50	105.635	32340	LW_16srRNA_20200812.raw	F84	1.96	0.00504	0.2155
FALSE	High	Master Protein	P49064	Serum albumin OS=Felis catus GN=ALB PE=1 SV=1	0	17.78	9	7	15	4	1	608	68.6	5.66	29.55	7
	Checked	Confidence	Sequence	Modifications	Qvality PEP	Qvality q-value	# Protein Groups	# Proteins	# PSMs	Master Protein Accessions	# Missed Cleavages	Theo. MH+ [Da]	Confidence (by Search Engine): Sequest HT	Percolator q-Value (by Search Engine): Sequest HT	Percolator PEP (by Search Engine): Sequest HT	XCorr (by Search Engine): Sequest HT
	FALSE	High	LGEYGFQNALLVR		0.000555663	0	2	2	1	P49822; P49064	0	1479.8	High	0	0.0001429	4.18
		Checked	Confidence	Identifying Node	PSM Ambiguity	Annotated Sequence	Modifications	# Protein Groups	# Proteins	Master Protein Accessions	Protein Accessions	# Missed Cleavages	Charge	DeltaScore	DeltaCn	Rank	Search Engine Rank	m/z [Da]	MH+ [Da]	Theo. MH+ [Da]	DeltaM [ppm]	Deltam/z [Da]	Activation Type	MS Order	Isolation Interference [%]	Ion Inject Time [ms]	RT [min]	First Scan	Spectrum File	File ID	XCorr	Percolator q-Value	Percolator PEP
		FALSE	High	Sequest HT (A2)	Unambiguous	LGEYGFQNALLVR		2	2	P49822; P49064	P49822; P49064	0	2	0.7608	0	1	1	740.402	1479.8	1479.8	1.17	0.00086	HCD (High Energy Collision Dissociation)	MS2	5.79281	18.338	107.468	33388	LW_16srRNA_20200812.raw	F84	4.18	0	0.0001429
	FALSE	High	VPQVSTPTLVEVSR		0.00309465	0	1	1	2	P49064	0	1511.84	High	0	0.001037	3.18
		Checked	Confidence	Identifying Node	PSM Ambiguity	Annotated Sequence	Modifications	# Protein Groups	# Proteins	Master Protein Accessions	Protein Accessions	# Missed Cleavages	Charge	DeltaScore	DeltaCn	Rank	Search Engine Rank	m/z [Da]	MH+ [Da]	Theo. MH+ [Da]	DeltaM [ppm]	Deltam/z [Da]	Activation Type	MS Order	Isolation Interference [%]	Ion Inject Time [ms]	RT [min]	First Scan	Spectrum File	File ID	XCorr	Percolator q-Value	Percolator PEP
		FALSE	High	Sequest HT (A2)	Unambiguous	VPQVSTPTLVEVSR		1	1	P49064	P49064	0	2	0.6289	0	1	1	756.425	1511.84	1511.84	-0.3	-0.00023	HCD (High Energy Collision Dissociation)	MS2	0	50	101.535	30100	LW_16srRNA_20200812.raw	F84	3.18	0	0.001037
		FALSE	High	Sequest HT (A2)	Unambiguous	VPQVSTPTLVEVSR		1	1	P49064	P49064	0	2	0.5628	0	1	1	756.425	1511.84	1511.84	-0.46	-0.00035	HCD (High Energy Collision Dissociation)	MS2	0	50	101.198	29908	LW_16srRNA_20200812.raw	F84	2.47	0	0.008978
	FALSE	High	YLYEIARR		0.0799839	0	2	2	1	P49822; P49064	1	1083.59	High	0	0.04457	1.83
		Checked	Confidence	Identifying Node	PSM Ambiguity	Annotated Sequence	Modifications	# Protein Groups	# Proteins	Master Protein Accessions	Protein Accessions	# Missed Cleavages	Charge	DeltaScore	DeltaCn	Rank	Search Engine Rank	m/z [Da]	MH+ [Da]	Theo. MH+ [Da]	DeltaM [ppm]	Deltam/z [Da]	Activation Type	MS Order	Isolation Interference [%]	Ion Inject Time [ms]	RT [min]	First Scan	Spectrum File	File ID	XCorr	Percolator q-Value	Percolator PEP
		FALSE	High	Sequest HT (A2)	Unambiguous	YLYEIARR		2	2	P49822; P49064	P49822; P49064	1	2	0.2951	0	1	1	542.302	1083.6	1083.59	2.46	0.00133	HCD (High Energy Collision Dissociation)	MS2	30.1497	30.863	107.653	33515	LW_16srRNA_20200812.raw	F84	1.83	0	0.04457
	FALSE	High	YICENQDSISTK	1xCarbamidomethyl [C3]	0.143683	0	1	1	2	P49064	0	1457.66	High	0	0.08848	1.39
		Checked	Confidence	Identifying Node	PSM Ambiguity	Annotated Sequence	Modifications	# Protein Groups	# Proteins	Master Protein Accessions	Protein Accessions	# Missed Cleavages	Charge	DeltaScore	DeltaCn	Rank	Search Engine Rank	m/z [Da]	MH+ [Da]	Theo. MH+ [Da]	DeltaM [ppm]	Deltam/z [Da]	Activation Type	MS Order	Isolation Interference [%]	Ion Inject Time [ms]	RT [min]	First Scan	Spectrum File	File ID	XCorr	Percolator q-Value	Percolator PEP
		FALSE	High	Sequest HT (A2)	Unambiguous	YIcENQDSISTK	C3(Carbamidomethyl)	1	1	P49064	P49064	0	2	0.705	0	1	1	729.332	1457.66	1457.66	-0.2	-0.00014	HCD (High Energy Collision Dissociation)	MS2	0	50	58.6413	12800	LW_16srRNA_20200812.raw	F84	1.39	0	0.08848
		FALSE	High	Sequest HT (A2)	Unambiguous	YIcENQDSISTK	C3(Carbamidomethyl)	1	1	P49064	P49064	0	2	0.6343	0	1	1	729.332	1457.66	1457.66	-0.62	-0.00045	HCD (High Energy Collision Dissociation)	MS2	0	50	58.979	12898	LW_16srRNA_20200812.raw	F84	1.34	0.001446	0.1271
	FALSE	High	KVPQVSTPTLVEVSR		0.000227601	0	1	1	3	P49064	1	1639.94	High	0	0.001782	4.74
		Checked	Confidence	Identifying Node	PSM Ambiguity	Annotated Sequence	Modifications	# Protein Groups	# Proteins	Master Protein Accessions	Protein Accessions	# Missed Cleavages	Charge	DeltaScore	DeltaCn	Rank	Search Engine Rank	m/z [Da]	MH+ [Da]	Theo. MH+ [Da]	DeltaM [ppm]	Deltam/z [Da]	Activation Type	MS Order	Isolation Interference [%]	Ion Inject Time [ms]	RT [min]	First Scan	Spectrum File	File ID	XCorr	Percolator q-Value	Percolator PEP
		FALSE	High	Sequest HT (A2)	Unambiguous	KVPQVSTPTLVEVSR		1	1	P49064	P49064	1	2	0.7692	0	1	1	820.474	1639.94	1639.94	1.74	0.00143	HCD (High Energy Collision Dissociation)	MS2	0	11.116	107.436	33366	LW_16srRNA_20200812.raw	F84	3.64	0	5.092e-05
		FALSE	High	Sequest HT (A2)	Unambiguous	KVPQVSTPTLVEVSR		1	1	P49064	P49064	1	3	0.7152	0	1	1	547.319	1639.94	1639.94	2.14	0.00117	HCD (High Energy Collision Dissociation)	MS2	7.24493	13.467	107.438	33367	LW_16srRNA_20200812.raw	F84	4.74	0	0.001782
		FALSE	High	Sequest HT (A2)	Unambiguous	KVPQVSTPTLVEVSR		1	1	P49064	P49064	1	2	0.6608	0	1	1	820.472	1639.94	1639.94	-0.12	-0.0001	HCD (High Energy Collision Dissociation)	MS2	12.8868	50	108.158	33856	LW_16srRNA_20200812.raw	F84	2.27	0	0.005136
	FALSE	High	ATEEQLK		0.247324	0.00417221	1	1	4	P49064	0	818.425	High	0.00504	0.2069	1.82
		Checked	Confidence	Identifying Node	PSM Ambiguity	Annotated Sequence	Modifications	# Protein Groups	# Proteins	Master Protein Accessions	Protein Accessions	# Missed Cleavages	Charge	DeltaScore	DeltaCn	Rank	Search Engine Rank	m/z [Da]	MH+ [Da]	Theo. MH+ [Da]	DeltaM [ppm]	Deltam/z [Da]	Activation Type	MS Order	Isolation Interference [%]	Ion Inject Time [ms]	RT [min]	First Scan	Spectrum File	File ID	XCorr	Percolator q-Value	Percolator PEP
		FALSE	High	Sequest HT (A2)	Unambiguous	ATEEQLK		1	1	P49064	P49064	0	2	0.2431	0	1	1	409.716	818.425	818.425	-0.47	-0.00019	HCD (High Energy Collision Dissociation)	MS2	13.6306	50	37.5373	7559	LW_16srRNA_20200812.raw	F84	1.81	0.002697	0.1678
		FALSE	High	Sequest HT (A2)	Unambiguous	ATEEQLK		1	1	P49064	P49064	0	2	0.2582	0	1	1	409.716	818.426	818.425	0.27	0.00011	HCD (High Energy Collision Dissociation)	MS2	13.702	50	36.8609	7408	LW_16srRNA_20200812.raw	F84	1.82	0.00504	0.2116
		FALSE	High	Sequest HT (A2)	Unambiguous	ATEEQLK		1	1	P49064	P49064	0	2	0.2308	0	1	1	409.716	818.425	818.425	-0.1	-4e-05	HCD (High Energy Collision Dissociation)	MS2	6.9283	50	37.1994	7485	LW_16srRNA_20200812.raw	F84	1.82	0.00504	0.2069
		FALSE	High	Sequest HT (A2)	Unambiguous	ATEEQLK		1	1	P49064	P49064	0	2	0.2333	0	1	1	409.716	818.426	818.425	0.27	0.00011	HCD (High Energy Collision Dissociation)	MS2	9.06738	50	36.5251	7330	LW_16srRNA_20200812.raw	F84	1.8	0.00504	0.1932
	FALSE	High	YLYEIAR		0.270423	0.00789054	2	2	2	P49822; P49064	0	927.493	High	0.00504	0.2133	1.58
		Checked	Confidence	Identifying Node	PSM Ambiguity	Annotated Sequence	Modifications	# Protein Groups	# Proteins	Master Protein Accessions	Protein Accessions	# Missed Cleavages	Charge	DeltaScore	DeltaCn	Rank	Search Engine Rank	m/z [Da]	MH+ [Da]	Theo. MH+ [Da]	DeltaM [ppm]	Deltam/z [Da]	Activation Type	MS Order	Isolation Interference [%]	Ion Inject Time [ms]	RT [min]	First Scan	Spectrum File	File ID	XCorr	Percolator q-Value	Percolator PEP
		FALSE	High	Sequest HT (A2)	Unambiguous	YLYEIAR		2	2	P49822; P49064	P49822; P49064	0	2	0.2131	0	1	1	464.251	927.495	927.493	2.12	0.00098	HCD (High Energy Collision Dissociation)	MS2	38.32	50	105.084	31994	LW_16srRNA_20200812.raw	F84	1.22	0.00504	0.1865
		FALSE	High	Sequest HT (A2)	Unambiguous	YLYEIAR		2	2	P49822; P49064	P49822; P49064	0	2	0.3101	0	1	1	464.251	927.495	927.493	1.86	0.00086	HCD (High Energy Collision Dissociation)	MS2	1.18165	12.504	104.747	31799	LW_16srRNA_20200812.raw	F84	1.58	0.00504	0.2133
FALSE	High	Master Protein	R8WXN7	Osmotically-inducible lipoprotein E OS=Citrobacter sp. KTE151 GN=WC7_01855 PE=4 SV=1	0	17.675	37	4	9	4	1	113	12.1	8.28	18.02	4
	Checked	Confidence	Sequence	Modifications	Qvality PEP	Qvality q-value	# Protein Groups	# Proteins	# PSMs	Master Protein Accessions	# Missed Cleavages	Theo. MH+ [Da]	Confidence (by Search Engine): Sequest HT	Percolator q-Value (by Search Engine): Sequest HT	Percolator PEP (by Search Engine): Sequest HT	XCorr (by Search Engine): Sequest HT
	FALSE	High	TKDQFVQPVVK		0.0814611	0	1	20	1	R8WXN7	1	1288.73	High	0	0.04562	3.21
		Checked	Confidence	Identifying Node	PSM Ambiguity	Annotated Sequence	Modifications	# Protein Groups	# Proteins	Master Protein Accessions	Protein Accessions	# Missed Cleavages	Charge	DeltaScore	DeltaCn	Rank	Search Engine Rank	m/z [Da]	MH+ [Da]	Theo. MH+ [Da]	DeltaM [ppm]	Deltam/z [Da]	Activation Type	MS Order	Isolation Interference [%]	Ion Inject Time [ms]	RT [min]	First Scan	Spectrum File	File ID	XCorr	Percolator q-Value	Percolator PEP
		FALSE	High	Sequest HT (A2)	Unambiguous	TKDQFVQPVVK		1	20	R8WXN7	E3XNV2; E6BEY3; H4UJU7; A0A125X3L6; A0A1X0YT10; D2TGR7; A0A070F2H4; A0A017IGN6; A0A0E0TYX4; A0A080IVZ1; A0A0H2YZ95; R8WXN7; N4NX10; B7LQ53; W1X8B1; A0A023YXP0; A0A166Y7M1; A0A1X3MBJ3; W1G1X5; D8AB31	1	2	0.6449	0	1	1	644.867	1288.73	1288.73	-0.16	-0.0001	HCD (High Energy Collision Dissociation)	MS2	0	50	107.248	33252	LW_16srRNA_20200812.raw	F84	3.21	0	0.04562
	FALSE	High	DQFVQPVVK		0.129095	0	1	21	3	R8WXN7	0	1059.58	High	0.001446	0.1265	1.85
		Checked	Confidence	Identifying Node	PSM Ambiguity	Annotated Sequence	Modifications	# Protein Groups	# Proteins	Master Protein Accessions	Protein Accessions	# Missed Cleavages	Charge	DeltaScore	DeltaCn	Rank	Search Engine Rank	m/z [Da]	MH+ [Da]	Theo. MH+ [Da]	DeltaM [ppm]	Deltam/z [Da]	Activation Type	MS Order	Isolation Interference [%]	Ion Inject Time [ms]	RT [min]	First Scan	Spectrum File	File ID	XCorr	Percolator q-Value	Percolator PEP
		FALSE	High	Sequest HT (A2)	Unambiguous	DQFVQPVVK		1	21	R8WXN7	E3XNV2; E6BEY3; H4UJU7; A0A125X3L6; A0A1X0YT10; D2TGR7; A0A070F2H4; A0A017IGN6; A0A0E0TYX4; A0A080IVZ1; A0A0H2YZ95; R8WXN7; N4NX10; B7LQ53; W1X8B1; A0A023YXP0; A0A166Y7M1; A0A1X3MBJ3; A0A0S3NKL8; W1G1X5; D8AB31	0	2	0.3797	0	1	1	530.296	1059.58	1059.58	0.44	0.00023	HCD (High Energy Collision Dissociation)	MS2	0	50	91.5107	25012	LW_16srRNA_20200812.raw	F84	1.58	0	0.07798
		FALSE	High	Sequest HT (A2)	Unambiguous	DQFVQPVVK		1	21	R8WXN7	E3XNV2; E6BEY3; H4UJU7; A0A125X3L6; A0A1X0YT10; D2TGR7; A0A070F2H4; A0A017IGN6; A0A0E0TYX4; A0A080IVZ1; A0A0H2YZ95; R8WXN7; N4NX10; B7LQ53; W1X8B1; A0A023YXP0; A0A166Y7M1; A0A1X3MBJ3; A0A0S3NKL8; W1G1X5; D8AB31	0	2	0.4811	0	1	1	530.296	1059.58	1059.58	0.79	0.00042	HCD (High Energy Collision Dissociation)	MS2	10.3864	50	91.8488	25175	LW_16srRNA_20200812.raw	F84	1.85	0.001446	0.1265
		FALSE	High	Sequest HT (A2)	Unambiguous	DQFVQPVVK		1	21	R8WXN7	E3XNV2; E6BEY3; H4UJU7; A0A125X3L6; A0A1X0YT10; D2TGR7; A0A070F2H4; A0A017IGN6; A0A0E0TYX4; A0A080IVZ1; A0A0H2YZ95; R8WXN7; N4NX10; B7LQ53; W1X8B1; A0A023YXP0; A0A166Y7M1; A0A1X3MBJ3; A0A0S3NKL8; W1G1X5; D8AB31	0	2	0.5086	0	1	1	530.296	1059.58	1059.58	0.9	0.00048	HCD (High Energy Collision Dissociation)	MS2	19.2573	50	91.175	24856	LW_16srRNA_20200812.raw	F84	1.75	0.002697	0.1479
	FALSE	High	AQVAQIAGKPSSEVSMIHAR	1xOxidation [M16]	1.30596e-07	0	1	20	2	R8WXN7	0	2096.09	High	0	2.04e-06	5.77
		Checked	Confidence	Identifying Node	PSM Ambiguity	Annotated Sequence	Modifications	# Protein Groups	# Proteins	Master Protein Accessions	Protein Accessions	# Missed Cleavages	Charge	DeltaScore	DeltaCn	Rank	Search Engine Rank	m/z [Da]	MH+ [Da]	Theo. MH+ [Da]	DeltaM [ppm]	Deltam/z [Da]	Activation Type	MS Order	Isolation Interference [%]	Ion Inject Time [ms]	RT [min]	First Scan	Spectrum File	File ID	XCorr	Percolator q-Value	Percolator PEP
		FALSE	High	Sequest HT (A2)	Unambiguous	AQVAQIAGKPSSEVSmIHAR	M16(Oxidation)	1	20	R8WXN7	E3XNV2; E6BEY3; A0A125X3L6; A0A1X0YT10; A0A070F2H4; A0A017IGN6; A0A0E0TYX4; A0A080IVZ1; A0A0H2YZ95; R8WXN7; N4NX10; B7LQ53; W1X8B1; A0A023YXP0; A0A166Y7M1; A0A1X3MBJ3; A0A0S3NKL8; W1G1X5; H4UJU6; D8AB31	0	3	0.7123	0	1	1	699.371	2096.1	2096.09	2.74	0.00192	HCD (High Energy Collision Dissociation)	MS2	8.72264	42.608	107.713	33555	LW_16srRNA_20200812.raw	F84	5.77	0	2.04e-06
		FALSE	High	Sequest HT (A2)	Unambiguous	AQVAQIAGKPSSEVSmIHAR	M16(Oxidation)	1	20	R8WXN7	E3XNV2; E6BEY3; A0A125X3L6; A0A1X0YT10; A0A070F2H4; A0A017IGN6; A0A0E0TYX4; A0A080IVZ1; A0A0H2YZ95; R8WXN7; N4NX10; B7LQ53; W1X8B1; A0A023YXP0; A0A166Y7M1; A0A1X3MBJ3; A0A0S3NKL8; W1G1X5; H4UJU6; D8AB31	0	4	0.7293	0	1	1	524.78	2096.1	2096.09	2.44	0.00128	HCD (High Energy Collision Dissociation)	MS2	6.28442	36.956	107.716	33557	LW_16srRNA_20200812.raw	F84	5.43	0	9.235e-09
	FALSE	High	GTCQTYILGQR	1xCarbamidomethyl [C3]	0.0593875	0	1	22	3	R8WXN7	0	1296.64	High	0.001446	0.1041	1.28
		Checked	Confidence	Identifying Node	PSM Ambiguity	Annotated Sequence	Modifications	# Protein Groups	# Proteins	Master Protein Accessions	Protein Accessions	# Missed Cleavages	Charge	DeltaScore	DeltaCn	Rank	Search Engine Rank	m/z [Da]	MH+ [Da]	Theo. MH+ [Da]	DeltaM [ppm]	Deltam/z [Da]	Activation Type	MS Order	Isolation Interference [%]	Ion Inject Time [ms]	RT [min]	First Scan	Spectrum File	File ID	XCorr	Percolator q-Value	Percolator PEP
		FALSE	High	Sequest HT (A2)	Unambiguous	GTcQTYILGQR	C3(Carbamidomethyl)	1	22	R8WXN7	E3XNV2; A0A125X3L6; A0A1X0YT10; D2TGR7; A0A070F2H4; A0A017IGN6; A0A0E0TYX4; A0A080IVZ1; A0A0H2YZ95; R8WXN7; N4NX10; W1H4C5; B7LQ53; W1X8B1; A0A023YXP0; A0A166Y7M1; A0A1X3MBJ3; A0A0S3NKL8; A0A0T5XQE2; W1G1X5; H4UJU6; D8AB31	0	2	0.6078	0	1	1	648.822	1296.64	1296.64	0.21	0.00014	HCD (High Energy Collision Dissociation)	MS2	6.20398	50	98.6896	28557	LW_16srRNA_20200812.raw	F84	1.02	0	0.03155
		FALSE	High	Sequest HT (A2)	Unambiguous	GTcQTYILGQR	C3(Carbamidomethyl)	1	22	R8WXN7	E3XNV2; A0A125X3L6; A0A1X0YT10; D2TGR7; A0A070F2H4; A0A017IGN6; A0A0E0TYX4; A0A080IVZ1; A0A0H2YZ95; R8WXN7; N4NX10; W1H4C5; B7LQ53; W1X8B1; A0A023YXP0; A0A166Y7M1; A0A1X3MBJ3; A0A0S3NKL8; A0A0T5XQE2; W1G1X5; H4UJU6; D8AB31	0	2	0.6606	0	1	1	648.822	1296.64	1296.64	-0.26	-0.00017	HCD (High Energy Collision Dissociation)	MS2	0	50	98.3501	28379	LW_16srRNA_20200812.raw	F84	1.09	0	0.04437
		FALSE	High	Sequest HT (A2)	Unambiguous	GTcQTYILGQR	C3(Carbamidomethyl)	1	22	R8WXN7	E3XNV2; A0A125X3L6; A0A1X0YT10; D2TGR7; A0A070F2H4; A0A017IGN6; A0A0E0TYX4; A0A080IVZ1; A0A0H2YZ95; R8WXN7; N4NX10; W1H4C5; B7LQ53; W1X8B1; A0A023YXP0; A0A166Y7M1; A0A1X3MBJ3; A0A0S3NKL8; A0A0T5XQE2; W1G1X5; H4UJU6; D8AB31	0	2	0.7734	0	1	1	648.821	1296.64	1296.64	-0.83	-0.00054	HCD (High Energy Collision Dissociation)	MS2	0	50	99.0321	28753	LW_16srRNA_20200812.raw	F84	1.28	0.001446	0.1041
FALSE	High	Master Protein	A0A0A2RBF2	Citrate synthase OS=Morganella morganii GN=gltA PE=3 SV=1	0	16.488	4	1	3	1	1	431	48.5	6.68	12.59	1
	Checked	Confidence	Sequence	Modifications	Qvality PEP	Qvality q-value	# Protein Groups	# Proteins	# PSMs	Master Protein Accessions	# Missed Cleavages	Theo. MH+ [Da]	Confidence (by Search Engine): Sequest HT	Percolator q-Value (by Search Engine): Sequest HT	Percolator PEP (by Search Engine): Sequest HT	XCorr (by Search Engine): Sequest HT
	FALSE	High	ILILHADHEQNASTSTVR		1.62353e-06	0	1	28	3	A0A0A2RBF2	0	2005.05	High	0	2.392e-06	5.76
		Checked	Confidence	Identifying Node	PSM Ambiguity	Annotated Sequence	Modifications	# Protein Groups	# Proteins	Master Protein Accessions	Protein Accessions	# Missed Cleavages	Charge	DeltaScore	DeltaCn	Rank	Search Engine Rank	m/z [Da]	MH+ [Da]	Theo. MH+ [Da]	DeltaM [ppm]	Deltam/z [Da]	Activation Type	MS Order	Isolation Interference [%]	Ion Inject Time [ms]	RT [min]	First Scan	Spectrum File	File ID	XCorr	Percolator q-Value	Percolator PEP
		FALSE	High	Sequest HT (A2)	Unambiguous	ILILHADHEQNASTSTVR		1	28	A0A0A2RBF2	S0U701; D2TPC5; A0A0K4V1E4; W1HLB5; Q8X9B0; A0A0A2RBF2; A0A125X6W8; B7LKP8; A0A1Q9IYA2; A0A0T5XP68; A0A244AAQ3; A0A0S3N5Z7; A0A1E5WWF7; A0A0E0V368; R8XPQ0; W1FPS0; A0A0H2VVH0; A0A0K3XAS8; A0A0J2EXS8; S1CQI6; A0A1V2ST15; A0A0F6C0L6; A0A029IZT0; A0A1V2ST76; F4VBE9; A0A236XGD8; B1LLF4; R8X0L4	0	3	0.7431	0	1	1	669.021	2005.05	2005.05	0.79	0.00053	HCD (High Energy Collision Dissociation)	MS2	39.787	50	108.247	33915	LW_16srRNA_20200812.raw	F84	5.76	0	2.392e-06
		FALSE	High	Sequest HT (A2)	Unambiguous	ILILHADHEQNASTSTVR		1	28	A0A0A2RBF2	S0U701; D2TPC5; A0A0K4V1E4; W1HLB5; Q8X9B0; A0A0A2RBF2; A0A125X6W8; B7LKP8; A0A1Q9IYA2; A0A0T5XP68; A0A244AAQ3; A0A0S3N5Z7; A0A1E5WWF7; A0A0E0V368; R8XPQ0; W1FPS0; A0A0H2VVH0; A0A0K3XAS8; A0A0J2EXS8; S1CQI6; A0A1V2ST15; A0A0F6C0L6; A0A029IZT0; A0A1V2ST76; F4VBE9; A0A236XGD8; B1LLF4; R8X0L4	0	2	0.7484	0	1	1	1003.03	2005.05	2005.05	2.41	0.00241	HCD (High Energy Collision Dissociation)	MS2	0	50	108.284	33940	LW_16srRNA_20200812.raw	F84	3.14	0	1.695e-07
		FALSE	High	Sequest HT (A2)	Unambiguous	ILILHADHEQNASTSTVR		1	28	A0A0A2RBF2	S0U701; D2TPC5; A0A0K4V1E4; W1HLB5; Q8X9B0; A0A0A2RBF2; A0A125X6W8; B7LKP8; A0A1Q9IYA2; A0A0T5XP68; A0A244AAQ3; A0A0S3N5Z7; A0A1E5WWF7; A0A0E0V368; R8XPQ0; W1FPS0; A0A0H2VVH0; A0A0K3XAS8; A0A0J2EXS8; S1CQI6; A0A1V2ST15; A0A0F6C0L6; A0A029IZT0; A0A1V2ST76; F4VBE9; A0A236XGD8; B1LLF4; R8X0L4	0	4	0.6811	0	1	1	502.017	2005.05	2005.05	0.26	0.00013	HCD (High Energy Collision Dissociation)	MS2	12.2468	50	108.285	33941	LW_16srRNA_20200812.raw	F84	3.7	0	8.019e-05
FALSE	High	Master Protein	Q9KIK9	Glyceraldehyde 3-phosphate dehydrogenase (Fragment) OS=Escherichia sp. Souza-207 GN=gapA PE=3 SV=1	0	16.445	30	5	8	2	1	221	23.5	7.49	15.74	5
	Checked	Confidence	Sequence	Modifications	Qvality PEP	Qvality q-value	# Protein Groups	# Proteins	# PSMs	Master Protein Accessions	# Missed Cleavages	Theo. MH+ [Da]	Confidence (by Search Engine): Sequest HT	Percolator q-Value (by Search Engine): Sequest HT	Percolator PEP (by Search Engine): Sequest HT	XCorr (by Search Engine): Sequest HT
	FALSE	High	VINDNFGIVEGLMTTVHATTATQK	1xOxidation [M13]	2.53643e-07	0	1	5	1	Q9KIK9	0	2576.3	High	0	1.988e-08	4.28
		Checked	Confidence	Identifying Node	PSM Ambiguity	Annotated Sequence	Modifications	# Protein Groups	# Proteins	Master Protein Accessions	Protein Accessions	# Missed Cleavages	Charge	DeltaScore	DeltaCn	Rank	Search Engine Rank	m/z [Da]	MH+ [Da]	Theo. MH+ [Da]	DeltaM [ppm]	Deltam/z [Da]	Activation Type	MS Order	Isolation Interference [%]	Ion Inject Time [ms]	RT [min]	First Scan	Spectrum File	File ID	XCorr	Percolator q-Value	Percolator PEP
		FALSE	High	Sequest HT (A2)	Unambiguous	VINDNFGIVEGLmTTVHATTATQK	M13(Oxidation)	1	5	Q9KIK9	Q9KIK9; A0A1D3KBU5; P24164; Q03595; Q9KIL1	0	3	0.7453	0	1	1	859.441	2576.31	2576.3	2.36	0.00203	HCD (High Energy Collision Dissociation)	MS2	0	50	108.203	33887	LW_16srRNA_20200812.raw	F84	4.28	0	1.988e-08
	FALSE	High	VINDNFGIVEGLMTTVHATTATQK		0.0740586	0	1	5	1	Q9KIK9	0	2560.31	High	0	0.04084	1.02
		Checked	Confidence	Identifying Node	PSM Ambiguity	Annotated Sequence	Modifications	# Protein Groups	# Proteins	Master Protein Accessions	Protein Accessions	# Missed Cleavages	Charge	DeltaScore	DeltaCn	Rank	Search Engine Rank	m/z [Da]	MH+ [Da]	Theo. MH+ [Da]	DeltaM [ppm]	Deltam/z [Da]	Activation Type	MS Order	Isolation Interference [%]	Ion Inject Time [ms]	RT [min]	First Scan	Spectrum File	File ID	XCorr	Percolator q-Value	Percolator PEP
		FALSE	High	Sequest HT (A2)	Unambiguous	VINDNFGIVEGLMTTVHATTATQK		1	5	Q9KIK9	Q9KIK9; A0A1D3KBU5; P24164; Q03595; Q9KIL1	0	3	0.4902	0	1	1	854.105	2560.3	2560.31	-2.73	-0.00233	HCD (High Energy Collision Dissociation)	MS2	15.3159	50	110.466	35293	LW_16srRNA_20200812.raw	F84	1.02	0	0.04084
	FALSE	High	VTAEKDPANLK		0.0231955	0	1	4	2	Q9KIK9	1	1185.65	High	0	0.01059	3.71
		Checked	Confidence	Identifying Node	PSM Ambiguity	Annotated Sequence	Modifications	# Protein Groups	# Proteins	Master Protein Accessions	Protein Accessions	# Missed Cleavages	Charge	DeltaScore	DeltaCn	Rank	Search Engine Rank	m/z [Da]	MH+ [Da]	Theo. MH+ [Da]	DeltaM [ppm]	Deltam/z [Da]	Activation Type	MS Order	Isolation Interference [%]	Ion Inject Time [ms]	RT [min]	First Scan	Spectrum File	File ID	XCorr	Percolator q-Value	Percolator PEP
		FALSE	High	Sequest HT (A2)	Unambiguous	VTAEKDPANLK		1	4	Q9KIK9	Q9KIK9; Q5ETX7; A0A0T5XQ90; Q9KIL1	1	2	0.5714	0	1	1	593.327	1185.65	1185.65	0.21	0.00013	HCD (High Energy Collision Dissociation)	MS2	5.86404	50	105.524	32267	LW_16srRNA_20200812.raw	F84	3.71	0	0.01059
		FALSE	High	Sequest HT (A2)	Unambiguous	VTAEKDPANLK		1	4	Q9KIK9	Q9KIK9; Q5ETX7; A0A0T5XQ90; Q9KIL1	1	3	0.3265	0	1	1	395.887	1185.65	1185.65	-0.18	-7e-05	HCD (High Energy Collision Dissociation)	MS2	37.6201	50	105.55	32284	LW_16srRNA_20200812.raw	F84	1.96	0.001446	0.1242
	FALSE	High	VPTPNVSVVDLTVR		0.0124255	0	3	34	2	Q9KIK9; D6HXR0; D2TUI4	0	1495.85	High	0	0.01161	2.59
		Checked	Confidence	Identifying Node	PSM Ambiguity	Annotated Sequence	Modifications	# Protein Groups	# Proteins	Master Protein Accessions	Protein Accessions	# Missed Cleavages	Charge	DeltaScore	DeltaCn	Rank	Search Engine Rank	m/z [Da]	MH+ [Da]	Theo. MH+ [Da]	DeltaM [ppm]	Deltam/z [Da]	Activation Type	MS Order	Isolation Interference [%]	Ion Inject Time [ms]	RT [min]	First Scan	Spectrum File	File ID	XCorr	Percolator q-Value	Percolator PEP
		FALSE	High	Sequest HT (A2)	Unambiguous	VPTPNVSVVDLTVR		3	34	Q9KIK9; D6HXR0; D2TUI4	A7YLY3; Q6WAN9; Q03596; Q03594; A0A0A2RBF5; A0A0K4LCA7; Q9KIK9; A0A1X3KS46; Q5ETX7; Q9L704; A0A0T5XQ90; Q9KIK8; E1J6I9; M9G3M4; D6HXR0; A0A1L7AU40; A0A1M2EXD6; A0A1D3KBU5; H4UJZ0; Q9K2R9; D2TUI4; B7LQ20; A0A136X735; A0A1Y4KEU5; A0A0S3MX63; P24164; Q03597; Q6WAP3; Q03595; R8WXK3; Q5ETX9; Q56094; Q9KIL1; W1FZS1	0	2	0.8058	0	1	1	748.428	1495.85	1495.85	1.11	0.00083	HCD (High Energy Collision Dissociation)	MS2	10.5452	50	105.732	32400	LW_16srRNA_20200812.raw	F84	2.42	0	0.005145
		FALSE	High	Sequest HT (A2)	Unambiguous	VPTPNVSVVDLTVR		3	34	Q9KIK9; D6HXR0; D2TUI4	A7YLY3; Q6WAN9; Q03596; Q03594; A0A0A2RBF5; A0A0K4LCA7; Q9KIK9; A0A1X3KS46; Q5ETX7; Q9L704; A0A0T5XQ90; Q9KIK8; E1J6I9; M9G3M4; D6HXR0; A0A1L7AU40; A0A1M2EXD6; A0A1D3KBU5; H4UJZ0; Q9K2R9; D2TUI4; B7LQ20; A0A136X735; A0A1Y4KEU5; A0A0S3MX63; P24164; Q03597; Q6WAP3; Q03595; R8WXK3; Q5ETX9; Q56094; Q9KIL1; W1FZS1	0	2	0.7413	0	1	1	748.428	1495.85	1495.85	0.13	0.0001	HCD (High Energy Collision Dissociation)	MS2	37.0642	50	106.077	32600	LW_16srRNA_20200812.raw	F84	2.59	0	0.01161
	FALSE	High	TVDGPSHK		0.154788	0	3	41	1	Q9KIK9; D6HXR0; D2TUI4	0	840.421	High	0	0.09634	1.33
		Checked	Confidence	Identifying Node	PSM Ambiguity	Annotated Sequence	Modifications	# Protein Groups	# Proteins	Master Protein Accessions	Protein Accessions	# Missed Cleavages	Charge	DeltaScore	DeltaCn	Rank	Search Engine Rank	m/z [Da]	MH+ [Da]	Theo. MH+ [Da]	DeltaM [ppm]	Deltam/z [Da]	Activation Type	MS Order	Isolation Interference [%]	Ion Inject Time [ms]	RT [min]	First Scan	Spectrum File	File ID	XCorr	Percolator q-Value	Percolator PEP
		FALSE	High	Sequest HT (A2)	Unambiguous	TVDGPSHK		3	41	Q9KIK9; D6HXR0; D2TUI4	A7YLY3; Q6WAN9; Q03596; Q03594; A0A0A2RBF5; A0A0K4LCA7; Q9KIK9; A0A1X3KS46; Q5ETX7; Q9L704; A0A0T5XQ90; Q9KIK8; E1J6I9; Q9KIL0; M9G3M4; D6HXR0; A0A1L7AU40; A0A1M2EXD6; A0A1D3KBU5; H4UJZ0; Q9K2R9; E0WA13; D2TUI4; B7LQ20; A0A136X735; A0A1Y4KEU5; A0A0S3MX63; P24164; Q03597; Q5ETX8; Q6WAP3; E0WA12; Q03595; E0WA03; E0W9Y9; R8WXK3; Q5ETX9; Q56094; Q5ETX6; Q9KIL1; W1FZS1	0	2	0.5489	0	1	1	420.714	840.421	840.421	0.29	0.00012	HCD (High Energy Collision Dissociation)	MS2	54.7882	50	101.756	30228	LW_16srRNA_20200812.raw	F84	1.33	0	0.09634
	FALSE	High	KHITAGAKK		0.114652	0	3	35	1	Q9KIK9; D6HXR0; D2TUI4	2	953.589	High	0	0.06779	2.76
		Checked	Confidence	Identifying Node	PSM Ambiguity	Annotated Sequence	Modifications	# Protein Groups	# Proteins	Master Protein Accessions	Protein Accessions	# Missed Cleavages	Charge	DeltaScore	DeltaCn	Rank	Search Engine Rank	m/z [Da]	MH+ [Da]	Theo. MH+ [Da]	DeltaM [ppm]	Deltam/z [Da]	Activation Type	MS Order	Isolation Interference [%]	Ion Inject Time [ms]	RT [min]	First Scan	Spectrum File	File ID	XCorr	Percolator q-Value	Percolator PEP
		FALSE	High	Sequest HT (A2)	Unambiguous	KHITAGAKK		3	35	Q9KIK9; D6HXR0; D2TUI4	A7YLY3; Q6WAN9; D5A7B1; Q03596; Q03594; A0A0K4LCA7; Q9KIK9; A0A1X3KS46; Q5ETX7; Q9L704; A0A0T5XQ90; Q9KIK8; E1J6I9; M9G3M4; D6HXR0; A0A1L7AU40; A0A1M2EXD6; A0A1D3KBU5; Q9K2R9; E0WA13; D2TUI4; B7LQ20; A0A136X735; A0A1Y4KEU5; A0A0S3MX63; P24164; Q03597; Q6WAP3; Q03595; E0WA03; E0W9Y9; R8WXK3; Q5ETX9; Q9KIL1; W1FZS1	2	2	0.5507	0	1	1	477.299	953.591	953.589	1.75	0.00084	HCD (High Energy Collision Dissociation)	MS2	24.5389	50	108.599	34150	LW_16srRNA_20200812.raw	F84	2.76	0	0.06779
FALSE	High	Master Protein	P49822	Serum albumin OS=Canis lupus familiaris GN=ALB PE=1 SV=3	0	14.482	6	7	10	4	1	608	68.6	5.69	21.67	7
	Checked	Confidence	Sequence	Modifications	Qvality PEP	Qvality q-value	# Protein Groups	# Proteins	# PSMs	Master Protein Accessions	# Missed Cleavages	Theo. MH+ [Da]	Confidence (by Search Engine): Sequest HT	Percolator q-Value (by Search Engine): Sequest HT	Percolator PEP (by Search Engine): Sequest HT	XCorr (by Search Engine): Sequest HT
	FALSE	High	QTALVELLKHKPK		0.0125189	0	1	1	1	P49822	1	1504.92	High	0	0.005192	1.78
		Checked	Confidence	Identifying Node	PSM Ambiguity	Annotated Sequence	Modifications	# Protein Groups	# Proteins	Master Protein Accessions	Protein Accessions	# Missed Cleavages	Charge	DeltaScore	DeltaCn	Rank	Search Engine Rank	m/z [Da]	MH+ [Da]	Theo. MH+ [Da]	DeltaM [ppm]	Deltam/z [Da]	Activation Type	MS Order	Isolation Interference [%]	Ion Inject Time [ms]	RT [min]	First Scan	Spectrum File	File ID	XCorr	Percolator q-Value	Percolator PEP
		FALSE	High	Sequest HT (A2)	Unambiguous	QTALVELLKHKPK		1	1	P49822	P49822	1	3	0.6966	0	1	1	502.313	1504.93	1504.92	3.01	0.00151	HCD (High Energy Collision Dissociation)	MS2	32.425	50	109.623	34817	LW_16srRNA_20200812.raw	F84	1.78	0	0.005192
	FALSE	High	QTALVELLK		0.0533551	0	1	1	1	P49822	0	1014.62	High	0	0.02789	3.14
		Checked	Confidence	Identifying Node	PSM Ambiguity	Annotated Sequence	Modifications	# Protein Groups	# Proteins	Master Protein Accessions	Protein Accessions	# Missed Cleavages	Charge	DeltaScore	DeltaCn	Rank	Search Engine Rank	m/z [Da]	MH+ [Da]	Theo. MH+ [Da]	DeltaM [ppm]	Deltam/z [Da]	Activation Type	MS Order	Isolation Interference [%]	Ion Inject Time [ms]	RT [min]	First Scan	Spectrum File	File ID	XCorr	Percolator q-Value	Percolator PEP
		FALSE	High	Sequest HT (A2)	Unambiguous	QTALVELLK		1	1	P49822	P49822	0	2	0.4331	0	1	1	507.814	1014.62	1014.62	1.86	0.00095	HCD (High Energy Collision Dissociation)	MS2	0	11.976	107.467	33387	LW_16srRNA_20200812.raw	F84	3.14	0	0.02789
	FALSE	High	LGEYGFQNALLVR		0.000555663	0	2	2	1	P49822; P49064	0	1479.8	High	0	0.0001429	4.18
		Checked	Confidence	Identifying Node	PSM Ambiguity	Annotated Sequence	Modifications	# Protein Groups	# Proteins	Master Protein Accessions	Protein Accessions	# Missed Cleavages	Charge	DeltaScore	DeltaCn	Rank	Search Engine Rank	m/z [Da]	MH+ [Da]	Theo. MH+ [Da]	DeltaM [ppm]	Deltam/z [Da]	Activation Type	MS Order	Isolation Interference [%]	Ion Inject Time [ms]	RT [min]	First Scan	Spectrum File	File ID	XCorr	Percolator q-Value	Percolator PEP
		FALSE	High	Sequest HT (A2)	Unambiguous	LGEYGFQNALLVR		2	2	P49822; P49064	P49822; P49064	0	2	0.7608	0	1	1	740.402	1479.8	1479.8	1.17	0.00086	HCD (High Energy Collision Dissociation)	MS2	5.79281	18.338	107.468	33388	LW_16srRNA_20200812.raw	F84	4.18	0	0.0001429
	FALSE	High	YLYEIARR		0.0799839	0	2	2	1	P49822; P49064	1	1083.59	High	0	0.04457	1.83
		Checked	Confidence	Identifying Node	PSM Ambiguity	Annotated Sequence	Modifications	# Protein Groups	# Proteins	Master Protein Accessions	Protein Accessions	# Missed Cleavages	Charge	DeltaScore	DeltaCn	Rank	Search Engine Rank	m/z [Da]	MH+ [Da]	Theo. MH+ [Da]	DeltaM [ppm]	Deltam/z [Da]	Activation Type	MS Order	Isolation Interference [%]	Ion Inject Time [ms]	RT [min]	First Scan	Spectrum File	File ID	XCorr	Percolator q-Value	Percolator PEP
		FALSE	High	Sequest HT (A2)	Unambiguous	YLYEIARR		2	2	P49822; P49064	P49822; P49064	1	2	0.2951	0	1	1	542.302	1083.6	1083.59	2.46	0.00133	HCD (High Energy Collision Dissociation)	MS2	30.1497	30.863	107.653	33515	LW_16srRNA_20200812.raw	F84	1.83	0	0.04457
	FALSE	High	KQTALVELLK		0.0142172	0	1	1	3	P49822	1	1142.71	High	0	0.01659	3.57
		Checked	Confidence	Identifying Node	PSM Ambiguity	Annotated Sequence	Modifications	# Protein Groups	# Proteins	Master Protein Accessions	Protein Accessions	# Missed Cleavages	Charge	DeltaScore	DeltaCn	Rank	Search Engine Rank	m/z [Da]	MH+ [Da]	Theo. MH+ [Da]	DeltaM [ppm]	Deltam/z [Da]	Activation Type	MS Order	Isolation Interference [%]	Ion Inject Time [ms]	RT [min]	First Scan	Spectrum File	File ID	XCorr	Percolator q-Value	Percolator PEP
		FALSE	High	Sequest HT (A2)	Unambiguous	KQTALVELLK		1	1	P49822	P49822	1	2	0.5512	0	1	1	571.862	1142.72	1142.71	2.62	0.0015	HCD (High Energy Collision Dissociation)	MS2	0	50	108.783	34272	LW_16srRNA_20200812.raw	F84	2.54	0	0.006027
		FALSE	High	Sequest HT (A2)	Unambiguous	KQTALVELLK		1	1	P49822	P49822	1	2	0.4622	0	1	1	571.861	1142.72	1142.71	1.02	0.00058	HCD (High Energy Collision Dissociation)	MS2	35.6321	41.336	108.087	33807	LW_16srRNA_20200812.raw	F84	3.57	0	0.01659
		FALSE	High	Sequest HT (A2)	Unambiguous	KQTALVELLK		1	1	P49822	P49822	1	3	0.2841	0	1	1	381.577	1142.72	1142.71	1.76	0.00067	HCD (High Energy Collision Dissociation)	MS2	29.951	50	108.122	33831	LW_16srRNA_20200812.raw	F84	3.45	0	0.02252
	FALSE	High	KQTALVELLKHKPK		0.213187	0.00417221	1	1	1	P49822	2	1633.02	High	0.002697	0.1411	2.97
		Checked	Confidence	Identifying Node	PSM Ambiguity	Annotated Sequence	Modifications	# Protein Groups	# Proteins	Master Protein Accessions	Protein Accessions	# Missed Cleavages	Charge	DeltaScore	DeltaCn	Rank	Search Engine Rank	m/z [Da]	MH+ [Da]	Theo. MH+ [Da]	DeltaM [ppm]	Deltam/z [Da]	Activation Type	MS Order	Isolation Interference [%]	Ion Inject Time [ms]	RT [min]	First Scan	Spectrum File	File ID	XCorr	Percolator q-Value	Percolator PEP
		FALSE	High	Sequest HT (A2)	Unambiguous	KQTALVELLKHKPK		1	1	P49822	P49822	2	4	0.7475	0	1	1	409.01	1633.02	1633.02	0.27	0.00011	HCD (High Energy Collision Dissociation)	MS2	6.10028	50	109.945	35013	LW_16srRNA_20200812.raw	F84	2.97	0.002697	0.1411
	FALSE	High	YLYEIAR		0.270423	0.00789054	2	2	2	P49822; P49064	0	927.493	High	0.00504	0.2133	1.58
		Checked	Confidence	Identifying Node	PSM Ambiguity	Annotated Sequence	Modifications	# Protein Groups	# Proteins	Master Protein Accessions	Protein Accessions	# Missed Cleavages	Charge	DeltaScore	DeltaCn	Rank	Search Engine Rank	m/z [Da]	MH+ [Da]	Theo. MH+ [Da]	DeltaM [ppm]	Deltam/z [Da]	Activation Type	MS Order	Isolation Interference [%]	Ion Inject Time [ms]	RT [min]	First Scan	Spectrum File	File ID	XCorr	Percolator q-Value	Percolator PEP
		FALSE	High	Sequest HT (A2)	Unambiguous	YLYEIAR		2	2	P49822; P49064	P49822; P49064	0	2	0.2131	0	1	1	464.251	927.495	927.493	2.12	0.00098	HCD (High Energy Collision Dissociation)	MS2	38.32	50	105.084	31994	LW_16srRNA_20200812.raw	F84	1.22	0.00504	0.1865
		FALSE	High	Sequest HT (A2)	Unambiguous	YLYEIAR		2	2	P49822; P49064	P49822; P49064	0	2	0.3101	0	1	1	464.251	927.495	927.493	1.86	0.00086	HCD (High Energy Collision Dissociation)	MS2	1.18165	12.504	104.747	31799	LW_16srRNA_20200812.raw	F84	1.58	0.00504	0.2133
FALSE	High	Master Protein	Q1R586	Glutamate decarboxylase OS=Escherichia coli (strain UTI89 / UPEC) GN=gadA PE=3 SV=1	0	14.319	7	5	15	2	1	487	55.2	5.58	29.26	5
	Checked	Confidence	Sequence	Modifications	Qvality PEP	Qvality q-value	# Protein Groups	# Proteins	# PSMs	Master Protein Accessions	# Missed Cleavages	Theo. MH+ [Da]	Confidence (by Search Engine): Sequest HT	Percolator q-Value (by Search Engine): Sequest HT	Percolator PEP (by Search Engine): Sequest HT	XCorr (by Search Engine): Sequest HT
	FALSE	High	LQGIAQQNSFK		0.00125375	0	3	211	10	Q1RBS9; E6BIT5; Q1R586	0	1233.66	High	0	0.02225	2.46
		Checked	Confidence	Identifying Node	PSM Ambiguity	Annotated Sequence	Modifications	# Protein Groups	# Proteins	Master Protein Accessions	Protein Accessions	# Missed Cleavages	Charge	DeltaScore	DeltaCn	Rank	Search Engine Rank	m/z [Da]	MH+ [Da]	Theo. MH+ [Da]	DeltaM [ppm]	Deltam/z [Da]	Activation Type	MS Order	Isolation Interference [%]	Ion Inject Time [ms]	RT [min]	First Scan	Spectrum File	File ID	XCorr	Percolator q-Value	Percolator PEP
		FALSE	High	Sequest HT (A2)	Unambiguous	LQGIAQQNSFK		3	211	Q1RBS9; E6BIT5; Q1R586	E3XVH5; A0A090JF17; A0A080FXG6; A0A232KTA5; D6I2J3; A0A1V3VCI4; A0A0K4UPX5; A0A229J4E5; A0A0L1ARD5; G0FFP7; A0A229L3U1; B7N1G4; Q1RBS9; A0A232K6E3; F4V7L4; A5YKJ5; A0A0P7MK73; A0A232PEH9; L3Q5X2; A0A166VWQ3; A0A0B1JBU5; A0A193LS65; T8J9P7; A5YKF6; A0A229BUE7; A0A029HHV0; A0A229AVE9; A0A0L6XS05; I2SV25; A0A229DW24; A0A1Q9ID56; A0A1X3KSN7; A0A246VZ17; D7ZBY5; A0A246NQA5; A0A1Q9L3S9; A0A1M1DSL4; A0A…	0	2	0.5236	0	1	1	617.334	1233.66	1233.66	0.99	0.00061	HCD (High Energy Collision Dissociation)	MS2	14.7955	50	89.0039	23896	LW_16srRNA_20200812.raw	F84	2.33	0	0.0004781
		FALSE	High	Sequest HT (A2)	Unambiguous	LQGIAQQNSFK		3	211	Q1RBS9; E6BIT5; Q1R586	E3XVH5; A0A090JF17; A0A080FXG6; A0A232KTA5; D6I2J3; A0A1V3VCI4; A0A0K4UPX5; A0A229J4E5; A0A0L1ARD5; G0FFP7; A0A229L3U1; B7N1G4; Q1RBS9; A0A232K6E3; F4V7L4; A5YKJ5; A0A0P7MK73; A0A232PEH9; L3Q5X2; A0A166VWQ3; A0A0B1JBU5; A0A193LS65; T8J9P7; A5YKF6; A0A229BUE7; A0A029HHV0; A0A229AVE9; A0A0L6XS05; I2SV25; A0A229DW24; A0A1Q9ID56; A0A1X3KSN7; A0A246VZ17; D7ZBY5; A0A246NQA5; A0A1Q9L3S9; A0A1M1DSL4; A0A…	0	2	0.5532	0	1	1	617.333	1233.66	1233.66	0.7	0.00043	HCD (High Energy Collision Dissociation)	MS2	13.2416	50	89.3455	24049	LW_16srRNA_20200812.raw	F84	2.35	0	0.0004842
		FALSE	High	Sequest HT (A2)	Unambiguous	LQGIAQQNSFK		3	211	Q1RBS9; E6BIT5; Q1R586	E3XVH5; A0A090JF17; A0A080FXG6; A0A232KTA5; D6I2J3; A0A1V3VCI4; A0A0K4UPX5; A0A229J4E5; A0A0L1ARD5; G0FFP7; A0A229L3U1; B7N1G4; Q1RBS9; A0A232K6E3; F4V7L4; A5YKJ5; A0A0P7MK73; A0A232PEH9; L3Q5X2; A0A166VWQ3; A0A0B1JBU5; A0A193LS65; T8J9P7; A5YKF6; A0A229BUE7; A0A029HHV0; A0A229AVE9; A0A0L6XS05; I2SV25; A0A229DW24; A0A1Q9ID56; A0A1X3KSN7; A0A246VZ17; D7ZBY5; A0A246NQA5; A0A1Q9L3S9; A0A1M1DSL4; A0A…	0	2	0.5325	0	1	1	617.333	1233.66	1233.66	0.6	0.00037	HCD (High Energy Collision Dissociation)	MS2	16.6275	50	89.6813	24189	LW_16srRNA_20200812.raw	F84	2.46	0	0.02225
		FALSE	High	Sequest HT (A2)	Unambiguous	LQGIAQQNSFK		3	211	Q1RBS9; E6BIT5; Q1R586	E3XVH5; A0A090JF17; A0A080FXG6; A0A232KTA5; D6I2J3; A0A1V3VCI4; A0A0K4UPX5; A0A229J4E5; A0A0L1ARD5; G0FFP7; A0A229L3U1; B7N1G4; Q1RBS9; A0A232K6E3; F4V7L4; A5YKJ5; A0A0P7MK73; A0A232PEH9; L3Q5X2; A0A166VWQ3; A0A0B1JBU5; A0A193LS65; T8J9P7; A5YKF6; A0A229BUE7; A0A029HHV0; A0A229AVE9; A0A0L6XS05; I2SV25; A0A229DW24; A0A1Q9ID56; A0A1X3KSN7; A0A246VZ17; D7ZBY5; A0A246NQA5; A0A1Q9L3S9; A0A1M1DSL4; A0A…	0	2	0.5571	0	1	1	617.333	1233.66	1233.66	0.7	0.00043	HCD (High Energy Collision Dissociation)	MS2	17.9246	50	90.0264	24341	LW_16srRNA_20200812.raw	F84	2.19	0	0.01651
		FALSE	High	Sequest HT (A2)	Unambiguous	LQGIAQQNSFK		3	211	Q1RBS9; E6BIT5; Q1R586	E3XVH5; A0A090JF17; A0A080FXG6; A0A232KTA5; D6I2J3; A0A1V3VCI4; A0A0K4UPX5; A0A229J4E5; A0A0L1ARD5; G0FFP7; A0A229L3U1; B7N1G4; Q1RBS9; A0A232K6E3; F4V7L4; A5YKJ5; A0A0P7MK73; A0A232PEH9; L3Q5X2; A0A166VWQ3; A0A0B1JBU5; A0A193LS65; T8J9P7; A5YKF6; A0A229BUE7; A0A029HHV0; A0A229AVE9; A0A0L6XS05; I2SV25; A0A229DW24; A0A1Q9ID56; A0A1X3KSN7; A0A246VZ17; D7ZBY5; A0A246NQA5; A0A1Q9L3S9; A0A1M1DSL4; A0A…	0	2	0.5648	0	1	1	617.333	1233.66	1233.66	0.1	6e-05	HCD (High Energy Collision Dissociation)	MS2	24.1567	50	90.3665	24485	LW_16srRNA_20200812.raw	F84	2.16	0	0.0004208
		FALSE	High	Sequest HT (A2)	Unambiguous	LQGIAQQNSFK		3	211	Q1RBS9; E6BIT5; Q1R586	E3XVH5; A0A090JF17; A0A080FXG6; A0A232KTA5; D6I2J3; A0A1V3VCI4; A0A0K4UPX5; A0A229J4E5; A0A0L1ARD5; G0FFP7; A0A229L3U1; B7N1G4; Q1RBS9; A0A232K6E3; F4V7L4; A5YKJ5; A0A0P7MK73; A0A232PEH9; L3Q5X2; A0A166VWQ3; A0A0B1JBU5; A0A193LS65; T8J9P7; A5YKF6; A0A229BUE7; A0A029HHV0; A0A229AVE9; A0A0L6XS05; I2SV25; A0A229DW24; A0A1Q9ID56; A0A1X3KSN7; A0A246VZ17; D7ZBY5; A0A246NQA5; A0A1Q9L3S9; A0A1M1DSL4; A0A…	0	2	0.5631	0	1	1	617.334	1233.66	1233.66	0.99	0.00061	HCD (High Energy Collision Dissociation)	MS2	20.979	50	88.6625	23736	LW_16srRNA_20200812.raw	F84	2.06	0	0.0003643
		FALSE	High	Sequest HT (A2)	Unambiguous	LQGIAQQNSFK		3	211	Q1RBS9; E6BIT5; Q1R586	E3XVH5; A0A090JF17; A0A080FXG6; A0A232KTA5; D6I2J3; A0A1V3VCI4; A0A0K4UPX5; A0A229J4E5; A0A0L1ARD5; G0FFP7; A0A229L3U1; B7N1G4; Q1RBS9; A0A232K6E3; F4V7L4; A5YKJ5; A0A0P7MK73; A0A232PEH9; L3Q5X2; A0A166VWQ3; A0A0B1JBU5; A0A193LS65; T8J9P7; A5YKF6; A0A229BUE7; A0A029HHV0; A0A229AVE9; A0A0L6XS05; I2SV25; A0A229DW24; A0A1Q9ID56; A0A1X3KSN7; A0A246VZ17; D7ZBY5; A0A246NQA5; A0A1Q9L3S9; A0A1M1DSL4; A0A…	0	2	0.4276	0	1	1	617.333	1233.66	1233.66	0.8	0.00049	HCD (High Energy Collision Dissociation)	MS2	47.3607	50	87.9678	23417	LW_16srRNA_20200812.raw	F84	1.45	0	0.06254
		FALSE	High	Sequest HT (A2)	Unambiguous	LQGIAQQNSFK		3	211	Q1RBS9; E6BIT5; Q1R586	E3XVH5; A0A090JF17; A0A080FXG6; A0A232KTA5; D6I2J3; A0A1V3VCI4; A0A0K4UPX5; A0A229J4E5; A0A0L1ARD5; G0FFP7; A0A229L3U1; B7N1G4; Q1RBS9; A0A232K6E3; F4V7L4; A5YKJ5; A0A0P7MK73; A0A232PEH9; L3Q5X2; A0A166VWQ3; A0A0B1JBU5; A0A193LS65; T8J9P7; A5YKF6; A0A229BUE7; A0A029HHV0; A0A229AVE9; A0A0L6XS05; I2SV25; A0A229DW24; A0A1Q9ID56; A0A1X3KSN7; A0A246VZ17; D7ZBY5; A0A246NQA5; A0A1Q9L3S9; A0A1M1DSL4; A0A…	0	2	0.6022	0	1	1	617.333	1233.66	1233.66	0.3	0.00019	HCD (High Energy Collision Dissociation)	MS2	31.6075	50	88.3208	23577	LW_16srRNA_20200812.raw	F84	1.86	0	0.02154
		FALSE	High	Sequest HT (A2)	Unambiguous	LQGIAQQNSFK		3	211	Q1RBS9; E6BIT5; Q1R586	E3XVH5; A0A090JF17; A0A080FXG6; A0A232KTA5; D6I2J3; A0A1V3VCI4; A0A0K4UPX5; A0A229J4E5; A0A0L1ARD5; G0FFP7; A0A229L3U1; B7N1G4; Q1RBS9; A0A232K6E3; F4V7L4; A5YKJ5; A0A0P7MK73; A0A232PEH9; L3Q5X2; A0A166VWQ3; A0A0B1JBU5; A0A193LS65; T8J9P7; A5YKF6; A0A229BUE7; A0A029HHV0; A0A229AVE9; A0A0L6XS05; I2SV25; A0A229DW24; A0A1Q9ID56; A0A1X3KSN7; A0A246VZ17; D7ZBY5; A0A246NQA5; A0A1Q9L3S9; A0A1M1DSL4; A0A…	0	2	0.6176	0	1	1	617.333	1233.66	1233.66	0.2	0.00012	HCD (High Energy Collision Dissociation)	MS2	52.9138	50	90.7014	24639	LW_16srRNA_20200812.raw	F84	1.7	0	0.001885
		FALSE	High	Sequest HT (A2)	Unambiguous	LQGIAQQNSFK		3	211	Q1RBS9; E6BIT5; Q1R586	E3XVH5; A0A090JF17; A0A080FXG6; A0A232KTA5; D6I2J3; A0A1V3VCI4; A0A0K4UPX5; A0A229J4E5; A0A0L1ARD5; G0FFP7; A0A229L3U1; B7N1G4; Q1RBS9; A0A232K6E3; F4V7L4; A5YKJ5; A0A0P7MK73; A0A232PEH9; L3Q5X2; A0A166VWQ3; A0A0B1JBU5; A0A193LS65; T8J9P7; A5YKF6; A0A229BUE7; A0A029HHV0; A0A229AVE9; A0A0L6XS05; I2SV25; A0A229DW24; A0A1Q9ID56; A0A1X3KSN7; A0A246VZ17; D7ZBY5; A0A246NQA5; A0A1Q9L3S9; A0A1M1DSL4; A0A…	0	2	0.3971	0	1	1	617.334	1233.66	1233.66	2.48	0.00153	HCD (High Energy Collision Dissociation)	MS2	51.0919	50	91.0387	24793	LW_16srRNA_20200812.raw	F84	1.36	0.00504	0.2019
	FALSE	High	YLSDHPKLQGIAQQNSFK		4.81661e-07	0	3	209	1	Q1RBS9; E6BIT5; Q1R586	1	2074.07	High	0	4.18e-08	4.47
		Checked	Confidence	Identifying Node	PSM Ambiguity	Annotated Sequence	Modifications	# Protein Groups	# Proteins	Master Protein Accessions	Protein Accessions	# Missed Cleavages	Charge	DeltaScore	DeltaCn	Rank	Search Engine Rank	m/z [Da]	MH+ [Da]	Theo. MH+ [Da]	DeltaM [ppm]	Deltam/z [Da]	Activation Type	MS Order	Isolation Interference [%]	Ion Inject Time [ms]	RT [min]	First Scan	Spectrum File	File ID	XCorr	Percolator q-Value	Percolator PEP
		FALSE	High	Sequest HT (A2)	Unambiguous	YLSDHPKLQGIAQQNSFK		3	209	Q1RBS9; E6BIT5; Q1R586	E3XVH5; A0A090JF17; A0A080FXG6; A0A232KTA5; D6I2J3; A0A1V3VCI4; A0A0K4UPX5; A0A229J4E5; A0A0L1ARD5; G0FFP7; B7N1G4; Q1RBS9; A0A232K6E3; F4V7L4; A5YKJ5; A0A0P7MK73; A0A232PEH9; L3Q5X2; A0A166VWQ3; A0A0B1JBU5; A0A193LS65; T8J9P7; A5YKF6; A0A229BUE7; A0A029HHV0; A0A229AVE9; A0A0L6XS05; I2SV25; A0A229DW24; A0A1Q9ID56; A0A1X3KSN7; A0A246VZ17; D7ZBY5; A0A246NQA5; A0A1Q9L3S9; A0A1M1DSL4; A0A0Q3DUW5; E6B…	1	3	0.6398	0	1	1	692.029	2074.07	2074.07	1.01	0.0007	HCD (High Energy Collision Dissociation)	MS2	41.0024	50	108.154	33853	LW_16srRNA_20200812.raw	F84	4.47	0	4.18e-08
	FALSE	High	AISTIAESKR		0.153155	0	1	123	1	Q1R586	1	1075.61	High	0	0.09548	1.65
		Checked	Confidence	Identifying Node	PSM Ambiguity	Annotated Sequence	Modifications	# Protein Groups	# Proteins	Master Protein Accessions	Protein Accessions	# Missed Cleavages	Charge	DeltaScore	DeltaCn	Rank	Search Engine Rank	m/z [Da]	MH+ [Da]	Theo. MH+ [Da]	DeltaM [ppm]	Deltam/z [Da]	Activation Type	MS Order	Isolation Interference [%]	Ion Inject Time [ms]	RT [min]	First Scan	Spectrum File	File ID	XCorr	Percolator q-Value	Percolator PEP
		FALSE	High	Sequest HT (A2)	Unambiguous	AISTIAESKR		1	123	Q1R586	A0A0E0XSM8; A0A1Q6AYC8; A0A1M0UVK4; A0A0L1ARD5; A0A1X3IUW5; A0A229B3X5; N4NMC7; A0A166QHX6; A5YKF6; A0A0P7PX37; I2SV25; A0A229ISH7; U9Z398; A0A1Y5BQE7; A0A229DUK1; A0A228TKV4; A0A1X3KFC2; I4SK13; F4V7L5; S1CGK6; A0A1X3K3Y0; S1MCI5; A0A234WDW2; A0A073UIM2; A0A1Q9ITM0; D8A5D8; E9YVP5; A0A228X3U3; F4TLV4; A0A229E478; D6I2J4; D6IF93; A0A1X3JBI6; A0A246VYQ2; Q83PR1; D6JGH7; A0A229BYS3; H4IYG7; A0A1X3M…	1	2	0.5758	0	1	1	538.31	1075.61	1075.61	1.29	0.00069	HCD (High Energy Collision Dissociation)	MS2	77.5004	50	106.69	32976	LW_16srRNA_20200812.raw	F84	1.65	0	0.09548
	FALSE	High	AISTIAESK		0.0339258	0	1	123	2	Q1R586	0	919.509	High	0	0.0596	2.26
		Checked	Confidence	Identifying Node	PSM Ambiguity	Annotated Sequence	Modifications	# Protein Groups	# Proteins	Master Protein Accessions	Protein Accessions	# Missed Cleavages	Charge	DeltaScore	DeltaCn	Rank	Search Engine Rank	m/z [Da]	MH+ [Da]	Theo. MH+ [Da]	DeltaM [ppm]	Deltam/z [Da]	Activation Type	MS Order	Isolation Interference [%]	Ion Inject Time [ms]	RT [min]	First Scan	Spectrum File	File ID	XCorr	Percolator q-Value	Percolator PEP
		FALSE	High	Sequest HT (A2)	Unambiguous	AISTIAESK		1	123	Q1R586	A0A0E0XSM8; A0A1Q6AYC8; A0A1M0UVK4; A0A0L1ARD5; A0A1X3IUW5; A0A229B3X5; N4NMC7; A0A166QHX6; A5YKF6; A0A0P7PX37; I2SV25; A0A229ISH7; U9Z398; A0A1Y5BQE7; A0A229DUK1; A0A228TKV4; A0A1X3KFC2; I4SK13; F4V7L5; S1CGK6; A0A1X3K3Y0; S1MCI5; A0A234WDW2; A0A073UIM2; A0A1Q9ITM0; D8A5D8; E9YVP5; A0A228X3U3; F4TLV4; A0A229E478; D6I2J4; D6IF93; A0A1X3JBI6; A0A246VYQ2; Q83PR1; D6JGH7; A0A229BYS3; H4IYG7; A0A1X3M…	0	2	0.592	0	1	1	460.258	919.509	919.509	-0.24	-0.00011	HCD (High Energy Collision Dissociation)	MS2	15.5346	50	60.7975	13458	LW_16srRNA_20200812.raw	F84	2.01	0	0.01645
		FALSE	High	Sequest HT (A2)	Unambiguous	AISTIAESK		1	123	Q1R586	A0A0E0XSM8; A0A1Q6AYC8; A0A1M0UVK4; A0A0L1ARD5; A0A1X3IUW5; A0A229B3X5; N4NMC7; A0A166QHX6; A5YKF6; A0A0P7PX37; I2SV25; A0A229ISH7; U9Z398; A0A1Y5BQE7; A0A229DUK1; A0A228TKV4; A0A1X3KFC2; I4SK13; F4V7L5; S1CGK6; A0A1X3K3Y0; S1MCI5; A0A234WDW2; A0A073UIM2; A0A1Q9ITM0; D8A5D8; E9YVP5; A0A228X3U3; F4TLV4; A0A229E478; D6I2J4; D6IF93; A0A1X3JBI6; A0A246VYQ2; Q83PR1; D6JGH7; A0A229BYS3; H4IYG7; A0A1X3M…	0	2	0.4779	0	1	1	460.258	919.509	919.509	-0.24	-0.00011	HCD (High Energy Collision Dissociation)	MS2	5.59259	50	61.2043	13590	LW_16srRNA_20200812.raw	F84	2.26	0	0.0596
	FALSE	High	SELLDSR		0.286759	0.00789054	2	256	1	Q1RBS9; Q1R586	0	819.421	High	0.00504	0.2007	1.76
		Checked	Confidence	Identifying Node	PSM Ambiguity	Annotated Sequence	Modifications	# Protein Groups	# Proteins	Master Protein Accessions	Protein Accessions	# Missed Cleavages	Charge	DeltaScore	DeltaCn	Rank	Search Engine Rank	m/z [Da]	MH+ [Da]	Theo. MH+ [Da]	DeltaM [ppm]	Deltam/z [Da]	Activation Type	MS Order	Isolation Interference [%]	Ion Inject Time [ms]	RT [min]	First Scan	Spectrum File	File ID	XCorr	Percolator q-Value	Percolator PEP
		FALSE	High	Sequest HT (A2)	Unambiguous	SELLDSR		2	256	Q1RBS9; Q1R586	E3XVH5; A0A228TVQ2; F4SIT4; A0A0E0XSM8; A0A1Q6AYC8; A0A167CSM3; A0A080FPG9; A0A1M0UVK4; A0A0L1ARD5; A0A1X3IUW5; B7N1G4; Q1RBS9; D6J9U1; A5YKJ5; A0A0P7LQV5; A0A229B3X5; L3Q5X2; N4NMC7; W1X844; A0A0F3U7A2; E1IZ96; A0A193LS65; T8J9P7; A0A166QHX6; A0A080IGJ6; A0A236X2T0; A5YKF6; A0A070SJG2; A0A0P7PX37; A0A229K9W4; A0A229KJ76; R8YCS4; I2SV25; A0A0Q2Y846; A0A229ISH7; U9Z398; A0A1Y5BQE7; A0A229DUK1; A0A…	0	2	0.3125	0	1	1	410.214	819.421	819.421	0.78	0.00032	HCD (High Energy Collision Dissociation)	MS2	7.33404	50	78.8247	19876	LW_16srRNA_20200812.raw	F84	1.76	0.00504	0.2007
FALSE	High	Master Protein	A0A0K4SS78	Alkyl hydroperoxide reductase subunit C OS=Escherichia coli GN=ahpC PE=4 SV=1	0	14.202	27	4	5	4	1	187	20.8	5.17	12.77	4
	Checked	Confidence	Sequence	Modifications	Qvality PEP	Qvality q-value	# Protein Groups	# Proteins	# PSMs	Master Protein Accessions	# Missed Cleavages	Theo. MH+ [Da]	Confidence (by Search Engine): Sequest HT	Percolator q-Value (by Search Engine): Sequest HT	Percolator PEP (by Search Engine): Sequest HT	XCorr (by Search Engine): Sequest HT
	FALSE	High	IKPFKNQAFK		0.142665	0	1	12	1	A0A0K4SS78	1	1220.71	High	0	0.08763	2.25
		Checked	Confidence	Identifying Node	PSM Ambiguity	Annotated Sequence	Modifications	# Protein Groups	# Proteins	Master Protein Accessions	Protein Accessions	# Missed Cleavages	Charge	DeltaScore	DeltaCn	Rank	Search Engine Rank	m/z [Da]	MH+ [Da]	Theo. MH+ [Da]	DeltaM [ppm]	Deltam/z [Da]	Activation Type	MS Order	Isolation Interference [%]	Ion Inject Time [ms]	RT [min]	First Scan	Spectrum File	File ID	XCorr	Percolator q-Value	Percolator PEP
		FALSE	High	Sequest HT (A2)	Unambiguous	IKPFKNQAFK		1	12	A0A0K4SS78	A0A0K4SS78; B7LLJ4; R8X0A6; D2TMP6; A0A220Z5A5; I2RBA7; A0A244BPG1; A0A0T5XNW7; W1HES3; B1B6S9; R8XJQ2; A0A0E2TR08	1	3	0.5867	0	1	1	407.577	1220.72	1220.71	1.55	0.00063	HCD (High Energy Collision Dissociation)	MS2	27.2909	50	108.297	33950	LW_16srRNA_20200812.raw	F84	2.25	0	0.08763
	FALSE	High	LGVDVYAVSTDTHFTHK		9.46061e-07	0	1	9	2	A0A0K4SS78	0	1889.94	High	0	9.087e-08	3.64
		Checked	Confidence	Identifying Node	PSM Ambiguity	Annotated Sequence	Modifications	# Protein Groups	# Proteins	Master Protein Accessions	Protein Accessions	# Missed Cleavages	Charge	DeltaScore	DeltaCn	Rank	Search Engine Rank	m/z [Da]	MH+ [Da]	Theo. MH+ [Da]	DeltaM [ppm]	Deltam/z [Da]	Activation Type	MS Order	Isolation Interference [%]	Ion Inject Time [ms]	RT [min]	First Scan	Spectrum File	File ID	XCorr	Percolator q-Value	Percolator PEP
		FALSE	High	Sequest HT (A2)	Unambiguous	LGVDVYAVSTDTHFTHK		1	9	A0A0K4SS78	A0A0K4SS78; B7LLJ4; A0A220Z5A5; I2RBA7; A0A244BPG1; A0A1X3K8V8; B1B6S9; R8XJQ2; A0A0E2TR08	0	3	0.6896	0	1	1	630.653	1889.94	1889.94	2.6	0.00164	HCD (High Energy Collision Dissociation)	MS2	21.8655	50	108.355	33988	LW_16srRNA_20200812.raw	F84	3.64	0	9.087e-08
		FALSE	High	Sequest HT (A2)	Unambiguous	LGVDVYAVSTDTHFTHK		1	9	A0A0K4SS78	A0A0K4SS78; B7LLJ4; A0A220Z5A5; I2RBA7; A0A244BPG1; A0A1X3K8V8; B1B6S9; R8XJQ2; A0A0E2TR08	0	2	0.7021	0	1	1	945.48	1889.95	1889.94	7.07	0.00668	HCD (High Energy Collision Dissociation)	MS2	0	50	108.384	34007	LW_16srRNA_20200812.raw	F84	2.35	0	0.0001043
	FALSE	High	EGEATLAPSLDLVGKI		0.076825	0	1	10	1	A0A0K4SS78	1	1612.88	High	0	0.04253	2.75
		Checked	Confidence	Identifying Node	PSM Ambiguity	Annotated Sequence	Modifications	# Protein Groups	# Proteins	Master Protein Accessions	Protein Accessions	# Missed Cleavages	Charge	DeltaScore	DeltaCn	Rank	Search Engine Rank	m/z [Da]	MH+ [Da]	Theo. MH+ [Da]	DeltaM [ppm]	Deltam/z [Da]	Activation Type	MS Order	Isolation Interference [%]	Ion Inject Time [ms]	RT [min]	First Scan	Spectrum File	File ID	XCorr	Percolator q-Value	Percolator PEP
		FALSE	High	Sequest HT (A2)	Unambiguous	EGEATLAPSLDLVGKI		1	10	A0A0K4SS78	A0A0K4SS78; B7LLJ4; R8X0A6; D2TMP6; A0A220Z5A5; I2RBA7; A0A0T5XNW7; A0A1X3K8V8; W1HES3; R8XJQ2	1	2	0.6073	0	1	1	806.946	1612.88	1612.88	3.31	0.00267	HCD (High Energy Collision Dissociation)	MS2	10.8199	50	107.694	33543	LW_16srRNA_20200812.raw	F84	2.75	0	0.04253
	FALSE	High	DASDLLRK		0.25995	0.00623074	1	14	1	A0A0K4SS78	1	917.505	High	0.004023	0.178	1.78
		Checked	Confidence	Identifying Node	PSM Ambiguity	Annotated Sequence	Modifications	# Protein Groups	# Proteins	Master Protein Accessions	Protein Accessions	# Missed Cleavages	Charge	DeltaScore	DeltaCn	Rank	Search Engine Rank	m/z [Da]	MH+ [Da]	Theo. MH+ [Da]	DeltaM [ppm]	Deltam/z [Da]	Activation Type	MS Order	Isolation Interference [%]	Ion Inject Time [ms]	RT [min]	First Scan	Spectrum File	File ID	XCorr	Percolator q-Value	Percolator PEP
		FALSE	High	Sequest HT (A2)	Unambiguous	DASDLLRK		1	14	A0A0K4SS78	A0A0K4SS78; B7LLJ4; R8X0A6; D2TMP6; A0A220Z5A5; A0A0A2RA46; I2RBA7; A0A244BPG1; A0A0T5XNW7; A0A1X3K8V8; W1HES3; B1B6S9; R8XJQ2; A0A0E2TR08	1	2	0.4775	0	1	1	459.257	917.507	917.505	2.24	0.00103	HCD (High Energy Collision Dissociation)	MS2	0	50	105.343	32148	LW_16srRNA_20200812.raw	F84	1.78	0.004023	0.178
FALSE	High	Master Protein	A0A017IKH9	Uncharacterized protein OS=Escherichia coli 1-176-05_S3_C2 GN=AC26_0517 PE=4 SV=1	0	14.123	16	3	5	3	1	190	19.4	8.15	13.74	3
	Checked	Confidence	Sequence	Modifications	Qvality PEP	Qvality q-value	# Protein Groups	# Proteins	# PSMs	Master Protein Accessions	# Missed Cleavages	Theo. MH+ [Da]	Confidence (by Search Engine): Sequest HT	Percolator q-Value (by Search Engine): Sequest HT	Percolator PEP (by Search Engine): Sequest HT	XCorr (by Search Engine): Sequest HT
	FALSE	High	QKVALPPDAVLTVTLSDASLADAPSK		0.00873888	0	1	39	1	A0A017IKH9	1	2607.42	High	0	0.003426	2.13
		Checked	Confidence	Identifying Node	PSM Ambiguity	Annotated Sequence	Modifications	# Protein Groups	# Proteins	Master Protein Accessions	Protein Accessions	# Missed Cleavages	Charge	DeltaScore	DeltaCn	Rank	Search Engine Rank	m/z [Da]	MH+ [Da]	Theo. MH+ [Da]	DeltaM [ppm]	Deltam/z [Da]	Activation Type	MS Order	Isolation Interference [%]	Ion Inject Time [ms]	RT [min]	First Scan	Spectrum File	File ID	XCorr	Percolator q-Value	Percolator PEP
		FALSE	High	Sequest HT (A2)	Unambiguous	QKVALPPDAVLTVTLSDASLADAPSK		1	39	A0A017IKH9	A0A193LMR7; A0A0T5XFK4; A0A080J8T1; A0A237CMU3; W1FWW5; B7UJS6; D6J7F2; A0A1X3LUL7; A0A0K4NHS2; T9BDW4; A0A062YGH8; A0A0J2EAQ1; A0A029IAH5; A0A1Y0QR87; W1F508; W8ZEA5; M9KU94; R8XMY2; E1IPD3; I2S4H5; R8WZA4; A0A1V2GJ19; A0A1M2UAZ6; A0A1Q4PD30; A0A0S3MTA4; A0A1Y5BIC1; T9DUW0; A0A017IKH9; A0A0E0V1A4; A0A0M1TLV0; D3GV83; D2TLT1; A0A0G3JZC1; L2W5V2; L3QES2; A0A1V2SW01; A0A0H3EGL8; S0ZSF1; V6FPR2	1	3	0.6995	0	1	1	869.815	2607.43	2607.42	2.49	0.00216	HCD (High Energy Collision Dissociation)	MS2	0	50	109.298	34615	LW_16srRNA_20200812.raw	F84	2.13	0	0.003426
	FALSE	High	VALPPDAVLTVTLSDASLADAPSKVLAQK		0.000254705	0	1	36	2	A0A017IKH9	1	2890.61	High	0	5.787e-05	2.64
		Checked	Confidence	Identifying Node	PSM Ambiguity	Annotated Sequence	Modifications	# Protein Groups	# Proteins	Master Protein Accessions	Protein Accessions	# Missed Cleavages	Charge	DeltaScore	DeltaCn	Rank	Search Engine Rank	m/z [Da]	MH+ [Da]	Theo. MH+ [Da]	DeltaM [ppm]	Deltam/z [Da]	Activation Type	MS Order	Isolation Interference [%]	Ion Inject Time [ms]	RT [min]	First Scan	Spectrum File	File ID	XCorr	Percolator q-Value	Percolator PEP
		FALSE	High	Sequest HT (A2)	Unambiguous	VALPPDAVLTVTLSDASLADAPSKVLAQK		1	36	A0A017IKH9	A0A193LMR7; A0A080J8T1; A0A237CMU3; B7UJS6; D6J7F2; A0A1X3LUL7; A0A0K4NHS2; T9BDW4; A0A062YGH8; A0A0J2EAQ1; A0A029IAH5; A0A1Y0QR87; W1F508; W8ZEA5; M9KU94; R8XMY2; E1IPD3; I2S4H5; A0A1V2GJ19; A0A1M2UAZ6; A0A1Q4PD30; A0A0S3MTA4; A0A1Y5BIC1; T9DUW0; A0A017IKH9; A0A0E0V1A4; A0A0M1TLV0; D3GV83; D2TLT1; A0A0G3JZC1; L2W5V2; L3QES2; A0A1V2SW01; A0A0H3EGL8; S0ZSF1; V6FPR2	1	3	0.6439	0	1	1	964.209	2890.61	2890.61	0.04	4e-05	HCD (High Energy Collision Dissociation)	MS2	0	50	110.532	35328	LW_16srRNA_20200812.raw	F84	2.64	0	5.787e-05
		FALSE	High	Sequest HT (A2)	Unambiguous	VALPPDAVLTVTLSDASLADAPSKVLAQK		1	36	A0A017IKH9	A0A193LMR7; A0A080J8T1; A0A237CMU3; B7UJS6; D6J7F2; A0A1X3LUL7; A0A0K4NHS2; T9BDW4; A0A062YGH8; A0A0J2EAQ1; A0A029IAH5; A0A1Y0QR87; W1F508; W8ZEA5; M9KU94; R8XMY2; E1IPD3; I2S4H5; A0A1V2GJ19; A0A1M2UAZ6; A0A1Q4PD30; A0A0S3MTA4; A0A1Y5BIC1; T9DUW0; A0A017IKH9; A0A0E0V1A4; A0A0M1TLV0; D3GV83; D2TLT1; A0A0G3JZC1; L2W5V2; L3QES2; A0A1V2SW01; A0A0H3EGL8; S0ZSF1; V6FPR2	1	4	0.5814	0	1	1	723.41	2890.62	2890.61	1.81	0.00131	HCD (High Energy Collision Dissociation)	MS2	29.1186	50	110.584	35355	LW_16srRNA_20200812.raw	F84	2.58	0	0.002937
	FALSE	High	VALPPDAVLTVTLSDASLADAPSK		0.00835475	0	1	39	2	A0A017IKH9	0	2351.27	High	0	0.003256	4.19
		Checked	Confidence	Identifying Node	PSM Ambiguity	Annotated Sequence	Modifications	# Protein Groups	# Proteins	Master Protein Accessions	Protein Accessions	# Missed Cleavages	Charge	DeltaScore	DeltaCn	Rank	Search Engine Rank	m/z [Da]	MH+ [Da]	Theo. MH+ [Da]	DeltaM [ppm]	Deltam/z [Da]	Activation Type	MS Order	Isolation Interference [%]	Ion Inject Time [ms]	RT [min]	First Scan	Spectrum File	File ID	XCorr	Percolator q-Value	Percolator PEP
		FALSE	High	Sequest HT (A2)	Unambiguous	VALPPDAVLTVTLSDASLADAPSK		1	39	A0A017IKH9	A0A193LMR7; A0A0T5XFK4; A0A080J8T1; A0A237CMU3; W1FWW5; B7UJS6; D6J7F2; A0A1X3LUL7; A0A0K4NHS2; T9BDW4; A0A062YGH8; A0A0J2EAQ1; A0A029IAH5; A0A1Y0QR87; W1F508; W8ZEA5; M9KU94; R8XMY2; E1IPD3; I2S4H5; R8WZA4; A0A1V2GJ19; A0A1M2UAZ6; A0A1Q4PD30; A0A0S3MTA4; A0A1Y5BIC1; T9DUW0; A0A017IKH9; A0A0E0V1A4; A0A0M1TLV0; D3GV83; D2TLT1; A0A0G3JZC1; L2W5V2; L3QES2; A0A1V2SW01; A0A0H3EGL8; S0ZSF1; V6FPR2	0	3	0.7112	0	1	1	784.43	2351.28	2351.27	2.36	0.00185	HCD (High Energy Collision Dissociation)	MS2	0	50	108.808	34288	LW_16srRNA_20200812.raw	F84	4.19	0	0.003256
		FALSE	High	Sequest HT (A2)	Unambiguous	VALPPDAVLTVTLSDASLADAPSK		1	39	A0A017IKH9	A0A193LMR7; A0A0T5XFK4; A0A080J8T1; A0A237CMU3; W1FWW5; B7UJS6; D6J7F2; A0A1X3LUL7; A0A0K4NHS2; T9BDW4; A0A062YGH8; A0A0J2EAQ1; A0A029IAH5; A0A1Y0QR87; W1F508; W8ZEA5; M9KU94; R8XMY2; E1IPD3; I2S4H5; R8WZA4; A0A1V2GJ19; A0A1M2UAZ6; A0A1Q4PD30; A0A0S3MTA4; A0A1Y5BIC1; T9DUW0; A0A017IKH9; A0A0E0V1A4; A0A0M1TLV0; D3GV83; D2TLT1; A0A0G3JZC1; L2W5V2; L3QES2; A0A1V2SW01; A0A0H3EGL8; S0ZSF1; V6FPR2	0	2	0.7032	0	1	1	1176.14	2351.28	2351.27	5.04	0.00592	HCD (High Energy Collision Dissociation)	MS2	0	50	108.896	34349	LW_16srRNA_20200812.raw	F84	2.19	0	0.003969
FALSE	High	Master Protein	Q5ETV8	OmpA (Fragment) OS=Serratia sp. MF 426 GN=ompA PE=3 SV=1	0	13.817	19	3	4	3	1	228	24.2	6.04	12.18	3
	Checked	Confidence	Sequence	Modifications	Qvality PEP	Qvality q-value	# Protein Groups	# Proteins	# PSMs	Master Protein Accessions	# Missed Cleavages	Theo. MH+ [Da]	Confidence (by Search Engine): Sequest HT	Percolator q-Value (by Search Engine): Sequest HT	Percolator PEP (by Search Engine): Sequest HT	XCorr (by Search Engine): Sequest HT
	FALSE	High	LSDHDTGVSPLAAVGVEYALTK		9.21548e-07	0	1	1	2	Q5ETV8	0	2243.16	High	0	8.827e-08	4.5
		Checked	Confidence	Identifying Node	PSM Ambiguity	Annotated Sequence	Modifications	# Protein Groups	# Proteins	Master Protein Accessions	Protein Accessions	# Missed Cleavages	Charge	DeltaScore	DeltaCn	Rank	Search Engine Rank	m/z [Da]	MH+ [Da]	Theo. MH+ [Da]	DeltaM [ppm]	Deltam/z [Da]	Activation Type	MS Order	Isolation Interference [%]	Ion Inject Time [ms]	RT [min]	First Scan	Spectrum File	File ID	XCorr	Percolator q-Value	Percolator PEP
		FALSE	High	Sequest HT (A2)	Unambiguous	LSDHDTGVSPLAAVGVEYALTK		1	1	Q5ETV8	Q5ETV8	0	3	0.6911	0	1	1	748.393	2243.16	2243.16	3.79	0.00284	HCD (High Energy Collision Dissociation)	MS2	0	50	109.015	34427	LW_16srRNA_20200812.raw	F84	4.5	0	8.827e-08
		FALSE	High	Sequest HT (A2)	Unambiguous	LSDHDTGVSPLAAVGVEYALTK		1	1	Q5ETV8	Q5ETV8	0	2	0.7004	0	1	1	1122.09	2243.17	2243.16	5.73	0.00643	HCD (High Energy Collision Dissociation)	MS2	0	50	109.053	34453	LW_16srRNA_20200812.raw	F84	2.77	0	0.002221
	FALSE	High	AQSVVDYLVSK		0.00254656	0	1	2	1	Q5ETV8	0	1208.65	High	0	0.0008281	2.75
		Checked	Confidence	Identifying Node	PSM Ambiguity	Annotated Sequence	Modifications	# Protein Groups	# Proteins	Master Protein Accessions	Protein Accessions	# Missed Cleavages	Charge	DeltaScore	DeltaCn	Rank	Search Engine Rank	m/z [Da]	MH+ [Da]	Theo. MH+ [Da]	DeltaM [ppm]	Deltam/z [Da]	Activation Type	MS Order	Isolation Interference [%]	Ion Inject Time [ms]	RT [min]	First Scan	Spectrum File	File ID	XCorr	Percolator q-Value	Percolator PEP
		FALSE	High	Sequest HT (A2)	Unambiguous	AQSVVDYLVSK		1	2	Q5ETV8	Q5ETV8; A0A0T5XQV6	0	2	0.6873	0	1	1	604.83	1208.65	1208.65	0.52	0.00031	HCD (High Energy Collision Dissociation)	MS2	0	50	105.361	32159	LW_16srRNA_20200812.raw	F84	2.75	0	0.0008281
	FALSE	High	GIPSDKISAR		0.151002	0	1	11	1	Q5ETV8	1	1043.58	High	0	0.09395	2.16
		Checked	Confidence	Identifying Node	PSM Ambiguity	Annotated Sequence	Modifications	# Protein Groups	# Proteins	Master Protein Accessions	Protein Accessions	# Missed Cleavages	Charge	DeltaScore	DeltaCn	Rank	Search Engine Rank	m/z [Da]	MH+ [Da]	Theo. MH+ [Da]	DeltaM [ppm]	Deltam/z [Da]	Activation Type	MS Order	Isolation Interference [%]	Ion Inject Time [ms]	RT [min]	First Scan	Spectrum File	File ID	XCorr	Percolator q-Value	Percolator PEP
		FALSE	High	Sequest HT (A2)	Unambiguous	GIPSDKISAR		1	11	Q5ETV8	R8X0E2; Q5ETV8; S1CBH4; Q5ETV9; Q5ETV5; R8Z4N1; A0A0K4KZ12; A0A1X3KR32; Q5ETV6; W1FU14; A0A017IHJ4	1	2	0.5556	0	1	1	522.296	1043.58	1043.58	-0.1	-5e-05	HCD (High Energy Collision Dissociation)	MS2	4.09328	50	106.222	32686	LW_16srRNA_20200812.raw	F84	2.16	0	0.09395
FALSE	High	Master Protein	E6BIT5	Uncharacterized protein (Fragment) OS=Escherichia coli MS 85-1 GN=HMPREF9350_02272 PE=4 SV=1	0	13.476	37	3	12	1	1	79	9.1	7.34	24.56	3
	Checked	Confidence	Sequence	Modifications	Qvality PEP	Qvality q-value	# Protein Groups	# Proteins	# PSMs	Master Protein Accessions	# Missed Cleavages	Theo. MH+ [Da]	Confidence (by Search Engine): Sequest HT	Percolator q-Value (by Search Engine): Sequest HT	Percolator PEP (by Search Engine): Sequest HT	XCorr (by Search Engine): Sequest HT
	FALSE	High	PGYTLYDLSER		0.00594083	0	1	1	1	E6BIT5	0	1313.64	High	0	0.002196	2.98
		Checked	Confidence	Identifying Node	PSM Ambiguity	Annotated Sequence	Modifications	# Protein Groups	# Proteins	Master Protein Accessions	Protein Accessions	# Missed Cleavages	Charge	DeltaScore	DeltaCn	Rank	Search Engine Rank	m/z [Da]	MH+ [Da]	Theo. MH+ [Da]	DeltaM [ppm]	Deltam/z [Da]	Activation Type	MS Order	Isolation Interference [%]	Ion Inject Time [ms]	RT [min]	First Scan	Spectrum File	File ID	XCorr	Percolator q-Value	Percolator PEP
		FALSE	High	Sequest HT (A2)	Unambiguous	PGYTLYDLSER		1	1	E6BIT5	E6BIT5	0	2	0.7718	0	1	1	657.323	1313.64	1313.64	0.5	0.00033	HCD (High Energy Collision Dissociation)	MS2	10.7734	50	105.365	32162	LW_16srRNA_20200812.raw	F84	2.98	0	0.002196
	FALSE	High	LQGIAQQNSFK		0.00125375	0	3	211	10	Q1RBS9; E6BIT5; Q1R586	0	1233.66	High	0	0.02225	2.46
		Checked	Confidence	Identifying Node	PSM Ambiguity	Annotated Sequence	Modifications	# Protein Groups	# Proteins	Master Protein Accessions	Protein Accessions	# Missed Cleavages	Charge	DeltaScore	DeltaCn	Rank	Search Engine Rank	m/z [Da]	MH+ [Da]	Theo. MH+ [Da]	DeltaM [ppm]	Deltam/z [Da]	Activation Type	MS Order	Isolation Interference [%]	Ion Inject Time [ms]	RT [min]	First Scan	Spectrum File	File ID	XCorr	Percolator q-Value	Percolator PEP
		FALSE	High	Sequest HT (A2)	Unambiguous	LQGIAQQNSFK		3	211	Q1RBS9; E6BIT5; Q1R586	E3XVH5; A0A090JF17; A0A080FXG6; A0A232KTA5; D6I2J3; A0A1V3VCI4; A0A0K4UPX5; A0A229J4E5; A0A0L1ARD5; G0FFP7; A0A229L3U1; B7N1G4; Q1RBS9; A0A232K6E3; F4V7L4; A5YKJ5; A0A0P7MK73; A0A232PEH9; L3Q5X2; A0A166VWQ3; A0A0B1JBU5; A0A193LS65; T8J9P7; A5YKF6; A0A229BUE7; A0A029HHV0; A0A229AVE9; A0A0L6XS05; I2SV25; A0A229DW24; A0A1Q9ID56; A0A1X3KSN7; A0A246VZ17; D7ZBY5; A0A246NQA5; A0A1Q9L3S9; A0A1M1DSL4; A0A…	0	2	0.5236	0	1	1	617.334	1233.66	1233.66	0.99	0.00061	HCD (High Energy Collision Dissociation)	MS2	14.7955	50	89.0039	23896	LW_16srRNA_20200812.raw	F84	2.33	0	0.0004781
		FALSE	High	Sequest HT (A2)	Unambiguous	LQGIAQQNSFK		3	211	Q1RBS9; E6BIT5; Q1R586	E3XVH5; A0A090JF17; A0A080FXG6; A0A232KTA5; D6I2J3; A0A1V3VCI4; A0A0K4UPX5; A0A229J4E5; A0A0L1ARD5; G0FFP7; A0A229L3U1; B7N1G4; Q1RBS9; A0A232K6E3; F4V7L4; A5YKJ5; A0A0P7MK73; A0A232PEH9; L3Q5X2; A0A166VWQ3; A0A0B1JBU5; A0A193LS65; T8J9P7; A5YKF6; A0A229BUE7; A0A029HHV0; A0A229AVE9; A0A0L6XS05; I2SV25; A0A229DW24; A0A1Q9ID56; A0A1X3KSN7; A0A246VZ17; D7ZBY5; A0A246NQA5; A0A1Q9L3S9; A0A1M1DSL4; A0A…	0	2	0.5532	0	1	1	617.333	1233.66	1233.66	0.7	0.00043	HCD (High Energy Collision Dissociation)	MS2	13.2416	50	89.3455	24049	LW_16srRNA_20200812.raw	F84	2.35	0	0.0004842
		FALSE	High	Sequest HT (A2)	Unambiguous	LQGIAQQNSFK		3	211	Q1RBS9; E6BIT5; Q1R586	E3XVH5; A0A090JF17; A0A080FXG6; A0A232KTA5; D6I2J3; A0A1V3VCI4; A0A0K4UPX5; A0A229J4E5; A0A0L1ARD5; G0FFP7; A0A229L3U1; B7N1G4; Q1RBS9; A0A232K6E3; F4V7L4; A5YKJ5; A0A0P7MK73; A0A232PEH9; L3Q5X2; A0A166VWQ3; A0A0B1JBU5; A0A193LS65; T8J9P7; A5YKF6; A0A229BUE7; A0A029HHV0; A0A229AVE9; A0A0L6XS05; I2SV25; A0A229DW24; A0A1Q9ID56; A0A1X3KSN7; A0A246VZ17; D7ZBY5; A0A246NQA5; A0A1Q9L3S9; A0A1M1DSL4; A0A…	0	2	0.5325	0	1	1	617.333	1233.66	1233.66	0.6	0.00037	HCD (High Energy Collision Dissociation)	MS2	16.6275	50	89.6813	24189	LW_16srRNA_20200812.raw	F84	2.46	0	0.02225
		FALSE	High	Sequest HT (A2)	Unambiguous	LQGIAQQNSFK		3	211	Q1RBS9; E6BIT5; Q1R586	E3XVH5; A0A090JF17; A0A080FXG6; A0A232KTA5; D6I2J3; A0A1V3VCI4; A0A0K4UPX5; A0A229J4E5; A0A0L1ARD5; G0FFP7; A0A229L3U1; B7N1G4; Q1RBS9; A0A232K6E3; F4V7L4; A5YKJ5; A0A0P7MK73; A0A232PEH9; L3Q5X2; A0A166VWQ3; A0A0B1JBU5; A0A193LS65; T8J9P7; A5YKF6; A0A229BUE7; A0A029HHV0; A0A229AVE9; A0A0L6XS05; I2SV25; A0A229DW24; A0A1Q9ID56; A0A1X3KSN7; A0A246VZ17; D7ZBY5; A0A246NQA5; A0A1Q9L3S9; A0A1M1DSL4; A0A…	0	2	0.5571	0	1	1	617.333	1233.66	1233.66	0.7	0.00043	HCD (High Energy Collision Dissociation)	MS2	17.9246	50	90.0264	24341	LW_16srRNA_20200812.raw	F84	2.19	0	0.01651
		FALSE	High	Sequest HT (A2)	Unambiguous	LQGIAQQNSFK		3	211	Q1RBS9; E6BIT5; Q1R586	E3XVH5; A0A090JF17; A0A080FXG6; A0A232KTA5; D6I2J3; A0A1V3VCI4; A0A0K4UPX5; A0A229J4E5; A0A0L1ARD5; G0FFP7; A0A229L3U1; B7N1G4; Q1RBS9; A0A232K6E3; F4V7L4; A5YKJ5; A0A0P7MK73; A0A232PEH9; L3Q5X2; A0A166VWQ3; A0A0B1JBU5; A0A193LS65; T8J9P7; A5YKF6; A0A229BUE7; A0A029HHV0; A0A229AVE9; A0A0L6XS05; I2SV25; A0A229DW24; A0A1Q9ID56; A0A1X3KSN7; A0A246VZ17; D7ZBY5; A0A246NQA5; A0A1Q9L3S9; A0A1M1DSL4; A0A…	0	2	0.5648	0	1	1	617.333	1233.66	1233.66	0.1	6e-05	HCD (High Energy Collision Dissociation)	MS2	24.1567	50	90.3665	24485	LW_16srRNA_20200812.raw	F84	2.16	0	0.0004208
		FALSE	High	Sequest HT (A2)	Unambiguous	LQGIAQQNSFK		3	211	Q1RBS9; E6BIT5; Q1R586	E3XVH5; A0A090JF17; A0A080FXG6; A0A232KTA5; D6I2J3; A0A1V3VCI4; A0A0K4UPX5; A0A229J4E5; A0A0L1ARD5; G0FFP7; A0A229L3U1; B7N1G4; Q1RBS9; A0A232K6E3; F4V7L4; A5YKJ5; A0A0P7MK73; A0A232PEH9; L3Q5X2; A0A166VWQ3; A0A0B1JBU5; A0A193LS65; T8J9P7; A5YKF6; A0A229BUE7; A0A029HHV0; A0A229AVE9; A0A0L6XS05; I2SV25; A0A229DW24; A0A1Q9ID56; A0A1X3KSN7; A0A246VZ17; D7ZBY5; A0A246NQA5; A0A1Q9L3S9; A0A1M1DSL4; A0A…	0	2	0.5631	0	1	1	617.334	1233.66	1233.66	0.99	0.00061	HCD (High Energy Collision Dissociation)	MS2	20.979	50	88.6625	23736	LW_16srRNA_20200812.raw	F84	2.06	0	0.0003643
		FALSE	High	Sequest HT (A2)	Unambiguous	LQGIAQQNSFK		3	211	Q1RBS9; E6BIT5; Q1R586	E3XVH5; A0A090JF17; A0A080FXG6; A0A232KTA5; D6I2J3; A0A1V3VCI4; A0A0K4UPX5; A0A229J4E5; A0A0L1ARD5; G0FFP7; A0A229L3U1; B7N1G4; Q1RBS9; A0A232K6E3; F4V7L4; A5YKJ5; A0A0P7MK73; A0A232PEH9; L3Q5X2; A0A166VWQ3; A0A0B1JBU5; A0A193LS65; T8J9P7; A5YKF6; A0A229BUE7; A0A029HHV0; A0A229AVE9; A0A0L6XS05; I2SV25; A0A229DW24; A0A1Q9ID56; A0A1X3KSN7; A0A246VZ17; D7ZBY5; A0A246NQA5; A0A1Q9L3S9; A0A1M1DSL4; A0A…	0	2	0.4276	0	1	1	617.333	1233.66	1233.66	0.8	0.00049	HCD (High Energy Collision Dissociation)	MS2	47.3607	50	87.9678	23417	LW_16srRNA_20200812.raw	F84	1.45	0	0.06254
		FALSE	High	Sequest HT (A2)	Unambiguous	LQGIAQQNSFK		3	211	Q1RBS9; E6BIT5; Q1R586	E3XVH5; A0A090JF17; A0A080FXG6; A0A232KTA5; D6I2J3; A0A1V3VCI4; A0A0K4UPX5; A0A229J4E5; A0A0L1ARD5; G0FFP7; A0A229L3U1; B7N1G4; Q1RBS9; A0A232K6E3; F4V7L4; A5YKJ5; A0A0P7MK73; A0A232PEH9; L3Q5X2; A0A166VWQ3; A0A0B1JBU5; A0A193LS65; T8J9P7; A5YKF6; A0A229BUE7; A0A029HHV0; A0A229AVE9; A0A0L6XS05; I2SV25; A0A229DW24; A0A1Q9ID56; A0A1X3KSN7; A0A246VZ17; D7ZBY5; A0A246NQA5; A0A1Q9L3S9; A0A1M1DSL4; A0A…	0	2	0.6022	0	1	1	617.333	1233.66	1233.66	0.3	0.00019	HCD (High Energy Collision Dissociation)	MS2	31.6075	50	88.3208	23577	LW_16srRNA_20200812.raw	F84	1.86	0	0.02154
		FALSE	High	Sequest HT (A2)	Unambiguous	LQGIAQQNSFK		3	211	Q1RBS9; E6BIT5; Q1R586	E3XVH5; A0A090JF17; A0A080FXG6; A0A232KTA5; D6I2J3; A0A1V3VCI4; A0A0K4UPX5; A0A229J4E5; A0A0L1ARD5; G0FFP7; A0A229L3U1; B7N1G4; Q1RBS9; A0A232K6E3; F4V7L4; A5YKJ5; A0A0P7MK73; A0A232PEH9; L3Q5X2; A0A166VWQ3; A0A0B1JBU5; A0A193LS65; T8J9P7; A5YKF6; A0A229BUE7; A0A029HHV0; A0A229AVE9; A0A0L6XS05; I2SV25; A0A229DW24; A0A1Q9ID56; A0A1X3KSN7; A0A246VZ17; D7ZBY5; A0A246NQA5; A0A1Q9L3S9; A0A1M1DSL4; A0A…	0	2	0.6176	0	1	1	617.333	1233.66	1233.66	0.2	0.00012	HCD (High Energy Collision Dissociation)	MS2	52.9138	50	90.7014	24639	LW_16srRNA_20200812.raw	F84	1.7	0	0.001885
		FALSE	High	Sequest HT (A2)	Unambiguous	LQGIAQQNSFK		3	211	Q1RBS9; E6BIT5; Q1R586	E3XVH5; A0A090JF17; A0A080FXG6; A0A232KTA5; D6I2J3; A0A1V3VCI4; A0A0K4UPX5; A0A229J4E5; A0A0L1ARD5; G0FFP7; A0A229L3U1; B7N1G4; Q1RBS9; A0A232K6E3; F4V7L4; A5YKJ5; A0A0P7MK73; A0A232PEH9; L3Q5X2; A0A166VWQ3; A0A0B1JBU5; A0A193LS65; T8J9P7; A5YKF6; A0A229BUE7; A0A029HHV0; A0A229AVE9; A0A0L6XS05; I2SV25; A0A229DW24; A0A1Q9ID56; A0A1X3KSN7; A0A246VZ17; D7ZBY5; A0A246NQA5; A0A1Q9L3S9; A0A1M1DSL4; A0A…	0	2	0.3971	0	1	1	617.334	1233.66	1233.66	2.48	0.00153	HCD (High Energy Collision Dissociation)	MS2	51.0919	50	91.0387	24793	LW_16srRNA_20200812.raw	F84	1.36	0.00504	0.2019
	FALSE	High	YLSDHPKLQGIAQQNSFK		4.81661e-07	0	3	209	1	Q1RBS9; E6BIT5; Q1R586	1	2074.07	High	0	4.18e-08	4.47
		Checked	Confidence	Identifying Node	PSM Ambiguity	Annotated Sequence	Modifications	# Protein Groups	# Proteins	Master Protein Accessions	Protein Accessions	# Missed Cleavages	Charge	DeltaScore	DeltaCn	Rank	Search Engine Rank	m/z [Da]	MH+ [Da]	Theo. MH+ [Da]	DeltaM [ppm]	Deltam/z [Da]	Activation Type	MS Order	Isolation Interference [%]	Ion Inject Time [ms]	RT [min]	First Scan	Spectrum File	File ID	XCorr	Percolator q-Value	Percolator PEP
		FALSE	High	Sequest HT (A2)	Unambiguous	YLSDHPKLQGIAQQNSFK		3	209	Q1RBS9; E6BIT5; Q1R586	E3XVH5; A0A090JF17; A0A080FXG6; A0A232KTA5; D6I2J3; A0A1V3VCI4; A0A0K4UPX5; A0A229J4E5; A0A0L1ARD5; G0FFP7; B7N1G4; Q1RBS9; A0A232K6E3; F4V7L4; A5YKJ5; A0A0P7MK73; A0A232PEH9; L3Q5X2; A0A166VWQ3; A0A0B1JBU5; A0A193LS65; T8J9P7; A5YKF6; A0A229BUE7; A0A029HHV0; A0A229AVE9; A0A0L6XS05; I2SV25; A0A229DW24; A0A1Q9ID56; A0A1X3KSN7; A0A246VZ17; D7ZBY5; A0A246NQA5; A0A1Q9L3S9; A0A1M1DSL4; A0A0Q3DUW5; E6B…	1	3	0.6398	0	1	1	692.029	2074.07	2074.07	1.01	0.0007	HCD (High Energy Collision Dissociation)	MS2	41.0024	50	108.154	33853	LW_16srRNA_20200812.raw	F84	4.47	0	4.18e-08
FALSE	High	Master Protein	Q1RBS9	Glutamate decarboxylase OS=Escherichia coli (strain UTI89 / UPEC) GN=gadB PE=3 SV=1	0	13.207	7	4	15	1	1	489	55.4	5.99	29.26	4
	Checked	Confidence	Sequence	Modifications	Qvality PEP	Qvality q-value	# Protein Groups	# Proteins	# PSMs	Master Protein Accessions	# Missed Cleavages	Theo. MH+ [Da]	Confidence (by Search Engine): Sequest HT	Percolator q-Value (by Search Engine): Sequest HT	Percolator PEP (by Search Engine): Sequest HT	XCorr (by Search Engine): Sequest HT
	FALSE	High	LQGIAQQNSFK		0.00125375	0	3	211	10	Q1RBS9; E6BIT5; Q1R586	0	1233.66	High	0	0.02225	2.46
		Checked	Confidence	Identifying Node	PSM Ambiguity	Annotated Sequence	Modifications	# Protein Groups	# Proteins	Master Protein Accessions	Protein Accessions	# Missed Cleavages	Charge	DeltaScore	DeltaCn	Rank	Search Engine Rank	m/z [Da]	MH+ [Da]	Theo. MH+ [Da]	DeltaM [ppm]	Deltam/z [Da]	Activation Type	MS Order	Isolation Interference [%]	Ion Inject Time [ms]	RT [min]	First Scan	Spectrum File	File ID	XCorr	Percolator q-Value	Percolator PEP
		FALSE	High	Sequest HT (A2)	Unambiguous	LQGIAQQNSFK		3	211	Q1RBS9; E6BIT5; Q1R586	E3XVH5; A0A090JF17; A0A080FXG6; A0A232KTA5; D6I2J3; A0A1V3VCI4; A0A0K4UPX5; A0A229J4E5; A0A0L1ARD5; G0FFP7; A0A229L3U1; B7N1G4; Q1RBS9; A0A232K6E3; F4V7L4; A5YKJ5; A0A0P7MK73; A0A232PEH9; L3Q5X2; A0A166VWQ3; A0A0B1JBU5; A0A193LS65; T8J9P7; A5YKF6; A0A229BUE7; A0A029HHV0; A0A229AVE9; A0A0L6XS05; I2SV25; A0A229DW24; A0A1Q9ID56; A0A1X3KSN7; A0A246VZ17; D7ZBY5; A0A246NQA5; A0A1Q9L3S9; A0A1M1DSL4; A0A…	0	2	0.5236	0	1	1	617.334	1233.66	1233.66	0.99	0.00061	HCD (High Energy Collision Dissociation)	MS2	14.7955	50	89.0039	23896	LW_16srRNA_20200812.raw	F84	2.33	0	0.0004781
		FALSE	High	Sequest HT (A2)	Unambiguous	LQGIAQQNSFK		3	211	Q1RBS9; E6BIT5; Q1R586	E3XVH5; A0A090JF17; A0A080FXG6; A0A232KTA5; D6I2J3; A0A1V3VCI4; A0A0K4UPX5; A0A229J4E5; A0A0L1ARD5; G0FFP7; A0A229L3U1; B7N1G4; Q1RBS9; A0A232K6E3; F4V7L4; A5YKJ5; A0A0P7MK73; A0A232PEH9; L3Q5X2; A0A166VWQ3; A0A0B1JBU5; A0A193LS65; T8J9P7; A5YKF6; A0A229BUE7; A0A029HHV0; A0A229AVE9; A0A0L6XS05; I2SV25; A0A229DW24; A0A1Q9ID56; A0A1X3KSN7; A0A246VZ17; D7ZBY5; A0A246NQA5; A0A1Q9L3S9; A0A1M1DSL4; A0A…	0	2	0.5532	0	1	1	617.333	1233.66	1233.66	0.7	0.00043	HCD (High Energy Collision Dissociation)	MS2	13.2416	50	89.3455	24049	LW_16srRNA_20200812.raw	F84	2.35	0	0.0004842
		FALSE	High	Sequest HT (A2)	Unambiguous	LQGIAQQNSFK		3	211	Q1RBS9; E6BIT5; Q1R586	E3XVH5; A0A090JF17; A0A080FXG6; A0A232KTA5; D6I2J3; A0A1V3VCI4; A0A0K4UPX5; A0A229J4E5; A0A0L1ARD5; G0FFP7; A0A229L3U1; B7N1G4; Q1RBS9; A0A232K6E3; F4V7L4; A5YKJ5; A0A0P7MK73; A0A232PEH9; L3Q5X2; A0A166VWQ3; A0A0B1JBU5; A0A193LS65; T8J9P7; A5YKF6; A0A229BUE7; A0A029HHV0; A0A229AVE9; A0A0L6XS05; I2SV25; A0A229DW24; A0A1Q9ID56; A0A1X3KSN7; A0A246VZ17; D7ZBY5; A0A246NQA5; A0A1Q9L3S9; A0A1M1DSL4; A0A…	0	2	0.5325	0	1	1	617.333	1233.66	1233.66	0.6	0.00037	HCD (High Energy Collision Dissociation)	MS2	16.6275	50	89.6813	24189	LW_16srRNA_20200812.raw	F84	2.46	0	0.02225
		FALSE	High	Sequest HT (A2)	Unambiguous	LQGIAQQNSFK		3	211	Q1RBS9; E6BIT5; Q1R586	E3XVH5; A0A090JF17; A0A080FXG6; A0A232KTA5; D6I2J3; A0A1V3VCI4; A0A0K4UPX5; A0A229J4E5; A0A0L1ARD5; G0FFP7; A0A229L3U1; B7N1G4; Q1RBS9; A0A232K6E3; F4V7L4; A5YKJ5; A0A0P7MK73; A0A232PEH9; L3Q5X2; A0A166VWQ3; A0A0B1JBU5; A0A193LS65; T8J9P7; A5YKF6; A0A229BUE7; A0A029HHV0; A0A229AVE9; A0A0L6XS05; I2SV25; A0A229DW24; A0A1Q9ID56; A0A1X3KSN7; A0A246VZ17; D7ZBY5; A0A246NQA5; A0A1Q9L3S9; A0A1M1DSL4; A0A…	0	2	0.5571	0	1	1	617.333	1233.66	1233.66	0.7	0.00043	HCD (High Energy Collision Dissociation)	MS2	17.9246	50	90.0264	24341	LW_16srRNA_20200812.raw	F84	2.19	0	0.01651
		FALSE	High	Sequest HT (A2)	Unambiguous	LQGIAQQNSFK		3	211	Q1RBS9; E6BIT5; Q1R586	E3XVH5; A0A090JF17; A0A080FXG6; A0A232KTA5; D6I2J3; A0A1V3VCI4; A0A0K4UPX5; A0A229J4E5; A0A0L1ARD5; G0FFP7; A0A229L3U1; B7N1G4; Q1RBS9; A0A232K6E3; F4V7L4; A5YKJ5; A0A0P7MK73; A0A232PEH9; L3Q5X2; A0A166VWQ3; A0A0B1JBU5; A0A193LS65; T8J9P7; A5YKF6; A0A229BUE7; A0A029HHV0; A0A229AVE9; A0A0L6XS05; I2SV25; A0A229DW24; A0A1Q9ID56; A0A1X3KSN7; A0A246VZ17; D7ZBY5; A0A246NQA5; A0A1Q9L3S9; A0A1M1DSL4; A0A…	0	2	0.5648	0	1	1	617.333	1233.66	1233.66	0.1	6e-05	HCD (High Energy Collision Dissociation)	MS2	24.1567	50	90.3665	24485	LW_16srRNA_20200812.raw	F84	2.16	0	0.0004208
		FALSE	High	Sequest HT (A2)	Unambiguous	LQGIAQQNSFK		3	211	Q1RBS9; E6BIT5; Q1R586	E3XVH5; A0A090JF17; A0A080FXG6; A0A232KTA5; D6I2J3; A0A1V3VCI4; A0A0K4UPX5; A0A229J4E5; A0A0L1ARD5; G0FFP7; A0A229L3U1; B7N1G4; Q1RBS9; A0A232K6E3; F4V7L4; A5YKJ5; A0A0P7MK73; A0A232PEH9; L3Q5X2; A0A166VWQ3; A0A0B1JBU5; A0A193LS65; T8J9P7; A5YKF6; A0A229BUE7; A0A029HHV0; A0A229AVE9; A0A0L6XS05; I2SV25; A0A229DW24; A0A1Q9ID56; A0A1X3KSN7; A0A246VZ17; D7ZBY5; A0A246NQA5; A0A1Q9L3S9; A0A1M1DSL4; A0A…	0	2	0.5631	0	1	1	617.334	1233.66	1233.66	0.99	0.00061	HCD (High Energy Collision Dissociation)	MS2	20.979	50	88.6625	23736	LW_16srRNA_20200812.raw	F84	2.06	0	0.0003643
		FALSE	High	Sequest HT (A2)	Unambiguous	LQGIAQQNSFK		3	211	Q1RBS9; E6BIT5; Q1R586	E3XVH5; A0A090JF17; A0A080FXG6; A0A232KTA5; D6I2J3; A0A1V3VCI4; A0A0K4UPX5; A0A229J4E5; A0A0L1ARD5; G0FFP7; A0A229L3U1; B7N1G4; Q1RBS9; A0A232K6E3; F4V7L4; A5YKJ5; A0A0P7MK73; A0A232PEH9; L3Q5X2; A0A166VWQ3; A0A0B1JBU5; A0A193LS65; T8J9P7; A5YKF6; A0A229BUE7; A0A029HHV0; A0A229AVE9; A0A0L6XS05; I2SV25; A0A229DW24; A0A1Q9ID56; A0A1X3KSN7; A0A246VZ17; D7ZBY5; A0A246NQA5; A0A1Q9L3S9; A0A1M1DSL4; A0A…	0	2	0.4276	0	1	1	617.333	1233.66	1233.66	0.8	0.00049	HCD (High Energy Collision Dissociation)	MS2	47.3607	50	87.9678	23417	LW_16srRNA_20200812.raw	F84	1.45	0	0.06254
		FALSE	High	Sequest HT (A2)	Unambiguous	LQGIAQQNSFK		3	211	Q1RBS9; E6BIT5; Q1R586	E3XVH5; A0A090JF17; A0A080FXG6; A0A232KTA5; D6I2J3; A0A1V3VCI4; A0A0K4UPX5; A0A229J4E5; A0A0L1ARD5; G0FFP7; A0A229L3U1; B7N1G4; Q1RBS9; A0A232K6E3; F4V7L4; A5YKJ5; A0A0P7MK73; A0A232PEH9; L3Q5X2; A0A166VWQ3; A0A0B1JBU5; A0A193LS65; T8J9P7; A5YKF6; A0A229BUE7; A0A029HHV0; A0A229AVE9; A0A0L6XS05; I2SV25; A0A229DW24; A0A1Q9ID56; A0A1X3KSN7; A0A246VZ17; D7ZBY5; A0A246NQA5; A0A1Q9L3S9; A0A1M1DSL4; A0A…	0	2	0.6022	0	1	1	617.333	1233.66	1233.66	0.3	0.00019	HCD (High Energy Collision Dissociation)	MS2	31.6075	50	88.3208	23577	LW_16srRNA_20200812.raw	F84	1.86	0	0.02154
		FALSE	High	Sequest HT (A2)	Unambiguous	LQGIAQQNSFK		3	211	Q1RBS9; E6BIT5; Q1R586	E3XVH5; A0A090JF17; A0A080FXG6; A0A232KTA5; D6I2J3; A0A1V3VCI4; A0A0K4UPX5; A0A229J4E5; A0A0L1ARD5; G0FFP7; A0A229L3U1; B7N1G4; Q1RBS9; A0A232K6E3; F4V7L4; A5YKJ5; A0A0P7MK73; A0A232PEH9; L3Q5X2; A0A166VWQ3; A0A0B1JBU5; A0A193LS65; T8J9P7; A5YKF6; A0A229BUE7; A0A029HHV0; A0A229AVE9; A0A0L6XS05; I2SV25; A0A229DW24; A0A1Q9ID56; A0A1X3KSN7; A0A246VZ17; D7ZBY5; A0A246NQA5; A0A1Q9L3S9; A0A1M1DSL4; A0A…	0	2	0.6176	0	1	1	617.333	1233.66	1233.66	0.2	0.00012	HCD (High Energy Collision Dissociation)	MS2	52.9138	50	90.7014	24639	LW_16srRNA_20200812.raw	F84	1.7	0	0.001885
		FALSE	High	Sequest HT (A2)	Unambiguous	LQGIAQQNSFK		3	211	Q1RBS9; E6BIT5; Q1R586	E3XVH5; A0A090JF17; A0A080FXG6; A0A232KTA5; D6I2J3; A0A1V3VCI4; A0A0K4UPX5; A0A229J4E5; A0A0L1ARD5; G0FFP7; A0A229L3U1; B7N1G4; Q1RBS9; A0A232K6E3; F4V7L4; A5YKJ5; A0A0P7MK73; A0A232PEH9; L3Q5X2; A0A166VWQ3; A0A0B1JBU5; A0A193LS65; T8J9P7; A5YKF6; A0A229BUE7; A0A029HHV0; A0A229AVE9; A0A0L6XS05; I2SV25; A0A229DW24; A0A1Q9ID56; A0A1X3KSN7; A0A246VZ17; D7ZBY5; A0A246NQA5; A0A1Q9L3S9; A0A1M1DSL4; A0A…	0	2	0.3971	0	1	1	617.334	1233.66	1233.66	2.48	0.00153	HCD (High Energy Collision Dissociation)	MS2	51.0919	50	91.0387	24793	LW_16srRNA_20200812.raw	F84	1.36	0.00504	0.2019
	FALSE	High	YLSDHPKLQGIAQQNSFK		4.81661e-07	0	3	209	1	Q1RBS9; E6BIT5; Q1R586	1	2074.07	High	0	4.18e-08	4.47
		Checked	Confidence	Identifying Node	PSM Ambiguity	Annotated Sequence	Modifications	# Protein Groups	# Proteins	Master Protein Accessions	Protein Accessions	# Missed Cleavages	Charge	DeltaScore	DeltaCn	Rank	Search Engine Rank	m/z [Da]	MH+ [Da]	Theo. MH+ [Da]	DeltaM [ppm]	Deltam/z [Da]	Activation Type	MS Order	Isolation Interference [%]	Ion Inject Time [ms]	RT [min]	First Scan	Spectrum File	File ID	XCorr	Percolator q-Value	Percolator PEP
		FALSE	High	Sequest HT (A2)	Unambiguous	YLSDHPKLQGIAQQNSFK		3	209	Q1RBS9; E6BIT5; Q1R586	E3XVH5; A0A090JF17; A0A080FXG6; A0A232KTA5; D6I2J3; A0A1V3VCI4; A0A0K4UPX5; A0A229J4E5; A0A0L1ARD5; G0FFP7; B7N1G4; Q1RBS9; A0A232K6E3; F4V7L4; A5YKJ5; A0A0P7MK73; A0A232PEH9; L3Q5X2; A0A166VWQ3; A0A0B1JBU5; A0A193LS65; T8J9P7; A5YKF6; A0A229BUE7; A0A029HHV0; A0A229AVE9; A0A0L6XS05; I2SV25; A0A229DW24; A0A1Q9ID56; A0A1X3KSN7; A0A246VZ17; D7ZBY5; A0A246NQA5; A0A1Q9L3S9; A0A1M1DSL4; A0A0Q3DUW5; E6B…	1	3	0.6398	0	1	1	692.029	2074.07	2074.07	1.01	0.0007	HCD (High Energy Collision Dissociation)	MS2	41.0024	50	108.154	33853	LW_16srRNA_20200812.raw	F84	4.47	0	4.18e-08
	FALSE	High	SISTIAESK		0.0407066	0	1	133	3	Q1RBS9	0	935.504	High	0.001446	0.1308	2.09
		Checked	Confidence	Identifying Node	PSM Ambiguity	Annotated Sequence	Modifications	# Protein Groups	# Proteins	Master Protein Accessions	Protein Accessions	# Missed Cleavages	Charge	DeltaScore	DeltaCn	Rank	Search Engine Rank	m/z [Da]	MH+ [Da]	Theo. MH+ [Da]	DeltaM [ppm]	Deltam/z [Da]	Activation Type	MS Order	Isolation Interference [%]	Ion Inject Time [ms]	RT [min]	First Scan	Spectrum File	File ID	XCorr	Percolator q-Value	Percolator PEP
		FALSE	High	Sequest HT (A2)	Unambiguous	SISTIAESK		1	133	Q1RBS9	E3XVH5; A0A228TVQ2; F4SIT4; A0A167CSM3; A0A080FPG9; Q1RBS9; D6J9U1; A5YKJ5; A0A0P7LQV5; L3Q5X2; W1X844; A0A0F3U7A2; E1IZ96; A0A193LS65; T8J9P7; A0A080IGJ6; A0A236X2T0; A0A070SJG2; A0A229K9W4; A0A229KJ76; R8YCS4; A0A0Q2Y846; A0A125X4G0; A0A1R1VHA7; A0A166T7R3; A0A229KZQ1; A0A0K3URA6; L4VPQ7; A0A1X0YTX8; A0A229B3N7; M9KN56; A5YKI9; A0A1X3L2N5; A0A233ZDR8; A0A1Y4JKF0; A0A234NPX4; T9ABI5; A0A232MTR3;…	0	2	0.5106	0	1	1	468.256	935.505	935.504	0.43	0.0002	HCD (High Energy Collision Dissociation)	MS2	2.86614	50	68.5494	16015	LW_16srRNA_20200812.raw	F84	1.88	0	0.04845
		FALSE	High	Sequest HT (A2)	Unambiguous	SISTIAESK		1	133	Q1RBS9	E3XVH5; A0A228TVQ2; F4SIT4; A0A167CSM3; A0A080FPG9; Q1RBS9; D6J9U1; A5YKJ5; A0A0P7LQV5; L3Q5X2; W1X844; A0A0F3U7A2; E1IZ96; A0A193LS65; T8J9P7; A0A080IGJ6; A0A236X2T0; A0A070SJG2; A0A229K9W4; A0A229KJ76; R8YCS4; A0A0Q2Y846; A0A125X4G0; A0A1R1VHA7; A0A166T7R3; A0A229KZQ1; A0A0K3URA6; L4VPQ7; A0A1X0YTX8; A0A229B3N7; M9KN56; A5YKI9; A0A1X3L2N5; A0A233ZDR8; A0A1Y4JKF0; A0A234NPX4; T9ABI5; A0A232MTR3;…	0	2	0.433	0	1	1	468.256	935.505	935.504	1.02	0.00048	HCD (High Energy Collision Dissociation)	MS2	1.57642	50	69.5598	16357	LW_16srRNA_20200812.raw	F84	1.94	0	0.02032
		FALSE	High	Sequest HT (A2)	Unambiguous	SISTIAESK		1	133	Q1RBS9	E3XVH5; A0A228TVQ2; F4SIT4; A0A167CSM3; A0A080FPG9; Q1RBS9; D6J9U1; A5YKJ5; A0A0P7LQV5; L3Q5X2; W1X844; A0A0F3U7A2; E1IZ96; A0A193LS65; T8J9P7; A0A080IGJ6; A0A236X2T0; A0A070SJG2; A0A229K9W4; A0A229KJ76; R8YCS4; A0A0Q2Y846; A0A125X4G0; A0A1R1VHA7; A0A166T7R3; A0A229KZQ1; A0A0K3URA6; L4VPQ7; A0A1X0YTX8; A0A229B3N7; M9KN56; A5YKI9; A0A1X3L2N5; A0A233ZDR8; A0A1Y4JKF0; A0A234NPX4; T9ABI5; A0A232MTR3;…	0	2	0.4593	0	1	1	468.256	935.505	935.504	1.02	0.00048	HCD (High Energy Collision Dissociation)	MS2	0	50	68.8864	16129	LW_16srRNA_20200812.raw	F84	2.09	0.001446	0.1308
	FALSE	High	SELLDSR		0.286759	0.00789054	2	256	1	Q1RBS9; Q1R586	0	819.421	High	0.00504	0.2007	1.76
		Checked	Confidence	Identifying Node	PSM Ambiguity	Annotated Sequence	Modifications	# Protein Groups	# Proteins	Master Protein Accessions	Protein Accessions	# Missed Cleavages	Charge	DeltaScore	DeltaCn	Rank	Search Engine Rank	m/z [Da]	MH+ [Da]	Theo. MH+ [Da]	DeltaM [ppm]	Deltam/z [Da]	Activation Type	MS Order	Isolation Interference [%]	Ion Inject Time [ms]	RT [min]	First Scan	Spectrum File	File ID	XCorr	Percolator q-Value	Percolator PEP
		FALSE	High	Sequest HT (A2)	Unambiguous	SELLDSR		2	256	Q1RBS9; Q1R586	E3XVH5; A0A228TVQ2; F4SIT4; A0A0E0XSM8; A0A1Q6AYC8; A0A167CSM3; A0A080FPG9; A0A1M0UVK4; A0A0L1ARD5; A0A1X3IUW5; B7N1G4; Q1RBS9; D6J9U1; A5YKJ5; A0A0P7LQV5; A0A229B3X5; L3Q5X2; N4NMC7; W1X844; A0A0F3U7A2; E1IZ96; A0A193LS65; T8J9P7; A0A166QHX6; A0A080IGJ6; A0A236X2T0; A5YKF6; A0A070SJG2; A0A0P7PX37; A0A229K9W4; A0A229KJ76; R8YCS4; I2SV25; A0A0Q2Y846; A0A229ISH7; U9Z398; A0A1Y5BQE7; A0A229DUK1; A0A…	0	2	0.3125	0	1	1	410.214	819.421	819.421	0.78	0.00032	HCD (High Energy Collision Dissociation)	MS2	7.33404	50	78.8247	19876	LW_16srRNA_20200812.raw	F84	1.76	0.00504	0.2007
FALSE	High	Master Protein	A0A0T5XQ88	Isocitrate dehydrogenase [NADP] OS=Escherichia coli GN=AOX65_17490 PE=4 SV=1	0	12.55	6	4	5	2	1	416	45.8	5.26	12.67	4
	Checked	Confidence	Sequence	Modifications	Qvality PEP	Qvality q-value	# Protein Groups	# Proteins	# PSMs	Master Protein Accessions	# Missed Cleavages	Theo. MH+ [Da]	Confidence (by Search Engine): Sequest HT	Percolator q-Value (by Search Engine): Sequest HT	Percolator PEP (by Search Engine): Sequest HT	XCorr (by Search Engine): Sequest HT
	FALSE	High	VVVPAEGKK		0.0922303	0	1	4	1	A0A0T5XQ88	1	926.567	High	0	0.05274	1.81
		Checked	Confidence	Identifying Node	PSM Ambiguity	Annotated Sequence	Modifications	# Protein Groups	# Proteins	Master Protein Accessions	Protein Accessions	# Missed Cleavages	Charge	DeltaScore	DeltaCn	Rank	Search Engine Rank	m/z [Da]	MH+ [Da]	Theo. MH+ [Da]	DeltaM [ppm]	Deltam/z [Da]	Activation Type	MS Order	Isolation Interference [%]	Ion Inject Time [ms]	RT [min]	First Scan	Spectrum File	File ID	XCorr	Percolator q-Value	Percolator PEP
		FALSE	High	Sequest HT (A2)	Unambiguous	VVVPAEGKK		1	4	A0A0T5XQ88	W1FWJ7; A0A0T5XQ88; D2TUD6; R8WUF3	1	2	0.4144	0	1	1	463.787	926.567	926.567	0.39	0.00018	HCD (High Energy Collision Dissociation)	MS2	30.3094	50	105.692	32375	LW_16srRNA_20200812.raw	F84	1.81	0	0.05274
	FALSE	High	VAIKGPLTTPVGGGIR		2.89303e-05	0	3	173	2	A0A0A0G583; A0A0T5XQ88; A0A0A5UIQ6	1	1535.93	High	0	0.0001023	4.62
		Checked	Confidence	Identifying Node	PSM Ambiguity	Annotated Sequence	Modifications	# Protein Groups	# Proteins	Master Protein Accessions	Protein Accessions	# Missed Cleavages	Charge	DeltaScore	DeltaCn	Rank	Search Engine Rank	m/z [Da]	MH+ [Da]	Theo. MH+ [Da]	DeltaM [ppm]	Deltam/z [Da]	Activation Type	MS Order	Isolation Interference [%]	Ion Inject Time [ms]	RT [min]	First Scan	Spectrum File	File ID	XCorr	Percolator q-Value	Percolator PEP
		FALSE	High	Sequest HT (A2)	Unambiguous	VAIKGPLTTPVGGGIR		3	173	A0A0A0G583; A0A0T5XQ88; A0A0A5UIQ6	Q6JZI0; S0X4B2; Q65BP6; D7X3E7; F4NHG1; Q6JZG2; S0F3F1; Q6JZE7; Q6JZE6; A0A0E0Y1R7; Q7WV55; Q9K2X2; Q6JZG3; A0A088DIS1; Q14F24; L3Q8R2; Q6JZG7; X2GL81; A0A1Y0QU00; Q7WV49; A0A0A7DQ10; A0A1V2SUV4; Q6JZI6; Q7WRN7; V2UV62; A0A0A7DP91; A0A088DKJ1; Q6JZI9; O34316; Q2EVM3; A0A1X3MBQ7; Q6JZH0; A0A0A7DP89; Q7WV56; Q6JZI3; A0A0K5CA22; O35035; Q7WV60; Q6JZH4; A0A224AIG9; H3JX41; D5LSE7; D6HVH8; W1FWJ7; S0F…	1	2	0.7555	0	1	1	768.468	1535.93	1535.93	1.84	0.00141	HCD (High Energy Collision Dissociation)	MS2	7.04444	50	107.66	33520	LW_16srRNA_20200812.raw	F84	3.64	0	4.71e-06
		FALSE	High	Sequest HT (A2)	Unambiguous	VAIKGPLTTPVGGGIR		3	173	A0A0A0G583; A0A0T5XQ88; A0A0A5UIQ6	Q6JZI0; S0X4B2; Q65BP6; D7X3E7; F4NHG1; Q6JZG2; S0F3F1; Q6JZE7; Q6JZE6; A0A0E0Y1R7; Q7WV55; Q9K2X2; Q6JZG3; A0A088DIS1; Q14F24; L3Q8R2; Q6JZG7; X2GL81; A0A1Y0QU00; Q7WV49; A0A0A7DQ10; A0A1V2SUV4; Q6JZI6; Q7WRN7; V2UV62; A0A0A7DP91; A0A088DKJ1; Q6JZI9; O34316; Q2EVM3; A0A1X3MBQ7; Q6JZH0; A0A0A7DP89; Q7WV56; Q6JZI3; A0A0K5CA22; O35035; Q7WV60; Q6JZH4; A0A224AIG9; H3JX41; D5LSE7; D6HVH8; W1FWJ7; S0F…	1	3	0.71	0	1	1	512.649	1535.93	1535.93	2.7	0.00138	HCD (High Energy Collision Dissociation)	MS2	5.78202	50	107.666	33525	LW_16srRNA_20200812.raw	F84	4.62	0	0.0001023
	FALSE	High	GPLTTPVGGGIR		0.0970529	0	3	175	1	A0A0A0G583; A0A0T5XQ88; A0A0A5UIQ6	0	1124.64	High	0	0.05587	2.6
		Checked	Confidence	Identifying Node	PSM Ambiguity	Annotated Sequence	Modifications	# Protein Groups	# Proteins	Master Protein Accessions	Protein Accessions	# Missed Cleavages	Charge	DeltaScore	DeltaCn	Rank	Search Engine Rank	m/z [Da]	MH+ [Da]	Theo. MH+ [Da]	DeltaM [ppm]	Deltam/z [Da]	Activation Type	MS Order	Isolation Interference [%]	Ion Inject Time [ms]	RT [min]	First Scan	Spectrum File	File ID	XCorr	Percolator q-Value	Percolator PEP
		FALSE	High	Sequest HT (A2)	Unambiguous	GPLTTPVGGGIR		3	175	A0A0A0G583; A0A0T5XQ88; A0A0A5UIQ6	Q6JZI0; S0X4B2; Q65BP6; D7X3E7; F4NHG1; Q6JZG2; S0F3F1; Q6JZE7; Q6JZE6; A0A0E0Y1R7; Q7WV55; Q9K2X2; Q6JZG3; A0A088DIS1; Q14F24; L3Q8R2; Q6JZG7; X2GL81; A0A1Y0QU00; Q7WV49; A0A0A7DQ10; A0A1V2SUV4; Q6JZI6; Q7WRN7; V2UV62; A0A0A7DP91; A0A088DKJ1; Q6JZI9; O34316; Q2EVM3; A0A1X3MBQ7; Q6JZH0; A0A0A7DP89; Q7WV56; Q6JZI3; A0A0K5CA22; O35035; Q7WV60; Q6JZH4; A0A224AIG9; H3JX41; D5LSE7; O06893; D6HVH8; W1F…	0	2	0.8538	0	1	1	562.825	1124.64	1124.64	0.24	0.00014	HCD (High Energy Collision Dissociation)	MS2	16.5837	50	100.979	29792	LW_16srRNA_20200812.raw	F84	2.6	0	0.05587
	FALSE	High	VVVPAEGK		0.284907	0.00789054	1	4	1	A0A0T5XQ88	0	798.472	High	0.00504	0.1986	1.01
		Checked	Confidence	Identifying Node	PSM Ambiguity	Annotated Sequence	Modifications	# Protein Groups	# Proteins	Master Protein Accessions	Protein Accessions	# Missed Cleavages	Charge	DeltaScore	DeltaCn	Rank	Search Engine Rank	m/z [Da]	MH+ [Da]	Theo. MH+ [Da]	DeltaM [ppm]	Deltam/z [Da]	Activation Type	MS Order	Isolation Interference [%]	Ion Inject Time [ms]	RT [min]	First Scan	Spectrum File	File ID	XCorr	Percolator q-Value	Percolator PEP
		FALSE	High	Sequest HT (A2)	Unambiguous	VVVPAEGK		1	4	A0A0T5XQ88	W1FWJ7; A0A0T5XQ88; D2TUD6; R8WUF3	0	2	0.5941	0	1	1	399.739	798.471	798.472	-1.23	-0.00049	HCD (High Energy Collision Dissociation)	MS2	18.5721	50	53.5467	11343	LW_16srRNA_20200812.raw	F84	1.01	0.00504	0.1986
FALSE	High	Master Protein	A0A0A5UIQ6	Isocitrate dehydrogenase [NADP] OS=Morganella morganii GN=B5724_10575 PE=4 SV=1	0	12.372	6	3	4	1	1	417	45.5	5.33	14.91	3
	Checked	Confidence	Sequence	Modifications	Qvality PEP	Qvality q-value	# Protein Groups	# Proteins	# PSMs	Master Protein Accessions	# Missed Cleavages	Theo. MH+ [Da]	Confidence (by Search Engine): Sequest HT	Percolator q-Value (by Search Engine): Sequest HT	Percolator PEP (by Search Engine): Sequest HT	XCorr (by Search Engine): Sequest HT
	FALSE	High	VAIKGPLTTPVGGGIR		2.89303e-05	0	3	173	2	A0A0A0G583; A0A0T5XQ88; A0A0A5UIQ6	1	1535.93	High	0	0.0001023	4.62
		Checked	Confidence	Identifying Node	PSM Ambiguity	Annotated Sequence	Modifications	# Protein Groups	# Proteins	Master Protein Accessions	Protein Accessions	# Missed Cleavages	Charge	DeltaScore	DeltaCn	Rank	Search Engine Rank	m/z [Da]	MH+ [Da]	Theo. MH+ [Da]	DeltaM [ppm]	Deltam/z [Da]	Activation Type	MS Order	Isolation Interference [%]	Ion Inject Time [ms]	RT [min]	First Scan	Spectrum File	File ID	XCorr	Percolator q-Value	Percolator PEP
		FALSE	High	Sequest HT (A2)	Unambiguous	VAIKGPLTTPVGGGIR		3	173	A0A0A0G583; A0A0T5XQ88; A0A0A5UIQ6	Q6JZI0; S0X4B2; Q65BP6; D7X3E7; F4NHG1; Q6JZG2; S0F3F1; Q6JZE7; Q6JZE6; A0A0E0Y1R7; Q7WV55; Q9K2X2; Q6JZG3; A0A088DIS1; Q14F24; L3Q8R2; Q6JZG7; X2GL81; A0A1Y0QU00; Q7WV49; A0A0A7DQ10; A0A1V2SUV4; Q6JZI6; Q7WRN7; V2UV62; A0A0A7DP91; A0A088DKJ1; Q6JZI9; O34316; Q2EVM3; A0A1X3MBQ7; Q6JZH0; A0A0A7DP89; Q7WV56; Q6JZI3; A0A0K5CA22; O35035; Q7WV60; Q6JZH4; A0A224AIG9; H3JX41; D5LSE7; D6HVH8; W1FWJ7; S0F…	1	2	0.7555	0	1	1	768.468	1535.93	1535.93	1.84	0.00141	HCD (High Energy Collision Dissociation)	MS2	7.04444	50	107.66	33520	LW_16srRNA_20200812.raw	F84	3.64	0	4.71e-06
		FALSE	High	Sequest HT (A2)	Unambiguous	VAIKGPLTTPVGGGIR		3	173	A0A0A0G583; A0A0T5XQ88; A0A0A5UIQ6	Q6JZI0; S0X4B2; Q65BP6; D7X3E7; F4NHG1; Q6JZG2; S0F3F1; Q6JZE7; Q6JZE6; A0A0E0Y1R7; Q7WV55; Q9K2X2; Q6JZG3; A0A088DIS1; Q14F24; L3Q8R2; Q6JZG7; X2GL81; A0A1Y0QU00; Q7WV49; A0A0A7DQ10; A0A1V2SUV4; Q6JZI6; Q7WRN7; V2UV62; A0A0A7DP91; A0A088DKJ1; Q6JZI9; O34316; Q2EVM3; A0A1X3MBQ7; Q6JZH0; A0A0A7DP89; Q7WV56; Q6JZI3; A0A0K5CA22; O35035; Q7WV60; Q6JZH4; A0A224AIG9; H3JX41; D5LSE7; D6HVH8; W1FWJ7; S0F…	1	3	0.71	0	1	1	512.649	1535.93	1535.93	2.7	0.00138	HCD (High Energy Collision Dissociation)	MS2	5.78202	50	107.666	33525	LW_16srRNA_20200812.raw	F84	4.62	0	0.0001023
	FALSE	High	AGSAEADKVIK		0.032686	0	1	1	1	A0A0A5UIQ6	1	1088.59	High	0	0.01579	4.05
		Checked	Confidence	Identifying Node	PSM Ambiguity	Annotated Sequence	Modifications	# Protein Groups	# Proteins	Master Protein Accessions	Protein Accessions	# Missed Cleavages	Charge	DeltaScore	DeltaCn	Rank	Search Engine Rank	m/z [Da]	MH+ [Da]	Theo. MH+ [Da]	DeltaM [ppm]	Deltam/z [Da]	Activation Type	MS Order	Isolation Interference [%]	Ion Inject Time [ms]	RT [min]	First Scan	Spectrum File	File ID	XCorr	Percolator q-Value	Percolator PEP
		FALSE	High	Sequest HT (A2)	Unambiguous	AGSAEADKVIK		1	1	A0A0A5UIQ6	A0A0A5UIQ6	1	2	0.5407	0	1	1	544.801	1088.59	1088.59	0.26	0.00014	HCD (High Energy Collision Dissociation)	MS2	0	50	105.527	32269	LW_16srRNA_20200812.raw	F84	4.05	0	0.01579
	FALSE	High	GPLTTPVGGGIR		0.0970529	0	3	175	1	A0A0A0G583; A0A0T5XQ88; A0A0A5UIQ6	0	1124.64	High	0	0.05587	2.6
		Checked	Confidence	Identifying Node	PSM Ambiguity	Annotated Sequence	Modifications	# Protein Groups	# Proteins	Master Protein Accessions	Protein Accessions	# Missed Cleavages	Charge	DeltaScore	DeltaCn	Rank	Search Engine Rank	m/z [Da]	MH+ [Da]	Theo. MH+ [Da]	DeltaM [ppm]	Deltam/z [Da]	Activation Type	MS Order	Isolation Interference [%]	Ion Inject Time [ms]	RT [min]	First Scan	Spectrum File	File ID	XCorr	Percolator q-Value	Percolator PEP
		FALSE	High	Sequest HT (A2)	Unambiguous	GPLTTPVGGGIR		3	175	A0A0A0G583; A0A0T5XQ88; A0A0A5UIQ6	Q6JZI0; S0X4B2; Q65BP6; D7X3E7; F4NHG1; Q6JZG2; S0F3F1; Q6JZE7; Q6JZE6; A0A0E0Y1R7; Q7WV55; Q9K2X2; Q6JZG3; A0A088DIS1; Q14F24; L3Q8R2; Q6JZG7; X2GL81; A0A1Y0QU00; Q7WV49; A0A0A7DQ10; A0A1V2SUV4; Q6JZI6; Q7WRN7; V2UV62; A0A0A7DP91; A0A088DKJ1; Q6JZI9; O34316; Q2EVM3; A0A1X3MBQ7; Q6JZH0; A0A0A7DP89; Q7WV56; Q6JZI3; A0A0K5CA22; O35035; Q7WV60; Q6JZH4; A0A224AIG9; H3JX41; D5LSE7; O06893; D6HVH8; W1F…	0	2	0.8538	0	1	1	562.825	1124.64	1124.64	0.24	0.00014	HCD (High Energy Collision Dissociation)	MS2	16.5837	50	100.979	29792	LW_16srRNA_20200812.raw	F84	2.6	0	0.05587
FALSE	High	Master Protein	A0A0B1K7U9	Succinate--CoA ligase [ADP-forming] subunit beta OS=Escherichia coli GN=sucC PE=3 SV=1	0	12.115	15	5	6	5	1	388	41.3	5.41	12.31	5
	Checked	Confidence	Sequence	Modifications	Qvality PEP	Qvality q-value	# Protein Groups	# Proteins	# PSMs	Master Protein Accessions	# Missed Cleavages	Theo. MH+ [Da]	Confidence (by Search Engine): Sequest HT	Percolator q-Value (by Search Engine): Sequest HT	Percolator PEP (by Search Engine): Sequest HT	XCorr (by Search Engine): Sequest HT
	FALSE	High	MNLHEYQAK	1xOxidation [M1]	0.107044	0	1	42	1	A0A0B1K7U9	0	1149.54	High	0	0.06268	2.06
		Checked	Confidence	Identifying Node	PSM Ambiguity	Annotated Sequence	Modifications	# Protein Groups	# Proteins	Master Protein Accessions	Protein Accessions	# Missed Cleavages	Charge	DeltaScore	DeltaCn	Rank	Search Engine Rank	m/z [Da]	MH+ [Da]	Theo. MH+ [Da]	DeltaM [ppm]	Deltam/z [Da]	Activation Type	MS Order	Isolation Interference [%]	Ion Inject Time [ms]	RT [min]	First Scan	Spectrum File	File ID	XCorr	Percolator q-Value	Percolator PEP
		FALSE	High	Sequest HT (A2)	Unambiguous	mNLHEYQAK	M1(Oxidation)	1	42	A0A0B1K7U9	H4I7W7; A0A234JMP4; I4SLZ3; A0A0K3XBD5; P25126; D2TPD2; A0A0K5WSH4; C3TIL5; A0A0K3TQ93; F4T795; A0A234FGK4; A0A1Q4PDV4; I0VQ47; A0A061KXY1; A0A029IGR1; A0A1X3IQE2; A0A1L7AXE9; W1HHC1; A0A0S3NHP4; H4KQF7; S0ZSI5; A0A232MI82; A0A0T5XP40; A0A220KD17; A0A1M0SLC5; B7M5P1; A0A0A5SIW7; A0A233XVB6; A0A1V2GKK5; R8WZR0; A0A192EX89; B7LL32; A0A0D8WIB9; C8UK26; S1G4K4; A0A0S3N4K7; U9XR80; A0A0B1K7U9; A0A0H3E…	0	2	0.6359	0	1	1	575.273	1149.54	1149.54	3.27	0.00188	HCD (High Energy Collision Dissociation)	MS2	45.9182	50	105.665	32357	LW_16srRNA_20200812.raw	F84	2.06	0	0.06268
	FALSE	High	ELYLGAVVDR		0.158662	0	1	28	1	A0A0B1K7U9	0	1134.62	High	0	0.09931	1.64
		Checked	Confidence	Identifying Node	PSM Ambiguity	Annotated Sequence	Modifications	# Protein Groups	# Proteins	Master Protein Accessions	Protein Accessions	# Missed Cleavages	Charge	DeltaScore	DeltaCn	Rank	Search Engine Rank	m/z [Da]	MH+ [Da]	Theo. MH+ [Da]	DeltaM [ppm]	Deltam/z [Da]	Activation Type	MS Order	Isolation Interference [%]	Ion Inject Time [ms]	RT [min]	First Scan	Spectrum File	File ID	XCorr	Percolator q-Value	Percolator PEP
		FALSE	High	Sequest HT (A2)	Unambiguous	ELYLGAVVDR		1	28	A0A0B1K7U9	H4I7W7; I4SLZ3; A0A0K3XBD5; D2TPD2; C3TIL5; A0A0K3TQ93; A0A1Q4PDV4; I0VQ47; A0A1X3IQE2; A0A1L7AXE9; W1HHC1; A0A0S3NHP4; S0ZSI5; A0A232MI82; A0A0T5XP40; A0A1M0SLC5; B7M5P1; A0A1V2T5K2; A0A0A5SIW7; A0A233XVB6; A0A1V2GKK5; R8WZR0; A0A0D8WIB9; C8UK26; S1G4K4; U9XR80; A0A0B1K7U9; A0A0E0TVH8	0	2	0.5061	0	1	1	567.812	1134.62	1134.62	0.69	0.00039	HCD (High Energy Collision Dissociation)	MS2	27.0034	50	106.469	32836	LW_16srRNA_20200812.raw	F84	1.64	0	0.09931
	FALSE	High	KLADSGLNIIAAK		3.32367e-05	0	1	26	1	A0A0B1K7U9	1	1313.78	High	0	5.535e-06	4.04
		Checked	Confidence	Identifying Node	PSM Ambiguity	Annotated Sequence	Modifications	# Protein Groups	# Proteins	Master Protein Accessions	Protein Accessions	# Missed Cleavages	Charge	DeltaScore	DeltaCn	Rank	Search Engine Rank	m/z [Da]	MH+ [Da]	Theo. MH+ [Da]	DeltaM [ppm]	Deltam/z [Da]	Activation Type	MS Order	Isolation Interference [%]	Ion Inject Time [ms]	RT [min]	First Scan	Spectrum File	File ID	XCorr	Percolator q-Value	Percolator PEP
		FALSE	High	Sequest HT (A2)	Unambiguous	KLADSGLNIIAAK		1	26	A0A0B1K7U9	H4I7W7; I4SLZ3; A0A0K3XBD5; D2TPD2; C3TIL5; A0A0K3TQ93; A0A1Q4PDV4; I0VQ47; A0A1X3IQE2; A0A1L7AXE9; W1HHC1; A0A0S3NHP4; S0ZSI5; A0A232MI82; A0A0T5XP40; A0A1M0SLC5; B7M5P1; A0A1V2GE87; A0A233XVB6; R8WZR0; A0A0D8WIB9; C8UK26; S1G4K4; U9XR80; A0A0B1K7U9; A0A0E0TVH8	1	2	0.5668	0	1	1	657.394	1313.78	1313.78	2.24	0.00147	HCD (High Energy Collision Dissociation)	MS2	5.60507	50	107.6	33479	LW_16srRNA_20200812.raw	F84	4.04	0	5.535e-06
	FALSE	High	LEGNNAELGAK		0.080867	0	1	25	2	A0A0B1K7U9	0	1115.57	High	0	0.08642	1.34
		Checked	Confidence	Identifying Node	PSM Ambiguity	Annotated Sequence	Modifications	# Protein Groups	# Proteins	Master Protein Accessions	Protein Accessions	# Missed Cleavages	Charge	DeltaScore	DeltaCn	Rank	Search Engine Rank	m/z [Da]	MH+ [Da]	Theo. MH+ [Da]	DeltaM [ppm]	Deltam/z [Da]	Activation Type	MS Order	Isolation Interference [%]	Ion Inject Time [ms]	RT [min]	First Scan	Spectrum File	File ID	XCorr	Percolator q-Value	Percolator PEP
		FALSE	High	Sequest HT (A2)	Unambiguous	LEGNNAELGAK		1	25	A0A0B1K7U9	H4I7W7; I4SLZ3; A0A0K3XBD5; D2TPD2; C3TIL5; A0A0K3TQ93; A0A1Q4PDV4; I0VQ47; A0A1X3IQE2; A0A1L7AXE9; W1HHC1; A0A0S3NHP4; S0ZSI5; A0A232MI82; A0A0T5XP40; A0A1M0SLC5; A0A1V2GE87; A0A233XVB6; R8WZR0; A0A0D8WIB9; C8UK26; S1G4K4; U9XR80; A0A0B1K7U9; A0A0E0TVH8	0	2	0.2522	0	1	1	558.288	1115.57	1115.57	0.45	0.00025	HCD (High Energy Collision Dissociation)	MS2	11.0992	50	49.5766	10344	LW_16srRNA_20200812.raw	F84	1.15	0	0.04517
		FALSE	High	Sequest HT (A2)	Unambiguous	LEGNNAELGAK		1	25	A0A0B1K7U9	H4I7W7; I4SLZ3; A0A0K3XBD5; D2TPD2; C3TIL5; A0A0K3TQ93; A0A1Q4PDV4; I0VQ47; A0A1X3IQE2; A0A1L7AXE9; W1HHC1; A0A0S3NHP4; S0ZSI5; A0A232MI82; A0A0T5XP40; A0A1M0SLC5; A0A1V2GE87; A0A233XVB6; R8WZR0; A0A0D8WIB9; C8UK26; S1G4K4; U9XR80; A0A0B1K7U9; A0A0E0TVH8	0	2	0.4179	0	1	1	558.288	1115.57	1115.57	-0.43	-0.00024	HCD (High Energy Collision Dissociation)	MS2	3.52266	50	49.9144	10427	LW_16srRNA_20200812.raw	F84	1.34	0	0.08642
	FALSE	High	GLTDAAQQVVAAVEGK		0.00162393	0	1	18	1	A0A0B1K7U9	0	1556.83	High	0	0.0004927	4.57
		Checked	Confidence	Identifying Node	PSM Ambiguity	Annotated Sequence	Modifications	# Protein Groups	# Proteins	Master Protein Accessions	Protein Accessions	# Missed Cleavages	Charge	DeltaScore	DeltaCn	Rank	Search Engine Rank	m/z [Da]	MH+ [Da]	Theo. MH+ [Da]	DeltaM [ppm]	Deltam/z [Da]	Activation Type	MS Order	Isolation Interference [%]	Ion Inject Time [ms]	RT [min]	First Scan	Spectrum File	File ID	XCorr	Percolator q-Value	Percolator PEP
		FALSE	High	Sequest HT (A2)	Unambiguous	GLTDAAQQVVAAVEGK		1	18	A0A0B1K7U9	H4I7W7; C3TIL5; A0A0K3TQ93; A0A1Q4PDV4; I0VQ47; A0A1L7AXE9; A0A0S3NHP4; S0ZSI5; A0A232MI82; A0A1M0SLC5; B7M5P1; A0A1V2GE87; A0A233XVB6; C8UK26; S1G4K4; U9XR80; A0A0B1K7U9; A0A0E0TVH8	0	2	0.7352	0	1	1	778.918	1556.83	1556.83	0.28	0.00022	HCD (High Energy Collision Dissociation)	MS2	6.97748	50	107.57	33459	LW_16srRNA_20200812.raw	F84	4.57	0	0.0004927
FALSE	High	Master Protein	A0A1X3KLV6	Fructose-bisphosphate aldolase class 1 (Fructose-biphosphate aldolase class I) (FBP aldolase) OS=Escherichia coli H605 GN=EATG_03017 PE=4 SV=1	0	11.917	14	4	5	4	1	384	42.1	7.23	10.8	4
	Checked	Confidence	Sequence	Modifications	Qvality PEP	Qvality q-value	# Protein Groups	# Proteins	# PSMs	Master Protein Accessions	# Missed Cleavages	Theo. MH+ [Da]	Confidence (by Search Engine): Sequest HT	Percolator q-Value (by Search Engine): Sequest HT	Percolator PEP (by Search Engine): Sequest HT	XCorr (by Search Engine): Sequest HT
	FALSE	High	LTSENPIDLVR		0.0625336	0	1	47	1	A0A1X3KLV6	0	1256.68	High	0	0.03348	1.85
		Checked	Confidence	Identifying Node	PSM Ambiguity	Annotated Sequence	Modifications	# Protein Groups	# Proteins	Master Protein Accessions	Protein Accessions	# Missed Cleavages	Charge	DeltaScore	DeltaCn	Rank	Search Engine Rank	m/z [Da]	MH+ [Da]	Theo. MH+ [Da]	DeltaM [ppm]	Deltam/z [Da]	Activation Type	MS Order	Isolation Interference [%]	Ion Inject Time [ms]	RT [min]	First Scan	Spectrum File	File ID	XCorr	Percolator q-Value	Percolator PEP
		FALSE	High	Sequest HT (A2)	Unambiguous	LTSENPIDLVR		1	47	A0A1X3KLV6	A0A028E5Y0; D8A507; S0TT16; A0A0K9TBY0; Q1R9X5; A0A0E1L9R8; A0A0A0FBZ8; A0A1X3M9Q0; A0A234WPF9; S1GVW4; S1M782; A0A1L7AT53; V0A2I6; S1I6Q0; W8ZTK5; A0A085P2U5; D3GZF5; A0A1Y0R1C2; A0A1M2I9D6; V0XNZ5; A0A228V2L2; D7Y052; A0A222QM79; A0A0B1JRD9; A0A0H2Z0I4; B7NCC7; A0A064TK70; S0WRL8; A0A210FZH2; T9DWF9; A0A229APJ7; A0A1Q9IM63; A0A1X3JDY2; A0A070UUH8; A0A128AKE1; A0A1X3KLV6; A0A0S3N8R2; I2S1R5; W1X…	0	2	0.5622	0	1	1	628.847	1256.69	1256.68	2.04	0.00128	HCD (High Energy Collision Dissociation)	MS2	9.7563	50	105.095	32000	LW_16srRNA_20200812.raw	F84	1.85	0	0.03348
	FALSE	High	YAHRIPFLVK		0.00492567	0	1	51	1	A0A1X3KLV6	1	1243.73	High	0	0.001769	3.01
		Checked	Confidence	Identifying Node	PSM Ambiguity	Annotated Sequence	Modifications	# Protein Groups	# Proteins	Master Protein Accessions	Protein Accessions	# Missed Cleavages	Charge	DeltaScore	DeltaCn	Rank	Search Engine Rank	m/z [Da]	MH+ [Da]	Theo. MH+ [Da]	DeltaM [ppm]	Deltam/z [Da]	Activation Type	MS Order	Isolation Interference [%]	Ion Inject Time [ms]	RT [min]	First Scan	Spectrum File	File ID	XCorr	Percolator q-Value	Percolator PEP
		FALSE	High	Sequest HT (A2)	Unambiguous	YAHRIPFLVK		1	51	A0A1X3KLV6	D2TQN9; A0A028E5Y0; D8A507; S0TT16; A0A0K9TBY0; Q1R9X5; R8WZP5; A0A0E1L9R8; A0A0A0FBZ8; A0A070USC2; A0A1X3M9Q0; A0A234WPF9; S1GVW4; S1M782; A0A1L7AT53; V0A2I6; S1I6Q0; W8ZTK5; A0A085P2U5; D3GZF5; A0A1Y0R1C2; A0A1M2I9D6; V0XNZ5; A0A228V2L2; D7Y052; A0A222QM79; A0A0B1JRD9; A0A1M2T4D5; A0A0H2Z0I4; B7NCC7; A0A1D3U471; A0A064TK70; S0WRL8; A0A210FZH2; A0A0A2RSI9; T9DWF9; A0A229APJ7; A0A1Q9IM63; A0A1X3J…	1	3	0.588	0	1	1	415.248	1243.73	1243.73	-0.1	-4e-05	HCD (High Energy Collision Dissociation)	MS2	4.54276	50	109.312	34623	LW_16srRNA_20200812.raw	F84	3.01	0	0.001769
	FALSE	High	AGGMGLILGR	1xOxidation [M4]	0.00977812	0	1	54	1	A0A1X3KLV6	0	960.53	High	0	0.003916	2.16
		Checked	Confidence	Identifying Node	PSM Ambiguity	Annotated Sequence	Modifications	# Protein Groups	# Proteins	Master Protein Accessions	Protein Accessions	# Missed Cleavages	Charge	DeltaScore	DeltaCn	Rank	Search Engine Rank	m/z [Da]	MH+ [Da]	Theo. MH+ [Da]	DeltaM [ppm]	Deltam/z [Da]	Activation Type	MS Order	Isolation Interference [%]	Ion Inject Time [ms]	RT [min]	First Scan	Spectrum File	File ID	XCorr	Percolator q-Value	Percolator PEP
		FALSE	High	Sequest HT (A2)	Unambiguous	AGGmGLILGR	M4(Oxidation)	1	54	A0A1X3KLV6	D2TQN9; A0A028E5Y0; D8A507; S0TT16; A0A0K9TBY0; Q1R9X5; R8WZP5; A0A0E1L9R8; A0A0A0FBZ8; A0A1X3M9Q0; A0A234WPF9; S1GVW4; S1M782; A0A1L7AT53; V0A2I6; S1I6Q0; W8ZTK5; A0A085P2U5; D3GZF5; A0A1Y0R1C2; A0A1M2I9D6; V0XNZ5; A0A228V2L2; D7Y052; A0A222QM79; A0A0B1JRD9; A0A1M2T4D5; A0A0H2Z0I4; B7NCC7; A0A1D3U471; A0A064TK70; S0WRL8; A0A210FZH2; W1HJP6; A0A0A2RSI9; T9DWF9; A0A229APJ7; A0A1Q9IM63; A0A1X3JDY2;…	0	2	0.5926	0	1	1	480.768	960.529	960.53	-0.37	-0.00018	HCD (High Energy Collision Dissociation)	MS2	0	50	101.323	29977	LW_16srRNA_20200812.raw	F84	2.16	0	0.003916
	FALSE	High	AGLINSGGAAGGETDLSDAVR		0.000198856	0	1	48	2	A0A1X3KLV6	0	1930.95	High	0	4.364e-05	3.78
		Checked	Confidence	Identifying Node	PSM Ambiguity	Annotated Sequence	Modifications	# Protein Groups	# Proteins	Master Protein Accessions	Protein Accessions	# Missed Cleavages	Charge	DeltaScore	DeltaCn	Rank	Search Engine Rank	m/z [Da]	MH+ [Da]	Theo. MH+ [Da]	DeltaM [ppm]	Deltam/z [Da]	Activation Type	MS Order	Isolation Interference [%]	Ion Inject Time [ms]	RT [min]	First Scan	Spectrum File	File ID	XCorr	Percolator q-Value	Percolator PEP
		FALSE	High	Sequest HT (A2)	Unambiguous	AGLINSGGAAGGETDLSDAVR		1	48	A0A1X3KLV6	D2TQN9; A0A028E5Y0; D8A507; S0TT16; A0A0K9TBY0; Q1R9X5; R8WZP5; A0A0E1L9R8; A0A0A0FBZ8; A0A1X3M9Q0; A0A234WPF9; S1GVW4; S1M782; A0A1L7AT53; V0A2I6; S1I6Q0; W8ZTK5; A0A085P2U5; D3GZF5; A0A1Y0R1C2; A0A1M2I9D6; V0XNZ5; A0A228V2L2; A0A222QM79; A0A0B1JRD9; A0A0H2Z0I4; B7NCC7; A0A064TK70; S0WRL8; A0A210FZH2; T9DWF9; A0A229APJ7; A0A1Q9IM63; A0A1X3JDY2; A0A070UUH8; A0A128AKE1; A0A1X3KLV6; A0A0S3N8R2; I2S…	0	2	0.7698	0	1	1	965.977	1930.95	1930.95	0.31	0.0003	HCD (High Energy Collision Dissociation)	MS2	0	50	100.042	29303	LW_16srRNA_20200812.raw	F84	3.78	0	4.364e-05
		FALSE	High	Sequest HT (A2)	Unambiguous	AGLINSGGAAGGETDLSDAVR		1	48	A0A1X3KLV6	D2TQN9; A0A028E5Y0; D8A507; S0TT16; A0A0K9TBY0; Q1R9X5; R8WZP5; A0A0E1L9R8; A0A0A0FBZ8; A0A1X3M9Q0; A0A234WPF9; S1GVW4; S1M782; A0A1L7AT53; V0A2I6; S1I6Q0; W8ZTK5; A0A085P2U5; D3GZF5; A0A1Y0R1C2; A0A1M2I9D6; V0XNZ5; A0A228V2L2; A0A222QM79; A0A0B1JRD9; A0A0H2Z0I4; B7NCC7; A0A064TK70; S0WRL8; A0A210FZH2; T9DWF9; A0A229APJ7; A0A1Q9IM63; A0A1X3JDY2; A0A070UUH8; A0A128AKE1; A0A1X3KLV6; A0A0S3N8R2; I2S…	0	3	0.6019	0	1	1	644.321	1930.95	1930.95	1.28	0.00082	HCD (High Energy Collision Dissociation)	MS2	81.7587	50	99.8737	29213	LW_16srRNA_20200812.raw	F84	1.03	0.001446	0.1196
FALSE	High	Master Protein	A0A0G3K2Y1	Murein lipoprotein OS=Escherichia coli PCN033 GN=lpp PE=4 SV=1	0	11.37	49	3	11	3	1	78	8.3	9.25	21.59	3
	Checked	Confidence	Sequence	Modifications	Qvality PEP	Qvality q-value	# Protein Groups	# Proteins	# PSMs	Master Protein Accessions	# Missed Cleavages	Theo. MH+ [Da]	Confidence (by Search Engine): Sequest HT	Percolator q-Value (by Search Engine): Sequest HT	Percolator PEP (by Search Engine): Sequest HT	XCorr (by Search Engine): Sequest HT
	FALSE	High	SDVQAAKDDAAR		0.00433633	0	1	6	1	A0A0G3K2Y1	1	1246.6	High	0	0.001531	2.93
		Checked	Confidence	Identifying Node	PSM Ambiguity	Annotated Sequence	Modifications	# Protein Groups	# Proteins	Master Protein Accessions	Protein Accessions	# Missed Cleavages	Charge	DeltaScore	DeltaCn	Rank	Search Engine Rank	m/z [Da]	MH+ [Da]	Theo. MH+ [Da]	DeltaM [ppm]	Deltam/z [Da]	Activation Type	MS Order	Isolation Interference [%]	Ion Inject Time [ms]	RT [min]	First Scan	Spectrum File	File ID	XCorr	Percolator q-Value	Percolator PEP
		FALSE	High	Sequest HT (A2)	Unambiguous	SDVQAAKDDAAR		1	6	A0A0G3K2Y1	B7LQ99; D2TGX3; W1H9M7; A0A0G3K2Y1; W1G323; A0A232MXE9	1	2	0.6416	0	1	1	623.805	1246.6	1246.6	-0.1	-6e-05	HCD (High Energy Collision Dissociation)	MS2	43.3501	50	101.578	30126	LW_16srRNA_20200812.raw	F84	2.93	0	0.001531
	FALSE	High	VDQLSNDVNAMR	1xOxidation [M11]	0.000411639	0	1	7	4	A0A0G3K2Y1	0	1377.64	High	0	0.000101	2.82
		Checked	Confidence	Identifying Node	PSM Ambiguity	Annotated Sequence	Modifications	# Protein Groups	# Proteins	Master Protein Accessions	Protein Accessions	# Missed Cleavages	Charge	DeltaScore	DeltaCn	Rank	Search Engine Rank	m/z [Da]	MH+ [Da]	Theo. MH+ [Da]	DeltaM [ppm]	Deltam/z [Da]	Activation Type	MS Order	Isolation Interference [%]	Ion Inject Time [ms]	RT [min]	First Scan	Spectrum File	File ID	XCorr	Percolator q-Value	Percolator PEP
		FALSE	High	Sequest HT (A2)	Unambiguous	VDQLSNDVNAmR	M11(Oxidation)	1	7	A0A0G3K2Y1	D7XFN1; B7LQ99; D2TGX3; W1H9M7; A0A0G3K2Y1; W1G323; A0A232MXE9	0	2	0.4959	0	1	1	689.325	1377.64	1377.64	-0.15	-0.0001	HCD (High Energy Collision Dissociation)	MS2	0	50	57.4233	12423	LW_16srRNA_20200812.raw	F84	2.44	0	0.000243
		FALSE	High	Sequest HT (A2)	Unambiguous	VDQLSNDVNAmR	M11(Oxidation)	1	7	A0A0G3K2Y1	D7XFN1; B7LQ99; D2TGX3; W1H9M7; A0A0G3K2Y1; W1G323; A0A232MXE9	0	2	0.3125	0	1	1	689.325	1377.64	1377.64	-0.15	-0.0001	HCD (High Energy Collision Dissociation)	MS2	3.13516	50	56.7478	12229	LW_16srRNA_20200812.raw	F84	1.44	0	0.08443
		FALSE	High	Sequest HT (A2)	Unambiguous	VDQLSNDVNAmR	M11(Oxidation)	1	7	A0A0G3K2Y1	D7XFN1; B7LQ99; D2TGX3; W1H9M7; A0A0G3K2Y1; W1G323; A0A232MXE9	0	2	0.5745	0	1	1	689.325	1377.64	1377.64	-0.41	-0.00028	HCD (High Energy Collision Dissociation)	MS2	1.50015	50	57.0869	12327	LW_16srRNA_20200812.raw	F84	2.82	0	0.000101
		FALSE	High	Sequest HT (A2)	Unambiguous	VDQLSNDVNAmR	M11(Oxidation)	1	7	A0A0G3K2Y1	D7XFN1; B7LQ99; D2TGX3; W1H9M7; A0A0G3K2Y1; W1G323; A0A232MXE9	0	2	0.5147	0	1	1	689.325	1377.64	1377.64	-0.23	-0.00016	HCD (High Energy Collision Dissociation)	MS2	0	50	57.7607	12522	LW_16srRNA_20200812.raw	F84	1.36	0.001446	0.1163
	FALSE	High	IDQLSSDVQTLNAK		0.000133625	0	1	7	6	A0A0G3K2Y1	0	1531.8	High	0	2.756e-05	3.07
		Checked	Confidence	Identifying Node	PSM Ambiguity	Annotated Sequence	Modifications	# Protein Groups	# Proteins	Master Protein Accessions	Protein Accessions	# Missed Cleavages	Charge	DeltaScore	DeltaCn	Rank	Search Engine Rank	m/z [Da]	MH+ [Da]	Theo. MH+ [Da]	DeltaM [ppm]	Deltam/z [Da]	Activation Type	MS Order	Isolation Interference [%]	Ion Inject Time [ms]	RT [min]	First Scan	Spectrum File	File ID	XCorr	Percolator q-Value	Percolator PEP
		FALSE	High	Sequest HT (A2)	Unambiguous	IDQLSSDVQTLNAK		1	7	A0A0G3K2Y1	D7XFN1; B7LQ99; D2TGX3; W1H9M7; A0A0G3K2Y1; W1G323; A0A232MXE9	0	2	0.5179	0	1	1	766.403	1531.8	1531.8	2.13	0.00163	HCD (High Energy Collision Dissociation)	MS2	15.3767	50	90.6508	24620	LW_16srRNA_20200812.raw	F84	1.12	0	0.09914
		FALSE	High	Sequest HT (A2)	Unambiguous	IDQLSSDVQTLNAK		1	7	A0A0G3K2Y1	D7XFN1; B7LQ99; D2TGX3; W1H9M7; A0A0G3K2Y1; W1G323; A0A232MXE9	0	2	0.6581	0	1	1	766.402	1531.8	1531.8	0.53	0.00041	HCD (High Energy Collision Dissociation)	MS2	21.4855	50	90.9888	24770	LW_16srRNA_20200812.raw	F84	2.72	0	2.928e-05
		FALSE	High	Sequest HT (A2)	Unambiguous	IDQLSSDVQTLNAK		1	7	A0A0G3K2Y1	D7XFN1; B7LQ99; D2TGX3; W1H9M7; A0A0G3K2Y1; W1G323; A0A232MXE9	0	2	0.6513	0	1	1	766.402	1531.8	1531.8	0.22	0.00016	HCD (High Energy Collision Dissociation)	MS2	13.7841	50	91.3326	24931	LW_16srRNA_20200812.raw	F84	2.61	0	0.0005142
		FALSE	High	Sequest HT (A2)	Unambiguous	IDQLSSDVQTLNAK		1	7	A0A0G3K2Y1	D7XFN1; B7LQ99; D2TGX3; W1H9M7; A0A0G3K2Y1; W1G323; A0A232MXE9	0	2	0.6361	0	1	1	766.402	1531.8	1531.8	0.45	0.00035	HCD (High Energy Collision Dissociation)	MS2	8.08264	50	91.6714	25089	LW_16srRNA_20200812.raw	F84	2.94	0	0.002066
		FALSE	High	Sequest HT (A2)	Unambiguous	IDQLSSDVQTLNAK		1	7	A0A0G3K2Y1	D7XFN1; B7LQ99; D2TGX3; W1H9M7; A0A0G3K2Y1; W1G323; A0A232MXE9	0	2	0.6743	0	1	1	766.402	1531.8	1531.8	0.77	0.00059	HCD (High Energy Collision Dissociation)	MS2	11.8346	50	92.0123	25252	LW_16srRNA_20200812.raw	F84	3.07	0	2.756e-05
		FALSE	High	Sequest HT (A2)	Unambiguous	IDQLSSDVQTLNAK		1	7	A0A0G3K2Y1	D7XFN1; B7LQ99; D2TGX3; W1H9M7; A0A0G3K2Y1; W1G323; A0A232MXE9	0	2	0.5507	0	1	1	766.402	1531.8	1531.8	0.77	0.00059	HCD (High Energy Collision Dissociation)	MS2	11.1516	50	92.3498	25411	LW_16srRNA_20200812.raw	F84	2.07	0	0.003537
FALSE	High	Master Protein	A0A0A0G583	Isocitrate dehydrogenase [NADP] OS=Escherichia coli GN=EL75_2605 PE=4 SV=1	0	11.336	6	3	4	1	1	416	45.8	5.26	12.98	3
	Checked	Confidence	Sequence	Modifications	Qvality PEP	Qvality q-value	# Protein Groups	# Proteins	# PSMs	Master Protein Accessions	# Missed Cleavages	Theo. MH+ [Da]	Confidence (by Search Engine): Sequest HT	Percolator q-Value (by Search Engine): Sequest HT	Percolator PEP (by Search Engine): Sequest HT	XCorr (by Search Engine): Sequest HT
	FALSE	High	VAIKGPLTTPVGGGIR		2.89303e-05	0	3	173	2	A0A0A0G583; A0A0T5XQ88; A0A0A5UIQ6	1	1535.93	High	0	0.0001023	4.62
		Checked	Confidence	Identifying Node	PSM Ambiguity	Annotated Sequence	Modifications	# Protein Groups	# Proteins	Master Protein Accessions	Protein Accessions	# Missed Cleavages	Charge	DeltaScore	DeltaCn	Rank	Search Engine Rank	m/z [Da]	MH+ [Da]	Theo. MH+ [Da]	DeltaM [ppm]	Deltam/z [Da]	Activation Type	MS Order	Isolation Interference [%]	Ion Inject Time [ms]	RT [min]	First Scan	Spectrum File	File ID	XCorr	Percolator q-Value	Percolator PEP
		FALSE	High	Sequest HT (A2)	Unambiguous	VAIKGPLTTPVGGGIR		3	173	A0A0A0G583; A0A0T5XQ88; A0A0A5UIQ6	Q6JZI0; S0X4B2; Q65BP6; D7X3E7; F4NHG1; Q6JZG2; S0F3F1; Q6JZE7; Q6JZE6; A0A0E0Y1R7; Q7WV55; Q9K2X2; Q6JZG3; A0A088DIS1; Q14F24; L3Q8R2; Q6JZG7; X2GL81; A0A1Y0QU00; Q7WV49; A0A0A7DQ10; A0A1V2SUV4; Q6JZI6; Q7WRN7; V2UV62; A0A0A7DP91; A0A088DKJ1; Q6JZI9; O34316; Q2EVM3; A0A1X3MBQ7; Q6JZH0; A0A0A7DP89; Q7WV56; Q6JZI3; A0A0K5CA22; O35035; Q7WV60; Q6JZH4; A0A224AIG9; H3JX41; D5LSE7; D6HVH8; W1FWJ7; S0F…	1	2	0.7555	0	1	1	768.468	1535.93	1535.93	1.84	0.00141	HCD (High Energy Collision Dissociation)	MS2	7.04444	50	107.66	33520	LW_16srRNA_20200812.raw	F84	3.64	0	4.71e-06
		FALSE	High	Sequest HT (A2)	Unambiguous	VAIKGPLTTPVGGGIR		3	173	A0A0A0G583; A0A0T5XQ88; A0A0A5UIQ6	Q6JZI0; S0X4B2; Q65BP6; D7X3E7; F4NHG1; Q6JZG2; S0F3F1; Q6JZE7; Q6JZE6; A0A0E0Y1R7; Q7WV55; Q9K2X2; Q6JZG3; A0A088DIS1; Q14F24; L3Q8R2; Q6JZG7; X2GL81; A0A1Y0QU00; Q7WV49; A0A0A7DQ10; A0A1V2SUV4; Q6JZI6; Q7WRN7; V2UV62; A0A0A7DP91; A0A088DKJ1; Q6JZI9; O34316; Q2EVM3; A0A1X3MBQ7; Q6JZH0; A0A0A7DP89; Q7WV56; Q6JZI3; A0A0K5CA22; O35035; Q7WV60; Q6JZH4; A0A224AIG9; H3JX41; D5LSE7; D6HVH8; W1FWJ7; S0F…	1	3	0.71	0	1	1	512.649	1535.93	1535.93	2.7	0.00138	HCD (High Energy Collision Dissociation)	MS2	5.78202	50	107.666	33525	LW_16srRNA_20200812.raw	F84	4.62	0	0.0001023
	FALSE	High	GPLTTPVGGGIR		0.0970529	0	3	175	1	A0A0A0G583; A0A0T5XQ88; A0A0A5UIQ6	0	1124.64	High	0	0.05587	2.6
		Checked	Confidence	Identifying Node	PSM Ambiguity	Annotated Sequence	Modifications	# Protein Groups	# Proteins	Master Protein Accessions	Protein Accessions	# Missed Cleavages	Charge	DeltaScore	DeltaCn	Rank	Search Engine Rank	m/z [Da]	MH+ [Da]	Theo. MH+ [Da]	DeltaM [ppm]	Deltam/z [Da]	Activation Type	MS Order	Isolation Interference [%]	Ion Inject Time [ms]	RT [min]	First Scan	Spectrum File	File ID	XCorr	Percolator q-Value	Percolator PEP
		FALSE	High	Sequest HT (A2)	Unambiguous	GPLTTPVGGGIR		3	175	A0A0A0G583; A0A0T5XQ88; A0A0A5UIQ6	Q6JZI0; S0X4B2; Q65BP6; D7X3E7; F4NHG1; Q6JZG2; S0F3F1; Q6JZE7; Q6JZE6; A0A0E0Y1R7; Q7WV55; Q9K2X2; Q6JZG3; A0A088DIS1; Q14F24; L3Q8R2; Q6JZG7; X2GL81; A0A1Y0QU00; Q7WV49; A0A0A7DQ10; A0A1V2SUV4; Q6JZI6; Q7WRN7; V2UV62; A0A0A7DP91; A0A088DKJ1; Q6JZI9; O34316; Q2EVM3; A0A1X3MBQ7; Q6JZH0; A0A0A7DP89; Q7WV56; Q6JZI3; A0A0K5CA22; O35035; Q7WV60; Q6JZH4; A0A224AIG9; H3JX41; D5LSE7; O06893; D6HVH8; W1F…	0	2	0.8538	0	1	1	562.825	1124.64	1124.64	0.24	0.00014	HCD (High Energy Collision Dissociation)	MS2	16.5837	50	100.979	29792	LW_16srRNA_20200812.raw	F84	2.6	0	0.05587
	FALSE	High	VVVPAQGKK		0.251475	0.00417221	1	44	1	A0A0A0G583	1	925.583	High	0.002697	0.1712	2.12
		Checked	Confidence	Identifying Node	PSM Ambiguity	Annotated Sequence	Modifications	# Protein Groups	# Proteins	Master Protein Accessions	Protein Accessions	# Missed Cleavages	Charge	DeltaScore	DeltaCn	Rank	Search Engine Rank	m/z [Da]	MH+ [Da]	Theo. MH+ [Da]	DeltaM [ppm]	Deltam/z [Da]	Activation Type	MS Order	Isolation Interference [%]	Ion Inject Time [ms]	RT [min]	First Scan	Spectrum File	File ID	XCorr	Percolator q-Value	Percolator PEP
[truncated: 1,261 more rows]
